# Supplementary material for: Proteomic changes in various organs of Haemaphysalis longicornis under long-term starvation
Source: PLoS Negl Trop Dis. 2022 Aug 22;16(8):e0010692. doi: 10.1371/journal.pntd.0010692 (PMC9394840; doi:10.1371/journal.pntd.0010692)
Supplement: S1 Table — 0 m: 0 month (control), 2 m: 2 months, 4 m: 4 months, 6 m: 6 months. The p-value that was the basis for the q-value calculation. The p-value is calculated was the inverse cumulative distribution function of the decoy distribution for a given C-score. Calculated by T test. (XLSX) [file pntd.0010692.s002.xlsx]

## Sheet: Salivary gland-raw
PG.p-value	PG.Cscore	PG.ProteinGroups	PG.ProteinAccessions	PG.ProteinDescriptions	[1] 0-month-SG-1.raw.PG.Quantity	[2] 0-month-SG-2.raw.PG.Quantity	[3] 0-month-SG-3.raw.PG.Quantity	[4] 2-month-SG-1.raw.PG.Quantity	[5] 2-month-SG-2.raw.PG.Quantity	[6] 2-month-SG-3.raw.PG.Quantity	[7] 4-month-SG-1.raw.PG.Quantity	[8] 4-month-SG-2.raw.PG.Quantity	[9] 4-month-SG-3.raw.PG.Quantity	[10] 6-month-SG-1.raw.PG.Quantity	[11] 6-month-SG-2.raw.PG.Quantity	[12] 6-month-SG-3.raw.PG.Quantity
2e-57	1.11651	m.10000	m.10000	type:complete c32896.graph_c0:588-100(-) NR_ID: XP_002408246.1 E-value: 8.5e-46 Identity: 327/369(88) Score: 489 Annotation: conserved hypothetical protein	34442.1	35378.7	31732.8	32417.1	38348.6	32831.9	57119.3	39581.4	34648.4	30615	26861.2	28843.5
4.02e-123	1.19268	m.10008	m.10008	type:complete c32912.graph_c0:413-1072(+) NR_ID: DAA34558.1 E-value: 2.0e-106 Identity: 621/657(94) Score: 1013 Annotation: TPA_exp: RNA-binding protein LARK	94593.3	99951.3	98183.1	198392	214852	208815	268238	263897	256825	223336	263482	203077
1.05e-92	1.16106	m.10018	m.10018	type:complete c32926.graph_c0:736-317(-) NR_ID: XP_002403498.1 E-value: 7.5e-59 Identity: 414/417(99) Score: 601 Annotation: histone 2A	130779	77204.4	74946.8	144343	164177	69785.9	737101	1.36671e+06	1.31065e+06	197991	247143	258958
3.33e-69	1.13268	m.10052	m.10052	type:5prime_partial c32953.graph_c0:2-532(+) NR_ID: DAA34724.1 E-value: 2.9e-47 Identity: 327/366(89) Score: 502 Annotation: TPA_inf: putative secreted glycine-rich protein	133163	119580	102761	62898.8	49966	48007.9	56276.1	50900.1	45403.2	25546.2	28724.5	24275.3
8.3e-46	1.09872	m.10054	m.10054	type:5prime_partial c32954.graph_c0:1-555(+) NR_ID: AIX97454.1 E-value: 2.1e-24 Identity: 255/348(73) Score: 305 Annotation: cystatin-3	5021.54	1572.77	3556.47	47094.4	37630.9	35424.7	69417.3	148774	126489	4058.24	1281.8	Filtered
3.84e-46	1.09926	m.10058	m.10058	type:5prime_partial c32960.graph_c0:901-29(-) NR_ID: XP_002414956.1 E-value: 3.3e-88 Identity: 600/714(84) Score: 857 Annotation: nudix hydrolase, putative	30950.5	32813.2	37195.5	23899.7	20177	25877.9	22093.7	21120.4	28997.8	49311.5	44510.6	58064.2
5.22e-63	1.12437	m.10060	m.10060	type:complete c32962.graph_c1:276-2411(+) NR_ID: XP_015911206.1 E-value: 6.0e-285 Identity: 1668/2184(76) Score: 2557 Annotation: actin-binding LIM protein 1-like isoform X3	34114.1	27950.7	30578.6	42670.1	36969.3	43993.8	58946.7	64829.7	53780.1	73705.3	56272.3	48669.5
5.72e-111	1.18059	m.10083	m.10083	type:complete c32981.graph_c0:2209-227(-) NR_ID: ACA84007.1 E-value: 0.0e+00 Identity: 1974/1980(99) Score: 3179 Annotation: heat shock 70 kDa protein 5	457877	446629	435929	266805	254398	259127	270687	238668	267450	198576	192931	199116
1.67e-22	1.0532	m.10096	m.10096	type:complete c32987.graph_c0:798-37(-) NR_ID: XP_002403593.1 E-value: 1.3e-122 Identity: 660/678(97) Score: 1153 Annotation: splicing factor 3A subunit, putative	65635	87176.6	66661.9	43345.7	43626.3	34537.4	36157.4	33993.9	36513.5	30671.5	26316.7	30763.9
2.84e-85	1.15254	m.10139	m.10139	type:3prime_partial c33041.graph_c0:484-2(-) NR_ID: XP_002433809.1 E-value: 3.6e-52 Identity: 384/486(79) Score: 544 Annotation: glyoxalase, putative	82796.5	76200.4	80904.1	130576	106954	113063	68624.8	70195.7	71956.5	63935	67031.2	52906.5
2.19e-54	1.11206	m.10147	m.10147	type:complete c33052.graph_c0:2299-962(-) NR_ID: XP_002404561.1 E-value: 2.5e-196 Identity: 1116/1308(85) Score: 1791 Annotation: phosphatidylinositol 4-kinase type-II, putative	33421.2	33496.9	32600.5	36304.6	39245.4	39753.6	36143.7	44521.9	40597.4	44170.1	37937.6	33665
3.8e-16	1.03618	m.10152	m.10152	type:5prime_partial c33055.graph_c0:2489-1611(-) NR_ID: XP_002406735.1 E-value: 6.5e-153 Identity: 816/876(93) Score: 1415 Annotation: recombining binding protein suppressor of hairless, putative	38962.8	41006.5	39753	26339.2	26400.9	28749.4	31254	26022.1	24152.8	13277.2	15544.7	13285.3
2.88e-32	1.07451	m.10172	m.10172	type:internal c33082.graph_c0:1507-2(-) NR_ID: XP_002402186.1 E-value: 1.3e-31 Identity: 246/336(73) Score: 371 Annotation: secreted protein, putative	5184.04	3826.25	3156.86	11915.9	9352.28	7853.96	22500.6	19514.3	11254.6	Filtered	Filtered	Filtered
7.77e-10	1.01446	m.10176	m.10176	type:complete c33085.graph_c0:1379-195(-) NR_ID: XP_002406052.1 E-value: 5.3e-150 Identity: 864/975(88) Score: 1391 Annotation: glutathione S-transferase, putative	14945.1	23094.3	22730.1	24828.2	22117	20990.2	19157.6	20659.4	23819.6	9202.28	8174.5	12690.9
1.96e-96	1.1652	m.10185	m.10185	type:complete c33096.graph_c0:56-1204(+) NR_ID: XP_023236753.1 E-value: 2.2e-145 Identity: 843/993(84) Score: 1351 Annotation: mitotic checkpoint protein BUB3-like	74224	67420.4	80049	84059.9	74828.5	77778.5	39208.7	33444.1	30203.3	114330	100507	104516
1.56e-71	1.1357	m.10195	m.10195	type:complete c33101.graph_c0:147-512(+) NR_ID: AAY66841.1 E-value: 8.9e-64 Identity: 351/360(97) Score: 643 Annotation: FKBP-type peptidyl-prolyl cis-trans isomerase	171754	147312	149725	95829.3	88942.4	90280	25924.4	17282.1	24306	52406.9	28834.6	48632.6
6.73e-54	1.11133	m.10198	m.10198	type:complete c33106.graph_c0:185-757(+) NR_ID: XP_002414113.1 E-value: 1.1e-73 Identity: 489/573(85) Score: 730 Annotation: signal sequence receptor beta	59817.8	79280.1	101252	59463.4	101587	67512.4	187958	170796	181205	28358.9	46471	50006.9
4.93e-27	1.06364	m.10200	m.10200	type:complete c33112.graph_c0:2918-2208(-) NR_ID: DAA34721.1 E-value: 1.5e-107 Identity: 642/708(90) Score: 1023 Annotation: TPA_inf: Bax-mediated apoptosis inhibitor TEGT/BI-1	26859.3	25157.4	24531.2	22013.4	24742.8	22386.2	25146.9	14199.5	3918.03	13148.5	10590.4	Filtered
8.78e-22	1.05143	m.10240	m.10240	type:complete c33154.graph_c0:191-1345(+) NR_ID: XP_002401005.1 E-value: 1.7e-201 Identity: 1110/1152(96) Score: 1835 Annotation: E3 ubiquitin ligase, putative	15099.1	16554.3	15342.7	16222.1	8933.16	7260.72	11760.2	4285.95	8245.97	13510.6	11293.5	13927.1
1.71e-58	1.11805	m.10243	m.10243	type:3prime_partial c33155.graph_c0:827-3(-) NR_ID: XP_002413266.1 E-value: 3.6e-121 Identity: 750/825(90) Score: 1141 Annotation: F0F1-type ATP synthase, alpha subunit, putative	460380	493650	463993	604611	505233	434519	1.42638e+06	617417	331197	251298	251906	251236
7.74e-94	1.16233	m.10268	m.10268	type:complete c33187.graph_c0:115-753(+) NR_ID: XP_002434427.1 E-value: 8.4e-110 Identity: 636/636(100) Score: 1042 Annotation: RAS-related protein, putative	206765	202683	201694	250995	247481	264273	221568	259189	217486	266238	226017	291014
3.89e-61	1.12178	m.10276	m.10276	type:5prime_partial c33197.graph_c1:1902-844(-) NR_ID: XP_022247290.1 E-value: 3.1e-40 Identity: 537/900(59) Score: 444 Annotation: 1-phosphatidylinositol 4,5-bisphosphate phosphodiesterase classes I and II-like, partial	26839.9	32740.4	29186.2	29553.3	23017.5	33455	37594.4	37053.6	47114.9	13198.6	21776.7	19492.8
1.23e-62	1.12386	m.10307	m.10307	type:5prime_partial c33223.graph_c0:2-460(+) NR_ID: XP_002433436.1 E-value: 5.5e-47 Identity: 357/441(80) Score: 499 Annotation: coiled-coil domain-containing protein, putative	121281	122869	113954	155901	179699	143136	18621.2	7612.76	7570.66	73572.2	72678.1	69226.9
5.93e-62	1.12292	m.10313	m.10313	type:3prime_partial c33234.graph_c0:91-1941(+) NR_ID: XP_015917032.1 E-value: 3.4e-58 Identity: 567/897(63) Score: 601 Annotation: WD repeat-containing protein 89 isoform X1	53778.5	53621.6	58324.4	73221.6	94634.7	92374	54182.1	43319.8	39495.3	61863	49008.7	65900.2
1.44e-112	1.18222	m.10327	m.10327	type:internal c33251.graph_c0:548-3(-) NR_ID: PNF23973.1 E-value: 8.7e-39 Identity: 345/558(61) Score: 429 Annotation: hypothetical protein B7P43_G09286	288113	271293	325463	196980	181441	192780	430244	485448	205297	14994.3	18506	14795.3
8.03e-37	1.08319	m.1033	m.1033	type:internal c17020.graph_c0:694-2(-) NR_ID: XP_001848800.1 E-value: 1.5e-51 Identity: 456/696(65) Score: 540 Annotation: conserved hypothetical protein	24832	Filtered	25335.1	41910.9	49338.2	64014.7	101176	65424.4	107089	149618	103209	101076
6.42e-41	1.0905	m.10378	m.10378	type:internal c33310.graph_c0:1017-1(-) NR_ID: XP_002404947.1 E-value: 2.7e-134 Identity: 816/1017(80) Score: 1255 Annotation: cubilin, putative	83581.2	77433.5	78130.1	59578.3	49413.7	42916	117910	133640	137976	8723.17	2032.4	Filtered
3.23e-69	1.1327	m.10381	m.10381	type:internal c33310.graph_c1:810-1(-) NR_ID: XP_002404947.1 E-value: 5.5e-98 Identity: 606/810(74) Score: 941 Annotation: cubilin, putative	81582.2	84161.4	88488.8	57745.4	60377.6	60632.3	170309	221807	187161	36882	38397	29740.5
1.56e-33	1.07699	m.10385	m.10385	type:complete c33313.graph_c0:583-203(-) NR_ID: XP_002414106.1 E-value: 3.4e-42 Identity: 315/378(83) Score: 457 Annotation: conserved hypothetical protein	32557.7	21971.5	32363.5	35322.4	40488.6	42472.5	11102.5	Filtered	9283.14	8025.27	Filtered	Filtered
1.13e-52	1.10949	m.10395	m.10395	type:5prime_partial c33326.graph_c0:520-38(-) NR_ID: XP_002416676.1 E-value: 4.0e-72 Identity: 423/462(91) Score: 716 Annotation: ribosomal protein S15Aa, putative	211278	198197	191579	362398	352714	328748	330170	393853	517114	230606	214591	224868
1.61e-55	1.11374	m.10412	m.10412	type:complete c33338.graph_c0:120-956(+) NR_ID: XP_013781869.1 E-value: 9.3e-133 Identity: 768/813(94) Score: 1241 Annotation: LOW QUALITY PROTEIN: F-actin-capping protein subunit beta-like	57319	60306.3	55197.3	31354.1	38085.3	41534.1	43928.2	44590.4	53950.7	51396.6	54251.8	39430.7
1.35e-36	1.08277	m.10417	m.10417	type:complete c33343.graph_c0:520-2(-) NR_ID: XP_002400685.1 E-value: 1.6e-82 Identity: 471/501(94) Score: 806 Annotation: ribosomal protein mRpS25, putative	8642.42	11620.5	17120.9	17614.9	23187	22481.3	18592.6	17638.9	19590.2	20384.7	8551.44	5934.95
4.54e-13	1.02639	m.10435	m.10435	type:complete c33354.graph_c0:739-68(-) NR_ID: XP_019625213.1 E-value: 2.2e-52 Identity: 444/660(67) Score: 547 Annotation: PREDICTED: exosome complex component RRP43-like	24690.3	20794.2	28882.9	32706.8	25833.4	14756.4	14598.5	10518.7	8104.18	14124.3	21016.5	31107.3
9.18e-64	1.12541	m.10443	m.10443	type:complete c33364.graph_c0:141-503(+) NR_ID: XP_002401133.1 E-value: 3.8e-59 Identity: 360/360(100) Score: 603 Annotation: ribosomal protein S26, putative	128220	122805	117250	234233	186973	194591	223320	200496	225226	105110	142017	128767
1.63e-75	1.14074	m.10449	m.10449	type:5prime_partial c33374.graph_c0:1-720(+) NR_ID: XP_002404773.1 E-value: 1.2e-109 Identity: 639/651(98) Score: 1041 Annotation: 60S ribosomal protein L10A, putative	35772.2	36375.4	33036.4	58832.6	49768.2	44566.7	59895.5	56741.8	55474.9	42438	35267.9	36150.6
6.29e-92	1.16019	m.10452	m.10452	type:5prime_partial c33375.graph_c0:645-37(-) NR_ID: XP_002407167.1 E-value: 7.5e-92 Identity: 546/567(96) Score: 887 Annotation: 60S ribosomal protein L9, putative	88945.3	114825	99366.2	141382	152566	144159	186519	150857	167468	115874	120755	128636
3.62e-60	1.12042	m.10457	m.10457	type:complete c33382.graph_c0:177-626(+) NR_ID: AAY66943.1 E-value: 9.5e-68 Identity: 429/447(95) Score: 678 Annotation: tetratricopeptide repeat protein	29742	29579.7	32433.5	26451.5	27961.5	13078.6	14865.9	17831.8	16194.4	16171.7	15725.7	18271.7
2.8e-34	1.07842	m.10473	m.10473	type:internal c33402.graph_c0:302-3(-) NR_ID: ACV83329.1 E-value: 1.6e-10 Identity: 135/213(63) Score: 183 Annotation: serine proteinase inhibitor precursor	74993.9	70441.4	45312.5	75256.6	78988	95659.7	42218.8	Filtered	Filtered	Filtered	Filtered	Filtered
5.47e-77	1.14257	m.10476	m.10476	type:complete c33407.graph_c0:145-1803(+) NR_ID: XP_002399587.1 E-value: 9.3e-76 Identity: 843/1248(67) Score: 752 Annotation: RNA-binding protein musashi, putative	96639.6	115496	97324.9	109626	116830	114354	77296.2	74165.8	76701.5	71523.7	76699.4	77312.9
1.29e-76	1.14211	m.10518	m.10518	type:complete c33438.graph_c0:510-40(-) NR_ID: AAY66925.1 E-value: 2.9e-67 Identity: 468/468(100) Score: 674 Annotation: ubiquitin/ribosomal protein S27a fusion protein	292121	210846	136185	148806	107741	93403.1	227318	209830	223341	130710	95701.1	71556.3
3.73e-72	1.1365	m.10536	m.10536	type:complete c33474.graph_c0:896-78(-) NR_ID: XP_002403005.1 E-value: 1.4e-138 Identity: 783/816(95) Score: 1291 Annotation: M0V-34 protein, putative	126683	126307	129651	101402	102943	98730.2	75114.3	79779.4	62330.4	105534	105809	99434.3
8.03e-58	1.11708	m.10538	m.10538	type:complete c33477.graph_c0:1067-141(-) NR_ID: ACJ12615.1 E-value: 2.8e-154 Identity: 858/927(92) Score: 1427 Annotation: neuroendocrine protein 7B2 precursor	46356.2	48740	63215.3	88366.2	83865.3	78303.7	36900.9	59127.1	71469.6	59171.2	55895.4	66974.7
2.88e-70	1.13406	m.10542	m.10542	type:complete c33480.graph_c0:799-419(-) NR_ID: XP_003747834.1 E-value: 1.2e-52 Identity: 339/378(89) Score: 547 Annotation: PREDICTED: histidine triad nucleotide-binding protein 1	294752	261820	168146	343334	305057	212473	48043.9	43583.4	61324.8	81404.7	72871.6	86911.4
3.96e-66	1.12861	m.10562	m.10562	type:complete c33493.graph_c0:539-240(-) NR_ID: ABG36931.1 E-value: 3.1e-30 Identity: 249/279(89) Score: 353 Annotation: putative intracellular cystatin	224575	166699	192266	35990.8	35933.1	41821	81335.5	67420.3	66738.4	14169.3	7407.16	8076.83
5.89e-131	1.20014	m.10577	m.10577	type:complete c33528.graph_c0:312-617(+) NR_ID: XP_002433721.1 E-value: 3.2e-43 Identity: 291/303(96) Score: 465 Annotation: heat shock protein	621852	680214	620328	912811	828898	867584	380106	315296	302991	701665	796543	682375
1.49e-64	1.12648	m.10600	m.10600	type:5prime_partial c33547.graph_c0:1-489(+) NR_ID: XP_002399841.1 E-value: 1.4e-43 Identity: 291/306(95) Score: 470 Annotation: pterin-4-alpha-carbinolamine dehydratase, putative	131395	136148	135703	169010	194144	194147	60527.4	60459.9	72373.5	133379	148687	159486
3.35e-99	1.16822	m.10603	m.10603	type:5prime_partial c33551.graph_c0:3-554(+) NR_ID: AAO92287.1 E-value: 5.4e-81 Identity: 468/468(100) Score: 793 Annotation: 40S ribosomal protein S11	148801	168855	156361	280319	292726	278690	300911	301223	294625	206866	226137	201198
4.32e-35	1.07997	m.10624	m.10624	type:complete c33570.graph_c0:628-17(-) NR_ID: XP_002405324.1 E-value: 6.4e-99 Identity: 576/588(97) Score: 948 Annotation: cargo transport protein EMP24, putative	46920.3	41618.9	48217.6	31249.1	23331.5	21010.9	69616.6	52291.7	47985.3	26336.4	24201.8	16529.6
6.17e-62	1.12289	m.10626	m.10626	type:5prime_partial c33571.graph_c0:3-2525(+) NR_ID: XP_023218409.1 E-value: 4.6e-151 Identity: 1416/2586(54) Score: 1403 Annotation: RNA polymerase II subunit A C-terminal domain phosphatase-like	82513	87236.7	62306.8	59781.5	63484.9	62578.9	73250.8	64767.3	44955	32675.4	44285.1	21484.6
1.51e-84	1.15169	m.10671	m.10671	type:complete c33617.graph_c0:493-834(+) NR_ID: XP_002407712.1 E-value: 5.8e-25 Identity: 222/342(64) Score: 308 Annotation: single-stranded DNA binding protein P9, putative	88410.8	97974.7	76396.2	89960.2	80998.7	70598.1	58473.6	49842.8	39346.5	86181.4	73394.8	47464.5
1.06e-97	1.16659	m.10681	m.10681	type:complete c33628.graph_c0:164-634(+) NR_ID: XP_021927470.1 E-value: 5.2e-32 Identity: 246/276(89) Score: 370 Annotation: acyl carrier protein, mitochondrial isoform X2	117982	126228	109711	143390	125604	94648.3	179090	194418	184854	113013	172821	155707
2.34e-104	1.17373	m.10683	m.10683	type:internal c33631.graph_c0:2-316(+) NR_ID: BAG12081.1 E-value: 3.1e-49 Identity: 297/315(94) Score: 517 Annotation: Vitellogenin-2	72973	68798.4	82023.7	49188.1	46571.3	67840.4	159043	138051	108890	127927	142105	153493
6.87e-75	1.13996	m.10688	m.10688	type:complete c33637.graph_c0:204-1883(+) NR_ID: XP_013777447.1 E-value: 4.4e-259 Identity: 1455/1677(86) Score: 2333 Annotation: glucose-6-phosphate isomerase	111760	122833	111366	99918.8	88179	88910.4	122575	121707	113556	93480.9	86391.8	99425.7
3.19e-50	1.10574	m.10698	m.10698	type:5prime_partial c33643.graph_c1:754-167(-) NR_ID: OQR75562.1 E-value: 2.6e-49 Identity: 396/585(67) Score: 520 Annotation: synaptophysin-like	263057	221512	234317	345625	310450	378475	111767	45398.6	52661.4	179768	137633	136407
5.27e-115	1.18468	m.10706	m.10706	type:5prime_partial c33649.graph_c0:2-469(+) NR_ID: AAY66882.1 E-value: 8.2e-30 Identity: 222/228(97) Score: 351 Annotation: ribosomal protein S25	151413	155444	147742	253248	238807	247555	183852	249467	209622	169391	152709	170994
5.54e-102	1.17121	m.10715	m.10715	type:complete c33654.graph_c0:665-87(-) NR_ID: XP_002416200.1 E-value: 3.0e-98 Identity: 570/576(98) Score: 942 Annotation: 40S ribosomal protein S9, putative	265746	312146	295771	568256	559824	549124	664923	682820	737730	365007	393895	379990
7.7e-105	1.17424	m.10737	m.10737	type:complete c33676.graph_c0:3694-293(-) NR_ID: XP_002411153.1 E-value: 0.0e+00 Identity: 2208/2349(93) Score: 3284 Annotation: paramyosin, putative	105372	107997	104263	90251	99664.8	93231.7	68994.6	77533.4	68022.2	91708.3	89195.6	83578.7
2.18e-61	1.12213	m.10750	m.10750	type:3prime_partial c33688.graph_c0:529-2(-) NR_ID: PRD29947.1 E-value: 1.9e-46 Identity: 327/372(87) Score: 495 Annotation: Na(+)/H(+) exchange regulatory cofactor NHE-RF1	166066	169852	174152	165422	132781	146948	151661	111589	112648	140900	158822	153719
7.42e-75	1.13992	m.10755	m.10755	type:complete c33693.graph_c0:1475-1029(-) NR_ID: XP_002414153.1 E-value: 1.3e-64 Identity: 414/441(93) Score: 651 Annotation: transcription factor Mbf1, putative	101792	86077.2	78368.4	40708.8	53329.8	44633.1	40816.4	13645.2	6512.1	81451.8	54844.3	53563.4
1.3e-64	1.12656	m.10757	m.10757	type:5prime_partial c33696.graph_c0:1055-297(-) NR_ID: DAA34255.1 E-value: 1.0e-106 Identity: 582/618(94) Score: 1016 Annotation: TPA_inf: translation initiation factor 4F cap-binding subunit	277408	262719	292729	105999	129473	116725	97749	82353.6	121418	199176	177724	175906
4.41e-119	1.18873	m.10758	m.10758	type:complete c33697.graph_c0:1349-723(-) NR_ID: AAO92280.1 E-value: 5.4e-77 Identity: 492/501(98) Score: 759 Annotation: putative HMG-like protein	99721.7	98506.6	101047	101013	76753.8	72093	168609	125580	132846	62914.6	71925.6	58963.9
0.00773537	0.972221	m.10761	m.10761	type:complete c33699.graph_c0:1187-195(-) NR_ID: XP_002412378.1 E-value: 2.9e-149 Identity: 828/966(85) Score: 1384 Annotation: hypoxia-inducible factor 1, alpha subunit inhibitor, putative	25749	28196.7	25632	8230.77	6001.7	4449.31	Filtered	Filtered	Filtered	8957.39	6075.95	5672.92
4.34e-21	1.0497	m.10766	m.10766	type:3prime_partial c33705.graph_c0:638-3(-) NR_ID: XP_002409149.1 E-value: 2.4e-08 Identity: 135/222(60) Score: 167 Annotation: hypothetical protein IscW_ISCW004663	7053.71	7891.6	9133.8	1912.61	4621.57	3652.79	Filtered	6037.29	5530.42	1672.19	Filtered	Filtered
2.36e-33	1.07664	m.10773	m.10773	type:internal c33708.graph_c0:771-1(-) NR_ID: XP_002405116.1 E-value: 3.0e-37 Identity: 291/351(82) Score: 417 Annotation: conserved hypothetical protein	71032.4	83721.8	74670.8	95006.3	63579.6	103674	58139.1	59303.9	67204.7	51110.2	69833.4	74392.7
3.33e-55	1.11327	m.10775	m.10775	type:internal c33712.graph_c0:3-869(+) NR_ID: XP_013774227.1 E-value: 4.4e-53 Identity: 495/804(61) Score: 554 Annotation: uncharacterized protein LOC106459176 isoform X1	116717	90037.1	97284	24896.2	29075.3	24228.3	29099.1	27490.1	23492.7	37632.2	44474.3	36072.1
5.42e-125	1.19448	m.10781	m.10781	type:complete c33714.graph_c0:263-2884(+) NR_ID: AFR32950.1 E-value: 2.6e-117 Identity: 2538/2619(96) Score: 1112 Annotation: paramyosin	229502	223527	205272	78652.3	71761.4	70361.7	138197	118432	123622	101517	103552	86979.4
4.05e-41	1.09085	m.10788	m.10788	type:5prime_partial c33715.graph_c0:1-375(+) NR_ID: XP_002411826.1 E-value: 2.0e-10 Identity: 156/249(62) Score: 183 Annotation: secreted protein, putative	Filtered	1328.93	Filtered	10392.6	5638.81	5932	651.108	Filtered	Filtered	Filtered	Filtered	Filtered
1.02e-61	1.12259	m.10818	m.10818	type:5prime_partial c33739.graph_c0:1963-863(-) NR_ID: XP_002411512.1 E-value: 6.6e-179 Identity: 960/999(96) Score: 1640 Annotation: molecular chaperone, putative	99081.7	139547	110401	71342	100083	111306	81878.3	51191.2	31332.4	33369.8	45803	56337.4
1.41e-104	1.17396	m.10839	m.10839	type:complete c33756.graph_c0:111-1421(+) NR_ID: XP_002416539.1 E-value: 8.4e-197 Identity: 1026/1041(98) Score: 1795 Annotation: protein arginine N-methyltransferase PRMT1, putative	203121	194157	181709	189638	161293	154874	128954	133137	119667	178545	200873	166752
8.79e-41	1.09026	m.10841	m.10841	type:5prime_partial c33757.graph_c0:2-346(+) NR_ID: XP_022645963.1 E-value: 2.6e-49 Identity: 291/324(89) Score: 518 Annotation: sodium- and chloride-dependent GABA transporter 1-like isoform X1	74021.5	69302.6	78725	142503	122184	125724	138109	139405	162475	116761	111716	96807.4
2.15e-65	1.12762	m.10846	m.10846	type:complete c33761.graph_c0:91-441(+) NR_ID: BAF38455.1 E-value: 2.4e-58 Identity: 348/348(100) Score: 596 Annotation: macrophage migration inhibitory factor	162670	142085	209170	154057	186140	169457	58120.3	52840.4	71593.3	186177	199990	178476
4.27e-47	1.1008	m.10852	m.10852	type:3prime_partial c33766.graph_c0:142-639(+) NR_ID: KFM69414.1 E-value: 8.9e-06 Identity: 147/291(50) Score: 144 Annotation: hypothetical protein X975_24536, partial	48662.1	25373.2	25556.2	53242.2	31811.2	76585.3	Filtered	8810.5	Filtered	88577.1	85231.6	38616.5
2.91e-19	1.04495	m.10881	m.10881	type:complete c33796.graph_c0:347-1126(+) NR_ID: XP_013776987.1 E-value: 3.4e-20 Identity: 252/420(60) Score: 270 Annotation: OCIA domain-containing protein 1-like	22275.2	22690	24074.6	47161	44465.6	66062.6	69993.7	6152.37	24555.6	17743.1	19503.7	18993.2
1.52e-51	1.10777	m.10889	m.10889	type:internal c33810.graph_c0:1-912(+) NR_ID: XP_021938127.1 E-value: 3.4e-72 Identity: 576/909(63) Score: 719 Annotation: trans-1,2-dihydrobenzene-1,2-diol dehydrogenase-like	32966.4	29852.5	32635.8	40404.4	40046.5	50581.8	47148.9	31086.7	35120.7	63207.8	60137.1	68028.9
1.9e-78	1.14437	m.10915	m.10915	type:internal c33826.graph_c0:1-1131(+) NR_ID: AXP34688.1 E-value: 1.1e-141 Identity: 924/1131(81) Score: 1319 Annotation: vitellogenin-2	72267	71281.2	71874	87776.6	76084.3	82654.4	233372	195085	209287	23732.3	27841	23873.7
2.72e-61	1.122	m.10918	m.10918	type:5prime_partial c33828.graph_c0:1-1767(+) NR_ID: XP_002406883.1 E-value: 7.2e-127 Identity: 723/804(89) Score: 1193 Annotation: conserved hypothetical protein	29984.3	26450.4	31841.7	15988.9	17916.3	13919.2	22427.3	20464.3	17850.7	9234.37	9589.91	8446.98
9.19e-72	1.13599	m.10924	m.10924	type:complete c33832.graph_c0:1110-217(-) NR_ID: XP_002409192.1 E-value: 9.9e-125 Identity: 750/828(90) Score: 1172 Annotation: translation initiation factor 3, subunit G, putative	135339	142674	117448	120836	117447	103611	78435.9	63723	38050.5	55402.4	59564.3	65593.5
4.25e-30	1.07014	m.10926	m.10926	type:5prime_partial c33833.graph_c0:685-107(-) NR_ID: XP_002413846.1 E-value: 6.1e-59 Identity: 345/411(83) Score: 603 Annotation: peritrophin A, putative	25360.6	7825.92	9067.88	Filtered	2888.81	4649.91	Filtered	3212.52	Filtered	Filtered	Filtered	Filtered
4.72e-46	1.09912	m.10930	m.10930	type:complete c33836.graph_c0:601-122(-) NR_ID: XP_002435365.1 E-value: 4.4e-47 Identity: 372/450(82) Score: 500 Annotation: conserved hypothetical protein	58695.6	55769.9	54312.2	62501.6	67672.7	46824	22294.6	26406.7	37690.7	31530.4	32981.1	41173.6
1.28e-131	1.20076	m.10939	m.10939	type:complete c33842.graph_c0:3115-713(-) NR_ID: XP_002401154.1 E-value: 0.0e+00 Identity: 1980/2265(87) Score: 2957 Annotation: heat shock protein, putative	176934	187528	181267	157154	148759	151730	98449	96744.6	81001	182154	178981	158787
7.49e-93	1.16122	m.10966	m.10966	type:complete c33872.graph_c0:412-981(+) NR_ID: XP_002409414.1 E-value: 8.0e-96 Identity: 534/549(97) Score: 921 Annotation: ribosomal protein L11, putative	456528	422168	495055	635163	550880	589376	575907	425555	449416	384502	403910	412473
7.11e-23	1.0541	m.10994	m.10994	type:3prime_partial c33890.graph_c0:1159-2(-) NR_ID: XP_002415078.1 E-value: 3.9e-121 Identity: 705/813(86) Score: 1142 Annotation: procollagen-lysine, 2-oxoglutarate 5-dioxygenase, putative	8385.89	Filtered	11696.5	Filtered	Filtered	Filtered	Filtered	10473.3	6913.99	Filtered	Filtered	Filtered
9.56e-38	1.08488	m.11011	m.11011	type:5prime_partial c33901.graph_c0:1944-160(-) NR_ID: XP_002407166.1 E-value: 2.0e-140 Identity: 1122/1530(73) Score: 1310 Annotation: RNA recognition rrm/rnp domain, putative	72214	66378.5	61482	60182.8	59044	60845.1	77914.4	87812.1	80995.3	56469.3	48708.4	63466.3
7.96e-63	1.12412	m.11029	m.11029	type:complete c33913.graph_c0:553-95(-) NR_ID: XP_002407124.1 E-value: 2.4e-50 Identity: 348/450(77) Score: 528 Annotation: Niemann-Pick type C2 domain-containing protein, putative	166157	151003	166854	52885.1	53448.4	44602.4	15538.8	23273.6	20503.5	24480.9	28143.9	30612.4
2.66e-19	1.04506	m.11031	m.11031	type:complete c33914.graph_c0:135-1547(+) NR_ID: XP_002412739.1 E-value: 3.7e-49 Identity: 330/438(75) Score: 522 Annotation: nudix hydrolase, putative	12972.7	14042.6	8985.67	9224.3	5877.69	11748.4	9269.55	5169.13	2315.59	4347.31	6311.87	7800.74
3.38e-86	1.15362	m.11038	m.11038	type:complete c33919.graph_c0:158-481(+) NR_ID: XP_002399351.1 E-value: 6.5e-42 Identity: 276/321(85) Score: 454 Annotation: ATP synthase F chain	328573	388768	354606	966506	1.00339e+06	1.06237e+06	573977	601839	677764	556894	551438	628228
2.62e-57	1.11634	m.11052	m.11052	type:complete c33928.graph_c0:2458-83(-) NR_ID: XP_002435093.1 E-value: 0.0e+00 Identity: 1986/2340(84) Score: 3003 Annotation: cullin, putative	24014.4	26499.4	25784.3	17598.1	22256.8	22130.3	15190.5	15158	11014	32485.7	34119	28887.4
3.91e-34	1.07815	m.11069	m.11069	type:complete c33938.graph_c0:828-184(-) NR_ID: AHH29557.1 E-value: 2.4e-104 Identity: 639/642(99) Score: 995 Annotation: synaptobrevin	276729	279218	245358	246735	126427	243707	328620	345500	352113	167954	197123	177712
4.81e-39	1.08721	m.11070	m.11070	type:5prime_partial c33941.graph_c0:1381-845(-) NR_ID: AAY66876.1 E-value: 1.1e-86 Identity: 513/525(97) Score: 842 Annotation: putative membrane protein	26392.7	29218.1	26537.6	25938.8	17204.2	21048	76515.8	59858.6	63797	Filtered	14465.2	Filtered
9.81e-77	1.14226	m.11071	m.11071	type:internal c33944.graph_c0:2-823(+) NR_ID: KFM71514.1 E-value: 2.6e-31 Identity: 276/405(68) Score: 366 Annotation: Piwi-like protein 2, partial	73578.6	70274.7	66497.6	93465.1	89571.9	104972	79436.3	81368.2	83421.8	75792.4	80046.9	72193.7
6.89e-85	1.15209	m.11080	m.11080	type:complete c33954.graph_c0:114-908(+) NR_ID: KFM57219.1 E-value: 1.2e-121 Identity: 702/735(95) Score: 1145 Annotation: Proteasome subunit alpha type-4, partial	287632	296043	268300	393508	374733	335377	224191	218997	189833	495078	427173	486574
1.48e-52	1.10932	m.11099	m.11099	type:5prime_partial c33966.graph_c0:926-144(-) NR_ID: OQR73023.1 E-value: 5.2e-53 Identity: 462/684(67) Score: 553 Annotation: hypothetical protein BIW11_10001	29261.5	31473.6	28799.3	29742.6	28590.3	30614	31653.6	26972.8	31117.8	17047.2	18121.6	22335.3
1.08e-50	1.10647	m.11112	m.11112	type:5prime_partial c33983.graph_c0:2-397(+) NR_ID: XP_002435491.1 E-value: 1.7e-44 Identity: 312/375(83) Score: 477 Annotation: protein XAP-5, putative	47443.6	43429.4	35537.9	111531	92615.3	77548	25526.4	27983	24920.2	24450	24822.1	23039.2
2.59e-47	1.10115	m.11131	m.11131	type:complete c33997.graph_c1:1458-154(-) NR_ID: XP_002405888.1 E-value: 1.4e-114 Identity: 867/1191(72) Score: 1086 Annotation: regulator of chromosome condensation, putative	31942.5	30719.8	32036.4	30464.2	27153.8	25656.8	69754.4	28729.6	78069.8	14944.2	14245.4	16007.3
1.3e-56	1.11533	m.11143	m.11143	type:complete c34004.graph_c0:368-63(-) NR_ID: XP_011174250.1 E-value: 4.5e-13 Identity: 171/273(62) Score: 205 Annotation: uncharacterized protein LOC105206452	130681	143711	146164	121469	183064	194905	58756.7	46142	46717.9	39943.9	38665.3	38750.9
9.91e-41	1.09017	m.11150	m.11150	type:complete c34013.graph_c0:171-1208(+) NR_ID: XP_023226297.1 E-value: 9.9e-68 Identity: 534/894(59) Score: 681 Annotation: uncharacterized protein LOC111626988	3286.69	6266.35	2513.02	22789.3	7028.32	6441.81	46443.6	29458.3	43141.3	Filtered	Filtered	Filtered
1.46e-132	1.20165	m.11186	m.11186	type:complete c34050.graph_c0:168-518(+) NR_ID: XP_002435967.1 E-value: 2.0e-28 Identity: 201/201(100) Score: 338 Annotation: 60S acidic ribosomal protein P1, putative	1.72804e+06	1.19042e+06	1.47846e+06	1.87588e+06	1889373	1.5735e+06	1.74083e+06	868667	1.27413e+06	1.66358e+06	1532624	1.28184e+06
6.46e-34	1.07773	m.11196	m.11196	type:5prime_partial c34070.graph_c0:3-1211(+) NR_ID: AAG00993.1 E-value: 2.4e-145 Identity: 876/1062(82) Score: 1351 Annotation: heme-binding aspartic proteinase, partial	701342	774771	879429	109739	108385	145319	144657	171178	191443	2140.85	Filtered	Filtered
3.84e-62	1.12318	m.11210	m.11210	type:5prime_partial c34092.graph_c0:1-1530(+) NR_ID: XP_002409012.1 E-value: 3.8e-116 Identity: 783/945(82) Score: 1100 Annotation: 26S proteasome regulatory complex, subunit PSMD5, putative	92455.6	96620	88775.7	71944.3	75710	68638.2	55569.1	59065.9	67808.9	37960.6	51323.2	50780.2
7.22e-68	1.13092	m.11214	m.11214	type:internal c34095.graph_c0:312-1(-) NR_ID: AXP34688.1 E-value: 5.7e-51 Identity: 306/312(98) Score: 532 Annotation: vitellogenin-2	76627.1	42044.5	79911.3	39021.4	48098.1	81013.6	82150.8	129842	126389	58914.1	51218.7	33451.9
0.0137563	0.963699	m.11215	m.11215	type:complete c34096.graph_c0:3447-481(-) NR_ID: ABG48665.1 E-value: 5.6e-55 Identity: 507/894(56) Score: 575 Annotation: caspase-2	Filtered	Filtered	Filtered	Filtered	1815.98	Filtered	8992.11	8462.95	4482.07	Filtered	Filtered	Filtered
1.15e-53	1.11098	m.11225	m.11225	type:complete c34101.graph_c0:207-965(+) NR_ID: XP_013917770.1 E-value: 8.3e-48 Identity: 390/489(79) Score: 508 Annotation: PREDICTED: tetratricopeptide repeat protein 1	65057.9	68034.3	56464.4	31447.4	31764.8	22030.7	35439.9	33661.6	22197.3	25063.2	19657.8	26591.4
2.16e-43	1.09472	m.11229	m.11229	type:internal c34104.graph_c0:1088-3(-) NR_ID: XP_002405678.1 E-value: 3.9e-107 Identity: 807/1143(70) Score: 1021 Annotation: dedicator of cytokinesis protein, putative	20908	21655.7	19310.5	12299.7	18830	16493.1	15391	15852.4	19019.5	5871.23	7020.68	8346.01
2.24e-51	1.10752	m.11242	m.11242	type:complete c34115.graph_c0:997-200(-) NR_ID: XP_002414873.1 E-value: 2.0e-92 Identity: 639/810(78) Score: 893 Annotation: ldl receptor adaptor protein, putative	48291.4	36622.3	37400.8	29201.4	31960.6	27746.3	35980	28157.6	33930.9	36483.6	46317.7	36560.9
2.71e-93	1.16172	m.11245	m.11245	type:5prime_partial c34117.graph_c0:3-725(+) NR_ID: XP_002399224.1 E-value: 1.4e-113 Identity: 642/660(97) Score: 1075 Annotation: 60S ribosomal protein L10, putative	59908.4	63076.3	75742.8	87094.1	85374.9	75971.1	88540.3	87133	92715.7	66856.2	59465.2	63748.5
2.27e-123	1.19292	m.11252	m.11252	type:5prime_partial c34127.graph_c0:2-1729(+) NR_ID: XP_023221559.1 E-value: 4.0e-98 Identity: 864/1443(59) Score: 945 Annotation: calsequestrin-1-like	52483	53177.8	55031.7	110705	95903.1	105098	267388	192547	127948	218537	171637	166707
1.04e-58	1.11835	m.11257;m.11258	m.11257;m.11258	type:5prime_partial c34133.graph_c0:1-1296(+) NR_ID: XP_002434909.1 E-value: 2.9e-149 Identity: 879/936(93) Score: 1385 Annotation: arrestin, putative; type:5prime_partial c34133.graph_c0:2234-939(-) NR_ID: XP_002434909.1 E-value: 4.3e-153 Identity: 894/951(94) Score: 1418 Annotation: arrestin, putative	56916.5	55175.9	53469	15434	19806.8	17364.9	26015.2	21398	17284.1	15722.2	10758.3	8766.84
9.59e-57	1.11553	m.11296	m.11296	type:5prime_partial c34161.graph_c0:3-1772(+) NR_ID: XP_002407411.1 E-value: 1.3e-197 Identity: 1404/1770(79) Score: 1803 Annotation: heat shock protein 70 (HSP70)-interacting protein, putative	45139.5	36634	39700.3	56229.3	56370.6	52366.8	73646.5	66390	64927.7	69077.8	72378	70555.4
1.59e-57	1.11666	m.11316	m.11316	type:complete c34183.graph_c0:121-747(+) NR_ID: XP_002413268.1 E-value: 6.4e-78 Identity: 603/624(96) Score: 767 Annotation: coiled-coil domain-containing protein, putative	41493.8	45248.2	28650	43943.2	39751.2	36805.2	19069	20147.4	14150.6	25505.1	26652.2	30065.3
1.15e-43	1.09518	m.11332	m.11332	type:complete c34201.graph_c0:1161-58(-) NR_ID: XP_013771670.1 E-value: 1.4e-43 Identity: 651/1155(56) Score: 473 Annotation: transcription initiation factor IIA subunit 1-like isoform X1	168422	51136.9	65547.3	137202	120128	108714	12564.4	Filtered	Filtered	23739.6	22759	25002
1.96e-78	1.14435	m.11341	m.11341	type:complete c34211.graph_c0:193-1689(+) NR_ID: KFM80876.1 E-value: 1.2e-188 Identity: 1089/1275(85) Score: 1725 Annotation: Glycylpeptide N-tetradecanoyltransferase 1, partial	96344	89490	103950	48938	40659.1	40009.9	26074.3	30998.3	25570.3	32175	24647.8	27581.5
8.79e-91	1.15889	m.11344	m.11344	type:complete c34213.graph_c0:79-1800(+) NR_ID: XP_002404361.1 E-value: 1.9e-84 Identity: 834/1431(58) Score: 827 Annotation: conserved hypothetical protein	102406	83557.6	87712.3	74270.9	57918.5	60014.8	61489.5	48299.7	50889.6	32789.4	35541	39752.3
1.9e-86	1.15391	m.11353	m.11353	type:complete c34222.graph_c0:3382-1844(-) NR_ID: OQR77466.1 E-value: 1.1e-227 Identity: 1359/1533(88) Score: 2062 Annotation: inosine-5&apos;-monophosphate dehydrogenase 2-like	219612	199875	207243	133999	136880	128384	164152	158370	160871	137017	118771	122924
1.51e-100	1.16967	m.11358	m.11358	type:complete c34223.graph_c0:3748-1406(-) NR_ID: XP_002433336.1 E-value: 4.3e-260 Identity: 1560/1995(78) Score: 2343 Annotation: protein hu-li tai shao, putative	106971	105273	100418	110969	97488.8	99601.9	142623	151502	146390	115133	119515	113891
3.24e-38	1.08573	m.1136	m.1136	type:5prime_partial c17275.graph_c0:3-1112(+) NR_ID: XP_002435104.1 E-value: 6.3e-12 Identity: 297/645(46) Score: 200 Annotation: metalloprotease, putative	25626.9	7951.16	12115.3	19616.6	18459.6	14408.6	Filtered	Filtered	Filtered	23380.5	22196.6	18378.3
1.44e-84	1.15171	m.11403	m.11403	type:complete c34249.graph_c0:189-1736(+) NR_ID: XP_002400122.1 E-value: 9.2e-102 Identity: 726/825(88) Score: 976 Annotation: conserved hypothetical protein	85054.5	42610.6	94171.7	38596	52050.1	48662.4	35190.1	37882.7	26443.2	15037.2	56900.9	59294.9
2.94e-35	1.08028	m.11419	m.11419	type:5prime_partial c34264.graph_c0:3-1205(+) NR_ID: XP_002401723.1 E-value: 6.2e-138 Identity: 864/1077(80) Score: 1287 Annotation: BIGH3, putative	9626.45	7064.97	11236.1	9535.09	6818.64	8128.21	43298.2	32328.1	49731.4	24117.9	21928	29388.9
3.18e-41	1.09103	m.11421	m.11421	type:complete c34266.graph_c0:99-1109(+) NR_ID: XP_014774372.1 E-value: 1.8e-45 Identity: 570/1080(52) Score: 489 Annotation: PREDICTED: vacuolar protein sorting-associated protein 37A-like	16800.1	20221.1	18197.1	16600.7	17437.9	13033.1	13426.9	13884.5	10575.3	10501.9	9758.97	6153.01
4.98e-26	1.06142	m.11424	m.11424	type:5prime_partial c34268.graph_c0:2-415(+) NR_ID: XP_002436279.1 E-value: 5.2e-52 Identity: 324/327(99) Score: 542 Annotation: brain protein, putative	7500.85	12114	12758.9	29187.7	27571.6	18004.1	Filtered	12315.2	7802.91	11148.5	12762.6	6837.78
8.48e-69	1.13215	m.11430	m.11430	type:5prime_partial c34276.graph_c0:1340-387(-) NR_ID: XP_002413843.1 E-value: 3.8e-114 Identity: 591/648(91) Score: 1081 Annotation: vesicle coat complex COPII, subunit SFB3, putative	268098	256091	220067	36669.6	40807.5	47163	9374.87	17226.2	13393.7	23546.7	26199.7	25619.7
8.05e-41	1.09033	m.11449	m.11449	type:3prime_partial c34289.graph_c0:396-1709(+) NR_ID: XP_002400465.1 E-value: 9.5e-116 Identity: 1041/1371(75) Score: 1096 Annotation: liprin-alpha, putative	47114.3	46698.3	48190.2	36344.3	57600.7	40066.8	30999.7	40885.3	13829.6	48076.1	49360.7	43990
2.17e-70	1.13422	m.11452	m.11452	type:5prime_partial c34294.graph_c0:649-71(-) NR_ID: XP_013787861.1 E-value: 4.2e-76 Identity: 468/489(95) Score: 751 Annotation: RNA-binding protein 8A-like	97700.9	81506.5	65601.4	95753.8	136919	94082.9	63320.8	54053.1	41433.4	166021	163960	119002
9.94e-28	1.06515	m.11454	m.11454	type:complete c34296.graph_c0:729-103(-) NR_ID: DAA34214.1 E-value: 8.7e-51 Identity: 348/411(84) Score: 533 Annotation: TPA_inf: Cu2+/Zn2+ superoxide dismutase SOD1	13382.4	14780.2	12629	16052.9	15293.2	9794.66	17693.9	11575.5	16563.8	12563.4	1706.65	9223.74
9.13e-52	1.10811	m.11466	m.11466	type:3prime_partial c34301.graph_c0:700-2(-) NR_ID: ABG48761.1 E-value: 9.8e-19 Identity: 225/324(69) Score: 257 Annotation: caspase-8	43836.5	38459.5	30497.4	17948.3	16512.6	15784.7	13829	7430.41	9781.55	7285.76	6233.16	20341.6
6.62e-61	1.12146	m.11472	m.11472	type:internal c34305.graph_c0:402-1(-) NR_ID: ADK62391.1 E-value: 2.5e-67 Identity: 369/402(91) Score: 674 Annotation: papilin, partial	124521	103111	108866	132723	135658	136375	217084	183045	210070	56063.3	66662.3	58487.4
1.06e-74	1.13972	m.11474	m.11474	type:complete c34308.graph_c0:322-1647(+) NR_ID: XP_002400993.1 E-value: 1.5e-249 Identity: 1323/1323(100) Score: 2250 Annotation: eukaryotic peptide chain release factor subunit, putative	111327	116809	101157	85307.4	74995.1	66419	59603.4	61800.7	68068.9	82206.9	84807.5	85392.3
1.73e-80	1.14685	m.11531	m.11531	type:complete c34349.graph_c0:960-115(-) NR_ID: XP_002415084.1 E-value: 1.3e-145 Identity: 801/843(95) Score: 1352 Annotation: esterase D, putative	89421.6	97252.4	103420	104504	99216.7	95138.1	95094.2	79027.8	64597.8	79376.3	85111.3	78967.6
2.35e-33	1.07665	m.11537	m.11537	type:5prime_partial c34357.graph_c0:956-6(-) NR_ID: XP_002402830.1 E-value: 3.1e-44 Identity: 375/603(62) Score: 478 Annotation: hypothetical protein IscW_ISCW021275	8648.18	5317.6	9926.81	Filtered	2350.04	2405.91	4214.36	5250.58	3280.62	Filtered	Filtered	Filtered
2.04e-76	1.14186	m.11540	m.11540	type:complete c34360.graph_c0:968-117(-) NR_ID: XP_015915960.1 E-value: 3.1e-120 Identity: 708/840(84) Score: 1133 Annotation: phosphatidylinositol transfer protein alpha isoform	52183.7	45817.4	51881.5	70766.7	36957.9	53616.4	47328	37032.9	36761.9	74684.5	67043.1	62573.8
1.04e-32	1.07538	m.11568	m.11568	type:5prime_partial c34384.graph_c0:3-422(+) NR_ID: PNF18445.1 E-value: 5.3e-36 Identity: 321/381(84) Score: 404 Annotation: Huntingtin-interacting protein 1, partial	18521.8	18318.7	12478.1	15866.9	20247.9	19744.7	13494.7	9523.78	18293	21284.7	29423	17420.3
1.07e-104	1.17409	m.11600	m.11600	type:complete c34421.graph_c0:160-963(+) NR_ID: AAY66907.1 E-value: 4.5e-100 Identity: 648/801(80) Score: 959 Annotation: putative ATP synthase-like protein	71915.6	72929	81641.6	175571	157962	147789	364899	263198	357073	116561	99363	131025
4.12e-59	1.11893	m.11648	m.11648	type:complete c34460.graph_c0:1006-56(-) NR_ID: XP_002410051.1 E-value: 6.9e-108 Identity: 705/945(74) Score: 1027 Annotation: aldo-keto reductase, putative	43474.1	47855.3	45571.9	64391.3	60484.8	54065.2	21224.7	32999.8	35444.8	69736.1	120086	75881.5
2.06e-18	1.04265	m.11661	m.11661	type:complete c34468.graph_c0:642-43(-) NR_ID: XP_023226937.1 E-value: 6.6e-16 Identity: 192/297(64) Score: 232 Annotation: ATP synthase subunit s, mitochondrial-like	131241	74741	111017	105585	129889	51725.3	76819.5	38088.4	28759.1	46479	34522.8	17535.1
8.24e-40	1.08856	m.11662	m.11662	type:5prime_partial c34468.graph_c0:746-312(-) NR_ID: XP_023226937.1 E-value: 8.7e-26 Identity: 204/270(75) Score: 316 Annotation: ATP synthase subunit s, mitochondrial-like	50737	25882.9	66494.8	12442.4	59780.8	57332.2	68409.6	72950.5	71798.8	7563.79	68344	18878.2
3.13e-56	1.11478	m.11663	m.11663	type:complete c34469.graph_c0:215-997(+) NR_ID: XP_002414744.1 E-value: 1.5e-140 Identity: 741/780(95) Score: 1308 Annotation: conserved hypothetical protein	52639.7	52192.3	60607.9	42162	26584.3	21726.2	9428.32	10752.5	12308.2	20828.1	37281.2	24880
4.83e-78	1.14387	m.11675	m.11675	type:5prime_partial c34477.graph_c0:2276-582(-) NR_ID: XP_002403471.1 E-value: 2.8e-253 Identity: 1407/1521(92) Score: 2283 Annotation: phosphoacetylglucosamine mutase, putative	73156.7	69891.3	67393.7	83148.9	86029	84931.1	92152.3	98920.3	84326.8	103672	103531	91822
1.75e-46	1.09981	m.11685	m.11685	type:complete c34495.graph_c0:147-2402(+) NR_ID: XP_002400702.1 E-value: 0.0e+00 Identity: 1872/2064(90) Score: 2963 Annotation: ATP-dependent RNA and DNA helicase, putative	28281.5	31900.6	23644	15837.6	15149.9	15735.1	20716.8	24293.9	21836.5	14097.4	20729.7	15848.6
1.73e-55	1.11369	m.11695	m.11695	type:5prime_partial c34503.graph_c0:1-1146(+) NR_ID: XP_002435766.1 E-value: 1.4e-83 Identity: 648/972(66) Score: 818 Annotation: HSP70 binding protein, putative	87926.7	97254.5	77652.1	43606.3	34945.4	38130.5	29101.9	15176	22043.7	31630.3	21017.5	30310.7
2.95e-27	1.06413	m.11724	m.11724	type:5prime_partial c34524.graph_c0:2451-1921(-) NR_ID: XP_002405154.1 E-value: 1.2e-77 Identity: 462/471(98) Score: 764 Annotation: cytoglobin-1, putative	29066.2	22075.4	17895.8	37411.8	29270.5	24323.2	42813.3	35919.3	41233.1	32048.4	22455.5	17840.9
7.96e-78	1.1436	m.11732	m.11732	type:internal c34534.graph_c0:1-1503(+) NR_ID: XP_002401547.1 E-value: 1.7e-148 Identity: 879/1029(85) Score: 1379 Annotation: kelch domain-containing protein, putative	61827.2	63161.4	64078.7	74024.3	66596.6	57687.6	44575.4	43112.5	29481.1	35752.1	40623.2	34505.4
5.62e-95	1.16359	m.11746	m.11746	type:complete c34546.graph_c0:146-685(+) NR_ID: AAY66918.1 E-value: 1.4e-76 Identity: 480/537(89) Score: 755 Annotation: cytochrome c oxidase polypeptide IV	141350	171633	99456.8	541456	469081	391877	46178.1	67144.8	67660.9	188604	180165	134997
2.54e-35	1.0804	m.11747	m.11747	type:internal c34547.graph_c0:938-3(-) NR_ID: XP_002407862.1 E-value: 1.1e-145 Identity: 837/933(89) Score: 1353 Annotation: Menin, putative	15646.4	24464.7	23407	71644.2	64628.3	56127.3	93573	91200.9	91976.1	104360	95223.7	111845
3.84e-68	1.13128	m.11760	m.11760	type:internal c34561.graph_c0:348-1(-) NR_ID: BAG12081.1 E-value: 9.4e-55 Identity: 324/348(93) Score: 565 Annotation: Vitellogenin-2	125477	145405	51678.6	409792	215197	113646	31185.7	85250.7	66509.1	4377799	4.27716e+06	1.63343e+06
7.94e-20	1.04645	m.11761	m.11761	type:complete c34564.graph_c0:1636-986(-) NR_ID: XP_002401329.1 E-value: 3.1e-83 Identity: 546/642(85) Score: 813 Annotation: polypeptide deformylase, putative	15087.6	11426.6	14343.3	23198.8	4472.32	15562.1	21397.7	15149.4	12847	23363.9	2580.2	11453
1.71e-42	1.0932	m.11781	m.11781	type:complete c34575.graph_c0:1628-186(-) NR_ID: XP_002414190.1 E-value: 2.6e-74 Identity: 723/1305(55) Score: 739 Annotation: conserved hypothetical protein	27346.5	29072.5	27337	29479.7	26297.7	27940	27673.7	33646.8	30445.1	9998.74	8925.01	6689.2
1.6e-58	1.11809	m.11790	m.11790	type:5prime_partial c34582.graph_c0:2230-725(-) NR_ID: XP_013776550.1 E-value: 5.9e-37 Identity: 909/1293(70) Score: 417 Annotation: coiled-coil domain-containing protein 6-like	29642.6	17604.3	31828.3	22281.6	16180.9	10806.4	12118.8	9325.95	6969.07	19450.2	11326.2	11577.2
1.11e-43	1.0952	m.11800	m.11800	type:complete c34590.graph_c0:170-1165(+) NR_ID: XP_002409601.1 E-value: 1.3e-138 Identity: 819/996(82) Score: 1292 Annotation: cysteine and histidine-rich domain (chord)-containing, zinc binding protein, putative	47256.3	43627.6	38481.9	37359.7	36710.3	36485	17637.9	13831.5	17582.8	36395.1	36279.9	32799.3
1.99e-38	1.08611	m.11852	m.11852	type:3prime_partial c34645.graph_c0:122-457(+) NR_ID: XP_002409984.1 E-value: 8.1e-11 Identity: 123/183(67) Score: 186 Annotation: Inducible metalloproteinase, putative	10600.5	3542.83	5583.12	8975.24	7772.89	6773.61	2203.31	6447.54	3068.78	Filtered	Filtered	1703.13
3.95e-137	1.20587	m.11853	m.11853	type:5prime_partial c34647.graph_c0:2-832(+) NR_ID: DAA34582.1 E-value: 4.7e-121 Identity: 663/717(92) Score: 1140 Annotation: TPA_exp: thioredoxin peroxidase	360886	383595	381011	257599	258583	247275	249389	293335	321237	278878	274481	270652
1.85e-26	1.06238	m.11872	m.11872	type:5prime_partial c34667.graph_c0:1674-895(-) NR_ID: XP_002399612.1 E-value: 1.5e-108 Identity: 642/786(81) Score: 1032 Annotation: tyrosyl-DNA phosphodiesterase, putative	63954	68141.7	65948.9	61872.9	30388.1	75160.9	45522.9	42445.4	27946.1	63241.2	28282.1	58761.5
1.09e-77	1.14343	m.11879	m.11879	type:complete c34674.graph_c0:1913-1005(-) NR_ID: XP_013772203.1 E-value: 5.2e-121 Identity: 753/906(83) Score: 1140 Annotation: F-actin-capping protein subunit alpha-like	133823	129341	105224	114991	99143.1	106088	115940	110138	83292.4	153680	145835	114858
8.67e-123	1.19235	m.11905	m.11905	type:5prime_partial c34688.graph_c0:3-899(+) NR_ID: BAG41814.1 E-value: 3.2e-115 Identity: 630/633(99) Score: 1090 Annotation: cyclophilin B	501363	512332	522957	222528	244122	227541	188304	242274	222628	175053	180918	172031
1.46e-39	1.08813	m.11926	m.11926	type:5prime_partial c34703.graph_c0:3-404(+) NR_ID: XP_002399585.1 E-value: 5.4e-30 Identity: 237/291(81) Score: 352 Annotation: COMM domain-containing protein, putative	42439.2	36629.2	31632.9	19567	23255	17413.8	37530.3	23870.9	30183.9	25634.3	20482	17474
3.67e-47	1.10091	m.11968	m.11968	type:5prime_partial c34723.graph_c0:572-39(-) NR_ID: XP_022245793.1 E-value: 8.4e-47 Identity: 336/420(80) Score: 498 Annotation: uncharacterized HIT-like protein Synpcc7942_1390 isoform X2	69943.3	66925.3	59617.8	235598	213787	271386	8971.58	14987.3	17995.8	142420	147357	157398
2.86e-78	1.14415	m.11969	m.11969	type:complete c34724.graph_c0:1462-92(-) NR_ID: BAG12983.1 E-value: 3.3e-244 Identity: 1239/1245(99) Score: 2204 Annotation: kynurenine aminotransferase	196105	186442	172649	196371	196738	179154	113955	127076	124544	205898	192325	219555
2.06e-92	1.16073	m.11972	m.11972	type:complete c34728.graph_c0:1537-1151(-) NR_ID: BAM28764.1 E-value: 5.5e-64 Identity: 384/384(100) Score: 645 Annotation: eukaryotic translation initiation factor 4E binding protein	369618	365613	366328	347440	327684	322181	39872.7	64687	75720.8	227014	192392	199284
5.29e-142	1.21029	m.11980	m.11980	type:complete c34742.graph_c0:1833-163(-) NR_ID: XP_002413266.1 E-value: 2.4e-281 Identity: 1578/1668(94) Score: 2525 Annotation: F0F1-type ATP synthase, alpha subunit, putative	286029	280389	304988	348747	382892	342842	467157	440033	461793	273556	273473	228649
8.64e-19	1.04368	m.11988	m.11988	type:complete c34747.graph_c0:458-886(+) NR_ID: XP_002415222.1 E-value: 2.0e-54 Identity: 333/393(84) Score: 563 Annotation: conserved hypothetical protein	8762.85	9763.92	8783.27	13011.7	15288.3	11889.6	6170.85	6059.73	Filtered	33461.6	10621.3	29997.1
3.72e-85	1.1524	m.11993	m.11993	type:complete c34751.graph_c0:1125-664(-) NR_ID: XP_002409979.1 E-value: 7.0e-66 Identity: 417/456(91) Score: 662 Annotation: cytochrome C oxidase subunit Va	123462	108991	103120	240238	229502	217202	256840	286372	303627	178262	171256	127057
1.51e-09	1.01331	m.12004	m.12004	type:5prime_partial c34761.graph_c0:1313-450(-) NR_ID: XP_013785676.1 E-value: 4.4e-53 Identity: 375/495(75) Score: 554 Annotation: epimerase family protein SDR39U1-like	27333	27458.9	18063.7	29422.9	34185	29096.2	38780	16197.2	33834.8	14077.9	14574	9897.78
1.99e-72	1.13684	m.12005	m.12005	type:complete c34761.graph_c0:570-181(-) NR_ID: XP_002435510.1 E-value: 5.7e-53 Identity: 345/375(92) Score: 550 Annotation: conserved hypothetical protein	86297.2	95276.2	87834.7	145703	142871	144562	155718	111359	108222	137029	122428	159179
1.11e-31	1.07335	m.12021	m.12021	type:complete c34769.graph_c0:104-685(+) NR_ID: DAA34781.1 E-value: 1.8e-71 Identity: 483/576(83) Score: 711 Annotation: TPA_inf: COP9 signalosome subunit CSN8	23495.4	20000.2	24090.6	7440.79	11870.3	12860.2	21910	27575.5	19287.3	4126.85	7285.84	Filtered
2.15e-51	1.10754	m.12030	m.12030	type:5prime_partial c34777.graph_c0:1-723(+) NR_ID: ALJ10885.1 E-value: 3.0e-63 Identity: 420/480(87) Score: 641 Annotation: myosin light chain	123531	90103.9	86294	77082.5	39587.4	27760.1	39493	37392.4	27334.1	59547.3	30038.3	26635.3
8.18e-83	1.14964	m.12037	m.12037	type:complete c34784.graph_c0:74-586(+) NR_ID: XP_023215220.1 E-value: 9.0e-46 Identity: 306/381(80) Score: 489 Annotation: co-chaperone protein daf-41-like	235044	215840	342616	133237	147947	120836	117438	119478	108885	149014	149984	130730
4.13e-47	1.10083	m.1204	m.1204	type:complete c17380.graph_c0:95-1171(+) NR_ID: XP_002435104.1 E-value: 4.7e-12 Identity: 330/696(47) Score: 201 Annotation: metalloprotease, putative	14615	16212.1	18091.6	44293	45714.5	46497.9	13157.4	6361.02	4418.97	23572.4	29591.6	23290.3
9.52e-62	1.12263	m.12042	m.12042	type:internal c34788.graph_c0:785-3(-) NR_ID: XP_023216975.1 E-value: 9.8e-60 Identity: 450/573(78) Score: 611 Annotation: protein TFG-like isoform X2	126280	129947	88464.3	109212	100847	92706.9	65982.9	75797.8	49287	85875.3	86969.5	42985.1
0.00808284	0.971721	m.12044	m.12044	type:complete c34789.graph_c0:1036-632(-) NR_ID: XP_002407895.1 E-value: 3.9e-52 Identity: 348/399(87) Score: 543 Annotation: p15-2B protein, putative	26242.1	20510.3	17628.1	32671.9	Filtered	5125.13	Filtered	Filtered	25250.6	34751.1	3135.08	36503.8
8.36e-30	1.06953	m.12081	m.12081	type:internal c34812.graph_c0:2-2743(+) NR_ID: KFM65655.1 E-value: 8.0e-24 Identity: 705/1629(43) Score: 306 Annotation: Nesprin-1, partial	12455.7	9283.72	8458.19	5176.56	4770.5	4618.84	9697.07	8847.36	Filtered	9752.82	13188.5	6757.08
2.98e-62	1.12333	m.12098	m.12098	type:complete c34820.graph_c0:886-281(-) NR_ID: XP_002436228.1 E-value: 8.4e-51 Identity: 381/450(84) Score: 533 Annotation: ribosomal protein L28, putative	44699.9	45119.1	38962.9	51298	52064.4	48618.8	45118.1	49757.5	61822.7	26841.3	30051.3	23070.3
5.8e-74	1.13879	m.12108	m.12108	type:complete c34829.graph_c0:2330-27(-) NR_ID: XP_002409599.1 E-value: 0.0e+00 Identity: 2100/2307(91) Score: 3330 Annotation: methylmalonyl coenzyme A mutase, putative	137109	129563	127061	125283	125807	119987	108679	92608.7	109164	84284.5	75945.8	73041.2
2.04e-32	1.07481	m.12110	m.12110	type:complete c34833.graph_c0:962-39(-) NR_ID: XP_002406178.1 E-value: 6.2e-146 Identity: 843/921(91) Score: 1355 Annotation: cyclophilin type peptidyl-prolyl cis-trans isomerase, putative	35362.9	46121.7	38637.6	29181.5	17408.4	24609	29017.7	15138	31181.3	10062.3	8147.33	10514.4
7.88e-17	1.03819	m.12121	m.12121	type:complete c34839.graph_c0:119-529(+) NR_ID: XP_002414640.1 E-value: 3.0e-28 Identity: 342/390(87) Score: 337 Annotation: conserved hypothetical protein	1941.62	3639.83	Filtered	2185.5	1439.32	2071.06	12014.9	14973.1	8949.87	Filtered	Filtered	Filtered
8.13e-92	1.16006	m.12133	m.12133	type:complete c34847.graph_c0:219-1541(+) NR_ID: XP_002415000.1 E-value: 8.8e-170 Identity: 978/1092(89) Score: 1562 Annotation: quinone oxidoreductase, putative	124699	119964	113920	127505	114979	124657	133408	127989	123393	181662	180823	188555
1.88e-41	1.09142	m.12157	m.12157	type:internal c34866.graph_c0:591-1(-) NR_ID: XP_002407099.1 E-value: 3.7e-19 Identity: 297/534(55) Score: 260 Annotation: hypothetical protein IscW_ISCW003265	9841.05	6245.58	5078.75	19864.7	21480.8	13497.7	10551.9	32326.9	9171.38	4098.18	23407.5	5478.6
1.26e-22	1.0535	m.12172	m.12172	type:complete c34871.graph_c0:186-749(+) NR_ID: XP_002404454.1 E-value: 2.8e-69 Identity: 414/453(91) Score: 692 Annotation: NudC domain-containing protein, putative	6026.46	8424.75	9967.35	6770.54	7245.13	7556.2	7699.45	7518.99	3870.08	19784.8	14379.4	19432.4
1.68e-07	1.00483	m.12183	m.12183	type:internal c34878.graph_c2:313-2(-) NR_ID: BAF56919.1 E-value: 1.7e-55 Identity: 300/312(96) Score: 571 Annotation: Bm86-like protein	7825.54	29101.7	13056.5	Filtered	Filtered	Filtered	6899.89	6250.62	6713.93	Filtered	Filtered	Filtered
2.05e-36	1.08244	m.12199	m.12199	type:5prime_partial c34893.graph_c0:805-359(-) NR_ID: XP_023235417.1 E-value: 3.1e-42 Identity: 333/351(94) Score: 458 Annotation: huntingtin-interacting protein K-like	134372	141916	105990	116402	79887.7	65065.5	71276.2	24324.5	26334.6	105870	127897	96098.1
9.22e-63	1.12403	m.12200	m.12200	type:complete c34895.graph_c0:761-108(-) NR_ID: XP_002403000.1 E-value: 5.3e-67 Identity: 549/654(83) Score: 673 Annotation: ankyrin repeat containing protein	66016.2	66008.2	65332.5	50100.7	46498	45895.2	41878	48801.4	41930.8	26704.1	28783.1	26440
1.07e-74	1.13972	m.12213	m.12213	type:5prime_partial c34907.graph_c1:1273-668(-) NR_ID: XP_002410492.1 E-value: 2.0e-105 Identity: 573/573(100) Score: 1004 Annotation: Ca2+ sensor, putative	65930.5	68432.7	59046.8	77370.1	87752.6	98172.8	11999.7	11439.4	14524.1	56746.1	50846.3	44895.9
1.36e-12	1.02475	m.12243	m.12243	type:complete c34931.graph_c0:861-472(-) NR_ID: XP_002409159.1 E-value: 6.6e-49 Identity: 345/375(92) Score: 515 Annotation: conserved hypothetical protein	42919	139850	1287.62	33194.3	23631	24986.3	27103.7	Filtered	Filtered	32581.2	27089.2	25461.4
1.76e-69	1.13304	m.12282	m.12282	type:5prime_partial c34963.graph_c0:2-652(+) NR_ID: XP_002408828.1 E-value: 4.4e-21 Identity: 318/492(64) Score: 277 Annotation: hypothetical protein IscW_ISCW020576	46835.6	61245.3	39494.5	23173.9	26511.2	30788.9	19947	12261.9	26836.8	44619.9	18488.7	18899.7
1.47e-34	1.07896	m.12287	m.12287	type:complete c34967.graph_c0:522-97(-) NR_ID: AGW80658.1 E-value: 5.2e-31 Identity: 300/393(76) Score: 361 Annotation: cystatin 2b	23887.2	17370.7	31114.1	11909	14178.9	9435.78	15349	25672.9	25154.8	11305.6	8077.46	6227.65
2.35e-40	1.08952	m.12292	m.12292	type:5prime_partial c34972.graph_c0:1889-1461(-) NR_ID: XP_002414539.1 E-value: 3.8e-42 Identity: 318/432(73) Score: 457 Annotation: secreted salivary gland peptide, putative	52141.5	7255.84	9294.02	8953.59	7058.01	3940.27	Filtered	Filtered	Filtered	2334.98	1886.51	Filtered
1.85e-127	1.19684	m.12299	m.12299	type:5prime_partial c34985.graph_c0:643-155(-) NR_ID: BAF36722.1 E-value: 1.5e-05 Identity: 93/126(73) Score: 142 Annotation: cement-like antigen, partial	674835	646599	615302	546473	453170	586913	12727475	12200871	12843397	181559	157555	225156
4.72e-82	1.14873	m.12318	m.12318	type:complete c35000.graph_c0:376-840(+) NR_ID: XP_002435098.1 E-value: 3.8e-59 Identity: 420/483(86) Score: 604 Annotation: conserved hypothetical protein	45736	42216.6	39871.5	73350.2	65551.2	64948.9	30852	25861.4	27742.2	75164.1	64787.8	46139.5
2.4e-138	1.20698	m.12319	m.12319	type:complete c35001.graph_c0:76-1464(+) NR_ID: XP_002411147.1 E-value: 1.2e-262 Identity: 1368/1386(98) Score: 2363 Annotation: translation elongation factor EF-1 alpha/Tu, putative	820516	752821	740002	705108	617073	672124	475065	484373	482956	515005	495577	503778
2.7e-86	1.15373	m.12321	m.12321	type:complete c35003.graph_c0:1025-444(-) NR_ID: XP_002416032.1 E-value: 4.2e-68 Identity: 492/582(84) Score: 682 Annotation: box H/ACA snoRNP, putative	135113	130877	116234	138900	107453	124962	170979	126028	96763.7	110878	115153	111193
1.67e-95	1.16417	m.12336	m.12336	type:5prime_partial c35017.graph_c0:546-169(-) NR_ID: KFM73693.1 E-value: 8.4e-09 Identity: 147/192(76) Score: 169 Annotation: ATPase inhibitor mai-2, mitochondrial, partial	165808	188580	169512	297791	237377	261434	56100.9	55956.1	66562.6	233016	220904	213272
1.52e-37	1.08451	m.12344	m.12344	type:complete c35027.graph_c0:437-129(-) NR_ID: AAY66916.1 E-value: 5.2e-33 Identity: 261/303(86) Score: 377 Annotation: microsomal signal peptidase 12 kDa subunit-like	66605.5	62789.7	84607.4	104715	112679	110500	22136.2	28237.2	42933.9	23269.2	17797.4	16290.8
5.54e-25	1.05905	m.12348	m.12348	type:5prime_partial c35034.graph_c0:855-400(-) NR_ID: XP_013793068.1 E-value: 6.8e-37 Identity: 246/267(92) Score: 412 Annotation: cyclin-dependent kinases regulatory subunit-like	89685	33589.4	26594.9	16142.6	Filtered	Filtered	Filtered	Filtered	7039.3	Filtered	Filtered	Filtered
2e-30	1.07081	m.12362	m.12362	type:complete c35041.graph_c0:592-137(-) NR_ID: DAA34435.1 E-value: 5.9e-57 Identity: 372/435(85) Score: 585 Annotation: TPA_inf: NADH:ubiquinone oxidoreductase B16.6 subunit/cell death-regulatory protein	44696.6	35705.2	55826.7	82864.7	93632.4	98807.3	116468	77420.2	86675.5	26585.6	50083.5	95110.8
3.3e-57	1.1162	m.12367	m.12367	type:complete c35049.graph_c0:1715-1389(-) NR_ID: XP_002399858.1 E-value: 4.5e-27 Identity: 183/189(96) Score: 326 Annotation: splicing factor SC35, putative	247760	280892	249668	476847	387008	522249	509156	481732	483436	513788	737705	816481
1.32e-86	1.1541	m.12377	m.12377	type:3prime_partial c35055.graph_c0:852-1(-) NR_ID: XP_023224514.1 E-value: 9.5e-133 Identity: 786/843(93) Score: 1241 Annotation: TAR DNA-binding protein 43-like isoform X1	168675	155044	162985	118811	110247	110761	109165	109135	125945	150962	146600	143538
6.98e-76	1.1412	m.12406	m.12406	type:complete c35066.graph_c0:80-1318(+) NR_ID: XP_021003128.1 E-value: 4.9e-215 Identity: 1191/1197(99) Score: 1952 Annotation: 26S protease regulatory subunit 8	86480.1	95485.3	97857.3	121483	126083	129795	60358.2	66711.5	58687	129426	127052	129922
1.93e-35	1.08062	m.12416	m.12416	type:complete c35073.graph_c0:108-968(+) NR_ID: XP_013787879.1 E-value: 2.2e-76 Identity: 588/828(71) Score: 755 Annotation: exosome complex component MTR3-like	41467.5	45713.9	34330.6	36030.9	26016.4	32913.4	18313.6	23254.3	20274.2	17252.9	20409.3	11309.5
0.000178195	0.991251	m.12417	m.12417	type:3prime_partial c35074.graph_c0:94-1008(+) NR_ID: XP_023218955.1 E-value: 2.2e-42 Identity: 381/612(62) Score: 462 Annotation: serine/threonine-protein kinase PAK 4-like	7593.39	6943.7	6390.58	6842.28	11961.4	7137.76	10586.9	6841.74	10394.2	14569.4	13670.7	15535.6
3.89e-30	1.07021	m.12432	m.12432	type:5prime_partial c35085.graph_c0:1-1005(+) NR_ID: XP_002416512.1 E-value: 1.3e-93 Identity: 624/771(80) Score: 904 Annotation: hypothetical protein IscW_ISCW015113	7808.77	867.218	2706.93	1617.51	Filtered	Filtered	12016.2	28807	37854.6	Filtered	11023.1	Filtered
1.26e-37	1.08466	m.12446	m.12446	type:complete c35099.graph_c0:305-1267(+) NR_ID: XP_002436144.1 E-value: 4.7e-80 Identity: 615/936(65) Score: 787 Annotation: salivary sulfotransferase, putative	23990	30282.8	28778.8	29013.9	27008.7	29373.3	21862.9	22200.1	33215.9	8376.21	19031.7	Filtered
3.2e-47	1.101	m.12456	m.12456	type:internal c35106.graph_c0:3-1250(+) NR_ID: XP_002412518.1 E-value: 1.5e-65 Identity: 630/1020(61) Score: 663 Annotation: hypothetical protein IscW_ISCW011172	103318	81932.2	67895.1	47528.2	39595.6	33536.2	13581.2	28688.4	30207.3	24381.7	19958.7	32730.2
1.73e-58	1.11804	m.12459	m.12459	type:5prime_partial c35106.graph_c1:1-1377(+) NR_ID: XP_002412518.1 E-value: 1.7e-35 Identity: 324/471(68) Score: 404 Annotation: hypothetical protein IscW_ISCW011172	36511	38361	34921.3	15489.2	12774.9	13989.4	12404.9	12777.4	11574.2	11736.2	12923.1	19685.5
2.23e-44	1.09637	m.12469	m.12469	type:complete c35113.graph_c0:2183-306(-) NR_ID: XP_002413824.1 E-value: 0.0e+00 Identity: 1815/1884(96) Score: 2949 Annotation: conserved hypothetical protein	109123	109259	98029.9	84321.7	88215.2	83156.1	80852	87338.1	94603	60201.4	63445.9	26017.9
1.31e-40	1.08997	m.12477	m.12477	type:internal c35124.graph_c0:2-1177(+) NR_ID: XP_013784499.1 E-value: 1.2e-58 Identity: 687/1173(58) Score: 603 Annotation: nesprin-1-like, partial	47617.3	47447.1	55748.9	20961.3	17340.4	11462.5	28954.7	22230.2	10518.5	6543.15	2166.02	3362.74
1.42e-36	1.08273	m.12500	m.12500	type:complete c35140.graph_c0:131-3640(+) NR_ID: KFM58709.1 E-value: 0.0e+00 Identity: 2952/3507(84) Score: 4167 Annotation: WASH complex subunit strumpellin, partial	29400.7	29193.9	31812.3	32653.4	41766.7	40514.1	32886.5	34284.5	33306.6	39867.7	48345.3	44758.4
1.76e-64	1.12639	m.12542	m.12542	type:complete c35162.graph_c0:3677-4222(+) NR_ID: XP_025115879.1 E-value: 3.0e-68 Identity: 429/519(82) Score: 683 Annotation: programmed cell death protein 6-like isoform X1	260321	227108	254714	312287	326490	311011	235879	209515	147794	226493	275836	223052
1.31e-106	1.17609	m.12549	m.12549	type:complete c35170.graph_c0:1049-117(-) NR_ID: XP_018497024.1 E-value: 2.6e-120 Identity: 672/711(94) Score: 1134 Annotation: PREDICTED: rRNA 2&apos;-O-methyltransferase fibrillarin	79144.1	78893.3	72444.3	134580	130436	109232	208764	218525	208748	185810	213719	200556
7.08e-80	1.14611	m.12553	m.12553	type:complete c35173.graph_c0:135-2891(+) NR_ID: XP_002413181.1 E-value: 0.0e+00 Identity: 2553/2781(91) Score: 3294 Annotation: vesicle coat complex COPI, beta&apos; subunit, putative	146005	147490	154941	75710.1	75003.9	78598.1	51137.4	56144.9	59867.5	66236.9	70271.8	67886.5
4.68e-69	1.13248	m.12566	m.12566	type:complete c35182.graph_c0:842-57(-) NR_ID: XP_023233455.1 E-value: 5.8e-129 Identity: 756/780(96) Score: 1208 Annotation: proliferating cell nuclear antigen-like	312598	252859	237674	90065.8	74572	53120.5	64421.7	99398.1	58598.8	81000.5	87604	63032.2
2.86e-14	1.03037	m.12583	m.12583	type:complete c35199.graph_c1:621-172(-) NR_ID: XP_002406983.1 E-value: 2.5e-44 Identity: 375/447(83) Score: 476 Annotation: DNA-directed RNA polymerase III subunit RPC9, putative	5684.29	19770	10057.8	39622.9	45706.5	8767.68	21587.3	11986.5	12796.4	41894.9	44960.6	22920.2
1.26e-37	1.08466	m.12607	m.12607	type:5prime_partial c35224.graph_c0:1-480(+) NR_ID: XP_002433496.1 E-value: 1.1e-13 Identity: 174/300(57) Score: 212 Annotation: conserved hypothetical protein	14259.5	19923.7	12258.5	32386.8	36077.1	28245.3	38266.9	24049.9	41590.2	4458.53	13009.7	10258.6
8.6e-58	1.11704	m.12608	m.12608	type:complete c35225.graph_c0:626-255(-) NR_ID: XP_002414256.1 E-value: 1.2e-47 Identity: 312/369(84) Score: 504 Annotation: secreted protein, putative	6078.23	6315.61	5749.64	68768.7	58299.8	61371.6	12536.2	985.076	8979.65	8654.25	7631.55	9535
1.12e-107	1.1772	m.12611	m.12611	type:5prime_partial c35226.graph_c0:1501-1061(-) NR_ID: XP_002411588.1 E-value: 1.2e-54 Identity: 411/438(93) Score: 565 Annotation: ribosomal protein L27A, putative	207314	213348	214712	328124	331515	373441	470720	428301	462247	266059	235191	286382
6.07e-16	1.03557	m.12614	m.12614	type:complete c35231.graph_c0:702-76(-) NR_ID: XP_002410755.1 E-value: 1.0e-99 Identity: 585/654(89) Score: 955 Annotation: mediator of RNA polymerase II transcription subunit, putative	14106.8	13010.1	10789.2	19821.5	7611.7	3905.62	7771.79	11073.3	10038.1	Filtered	Filtered	Filtered
2.87e-53	1.11039	m.12620	m.12620	type:complete c35242.graph_c0:173-823(+) NR_ID: DAA34302.1 E-value: 1.2e-92 Identity: 555/621(89) Score: 894 Annotation: TPA_inf: sentrin-specific cysteine protease	26284.9	24312.9	25536.1	42677.2	42195.3	39473.8	42890.4	43622.5	47632.4	30142.3	30735.4	34403.5
6.89e-52	1.1083	m.12628	m.12628	type:5prime_partial c35245.graph_c0:4568-141(-) NR_ID: XP_002407669.1 E-value: 0.0e+00 Identity: 3981/4284(92) Score: 6515 Annotation: DNA2/nam7 helicase, putative	19628.5	20009.8	20751.6	25824.8	28067.6	28767.6	17051.4	12949.2	14341.7	33322.1	32051	26776
1e-63	1.12536	m.12633	m.12633	type:complete c35246.graph_c0:192-1691(+) NR_ID: XP_015428391.1 E-value: 9.1e-139 Identity: 924/1383(66) Score: 1295 Annotation: PREDICTED: RNA pseudouridylate synthase domain-containing protein 2-like isoform X1	189584	187196	226450	245698	242954	239503	166707	239437	211324	258386	239810	280220
2.36e-54	1.11201	m.12637	m.12637	type:5prime_partial c35248.graph_c0:631-113(-) NR_ID: XP_002405984.1 E-value: 4.7e-34 Identity: 291/396(73) Score: 388 Annotation: NADH:CoQ oxidoreductase subunit B18, putative	67843.2	74139.6	88007	166309	175502	175528	123331	51258.7	25578.5	33291.9	27364.1	21983.4
1.68e-128	1.19783	m.12645	m.12645	type:complete c35255.graph_c0:124-621(+) NR_ID: ACF35542.1 E-value: 4.0e-83 Identity: 492/495(99) Score: 811 Annotation: ribosomal protein L12	326046	318751	365484	490233	485238	488136	195668	266762	309571	300737	303526	327968
2.32e-51	1.10749	m.12672	m.12672	type:3prime_partial c35272.graph_c0:2576-3(-) NR_ID: XP_002413501.1 E-value: 7.3e-144 Identity: 1656/1890(87) Score: 1341 Annotation: transcriptional repressor CTCF, putative	23985.5	26092.4	29169.7	19799.8	23748.5	25964.7	34956	32121.2	33279.3	56704.5	53879.8	36224.7
7.82e-24	1.05638	m.12680	m.12680	type:complete c35275.graph_c0:222-716(+) NR_ID: XP_002400694.1 E-value: 4.6e-39 Identity: 315/384(82) Score: 431 Annotation: conserved hypothetical protein	29139.6	26339.9	26225.3	23985	27218.2	28974.8	15912.9	5574.63	12806	6350.34	19729.7	25772.5
1.01e-53	1.11107	m.12690	m.12690	type:complete c35285.graph_c0:238-1029(+) NR_ID: XP_002406692.1 E-value: 4.3e-71 Identity: 591/801(73) Score: 709 Annotation: ribosome recycling factor, putative	65907	46560.7	23189.2	117691	112471	83092.9	26260.1	40186	24731.4	60288.3	61675.6	40110.7
3.22e-33	1.07638	m.12698	m.12698	type:complete c35298.graph_c0:566-129(-) NR_ID: ABL61513.1 E-value: 2.3e-34 Identity: 306/432(70) Score: 390 Annotation: Der-p2-like allergen	33820.5	32298.3	35389.3	19358.1	17746.6	11382.5	9221.72	5869.32	8402.19	Filtered	Filtered	Filtered
4.98e-61	1.12163	m.12707	m.12707	type:5prime_partial c35305.graph_c0:884-213(-) NR_ID: XP_002406444.1 E-value: 3.7e-47 Identity: 315/366(86) Score: 502 Annotation: janus-A, putative	105036	94200.4	64344.7	90597.4	83238.9	92144.8	38491.9	35176.3	21213.8	89328.1	131159	104956
1.27e-97	1.1665	m.12731	m.12731	type:3prime_partial c35317.graph_c0:1235-3(-) NR_ID: XP_002400098.1 E-value: 2.2e-42 Identity: 384/492(78) Score: 463 Annotation: hypothetical protein IscW_ISCW023909	855807	864379	773904	622800	625885	585103	328628	314886	210394	398843	427375	480392
4.9e-85	1.15226	m.12766	m.12766	type:5prime_partial c35341.graph_c0:968-312(-) NR_ID: XP_023224526.1 E-value: 1.1e-64 Identity: 477/597(79) Score: 653 Annotation: protein/nucleic acid deglycase DJ-1-like	87438	80115.7	59182	159085	128514	117845	62163	41014	46331	222473	195420	156397
1.26e-96	1.16541	m.12789	m.12789	type:complete c35360.graph_c0:120-470(+) NR_ID: ACD50888.1 E-value: 1.7e-24 Identity: 195/198(98) Score: 304 Annotation: ribosomal protein	455500	411471	424659	631191	542422	601846	564762	564172	623322	262837	404094	261882
6e-95	1.16356	m.12796	m.12796	type:complete c35362.graph_c0:82-507(+) NR_ID: XP_002406865.1 E-value: 3.4e-59 Identity: 390/423(92) Score: 604 Annotation: ribosomal protein L28, putative	164831	193450	185253	454627	411183	438495	495128	532594	431453	374064	329615	342192
2.76e-95	1.16393	m.12805	m.12805	type:complete c35372.graph_c0:243-698(+) NR_ID: AAY66954.1 E-value: 8.7e-77 Identity: 450/453(99) Score: 756 Annotation: 40S ribosomal protein S13	223887	238530	235738	513596	421081	412561	293410	448611	402706	420643	424754	431725
6.44e-68	1.13099	m.12808	m.12808	type:5prime_partial c35375.graph_c0:859-422(-) NR_ID: XP_002435076.1 E-value: 5.9e-30 Identity: 255/330(77) Score: 352 Annotation: protein GTLF3B, putative	47231.8	46693.3	44758.5	116044	133896	124047	12870.8	10353.8	16074.4	42825.3	55942.6	57161.9
2.01e-57	1.11651	m.12819	m.12819	type:complete c35387.graph_c0:712-104(-) NR_ID: AHX02952.1 E-value: 8.9e-93 Identity: 516/537(96) Score: 895 Annotation: actin-related protein 2/3 complex subunit 3	105368	113134	102612	128538	124340	118802	41358	48449.8	37725.4	135519	146286	142832
2.04e-85	1.15271	m.12835	m.12835	type:5prime_partial c35399.graph_c0:2956-845(-) NR_ID: XP_002404562.1 E-value: 1.2e-43 Identity: 354/543(65) Score: 476 Annotation: transcription elongation regulator, putative	103664	100639	94042	98589.6	83727.8	119167	118728	62629.7	69678.8	45835.6	51127.7	45048.4
4.62e-104	1.17342	m.12841	m.12841	type:complete c35400.graph_c2:638-264(-) NR_ID: AHN53412.1 E-value: 1.0e-51 Identity: 372/372(100) Score: 539 Annotation: histone H2B	47514.6	47409.4	52078.8	92131.5	99238.4	95922.5	1.03903e+06	1.0049e+06	1.09858e+06	175952	216289	188195
5.7e-34	1.07783	m.12845	m.12845	type:5prime_partial c35404.graph_c0:1061-39(-) NR_ID: XP_002408148.1 E-value: 5.2e-45 Identity: 534/1047(51) Score: 485 Annotation: conserved hypothetical protein	17608.7	18286.6	19152.5	21308	24435	13086	23939.4	18096.6	18799.8	20007.8	19809	23636.3
1.69e-40	1.08977	m.12858	m.12858	type:complete c35414.graph_c0:211-552(+) NR_ID: XP_026739535.1 E-value: 7.1e-15 Identity: 195/294(66) Score: 221 Annotation: 39S ribosomal protein L53, mitochondrial	29349.5	36721.8	24752.1	85809.9	81268.4	89173.6	6561.58	6900.15	17833.3	8448.84	13718.2	7319.69
1.4e-22	1.0534	m.12864	m.12864	type:complete c35423.graph_c0:364-1998(+) NR_ID: XP_002405738.1 E-value: 5.7e-187 Identity: 1110/1401(79) Score: 1711 Annotation: hexosaminidase domain-containing protein, putative	18039.7	18059.6	19960.2	13340.2	9990.79	9471.05	17728	11237.1	9611.69	2969.93	1670.99	2659.04
4.2e-66	1.12857	m.12877	m.12877	type:5prime_partial c35435.graph_c0:2-1882(+) NR_ID: XP_002403550.1 E-value: 9.5e-210 Identity: 1431/1869(76) Score: 1908 Annotation: rap1 GTPase-GDP dissociation stimulator, putative	20721.2	24768.9	24495.3	27152.7	22306.7	26307.5	20166.8	23469.8	21524.1	20001.6	20119.8	18436.5
8.32e-97	1.16561	m.12879	m.12879	type:complete c35436.graph_c0:152-1135(+) NR_ID: XP_008279328.1 E-value: 5.3e-71 Identity: 642/978(65) Score: 709 Annotation: PREDICTED: glutaredoxin-3	241995	244159	236794	310290	328577	306442	248790	213621	249867	309398	278108	261201
1.29e-48	1.10322	m.12881	m.12881	type:5prime_partial c35437.graph_c0:2-1345(+) NR_ID: XP_013787427.1 E-value: 4.8e-131 Identity: 906/1326(68) Score: 1228 Annotation: N-acetylated-alpha-linked acidic dipeptidase 2-like, partial	44347	43773.1	50403.6	47444.2	42235.4	36731.1	79436.4	88317.8	85403.2	49428.8	33333.3	39060.6
4.32e-72	1.13641	m.12902	m.12902	type:5prime_partial c35449.graph_c0:3-788(+) NR_ID: XP_002407467.1 E-value: 8.8e-77 Identity: 519/642(80) Score: 758 Annotation: thymidylate kinase, putative	59086	59127.8	41446.2	41644.6	34576.5	40806.7	29588.2	30790.2	21861	19533	26256.5	19837.2
5.46e-73	1.13756	m.12903	m.12903	type:complete c35450.graph_c0:300-1985(+) NR_ID: XP_002401003.1 E-value: 3.2e-164 Identity: 1080/1359(79) Score: 1515 Annotation: adenosine diphosphatase, putative	71378.1	65019.7	71467.6	117075	112724	115059	178597	199997	176637	56568.8	55355.1	60426.9
1.28e-55	1.11388	m.12936	m.12936	type:5prime_partial c35473.graph_c0:1802-141(-) NR_ID: AAP49303.1 E-value: 1.9e-201 Identity: 1236/1647(75) Score: 1836 Annotation: acetylcholinesterase	60855	46996.5	41253.6	54238.8	58952.2	51919.9	47419.5	58382.5	65262.6	41340.6	37621.7	34079.5
1.55e-30	1.07103	m.12951	m.12951	type:5prime_partial c35481.graph_c0:1055-327(-) NR_ID: PRD29301.1 E-value: 5.4e-36 Identity: 387/633(61) Score: 406 Annotation: Syntaxin-8	16350.3	17316	17882.7	22864.9	25704	28977.6	31599.2	18327.3	16559.3	27878.4	24624.3	22075.1
1.23e-13	1.0283	m.12996	m.12996	type:complete c35509.graph_c0:2628-1234(-) NR_ID: XP_002408275.1 E-value: 7.2e-106 Identity: 819/1377(59) Score: 1011 Annotation: conserved hypothetical protein	27628.9	25477.5	15388.1	20720	18053.2	14522.6	22323	18018.6	20350.5	46111.3	60274.8	22231.8
2.1e-45	1.09806	m.13000	m.13000	type:complete c35511.graph_c0:220-765(+) NR_ID: XP_013783847.1 E-value: 3.8e-42 Identity: 360/486(74) Score: 458 Annotation: NADH dehydrogenase	71456.6	70144.9	80938.9	52127.3	50074.5	52376.7	131976	75336.5	128539	76336.1	76450	73682
2.32e-80	1.14669	m.13006	m.13006	type:complete c35517.graph_c0:1330-2067(+) NR_ID: XP_023225389.1 E-value: 1.3e-122 Identity: 711/732(97) Score: 1153 Annotation: eukaryotic translation initiation factor 6	123317	122369	96951.2	129805	101071	98891.9	102418	98364.3	78595.4	101615	95953.1	87197.1
1.45e-42	1.09332	m.13007	m.13007	type:complete c35517.graph_c0:834-289(-) NR_ID: XP_002408852.1 E-value: 2.7e-80 Identity: 480/540(88) Score: 787 Annotation: ribosomal protein L13, putative	14768.2	13965.5	10925.1	25309.1	24604.8	27229.5	16215.3	19059.2	18747.8	22557.6	26250.2	19493.1
1.34e-35	1.08092	m.13019	m.13019	type:5prime_partial c35527.graph_c0:4064-3012(-) NR_ID: XP_002416133.1 E-value: 2.3e-173 Identity: 972/1029(94) Score: 1592 Annotation: cyclic nucleotide phosphodiesterase, putative	89336	101833	69547.2	62815.8	58529.1	58607.7	46772.6	49460.7	38183.4	68300.4	47381.6	53397.3
2.37e-35	1.08046	m.13025	m.13025	type:complete c35533.graph_c0:1039-434(-) NR_ID: XP_003747222.1 E-value: 2.6e-36 Identity: 318/444(71) Score: 408 Annotation: PREDICTED: uncharacterized protein LOC100898288	168061	152742	15104.2	332651	302477	169613	4452.56	4742.81	3135.77	379468	404422	193897
5.4e-51	1.10693	m.13032	m.13032	type:complete c35540.graph_c0:2235-1231(-) NR_ID: XP_023232423.1 E-value: 2.1e-91 Identity: 699/951(73) Score: 885 Annotation: ubiquitin thioesterase OTU1-like	95658.5	106017	127206	73112.9	81260.7	84862.8	88753.8	85973.1	76935.1	27473.6	56836.2	57828.8
9.82e-83	1.14954	m.13046	m.13046	type:5prime_partial c35554.graph_c0:2079-58(-) NR_ID: XP_002403306.1 E-value: 0.0e+00 Identity: 1794/1992(90) Score: 2815 Annotation: arginyl-tRNA synthetase, putative	121755	116367	121620	84870.7	89281.7	97380	47879.2	42435.8	50613.5	54576.2	57194.2	46403.8
0.000515441	0.988295	m.13076	m.13076	type:complete c35573.graph_c0:2046-151(-) NR_ID: XP_002435481.1 E-value: 4.9e-214 Identity: 1242/1458(85) Score: 1945 Annotation: angiotensin-I converting enzyme, putative	14352.9	10477.6	11150.6	11048.7	4059.39	6995.53	12757	18192.5	9473.79	19652	31353.1	24985.3
1.85e-80	1.14681	m.13087	m.13087	type:complete c35585.graph_c0:658-1473(+) NR_ID: XP_002399504.1 E-value: 2.2e-70 Identity: 519/714(72) Score: 703 Annotation: ubie/coq5 methyltransferase, putative	159740	142779	137621	142278	145357	141837	175104	142333	210602	97403.1	104728	102871
8.56e-34	1.07749	m.13090	m.13090	type:complete c35589.graph_c0:587-48(-) NR_ID: XP_002399365.1 E-value: 3.7e-50 Identity: 327/375(87) Score: 527 Annotation: ribosomal protein L43, putative	25035.5	20590.5	32236.4	29211	31579.7	38130.2	27424.2	26677.9	35546.1	Filtered	10493.3	17533.5
4.59e-56	1.11453	m.13102	m.13102	type:complete c35598.graph_c0:867-259(-) NR_ID: XP_022242177.1 E-value: 6.9e-61 Identity: 495/615(80) Score: 620 Annotation: nuclear transcription factor Y subunit beta-like isoform X2	149530	179403	161335	80357.6	87034.8	100807	206228	158963	150461	185623	187061	172298
2.1e-49	1.10446	m.13120	m.13120	type:complete c35607.graph_c0:2009-327(-) NR_ID: XP_002404276.1 E-value: 4.4e-275 Identity: 1488/1620(91) Score: 2471 Annotation: Domain in SPla and the ryanodine receptor, putative	25305.2	29446	23825.6	12054	17244.6	16308.1	19755.9	16041.2	10923.8	18600.5	21756.6	19909.7
2.76e-37	1.08404	m.13127	m.13127	type:complete c35610.graph_c0:1053-619(-) NR_ID: XP_002405906.1 E-value: 2.3e-63 Identity: 432/432(100) Score: 640 Annotation: translation initiation factor 1A	76054.6	70612.6	51068.8	61780.7	73043.4	63621.6	111612	12734.2	13815.3	78794.8	52153.4	27108.6
4.12e-45	1.09758	m.13132	m.13132	type:5prime_partial c35613.graph_c0:3-1166(+) NR_ID: XP_002411481.1 E-value: 1.7e-60 Identity: 501/672(74) Score: 619 Annotation: conserved hypothetical protein	70616.9	74591.3	79330.1	149674	144288	127209	175631	181862	165357	45231.1	157864	46970
2e-81	1.14798	m.13136	m.13136	type:5prime_partial c35614.graph_c0:737-219(-) NR_ID: XP_002416211.1 E-value: 2.6e-37 Identity: 288/297(96) Score: 416 Annotation: prefoldin, putative	159259	161948	164523	143882	150943	144613	87406.5	57616.2	66678.9	181050	134463	186833
3.8e-39	1.08739	m.13140	m.13140	type:complete c35619.graph_c0:99-992(+) NR_ID: XP_013783414.1 E-value: 3.3e-19 Identity: 366/702(52) Score: 262 Annotation: non-homologous end-joining factor 1-like isoform X1	41059.8	40972.9	40060.6	24905.5	25554.6	22283.9	27857.1	35740.7	36685.3	41308.1	44059.3	34820.3
3.07e-82	1.14895	m.13143	m.13143	type:complete c35621.graph_c0:171-908(+) NR_ID: AAB41818.1 E-value: 6.7e-127 Identity: 720/735(97) Score: 1190 Annotation: autoantigen	208129	190401	222568	91990.3	89794.9	99799	58499.4	56410.1	51969.2	100667	100325	99828
1.26e-93	1.16209	m.13149	m.13149	type:complete c35623.graph_c0:1675-203(-) NR_ID: XP_002436041.1 E-value: 2.5e-210 Identity: 1281/1470(87) Score: 1912 Annotation: ATP-dependent RNA helicase, putative	80967.6	74410	55664.1	71989.6	66047.8	70657.6	54435.7	49301.2	56201.2	104029	69973.6	74524.5
6.87e-67	1.12962	m.13180	m.13180	type:internal c35639.graph_c0:1-1899(+) NR_ID: XP_002434406.1 E-value: 8.9e-115 Identity: 1158/1917(60) Score: 1089 Annotation: RNA-binding protein, putative	45857.4	44548.8	46313.4	55359.3	52866.7	49661.1	36710.1	44297.6	46606.3	43681.4	46205.9	41116.9
4.81e-11	1.01914	m.13183	m.13183	type:3prime_partial c35640.graph_c0:245-592(+) NR_ID: XP_015904814.1 E-value: 3.8e-48 Identity: 318/348(91) Score: 508 Annotation: AP-1 complex subunit mu-1 isoform X1	4699.89	Filtered	8692.29	12027.5	13853.8	8204.4	21921.8	12854.2	12808.6	10394.5	19846.8	31109
7.13e-63	1.12419	m.13185	m.13185	type:5prime_partial c35640.graph_c1:1-942(+) NR_ID: PRD22540.1 E-value: 6.9e-169 Identity: 918/939(97) Score: 1553 Annotation: Ap1m1	115330	96559.1	88245.7	89194.1	92220.4	91064.3	96768.2	96246.9	93779.1	117254	114289	120960
1.4e-66	1.12921	m.13234	m.13234	type:complete c35662.graph_c0:2049-3194(+) NR_ID: XP_023220014.1 E-value: 2.9e-161 Identity: 978/1137(86) Score: 1488 Annotation: RNA-binding protein 39-like isoform X4	35418.7	41928	41954.3	34350.7	34275.9	32683.5	37063.5	41882	49426.8	62476.5	61959.5	50629
1.34e-64	1.12655	m.13242	m.13242	type:5prime_partial c35667.graph_c0:2-1090(+) NR_ID: XP_002411051.1 E-value: 4.6e-132 Identity: 783/921(85) Score: 1236 Annotation: glycine N-methyltransferase, putative	5938.42	6166.57	9782.04	17506.3	16620.8	14191.3	39428.4	42862.7	51221.1	11832.6	11212.4	11181.1
1.29e-28	1.06704	m.13253	m.13253	type:internal c35675.graph_c0:476-3(-) NR_ID: PJE31396.1 E-value: 1.7e-83 Identity: 474/474(100) Score: 814 Annotation: elongation factor 1-alpha, partial	36057.7	27151.8	27711.9	Filtered	Filtered	2149.08	Filtered	Filtered	Filtered	Filtered	Filtered	3971.21
1.67e-51	1.10771	m.13255	m.13255	type:complete c35676.graph_c0:205-1470(+) NR_ID: XP_002433865.1 E-value: 3.1e-63 Identity: 681/1266(53) Score: 643 Annotation: sil1, putative	21688.7	25376.8	22762.1	26719	29270.9	35167.9	31562.2	33472.4	37600.8	17766.1	16921.2	19764.5
2.78e-78	1.14416	m.13258	m.13258	type:5prime_partial c35680.graph_c1:2056-80(-) NR_ID: XP_002408027.1 E-value: 5.5e-168 Identity: 1257/1638(76) Score: 1548 Annotation: RNA-binding protein, putative	96487.8	103965	94299.1	94825.3	87116.6	88286.5	79417.5	75770.3	69715	105124	93632.2	84420.9
2.34e-65	1.12757	m.13277	m.13277	type:5prime_partial c35688.graph_c0:1-396(+) NR_ID: ADE06666.1 E-value: 5.2e-09 Identity: 126/219(57) Score: 171 Annotation: insulin-like growth factor binding protein-related protein 6 short	159748	192466	121035	1563628	1.41087e+06	1.30718e+06	178689	121239	104477	10401.2	14014	5001.58
3.88e-73	1.13775	m.13284	m.13284	type:5prime_partial c35697.graph_c0:813-190(-) NR_ID: XP_023234727.1 E-value: 5.8e-47 Identity: 384/510(75) Score: 500 Annotation: armadillo repeat-containing protein 7-like	88299.3	88581.6	94102.3	141386	168442	98803.8	62665.3	81504	69706	127141	121689	107859
1.63e-104	1.17389	m.13288	m.13288	type:complete c35699.graph_c0:601-44(-) NR_ID: Q09JW2.1 E-value: 9.3e-89 Identity: 543/555(97) Score: 860 Annotation: RecName: Full=60S ribosomal protein L17 &gt;ABI52651.1 ribosomal protein L17	275692	269910	256653	487508	498038	476011	761038	778196	830551	301953	337244	286203
4.66e-122	1.19165	m.13297	m.13297	type:complete c35705.graph_c0:130-1314(+) NR_ID: ADM63066.1 E-value: 1.6e-223 Identity: 1179/1182(99) Score: 2025 Annotation: misexpression suppressor of KSR	248877	245463	235522	311098	309997	307865	393695	336088	335623	439359	471184	444372
4.96e-46	1.09908	m.13323	m.13323	type:complete c35716.graph_c1:1195-203(-) NR_ID: XP_002403308.1 E-value: 1.1e-153 Identity: 822/837(98) Score: 1422 Annotation: CCR4-associated factor, putative	41456.7	57253	43510.6	23545.1	26069.7	27678.4	20235.4	28928.1	30209.8	24249.6	31781.9	24292
2.3e-31	1.07271	m.13328	m.13328	type:complete c35718.graph_c0:1280-402(-) NR_ID: XP_002399614.1 E-value: 1.5e-138 Identity: 807/876(92) Score: 1291 Annotation: tetratricopeptide repeat protein, putative	26243.4	15792.5	22061.2	8175.58	13547.2	9347.03	49408.9	37568.9	31868.9	Filtered	Filtered	3700.13
9.69e-53	1.10959	m.13346	m.13346	type:complete c35731.graph_c0:2807-399(-) NR_ID: XP_023223334.1 E-value: 0.0e+00 Identity: 2022/2388(84) Score: 3001 Annotation: AFG3-like protein 2	14489.7	15682.2	14250.9	38157.9	41393.6	38562.7	79559.7	74888.9	70657.4	26512.7	33371.5	31289.1
0.00127986	0.984965	m.13356	m.13356	type:complete c35735.graph_c0:469-134(-) NR_ID: XP_002399933.1 E-value: 9.7e-33 Identity: 249/273(91) Score: 375 Annotation: golgi vesicular membrane trafficking protein p18	1768.73	1573.04	1021.05	Filtered	122.454	Filtered	Filtered	Filtered	Filtered	Filtered	Filtered	Filtered
5.56e-103	1.17227	m.13368	m.13368	type:5prime_partial c35745.graph_c0:1482-85(-) NR_ID: AFX68719.1 E-value: 5.9e-265 Identity: 1374/1395(98) Score: 2383 Annotation: glutamate decarboxylase	85627.8	82244	76467	106395	101843	92970.7	100887	92930.1	105621	61791	75643.3	59325.2
2.45e-45	1.09795	m.13380	m.13380	type:5prime_partial c35753.graph_c0:613-206(-) NR_ID: AAR97292.1 E-value: 3.3e-19 Identity: 186/285(65) Score: 259 Annotation: hebreain	37334.3	23672.4	10551.3	7358.54	3137.63	30683.2	Filtered	1140.12	1065.42	Filtered	Filtered	Filtered
1.54e-23	1.05569	m.13385	m.13385	type:5prime_partial c35756.graph_c0:736-386(-) NR_ID: XP_002402434.1 E-value: 7.8e-25 Identity: 282/357(78) Score: 307 Annotation: cleavage and polyadenylation specificity factor, putative	49322	42516.1	46884.8	17456.6	24835.9	14597.7	11931.1	24857.3	9408.48	11702.4	9877.77	11883.5
1.16e-32	1.07529	m.13386	m.13386	type:3prime_partial c35756.graph_c1:256-1692(+) NR_ID: XP_002402434.1 E-value: 4.2e-266 Identity: 1386/1449(95) Score: 2393 Annotation: cleavage and polyadenylation specificity factor, putative	46748	52541.7	49134.4	17538	17305	18395	15527.3	11153.5	23659.4	29954.6	27063.6	28228.6
6.57e-53	1.10985	m.13403	m.13403	type:complete c35763.graph_c0:155-703(+) NR_ID: XP_002400550.1 E-value: 2.3e-100 Identity: 540/546(98) Score: 960 Annotation: membrane coat complex retromer, subunit VPS29/PEP11, putative	41160.3	34177.2	22425.9	38998.1	43529.3	30797.6	22535.9	20178.4	26664.1	33386.7	29698.1	23576.8
3.96e-82	1.14882	m.13424	m.13424	type:complete c35783.graph_c0:2051-282(-) NR_ID: XP_002406082.1 E-value: 2.3e-125 Identity: 1611/1791(89) Score: 1180 Annotation: protein phosphatase 2A regulatory subunit A, putative	145505	138424	129287	221297	229412	204683	173403	177191	159630	234100	214452	204599
1.61e-76	1.14199	m.13427	m.13427	type:complete c35787.graph_c0:314-784(+) NR_ID: XP_002411582.1 E-value: 2.0e-55 Identity: 393/468(83) Score: 572 Annotation: hypothetical protein IscW_ISCW011195	366628	364062	358319	739471	714430	687398	85588.2	85394.9	85288.2	533781	496200	360860
4.49e-26	1.06152	m.13431	m.13431	type:complete c35788.graph_c0:1500-88(-) NR_ID: XP_002404279.1 E-value: 3.9e-99 Identity: 960/1422(67) Score: 953 Annotation: WD-repeat protein, putative	5143.04	12219.4	7585.44	6907.33	7928.48	5873.23	12141.8	4470.59	2701.34	6183.12	14131.1	16261
8.26e-49	1.10353	m.13436	m.13436	type:complete c35790.graph_c0:1251-187(-) NR_ID: XP_013772539.1 E-value: 7.4e-119 Identity: 813/1062(76) Score: 1122 Annotation: protein FAM45A-like	5758.42	7829.71	5069.51	16827.3	15716.9	9049.62	684.121	1122.47	Filtered	26909.8	22046.3	18511.9
4.65e-48	1.10234	m.13445	m.13445	type:complete c35795.graph_c0:183-782(+) NR_ID: XP_002414264.1 E-value: 1.1e-82 Identity: 567/597(94) Score: 808 Annotation: vacuolar assembly/sorting protein DID2, putative	48608.1	21612.5	47182.4	52113.6	42524.4	53126.2	26466.8	38182.1	25780.4	45767.9	28276.6	18775.3
1.35e-102	1.17186	m.13448	m.13448	type:complete c35796.graph_c0:1313-15(-) NR_ID: XP_003737920.1 E-value: 7.5e-182 Identity: 1053/1203(87) Score: 1666 Annotation: PREDICTED: ornithine aminotransferase, mitochondrial	144373	138713	142486	149106	144011	144279	90878.4	88014.1	92958.2	77111.8	74696.6	76564.7
1.11e-71	1.13589	m.13449	m.13449	type:complete c35799.graph_c0:2113-131(-) NR_ID: XP_002399295.1 E-value: 2.7e-231 Identity: 1593/1860(85) Score: 2094 Annotation: signal recognition particle protein, putative	104389	96915.4	99223.2	61213.6	70014	65696.3	90339.6	79251.9	91335	79073.4	65644.2	74956
2.72e-23	1.0551	m.13453	m.13453	type:complete c35800.graph_c0:1381-704(-) NR_ID: XP_022242365.1 E-value: 2.3e-57 Identity: 429/495(86) Score: 590 Annotation: polyadenylate-binding protein 2-like	73035.3	5092.62	56332.2	61224.5	22122.8	31269	20566.6	Filtered	41464.7	25999.8	69660.5	13476.9
6.71e-63	1.12422	m.13474	m.13474	type:5prime_partial c35810.graph_c0:3-722(+) NR_ID: XP_003743482.1 E-value: 5.6e-62 Identity: 435/528(82) Score: 630 Annotation: PREDICTED: TPPP family protein CG45057	74432.2	73694.6	71860.8	65566.4	61866.7	60411.1	128877	67416.4	82212	74872.3	93884.2	87802.4
4.19e-45	1.09757	m.13480	m.13480	type:complete c35821.graph_c0:190-1305(+) NR_ID: XP_002407062.1 E-value: 1.1e-160 Identity: 933/1113(83) Score: 1483 Annotation: C-3 sterol dehydrogenase/3-beta-hydroxysteroid dehydrogenase, putative	27461.6	24052.6	18352.5	14679	21060.8	18142	10883.5	12715.8	8168.05	35635.9	23542.4	26025.1
1.78e-30	1.07091	m.13482	m.13482	type:complete c35824.graph_c0:875-39(-) NR_ID: XP_002406603.1 E-value: 4.3e-13 Identity: 129/150(86) Score: 209 Annotation: RNA binding protein, putative	18326.3	18727	15305.5	19270.8	17106.7	17824.6	13631	7228.79	7663.66	23564.5	26787.4	23803.8
4.13e-104	1.17347	m.13503	m.13503	type:complete c35835.graph_c0:185-913(+) NR_ID: XP_002435676.1 E-value: 7.6e-99 Identity: 627/705(88) Score: 948 Annotation: secreted protein, putative	432777	399648	375259	162560	165770	165086	127983	152227	151682	101165	91479.7	79967.7
3.74e-73	1.13777	m.13518	m.13518	type:complete c35844.graph_c0:207-1427(+) NR_ID: XP_013784774.1 E-value: 4.4e-176 Identity: 1077/1218(88) Score: 1616 Annotation: WD repeat and FYVE domain-containing protein 2-like isoform X1	20963.8	16459.4	20090.7	33042.4	27832.5	27226.5	14487	9058.27	12795.3	42489.3	41658.2	44017.3
2.03e-100	1.16953	m.13523	m.13523	type:complete c35845.graph_c0:193-993(+) NR_ID: DAA34112.1 E-value: 6.6e-96 Identity: 612/675(90) Score: 923 Annotation: TPA_exp: glycoprotein gC1qBP	208402	193513	207078	268723	260108	194906	215841	212097	211923	334703	282980	263829
1.31e-24	1.0582	m.13532	m.13532	type:complete c35855.graph_c0:745-191(-) NR_ID: XP_002399543.1 E-value: 1.0e-66 Identity: 402/429(93) Score: 670 Annotation: 28S ribosomal protein S24, putative	11413.7	13120	17222.5	30969.6	20892.9	8628.11	18896.7	8193.79	8738.95	17922.9	23513.6	16470.1
9.44e-34	1.07741	m.13534	m.13534	type:complete c35861.graph_c0:987-469(-) NR_ID: XP_002434772.1 E-value: 6.2e-71 Identity: 459/543(84) Score: 706 Annotation: conserved hypothetical protein	114748	109133	106195	157460	140377	165777	60042.1	52729.4	63102.1	46663.3	61338.4	52618
4.89e-85	1.15226	m.13535	m.13535	type:complete c35862.graph_c0:880-512(-) NR_ID: AAO92284.1 E-value: 6.7e-11 Identity: 123/129(95) Score: 187 Annotation: putative beta thymosin	427261	374692	364601	432676	450873	411557	214269	143112	227625	254236	302594	238272
1.09e-15	1.0348	m.13539	m.13539	type:complete c35865.graph_c0:152-1009(+) NR_ID: XP_002412070.1 E-value: 1.1e-72 Identity: 717/846(84) Score: 723 Annotation: cleavage and polyadenylation specificity factor, putative	62020.9	38548.3	21195.6	79550.7	72120.9	76481.9	75761.5	46540.1	33010.5	92582.7	78058.4	69148.8
1.9e-33	1.07682	m.13545	m.13545	type:complete c35869.graph_c0:638-57(-) NR_ID: XP_013771969.2 E-value: 9.8e-57 Identity: 414/540(76) Score: 584 Annotation: dynactin subunit 6-like	32919.1	33660.9	24563.6	24405.2	25293.2	21999.9	13491.7	17940.4	12814	22338.5	23519.6	17902.3
1.03e-100	1.16985	m.13548	m.13548	type:complete c35875.graph_c0:800-180(-) NR_ID: XP_002435215.1 E-value: 1.1e-53 Identity: 423/615(68) Score: 558 Annotation: secreted protein, putative	137334	125655	128294	140437	136472	113888	151307	144660	172756	123576	98948.7	84981.4
3.5e-37	1.08385	m.13561	m.13561	type:complete c35890.graph_c0:163-702(+) NR_ID: XP_002415566.1 E-value: 3.8e-55 Identity: 420/549(76) Score: 570 Annotation: conserved hypothetical protein	43854.2	49941.6	41196.3	64629.9	60700.9	80643.1	78159.4	67118.2	37464.6	18125.7	21690	33724
1.51e-48	1.10312	m.13584	m.13584	type:5prime_partial c35910.graph_c0:3-704(+) NR_ID: XP_002415077.1 E-value: 1.1e-70 Identity: 468/570(82) Score: 705 Annotation: NADH dehydrogenase, putative	28394.8	28635.6	25740.8	34456.2	30280.7	42914.2	48198.3	55305.4	40760.5	1057.92	5651.52	10283.3
1.73e-61	1.12227	m.13595	m.13595	type:complete c35914.graph_c0:658-203(-) NR_ID: XP_013788755.1 E-value: 8.5e-48 Identity: 336/384(87) Score: 506 Annotation: signal recognition particle 19 kDa protein-like	62201	55060.9	44334.7	44962.7	48146	47336.9	33886.6	51226.6	28728	23300.7	36416.6	32114.8
1e-15	1.03491	m.13601	m.13601	type:3prime_partial c35917.graph_c0:922-2(-) NR_ID: XP_002400011.1 E-value: 8.1e-122 Identity: 753/924(81) Score: 1147 Annotation: conserved hypothetical protein	32416.4	26903.5	20018.2	16739.6	18731.6	13759.6	9526.31	35471.8	39513.3	Filtered	Filtered	16251.1
2.32e-52	1.10902	m.13608	m.13608	type:5prime_partial c35921.graph_c0:870-424(-) NR_ID: XP_002435711.1 E-value: 9.3e-31 Identity: 243/324(75) Score: 359 Annotation: cytochrome C oxidase, subunit VIa/COX13, putative	47736	37712.6	49547.2	116686	152138	160660	42749.7	42212.3	67358.3	43996	47729.8	37874.8
4.26e-95	1.16372	m.13624	m.13624	type:complete c35931.graph_c0:1896-319(-) NR_ID: XP_002406283.1 E-value: 6.8e-193 Identity: 1146/1332(86) Score: 1762 Annotation: conserved hypothetical protein	188262	191555	173922	143932	134935	137930	146358	133641	150627	152987	168494	143694
3.88e-27	1.06387	m.13626	m.13626	type:complete c35933.graph_c1:863-57(-) NR_ID: KFM65081.1 E-value: 1.6e-44 Identity: 486/918(52) Score: 480 Annotation: WW domain-binding protein 4, partial	23462.3	12625.1	25720.4	17351.9	35393	29428.1	20400.6	17797.4	44139.7	13614.3	42944.2	21102.2
7.76e-89	1.15667	m.13639	m.13639	type:5prime_partial c35943.graph_c0:1-1920(+) NR_ID: XP_023224822.1 E-value: 2.0e-263 Identity: 1506/1806(83) Score: 2371 Annotation: actin-interacting protein 1-like	124855	114765	122599	132444	136039	137471	89232.2	83296	83850.4	194621	195942	191992
7.62e-58	1.11712	m.13678	m.13678	type:complete c35975.graph_c0:217-570(+) NR_ID: XP_013779653.1 E-value: 1.7e-40 Identity: 303/345(87) Score: 442 Annotation: NADH dehydrogenase	55944.7	53738.9	51416.8	121919	98299	97310.6	22059.6	14373.5	9066.17	62912	49310.5	36114.7
6.86e-43	1.09388	m.13693	m.13693	type:complete c35983.graph_c0:2445-97(-) NR_ID: XP_002416029.1 E-value: 0.0e+00 Identity: 1890/2052(92) Score: 2952 Annotation: paraplegin, putative	26940.6	23666.2	29780.7	41384.8	34782.9	26675.5	23537.9	46197.4	34944.6	27944.2	30155.8	39321.7
2.99e-66	1.12877	m.13723	m.13723	type:complete c35998.graph_c0:785-255(-) NR_ID: XP_002412047.1 E-value: 2.6e-88 Identity: 513/528(97) Score: 856 Annotation: TATA box binding protein (TBP)-associated factor	68815.9	90485.8	82190.2	48800.7	49309.1	55239.3	46338.4	62737.2	56958.6	55317	41042.8	64497.7
2.54e-36	1.08227	m.13730	m.13730	type:5prime_partial c36002.graph_c0:1-495(+) NR_ID: ACF35546.1 E-value: 2.3e-62 Identity: 402/480(83) Score: 632 Annotation: putative ML-domain containing protein, partial	385847	337034	341010	12843.6	42783.7	32828.4	21189.7	15931.6	27702	17539.5	14753.4	7136.58
3.41e-121	1.1908	m.13731	m.13731	type:complete c36003.graph_c0:1671-37(-) NR_ID: XP_002412597.1 E-value: 4.3e-251 Identity: 1524/1635(93) Score: 2264 Annotation: chaperonin complex component, TCP-1 theta subunit, putative	191951	184000	165411	175792	153605	145705	115396	117163	119592	191231	217916	169677
6.88e-33	1.07574	m.13743	m.13743	type:5prime_partial c36013.graph_c0:1105-428(-) NR_ID: XP_023209893.1 E-value: 7.6e-77 Identity: 483/579(83) Score: 758 Annotation: CCR4-NOT transcription complex subunit 3-like isoform X2	51480.2	39797	36669.9	42473.8	39556.7	35196.8	60135.3	68074.9	60944.8	17897.1	14006.2	20934.5
1.83e-59	1.11943	m.13755	m.13755	type:complete c36018.graph_c0:119-1045(+) NR_ID: XP_002410207.1 E-value: 1.5e-112 Identity: 744/918(81) Score: 1067 Annotation: dihydrodipicolinate synthase, putative	38452.1	37483.2	35752.7	27490.9	27540.4	26466.1	31210.6	26099.6	29209	8898.81	7668.77	11188.1
4.11e-41	1.09084	m.13772	m.13772	type:5prime_partial c36032.graph_c0:1779-172(-) NR_ID: XP_023718870.1 E-value: 6.3e-146 Identity: 1101/1581(69) Score: 1357 Annotation: multidrug resistance-associated protein 5-like isoform X1	42012.3	40104.4	38654.8	47466.4	46587.1	55952.4	52023.4	55113.1	57958.9	32693	35739.6	23729.3
3.4e-56	1.11472	m.13779	m.13779	type:5prime_partial c36035.graph_c0:2-439(+) NR_ID: XP_002405270.1 E-value: 4.9e-53 Identity: 312/315(99) Score: 551 Annotation: RNA polymerase II transcription elongation factor, putative	73428.4	76786.1	91104.8	68279.8	79439.6	61788.7	69962.3	77211.7	80396.9	78509.5	77757.3	71182.1
1.58e-129	1.1988	m.13783	m.13783	type:internal c36043.graph_c0:1-732(+) NR_ID: XP_023212455.1 E-value: 6.5e-98 Identity: 597/732(81) Score: 940 Annotation: twitchin-like	65610.5	55970.4	62233.4	36066.6	29113.1	30878.1	40849.6	40359	50233.1	36276.8	32241.3	33614.2
2.21e-94	1.16293	m.13816	m.13816	type:complete c36054.graph_c0:2232-1375(-) NR_ID: XP_002401002.1 E-value: 2.7e-148 Identity: 828/855(96) Score: 1375 Annotation: COPII vesicle protein, putative	59223.3	63618.2	60512.3	48496.6	43503.1	46011.7	53001.9	39832.3	41317.7	27398.1	34014.4	26832.4
4.72e-23	1.05453	m.13844	m.13844	type:5prime_partial c36071.graph_c0:1377-199(-) NR_ID: XP_002414866.1 E-value: 1.5e-80 Identity: 621/897(69) Score: 792 Annotation: suppressor of G2 allele of skp1, putative	101545	85941.7	67605.5	67976	54101.8	61664.6	38155.5	22587.5	14391.7	46350.5	42704.9	10745.5
1.07e-122	1.19227	m.13850	m.13850	type:complete c36075.graph_c0:49-813(+) NR_ID: XP_002412689.1 E-value: 8.5e-125 Identity: 729/762(95) Score: 1172 Annotation: electron transfer flavoprotein, beta subunit, putative	289747	260309	291111	374671	374535	340472	282962	342015	320510	392154	405918	369488
2.65e-34	1.07847	m.13858	m.13858	type:complete c36086.graph_c0:235-657(+) NR_ID: XP_013389358.1 E-value: 3.2e-33 Identity: 282/408(69) Score: 380 Annotation: nuclear receptor 2C2-associated protein	35081.9	26844.6	31979.1	37619.9	38353.7	41841.5	41227.2	59977.4	50080.9	34479.9	40581.1	17593.9
8.72e-62	1.12268	m.13866	m.13866	type:complete c36089.graph_c0:50-691(+) NR_ID: XP_023224925.1 E-value: 2.4e-80 Identity: 486/585(83) Score: 788 Annotation: cysteine dioxygenase type 1-like	122190	232306	243159	81445.6	71247.5	69779.2	43650.4	14308.8	46135.1	Filtered	9946.1	10586.2
3.59e-37	1.08383	m.13868;m.13869	m.13868;m.13869	type:complete c36090.graph_c0:829-1215(+) NR_ID: XP_002410682.1 E-value: 2.3e-30 Identity: 279/378(73) Score: 355 Annotation: conserved hypothetical protein; type:complete c36090.graph_c0:489-103(-) NR_ID: XP_002410682.1 E-value: 2.3e-30 Identity: 279/378(73) Score: 355 Annotation: conserved hypothetical protein	16279.2	11441.6	12560.3	19467.6	21705.7	9715.83	13978	21851.8	18009	7391.19	8717.67	3283.19
1.13e-95	1.16436	m.13875	m.13875	type:complete c36094.graph_c0:127-792(+) NR_ID: XP_002414923.1 E-value: 1.1e-123 Identity: 648/663(97) Score: 1162 Annotation: GTP-binding nuclear protein RAN1, putative	459763	455910	431926	454678	419763	421102	413222	355616	331039	626625	571830	547437
3.6e-74	1.13905	m.13879	m.13879	type:complete c36095.graph_c0:1527-46(-) NR_ID: XP_002414190.1 E-value: 5.9e-82 Identity: 744/1272(58) Score: 805 Annotation: conserved hypothetical protein	26945.9	32922.8	31826.8	39865.4	32024.3	26620.2	38386.7	38351.4	38101.5	31686.6	14736.7	25667.2
5.99e-77	1.14252	m.13889	m.13889	type:complete c36101.graph_c0:782-54(-) NR_ID: XP_012265686.1 E-value: 1.3e-95 Identity: 594/663(89) Score: 920 Annotation: proteasome subunit beta type-6	44270.8	49843.9	45302.5	66548.4	54158.8	59426.9	30432.2	31197.4	32068.3	74527.5	97482.2	73626
2.36e-100	1.16946	m.13907	m.13907	type:complete c36113.graph_c0:131-1093(+) NR_ID: ABW16870.1 E-value: 1.9e-150 Identity: 960/960(100) Score: 1394 Annotation: ribosomal protein P0	204498	177985	191468	253291	231294	230228	301332	271657	299527	233614	192256	186939
3.95e-72	1.13646	m.13913	m.13913	type:complete c36116.graph_c0:79-564(+) NR_ID: XP_002416195.1 E-value: 6.9e-56 Identity: 378/477(79) Score: 576 Annotation: NADH-ubiquinone oxidoreductase, subunit NDUFB10/PDSW, putative	32771.3	29095.6	22967.5	66048.4	58163.2	49911.6	34636.9	40518.9	24228.1	28892.1	31832	12610.6
3.69e-61	1.12181	m.13920	m.13920	type:complete c36125.graph_c0:116-982(+) NR_ID: PRD29126.1 E-value: 7.4e-117 Identity: 681/735(92) Score: 1104 Annotation: Ddx39b	65746.1	89801.1	73029.7	76036.5	72838	89945	25766.2	27264.8	23520.9	65149.7	63266.1	48437.6
3.79e-09	1.0117	m.13921	m.13921	type:complete c36125.graph_c0:2127-2672(+) NR_ID: XP_023228211.1 E-value: 5.2e-92 Identity: 537/543(98) Score: 888 Annotation: spliceosome RNA helicase Ddx39b	907317	130746	318182	260006	199508	174175	912659	97132.6	165030	1.65981e+06	620323	878477
4.47e-61	1.1217	m.13929	m.13929	type:internal c36139.graph_c0:3-746(+) NR_ID: XP_002404608.1 E-value: 5.2e-87 Identity: 585/705(82) Score: 846 Annotation: 39S ribosomal protein L28, putative	41543	25314.6	41514.5	63632.8	78802.5	72844	52434.3	54522.2	51038.3	67279.1	56149.5	73272.9
1.18e-24	1.0583	m.13947	m.13947	type:5prime_partial c36150.graph_c0:2-1219(+) NR_ID: XP_012671916.1 E-value: 2.8e-106 Identity: 783/1179(66) Score: 1014 Annotation: PREDICTED: N-acetylglucosamine-6-sulfatase-like	5348.04	5009.76	2295.05	2699.84	2994.35	4556.14	8215.06	3580.66	1110.77	23493.8	20720.6	21179.3
1.89e-115	1.18512	m.13956	m.13956	type:complete c36158.graph_c0:199-2145(+) NR_ID: AIS39468.1 E-value: 0.0e+00 Identity: 1944/1944(100) Score: 3084 Annotation: heat shock 70 kDa protein	407845	388127	392146	335806	327042	349422	382441	372664	396866	471967	483083	440848
6.92e-80	1.14612	m.13959	m.13959	type:5prime_partial c36159.graph_c0:1-633(+) NR_ID: XP_002400316.1 E-value: 1.2e-89 Identity: 549/564(97) Score: 868 Annotation: ribosomal protein L18, putative	27878.7	35500.4	37765	76805.4	89553.5	76301.1	54401.4	74468.5	73776.4	89255.6	78450.9	60266
2.12e-36	1.08241	m.13970	m.13970	type:5prime_partial c36164.graph_c0:1299-31(-) NR_ID: XP_002400559.1 E-value: 2.0e-139 Identity: 927/1014(91) Score: 1300 Annotation: xpa-binding protein, putative	15731	15607.2	15119.3	18925.8	14284.8	15816.2	22313	21878.1	18235.5	18214.8	16495.5	18928.8
1.39e-33	1.07709	m.13972	m.13972	type:5prime_partial c36168.graph_c0:2335-638(-) NR_ID: XP_002413823.1 E-value: 1.6e-219 Identity: 1311/1455(90) Score: 1992 Annotation: WD-repeat protein, putative	33891.3	27443.9	41998.6	6580.63	13733.9	9307.79	137.216	9827.85	15881	10481.9	6084.45	9704.36
9.09e-94	1.16225	m.13993	m.13993	type:complete c36175.graph_c0:118-1920(+) NR_ID: XP_002416459.1 E-value: 2.0e-63 Identity: 492/522(94) Score: 646 Annotation: RNA binding protein, putative	137450	149248	146410	199206	145241	143862	96912.4	156065	135039	113439	105020	125606
3.63e-98	1.1671	m.14005	m.14005	type:5prime_partial c36177.graph_c0:590-57(-) NR_ID: XP_002411125.1 E-value: 6.4e-87 Identity: 507/531(95) Score: 844 Annotation: ribosomal protein L18A, putative	68202.5	77778.5	76296.6	202435	185057	172328	215834	195297	233896	106351	118283	118765
1.83e-59	1.11943	m.14007	m.14007	type:complete c36180.graph_c0:200-1069(+) NR_ID: XP_002416505.1 E-value: 2.9e-113 Identity: 729/864(84) Score: 1073 Annotation: exosomal 3&apos;-5&apos; exoribonuclease complex, subunit Rrp42, putative	112591	118919	107327	89125.1	106705	93910.3	71084.4	67330.7	61992.9	45918	48476.7	56586.9
3.55e-40	1.08921	m.14010	m.14010	type:complete c36185.graph_c0:129-755(+) NR_ID: XP_002411478.1 E-value: 9.1e-101 Identity: 585/624(93) Score: 964 Annotation: decarboxylase, putative	35351.7	36582.4	30815.1	19381.4	20271.6	5791.8	14240.9	6970.94	6925.86	18767.1	23940.1	16545.4
2.61e-81	1.14784	m.14013	m.14013	type:complete c36188.graph_c0:1978-1532(-) NR_ID: AIT40205.1 E-value: 1.7e-72 Identity: 408/411(99) Score: 719 Annotation: Ubiquitin-conjugating enzyme E2	302073	276278	201424	332668	288909	175510	124068	116445	86031.4	420665	387065	282177
1.78e-56	1.11514	m.14019	m.14019	type:complete c36193.graph_c1:1148-486(-) NR_ID: DAA34452.1 E-value: 1.8e-99 Identity: 582/606(96) Score: 953 Annotation: TPA_inf: Yip1 domain-containing protein	56037.6	42680.8	65966.3	93830.6	103897	109388	34431.3	31507.4	23787.7	50288.2	50691.3	59040
5.31e-84	1.15104	m.14022	m.14022	type:complete c36197.graph_c0:462-1478(+) NR_ID: XP_002434662.1 E-value: 1.9e-164 Identity: 942/999(94) Score: 1515 Annotation: fructose-1,6-bisphosphatase, putative	100530	98424.5	105275	79516.8	72137	74011	74407.7	80200.4	77342	56949.9	65360.8	54288.8
4.27e-41	1.09081	m.14043	m.14043	type:complete c36216.graph_c0:152-955(+) NR_ID: XP_002401731.1 E-value: 2.8e-118 Identity: 630/642(98) Score: 1116 Annotation: ubiquitin protein ligase, putative	243169	239175	168953	119937	126337	133409	126710	33754.7	49647.1	128477	125378	143006
2.12e-33	1.07673	m.14055	m.14055	type:5prime_partial c36221.graph_c0:576-94(-) NR_ID: XP_002402611.1 E-value: 1.0e-75 Identity: 435/444(97) Score: 747 Annotation: trafficking protein particle complex subunit 6B, putative	9826.36	8144.59	11593.3	8071.65	7803.23	5726.82	1734.87	1235.89	1446.8	882.863	2340.49	1134.35
7.71e-83	1.14967	m.14070	m.14070	type:complete c36228.graph_c0:617-114(-) NR_ID: XP_023232429.1 E-value: 1.8e-78 Identity: 456/501(91) Score: 771 Annotation: peptidyl-prolyl cis-trans isomerase-like 1	134769	112709	134161	136288	150698	163362	175018	106306	98943.7	219290	174552	179386
1.61e-62	1.1237	m.14079	m.14079	type:complete c36233.graph_c0:350-1009(+) NR_ID: XP_002435996.1 E-value: 1.3e-52 Identity: 438/651(67) Score: 549 Annotation: sulfotransferase, putative	293129	324070	280806	43890.1	39698	39944.5	55124.4	63439.1	60535.2	44457.3	14999.3	7405.77
7.89e-37	1.0832	m.14081	m.14081	type:3prime_partial c36235.graph_c0:231-692(+) NR_ID: XP_002409748.1 E-value: 2.1e-62 Identity: 417/462(90) Score: 632 Annotation: heat shock protein 20.5, putative	164309	144692	157685	123866	122998	129294	161796	188226	99565.3	183572	148974	123792
5.92e-113	1.18261	m.14110	m.14110	type:complete c36253.graph_c0:573-115(-) NR_ID: XP_002416191.1 E-value: 1.4e-69 Identity: 420/456(92) Score: 694 Annotation: nucleoside diphosphate kinase, putative	562975	612574	538555	463289	407470	430607	437921	436029	439258	391038	394246	403349
6.31e-89	1.15678	m.14111	m.14111	type:complete c36254.graph_c0:181-927(+) NR_ID: 3TH6_A E-value: 8.3e-117 Identity: 669/738(90) Score: 1103 Annotation: Chain A, Crystal Structure Of Triosephosphate Isomerase From Rhipicephalus (Boophilus) Microplus. &gt;3TH6_B Chain B, Crystal Structure Of Triosephosphate Isomerase From Rhipicephalus (Boophilus) Microplus. &gt;ABK76308.1 triosephosphate isomerase	164883	145447	147353	155168	138838	136797	111913	91837.2	108260	196358	160632	167189
4.63e-48	1.10234	m.14115	m.14115	type:5prime_partial c36259.graph_c0:2128-593(-) NR_ID: XP_013774340.1 E-value: 4.6e-138 Identity: 936/1275(73) Score: 1289 Annotation: carboxypeptidase E-like	25550.8	26978.9	26681.9	29784.2	29434.2	31779.2	48262.3	48340.5	56238.1	39258.2	30251.9	37171.7
1.34e-72	1.13706	m.14119	m.14119	type:complete c36262.graph_c0:37-522(+) NR_ID: XP_002403588.1 E-value: 6.2e-81 Identity: 471/483(97) Score: 792 Annotation: ribosomal protein L21, putative	151862	200541	174935	279337	298128	313210	366637	339005	443698	223135	213329	220219
1.07e-117	1.18737	m.14128	m.14128	type:complete c36266.graph_c0:871-407(-) NR_ID: AAY86487.1 E-value: 1.8e-53 Identity: 315/327(96) Score: 555 Annotation: cytochrome C (mitochondrion)	252219	223152	213511	215322	199272	226962	127063	135076	148185	311160	316681	261223
4.94e-63	1.12441	m.14134	m.14134	type:internal c36268.graph_c0:3279-1(-) NR_ID: XP_002405222.1 E-value: 8.9e-54 Identity: 381/426(89) Score: 565 Annotation: microtubule-associated protein 1S, putative	37698.2	36889.7	33391.7	50298.1	45371.8	45125.3	55745.9	59885.9	33163.7	51159.2	42526.3	35969.2
1.27e-63	1.12521	m.14142	m.14142	type:3prime_partial c36270.graph_c0:71-1906(+) NR_ID: XP_002415082.1 E-value: 5.8e-95 Identity: 915/1506(60) Score: 918 Annotation: ccar1, putative	51913.8	49752.3	64795.6	42276.1	43274.5	35865.8	28438.5	31823.7	31043.2	46798.8	37138.1	21922.9
3.58e-65	1.12732	m.14147	m.14147	type:complete c36271.graph_c1:6065-2382(-) NR_ID: XP_002400195.1 E-value: 0.0e+00 Identity: 2979/3588(83) Score: 4781 Annotation: Contactin-5, putative	65499.6	64258.3	62201.5	84578.1	78024.2	82311.1	135982	122609	128053	100717	103266	78178.2
8.78e-28	1.06526	m.1415	m.1415	type:5prime_partial c17703.graph_c0:1721-717(-) NR_ID: XP_023225246.1 E-value: 7.5e-97 Identity: 678/807(84) Score: 932 Annotation: homeobox protein Meis2-like isoform X7	15235.9	20447.8	16540.9	3985.92	2761.66	10814.2	18705.7	19226	15254.7	35688.9	8938.64	17594.4
2.35e-50	1.10594	m.14158	m.14158	type:complete c36272.graph_c0:126-533(+) NR_ID: XP_002434359.1 E-value: 2.9e-47 Identity: 339/393(86) Score: 501 Annotation: clathrin heavy chain, putative	30848.9	35451.5	27392.2	14760.2	17784.2	21346	11484.2	14181.2	10989.6	17257.6	15876.9	11172.8
9.23e-47	1.10026	m.14160	m.14160	type:complete c36275.graph_c0:215-1675(+) NR_ID: XP_002403585.1 E-value: 2.1e-47 Identity: 681/1359(50) Score: 507 Annotation: conserved hypothetical protein	31246.1	2108.93	22445.8	31170.4	20648.4	13299.5	5346.32	15095.2	Filtered	10311	11901.5	11092.8
2.01e-74	1.13937	m.14166	m.14166	type:complete c36280.graph_c0:2272-1421(-) NR_ID: XP_002411991.1 E-value: 4.0e-91 Identity: 624/849(73) Score: 882 Annotation: IG-like C2-type domain-containing protein, putative	43562.4	41490.5	42296	75651.5	66479.6	68755.4	109798	123429	118633	74001.1	59756.3	69359.2
1.31e-40	1.08996	m.14172	m.14172	type:complete c36282.graph_c0:584-210(-) NR_ID: XP_002402622.1 E-value: 8.8e-59 Identity: 372/372(100) Score: 600 Annotation: histone 2A	146825	94311.4	65997.9	161214	119439	80968.1	3.49429e+06	2.61165e+06	3.11501e+06	349835	454478	338040
7.81e-47	1.10038	m.14178	m.14178	type:5prime_partial c36284.graph_c0:666-22(-) NR_ID: XP_002409189.1 E-value: 9.5e-77 Identity: 498/564(88) Score: 757 Annotation: adenylate kinase isoenzyme, putative	37119.8	31507.1	36189.1	25427	21688.1	20331.8	33250.7	34146.6	22608.9	39887.5	12545.9	10489.5
7.13e-87	1.15441	m.14185	m.14185	type:complete c36288.graph_c0:2575-506(-) NR_ID: APO36713.1 E-value: 0.0e+00 Identity: 1854/1965(94) Score: 3020 Annotation: heat shock protein 70-2393	160953	161866	143601	120617	111789	116057	117493	112160	103382	125148	127583	120752
7.01e-37	1.0833	m.14191	m.14191	type:complete c36292.graph_c0:491-168(-) NR_ID: XP_002410024.1 E-value: 4.9e-50 Identity: 309/309(100) Score: 524 Annotation: transcription initiation factor IIA gamma chain, putative	27899.7	24856.4	19162.4	12112.4	9954.91	8518.2	Filtered	Filtered	Filtered	9345.15	6608.55	3305.77
4.75e-94	1.16256	m.14206	m.14206	type:complete c36301.graph_c0:139-1356(+) NR_ID: XP_023229000.1 E-value: 7.7e-128 Identity: 885/1194(74) Score: 1200 Annotation: endoplasmic reticulum resident protein 44-like	237320	231756	216419	135837	133354	133009	120382	103658	98787.2	58559.7	45306	46005.6
3.85e-23	1.05474	m.14230	m.14230	type:complete c36310.graph_c0:186-512(+) NR_ID: XP_002434109.1 E-value: 1.7e-26 Identity: 264/312(84) Score: 321 Annotation: LYR motif-containing protein, putative	17452.6	10275.4	9502.8	21138.3	19243.1	16342.5	3064.62	5159.7	7491.97	10378	8521.56	8176.77
2.06e-75	1.14061	m.14236;m.9449	m.14236;m.9449	type:complete c36314.graph_c0:160-1170(+) NR_ID: XP_002412213.1 E-value: 3.9e-162 Identity: 939/1005(93) Score: 1495 Annotation: replication factor C, subunit RFC2, putative; type:3prime_partial c32367.graph_c0:441-1(-) NR_ID: XP_002412213.1 E-value: 2.1e-67 Identity: 420/444(94) Score: 675 Annotation: replication factor C, subunit RFC2, putative	273118	250296	276326	120903	109473	111523	111619	73588.6	104226	166266	175407	186044
5.49e-60	1.12017	m.14240	m.14240	type:internal c36316.graph_c0:983-3(-) NR_ID: XP_015794482.1 E-value: 4.7e-75 Identity: 447/474(94) Score: 744 Annotation: high mobility group protein DSP1 isoform X1	38026.5	31363.2	31340.6	38359.6	31247.3	18645.5	87157.3	29174.9	34069.4	21822.2	35250.4	30326
5.39e-79	1.14504	m.14255	m.14255	type:complete c36324.graph_c0:1225-899(-) NR_ID: XP_002399778.1 E-value: 3.6e-24 Identity: 237/318(74) Score: 301 Annotation: cuticular protein, putative	8374.08	8784.43	12938.2	49341.4	71555.2	79656.6	52509.7	31232.9	28212	65440.3	90475.6	93636.3
4.16e-39	1.08732	m.14283	m.14283	type:complete c36345.graph_c0:114-833(+) NR_ID: XP_023209717.1 E-value: 3.6e-16 Identity: 366/558(65) Score: 235 Annotation: probable 28S ribosomal protein S26, mitochondrial	60806.3	52387.7	54594.8	91084.9	58141	68975.3	90640.3	76827	76170	32038.1	26691.9	35446.8
1.33e-75	1.14085	m.14310;m.14314	m.14310;m.14314	type:complete c36359.graph_c0:131-1063(+) NR_ID: XP_013775218.1 E-value: 4.2e-49 Identity: 537/828(64) Score: 520 Annotation: eukaryotic translation initiation factor 4H-like; type:complete c36359.graph_c1:1577-645(-) NR_ID: XP_013775218.1 E-value: 4.2e-49 Identity: 537/828(64) Score: 520 Annotation: eukaryotic translation initiation factor 4H-like	57429.2	52364.4	45970.8	67288.9	62145.8	61895.3	51073.4	36955.5	28577.2	44020.4	36376.3	51986.6
2.6e-58	1.11779	m.14326	m.14326	type:internal c36365.graph_c0:3-689(+) NR_ID: XP_002405888.1 E-value: 1.3e-44 Identity: 348/432(80) Score: 480 Annotation: regulator of chromosome condensation, putative	326645	274035	306553	401222	384436	295418	190621	196832	131330	413313	395023	363126
0.00394897	0.97845	m.14342	m.14342	type:complete c36373.graph_c0:291-1484(+) NR_ID: XP_002408071.1 E-value: 1.5e-144 Identity: 885/1158(76) Score: 1344 Annotation: acetyltransferase, putative	5977.47	2499.2	4847.9	Filtered	1266.62	Filtered	2621.15	2262.15	1475.08	Filtered	Filtered	881.051
2.56e-37	1.0841	m.14343	m.14343	type:3prime_partial c36374.graph_c0:1184-3(-) NR_ID: XP_002414662.1 E-value: 6.8e-105 Identity: 747/1029(72) Score: 1002 Annotation: DNA polymerase epsilon subunit B, putative	18763.5	1969.75	6906.55	Filtered	795.414	Filtered	319.176	175.483	Filtered	Filtered	Filtered	Filtered
9.81e-61	1.12122	m.14349	m.14349	type:5prime_partial c36378.graph_c0:999-349(-) NR_ID: DAA34500.1 E-value: 2.6e-82 Identity: 504/531(94) Score: 805 Annotation: TPA_inf: glutamate transporter EAAC1-interacting protein GTRAP3-18	130586	132967	133974	199658	185263	200143	186252	173985	162551	158044	153679	153947
2.29e-83	1.15029	m.14367	m.14367	type:3prime_partial c36384.graph_c0:254-580(+) NR_ID: ADY39534.1 E-value: 6.8e-39 Identity: 273/327(83) Score: 428 Annotation: putative muscular protein, partial	215493	189723	223311	100525	111673	148377	78118.3	111560	72027.5	155796	140499	145297
3.02e-42	1.09278	m.14371	m.14371	type:5prime_partial c36386.graph_c0:2-2107(+) NR_ID: XP_002402161.1 E-value: 0.0e+00 Identity: 2055/2082(98) Score: 3489 Annotation: cleavage and polyadenylation specificity factor, putative	39190.4	38500.4	41841.7	42831	43324.2	41129.4	34228	29617.6	28492	37889.6	32338.2	30478.4
2.4e-18	1.04247	m.14374	m.14374	type:5prime_partial c36387.graph_c0:603-133(-) NR_ID: XP_002408139.1 E-value: 9.1e-29 Identity: 282/438(64) Score: 342 Annotation: 15-hydroxyprostaglandin dehydrogenase, putative	25046.5	32010.1	26892.9	25296.6	27345.3	19809	20309.4	26475.8	30836.4	Filtered	Filtered	Filtered
0.000102608	0.992568	m.14375	m.14375	type:complete c36388.graph_c0:1123-2673(+) NR_ID: XP_022252813.1 E-value: 6.1e-146 Identity: 1119/1563(71) Score: 1357 Annotation: vacuolar protein sorting-associated protein 51 homolog	10829.7	10186.7	11583.6	4674.01	2337.35	3510.08	Filtered	4952.45	7746.68	4504.06	5470.87	2078.44
5.59e-60	1.12016	m.14394	m.14394	type:complete c36396.graph_c0:121-528(+) NR_ID: AAY66965.1 E-value: 8.7e-52 Identity: 366/405(90) Score: 540 Annotation: 40S ribosomal protein S30	2.01022e+06	1.90158e+06	2.00382e+06	1.04271e+06	3301967	2567228	3.97506e+06	5.5982e+06	6.06978e+06	1.92213e+06	1.6869e+06	1.85681e+06
2.35e-98	1.1673	m.14402	m.14402	type:complete c36399.graph_c0:1676-507(-) NR_ID: AAY42205.1 E-value: 5.5e-107 Identity: 624/633(98) Score: 1020 Annotation: troponin T	254347	247489	218025	93469.8	99862.2	82076.7	182076	186166	180232	71164	78587.1	61285.3
2.23e-120	1.19	m.14406	m.14406	type:complete c36400.graph_c0:1223-201(-) NR_ID: XP_002402153.1 E-value: 1.0e-170 Identity: 978/1020(95) Score: 1569 Annotation: malate dehydrogenase, putative	446147	402241	390235	368676	334653	349499	222787	230156	231707	504918	479060	452500
1.03e-24	1.05843	m.14409	m.14409	type:complete c36401.graph_c0:561-55(-) NR_ID: XP_021916792.1 E-value: 1.7e-25 Identity: 294/468(62) Score: 314 Annotation: 39S ribosomal protein L41, mitochondrial	64069.7	78558.3	75019.5	134752	133547	154713	14992.9	15271.1	50059	8503.07	27135.8	34676.6
2.89e-81	1.14779	m.14417	m.14417	type:complete c36409.graph_c0:191-835(+) NR_ID: XP_002434671.1 E-value: 3.2e-85 Identity: 513/591(86) Score: 830 Annotation: conserved hypothetical protein	194226	167463	166696	105400	99093.5	76681.2	214444	198977	288731	207974	235530	219441
5.45e-62	1.12297	m.14426	m.14426	type:complete c36418.graph_c0:4059-2914(-) NR_ID: XP_002407929.1 E-value: 1.2e-218 Identity: 1134/1143(99) Score: 1983 Annotation: mitogen-activated protein kinase, putative	54386.1	47369.6	46608	38835.5	41651.9	37970	31631.1	30512.3	38817	42768.1	46056.1	47029.6
1.04e-66	1.12938	m.14438	m.14438	type:5prime_partial c36429.graph_c0:1512-322(-) NR_ID: XP_002413429.1 E-value: 8.4e-204 Identity: 1074/1149(93) Score: 1855 Annotation: methionine aminopeptidase, putative	113521	107486	107340	58800.9	54818.4	56331.1	45081.5	45409.4	42041.1	38605	40024.1	35436
9.61e-30	1.0694	m.14446	m.14446	type:5prime_partial c36432.graph_c0:486-52(-) NR_ID: XP_002434901.1 E-value: 7.9e-11 Identity: 168/207(81) Score: 187 Annotation: hypothetical protein IscW_ISCW018974	21648.2	18224.8	22077.7	19917.2	23556.7	21267.9	23883	32288.8	29650.6	22708.2	23222	23255.5
2.93e-68	1.13144	m.14454	m.14454	type:5prime_partial c36441.graph_c0:2-433(+) NR_ID: XP_022254608.1 E-value: 7.5e-46 Identity: 342/429(79) Score: 489 Annotation: LOW QUALITY PROTEIN: neurexin-4-like	64596	71562	45364.9	53068.4	38319.8	44595.6	81173.5	88433.1	97336.3	46100.9	49215.9	42925.4
1.63e-86	1.15399	m.14463	m.14463	type:5prime_partial c36444.graph_c1:755-111(-) NR_ID: XP_023343107.1 E-value: 1.1e-77 Identity: 453/489(92) Score: 765 Annotation: peptidyl-prolyl cis-trans isomerase	272623	265781	280220	177185	172823	182917	160907	68444.8	53920.8	321131	137697	122140
2.74e-72	1.13667	m.14464	m.14464	type:complete c36446.graph_c0:235-1437(+) NR_ID: XP_002413667.1 E-value: 2.9e-156 Identity: 981/1080(90) Score: 1445 Annotation: molecular chaperone, putative	62271.2	63812.2	64399.7	45693.4	40470.3	34516.5	41211.3	50497.6	47272.7	36452	38239.9	34665.7
5.45e-71	1.135	m.14468	m.14468	type:5prime_partial c36448.graph_c0:3-1022(+) NR_ID: XP_002406338.1 E-value: 2.5e-124 Identity: 807/1071(75) Score: 1169 Annotation: autophagy protein, putative	119095	119981	109938	141190	137652	138370	85859.7	86565.6	86475.2	70079.7	77198	71928.1
3.22e-49	1.10417	m.14472	m.14472	type:3prime_partial c36448.graph_c1:287-1324(+) NR_ID: XP_002406338.1 E-value: 5.8e-92 Identity: 684/1044(65) Score: 890 Annotation: autophagy protein, putative	86120.1	83106	103317	141410	131806	129115	19432.1	50218.4	21909.5	81695.4	55275.4	56074.6
1.89e-65	1.1277	m.14474	m.14474	type:3prime_partial c36449.graph_c0:458-3(-) NR_ID: XP_013782524.1 E-value: 5.0e-40 Identity: 345/456(75) Score: 439 Annotation: aldehyde dehydrogenase, dimeric NADP-preferring-like isoform X4	93441.6	84614.4	92149.7	90146	103089	117895	212575	163310	67304.5	41964	32651.5	36054.3
1.27e-88	1.15643	m.14476	m.14476	type:complete c36450.graph_c0:1277-417(-) NR_ID: XP_013788144.1 E-value: 2.7e-103 Identity: 711/900(79) Score: 987 Annotation: transcription elongation factor S-II-like	89668.5	90170.2	61943.7	68707.6	68417.3	68395	54205.5	50203.9	53000.5	69846.9	75870	57074.8
2.8e-57	1.1163	m.14485	m.14485	type:5prime_partial c36460.graph_c0:2-1852(+) NR_ID: XP_022523784.1 E-value: 2.3e-75 Identity: 948/1851(51) Score: 749 Annotation: tubulin-specific chaperone D	27900.2	29623.4	30468	28723.1	30963.5	28531.1	14385.9	16691.7	15849.6	17401.3	17659.1	15197.6
0.0303337	0.933792	m.14491	m.14491	type:complete c36462.graph_c0:1062-316(-) NR_ID: XP_020039472.1 E-value: 8.5e-29 Identity: 279/585(47) Score: 344 Annotation: ankyrin repeat domain-containing protein 16	5558.27	2751.68	7936.06	Filtered	7256.7	Filtered	Filtered	Filtered	3938.88	Filtered	Filtered	Filtered
1.57e-81	1.1481	m.14521	m.14521	type:complete c36478.graph_c0:338-2350(+) NR_ID: ABO61883.1 E-value: 0.0e+00 Identity: 1779/1878(94) Score: 3047 Annotation: phosphoenolpyruvate carboxykinase	130427	116946	114282	136884	133899	120960	73790.3	63495.3	48174.7	143173	127341	111071
2.72e-19	1.04503	m.1453	m.1453	type:internal c17757.graph_c1:1-537(+) NR_ID: BAE02551.1 E-value: 2.7e-08 Identity: 225/510(44) Score: 166 Annotation: hypothetical protein	195837	221090	81765.1	125022	122205	35679.9	Filtered	Filtered	Filtered	63492.9	26005.9	26443.6
1.78e-70	1.13433	m.14548	m.14548	type:5prime_partial c36492.graph_c0:2047-1238(-) NR_ID: XP_002411198.1 E-value: 2.6e-92 Identity: 585/675(86) Score: 892 Annotation: adenylate kinase, putative	59789.9	49470	54976.5	53261.7	57929.9	53833.1	36967.6	37547.8	34476.9	71069.3	57961.6	60104.7
6.11e-56	1.11435	m.14557	m.14557	type:complete c36499.graph_c0:107-1189(+) NR_ID: XP_015912468.1 E-value: 2.0e-172 Identity: 996/1098(90) Score: 1584 Annotation: calcium/calmodulin-dependent protein kinase type 1-like	54115.6	45588.7	37082.9	24980.3	28016	33744.4	32758.4	35271.2	31190.5	50916	49509.7	57494.9
2.35e-53	1.11052	m.14570	m.14570	type:3prime_partial c36506.graph_c0:166-1173(+) NR_ID: XP_002411784.1 E-value: 4.3e-116 Identity: 768/1008(76) Score: 1098 Annotation: queuine tRNA-ribosyltransferase, putative	113193	98494.8	33987.3	80127	102381	124801	131689	198728	107332	68633	58702.9	48457.5
1e-73	1.13849	m.14583	m.14583	type:5prime_partial c36518.graph_c0:1343-225(-) NR_ID: XP_002402717.1 E-value: 4.4e-98 Identity: 657/951(69) Score: 943 Annotation: secreted protein, putative	28376.3	33763.4	31465.2	28342.3	27760.6	24818.9	29324.4	11683.2	11592.4	42902.4	37999.2	42018.3
1.36e-58	1.11819	m.14601	m.14601	type:complete c36525.graph_c0:186-1724(+) NR_ID: XP_023231466.1 E-value: 3.4e-80 Identity: 1116/1554(71) Score: 790 Annotation: importin subunit alpha-5-like	139944	133334	133350	48292.7	38219.6	39381.3	33974.7	30953.4	27602.5	36607.2	11251.9	17681.6
6.99e-43	1.09386	m.14606	m.14606	type:5prime_partial c36529.graph_c0:2-706(+) NR_ID: KFM57107.1 E-value: 5.3e-65 Identity: 531/693(76) Score: 656 Annotation: Sperm-associated antigen 7-like protein, partial	87840.9	95346.3	62298.8	125201	132479	115102	33818.2	36526.3	11506.4	107464	98198.1	71218.9
8.67e-60	1.11989	m.14608	m.14608	type:complete c36531.graph_c0:282-971(+) NR_ID: DAA34623.1 E-value: 2.7e-98 Identity: 618/690(89) Score: 943 Annotation: TPA_inf: tetraspanin	90309.1	89607.1	86912.4	69943.7	77928.9	72669.3	147064	108010	85476.2	14633.8	22065	15920
0.00865957	0.970903	m.14612	m.14612	type:3prime_partial c36534.graph_c0:1539-1(-) NR_ID: XP_002411606.1 E-value: 2.1e-207 Identity: 1284/1608(79) Score: 1887 Annotation: general transcription factor IIE (TFIIE) subunit, putative	14033.9	12856.3	35047.1	24891	61075.8	19488.9	68501.4	112681	17408.2	6254.03	32183.9	8090.55
5.85e-09	1.01093	m.14614	m.14614	type:5prime_partial c36535.graph_c0:1384-254(-) NR_ID: XP_002408944.1 E-value: 3.0e-126 Identity: 846/1128(75) Score: 1186 Annotation: 2-phosphodiesterase, putative	Filtered	Filtered	1131.62	5721.7	4568.58	6503.19	Filtered	Filtered	2955.26	Filtered	Filtered	Filtered
3.1e-50	1.10576	m.14617	m.14617	type:5prime_partial c36537.graph_c1:3520-407(-) NR_ID: XP_023221051.1 E-value: 5.0e-99 Identity: 1110/2139(51) Score: 955 Annotation: protein lin-54 homolog isoform X1	29906.5	27803.5	28218.2	27951.9	27277.5	22473.7	19664.2	19332.6	16843.7	26874.2	23134.3	25828.9
4.38e-50	1.10552	m.14626	m.14626	type:complete c36538.graph_c1:3862-263(-) NR_ID: XP_013782387.1 E-value: 0.0e+00 Identity: 2952/3609(81) Score: 3508 Annotation: structural maintenance of chromosomes protein 3-like	26533.1	25696.4	27419.8	17388.7	17861.6	17196.1	24289.7	28016.4	28092.3	16759.7	17522.2	15768.9
6.71e-20	1.04664	m.14636	m.14636	type:3prime_partial c36543.graph_c0:107-3925(+) NR_ID: XP_002401568.1 E-value: 1.4e-58 Identity: 771/1506(51) Score: 607 Annotation: conserved hypothetical protein	29938.9	22920.2	26217.1	23821.4	15986.9	20001.2	23649	23355.4	12515.5	15893.2	16111.4	10491.8
1.7e-59	1.11947	m.14642	m.14642	type:complete c36544.graph_c0:892-290(-) NR_ID: XP_023234078.1 E-value: 2.7e-89 Identity: 558/603(92) Score: 865 Annotation: ras-related protein Rab-10-like	39386	48049.7	29668.8	25329.8	44740.2	39524.1	57211.4	48004	46934.2	65473.1	61399.6	47695.3
2.59e-60	1.12063	m.14645	m.14645	type:complete c36545.graph_c0:175-702(+) NR_ID: DAA34762.1 E-value: 1.8e-89 Identity: 492/525(93) Score: 866 Annotation: TPA_inf: vacuolar protein-sorting-associated protein	77653.3	79117.7	74025.5	77295.5	76755.2	87158.8	41283.9	64152.9	37426	37606.3	60780.3	52682.5
3.27e-82	1.14892	m.14663	m.14663	type:5prime_partial c36556.graph_c0:3-1505(+) NR_ID: BAE53722.1 E-value: 8.0e-228 Identity: 1173/1173(100) Score: 2063 Annotation: aspartic protease	502427	482962	512257	474821	495559	478283	268480	241485	317227	524201	514844	531997
2.3e-46	1.09962	m.14671	m.14671	type:complete c36563.graph_c0:113-754(+) NR_ID: DAA34697.1 E-value: 2.1e-52 Identity: 354/492(71) Score: 547 Annotation: TPA_inf: putative thyropin precursor	11145.2	14972.5	19696	29714.6	51589.1	43381.9	4112.86	1303.97	1375.74	4958.47	4073.07	2618.12
1.85e-81	1.14802	m.14732	m.14732	type:5prime_partial c36606.graph_c0:3-842(+) NR_ID: XP_005997562.1 E-value: 2.8e-68 Identity: 498/669(74) Score: 685 Annotation: PREDICTED: ubiquitin carboxyl-terminal hydrolase isozyme L3 isoform X1	142235	153888	124623	173681	134206	171471	111079	46643	32253.7	103770	94237.2	87677.2
1.76e-45	1.09819	m.14746	m.14746	type:5prime_partial c36613.graph_c0:3166-2411(-) NR_ID: XP_002402589.1 E-value: 4.5e-54 Identity: 411/585(70) Score: 562 Annotation: Niemann-Pick type C1 domain-containing protein, putative	104292	47906.4	47122.3	16210.1	14593.3	10593.4	6093.42	13682.1	10378.1	1668.39	Filtered	Filtered
5.23e-71	1.13502	m.14750	m.14750	type:complete c36614.graph_c0:139-1119(+) NR_ID: ODM92524.1 E-value: 3.1e-55 Identity: 405/573(70) Score: 573 Annotation: Heterogeneous nuclear ribonucleoprotein 27C	113723	117235	104896	140438	165136	157951	188292	171284	170640	216779	242360	222582
8.93e-47	1.10029	m.14754	m.14754	type:complete c36615.graph_c0:303-692(+) NR_ID: XP_002403434.1 E-value: 7.5e-53 Identity: 354/387(91) Score: 549 Annotation: iron-sulfur protein Isa2, putative	31673.2	48853.1	18678.8	59432.8	58104.7	41339.1	28280.6	29772.1	18581.8	56422.9	68968.6	34812.9
3.96e-40	1.08912	m.14773	m.14773	type:complete c36627.graph_c0:1743-634(-) NR_ID: XP_013777822.1 E-value: 3.2e-197 Identity: 1071/1107(96) Score: 1798 Annotation: SWI/SNF-related matrix-associated actin-dependent regulator of chromatin subfamily B member 1-like	47791.8	52276.4	37282.9	24677.5	29631.5	27706.6	26701.3	19712.1	19447.3	34274.3	35524.4	33781.8
1.9e-55	1.11363	m.14789	m.14789	type:complete c36635.graph_c0:739-35(-) NR_ID: AAV63542.1 E-value: 1.0e-95 Identity: 606/678(89) Score: 921 Annotation: fed tick salivary protein 8	110786	85824.5	75130.1	85522.3	48842.1	65113.9	34468.6	35898.4	34604.6	80862.2	48658.1	40355.2
1.22e-69	1.13325	m.14794	m.14794	type:5prime_partial c36640.graph_c0:3-1193(+) NR_ID: XP_002402386.1 E-value: 4.6e-194 Identity: 1044/1068(97) Score: 1771 Annotation: protein kinase, putative	126521	128409	127362	137949	133437	117385	70502	99123.6	131674	149499	137684	162340
1.16e-82	1.14945	m.14796	m.14796	type:3prime_partial c36641.graph_c0:305-1300(+) NR_ID: XP_014664746.1 E-value: 8.6e-69 Identity: 588/960(61) Score: 690 Annotation: PREDICTED: uncharacterized protein LOC106807044 isoform X1	56628.2	49288.4	59223.3	54720	56327.1	57964.8	83687.9	75440.6	71685.4	46965.3	51961.4	48603.2
4.49e-65	1.12719	m.14801	m.14801	type:5prime_partial c36652.graph_c0:1055-528(-) NR_ID: XP_013781029.1 E-value: 4.4e-48 Identity: 342/477(71) Score: 509 Annotation: natterin-3-like	69227.2	91424.8	94641.8	29796.6	27843.2	33995.5	116809	77607.9	75238.2	21170.1	28051.8	24260
2.45e-52	1.10898	m.1481	m.1481	type:3prime_partial c17805.graph_c0:535-2(-) NR_ID: XP_002433752.1 E-value: 1.9e-91 Identity: 531/534(99) Score: 883 Annotation: AP-2 complex subunit alpha-1, putative	145787	129133	122854	198590	162532	119813	81489.4	47437.6	Filtered	258656	243585	182101
7.87e-24	1.05638	m.14819	m.14819	type:complete c36663.graph_c0:3258-2440(-) NR_ID: XP_002401612.1 E-value: 2.8e-94 Identity: 702/1275(55) Score: 909 Annotation: hypothetical protein IscW_ISCW001585	9536.29	11594.4	7169.71	8134.52	2913.06	9529.08	9942.36	9656.82	7958.22	11246.6	15139.8	15795.2
3.82e-94	1.16267	m.14831	m.14831	type:complete c36673.graph_c0:125-1267(+) NR_ID: XP_002436268.1 E-value: 7.8e-183 Identity: 1041/1140(91) Score: 1674 Annotation: branched chain alpha-keto acid dehydrogenase, putative	200412	189454	189331	189362	219483	164811	103940	100512	75560.7	100638	128983	99476
3.07e-30	1.07042	m.14843	m.14843	type:5prime_partial c36679.graph_c1:1402-149(-) NR_ID: XP_023218680.1 E-value: 1.8e-111 Identity: 759/906(83) Score: 1059 Annotation: dolichyl-phosphate beta-glucosyltransferase-like	8750.42	4485.13	1511.8	2265.97	2087.92	4255.49	4046.8	5230.98	2564.64	Filtered	Filtered	Filtered
1.28e-79	1.14579	m.14858	m.14858	type:complete c36695.graph_c0:316-1305(+) NR_ID: XP_002409198.1 E-value: 3.5e-147 Identity: 876/981(89) Score: 1366 Annotation: PDZ domain protein	110512	104461	116741	85916	86860.7	85917.3	133084	124795	137718	76618.9	100377	100856
6.12e-86	1.15332	m.14863	m.14863	type:5prime_partial c36697.graph_c0:908-33(-) NR_ID: XP_002400012.1 E-value: 2.3e-73 Identity: 672/789(85) Score: 729 Annotation: elongation factor 1 beta/delta chain, putative	153832	150533	160521	127636	131302	116242	89470.8	89325.2	77954.2	81462.1	91672.3	86398.1
1.86e-54	1.11217	m.14874	m.14874	type:complete c36706.graph_c0:27-2051(+) NR_ID: XP_013773304.1 E-value: 1.7e-127 Identity: 1209/2013(60) Score: 1199 Annotation: HEAT repeat-containing protein 3-like	57951.1	53272.9	49252.5	26911.3	27824.4	16253.4	25850.1	22130.1	25782.1	15504.2	19071.7	14641.7
4.36e-92	1.16037	m.1488	m.1488	type:5prime_partial c17811.graph_c0:1833-466(-) NR_ID: KFM74388.1 E-value: 4.3e-180 Identity: 1032/1221(84) Score: 1651 Annotation: Aspartate aminotransferase, cytoplasmic, partial	101809	106090	92477.2	137544	131739	115328	135208	109759	88015.3	292641	269404	238580
2.97e-65	1.12743	m.14895	m.14895	type:complete c36715.graph_c0:146-1687(+) NR_ID: XP_002402439.1 E-value: 3.8e-209 Identity: 1158/1224(94) Score: 1902 Annotation: 3-oxoacid CoA-transferase, putative	89286.4	88675.7	82448.9	94698	90757.8	84235.5	103622	78426.2	99705.6	86384.8	105167	89941.1
4.68e-46	1.09912	m.1490	m.1490	type:complete c17812.graph_c0:381-944(+) NR_ID: XP_002400312.1 E-value: 1.7e-98 Identity: 549/561(97) Score: 944 Annotation: conserved hypothetical protein	48665.7	48706.5	47730.6	42994.4	54827.7	47649.7	39988.9	20865.7	12996.3	49336.6	49878.3	33654.7
2.69e-58	1.11777	m.14906	m.14906	type:complete c36725.graph_c0:2122-218(-) NR_ID: KFM82908.1 E-value: 1.5e-215 Identity: 1452/1917(75) Score: 1958 Annotation: Signal recognition particle receptor subunit alpha, partial	22717	20901	25367.8	22706.2	15481.9	19082.4	29647.2	31343.3	28994.8	41254	35948.9	35349.6
7.27e-42	1.09213	m.1492	m.1492	type:complete c17820.graph_c0:166-1002(+) NR_ID: XP_002403178.1 E-value: 8.7e-123 Identity: 759/837(90) Score: 1155 Annotation: conserved hypothetical protein	45080.4	40113	24538.7	35720.8	27075	32053	12716.1	3098.98	1395.38	31703.7	27362.6	20961.3
1.13e-49	1.10488	m.14923	m.14923	type:complete c36733.graph_c0:298-1035(+) NR_ID: XP_002409851.1 E-value: 1.8e-79 Identity: 576/729(79) Score: 781 Annotation: reductase, putative	44479.9	52427	45318.5	69304.8	50308.8	88953.7	98273.8	46600.5	92599.8	76657.8	70562.3	40220.5
5.45e-58	1.11732	m.14928	m.14928	type:complete c36736.graph_c0:366-818(+) NR_ID: XP_002412110.1 E-value: 2.2e-24 Identity: 249/384(64) Score: 304 Annotation: hypothetical protein IscW_ISCW011547	75663.3	119654	104687	31180.6	37815.2	33700.3	51629.9	45805.1	32564.2	29388.6	27081.9	59768.2
1.53e-58	1.11812	m.14929	m.14929	type:3prime_partial c36737.graph_c0:160-750(+) NR_ID: XP_002404600.1 E-value: 7.6e-73 Identity: 483/555(87) Score: 723 Annotation: peptidyl-tRNA hydrolase, putative	39860.8	28736.3	40291.8	26136.4	20187.5	26714.8	41171.9	45467.7	44160.5	35729.2	29830.6	33939.9
2.38e-35	1.08045	m.14943	m.14943	type:complete c36744.graph_c0:260-3703(+) NR_ID: XP_002401323.1 E-value: 0.0e+00 Identity: 3213/3435(93) Score: 5142 Annotation: conserved hypothetical protein	16336.1	16397.3	10652	15817.8	12920.8	15113.6	20950.8	16665.8	9336.42	17029.8	15244.7	18846.1
4.54e-82	1.14875	m.1496	m.1496	type:complete c17823.graph_c0:1409-600(-) NR_ID: KFM69986.1 E-value: 1.3e-118 Identity: 621/675(92) Score: 1119 Annotation: hypothetical protein X975_23976, partial	266060	265749	264133	47329.1	41113.3	51089.4	66682.9	46352.8	27342.6	56708.2	51821.7	54109
3.47e-36	1.08202	m.14967	m.14967	type:5prime_partial c36757.graph_c0:3-914(+) NR_ID: XP_002406017.1 E-value: 6.4e-119 Identity: 687/789(87) Score: 1122 Annotation: proteasome assembly chaperone, putative	110070	106546	87072.3	106305	39487.4	98101.5	91439.1	94119.9	54857.1	11221.4	14089.1	18276.6
5.63e-72	1.13627	m.14973	m.14973	type:complete c36758.graph_c0:639-133(-) NR_ID: AHX02953.1 E-value: 2.4e-83 Identity: 504/504(100) Score: 813 Annotation: actin-related protein 2/3 complex subunit 4	117389	115669	115423	117784	112245	97269.5	32221.4	38529.5	39674.5	102849	97620.3	98104.4
3.29e-25	1.05957	m.14975	m.14975	type:complete c36759.graph_c0:2016-226(-) NR_ID: XP_002434958.1 E-value: 4.4e-257 Identity: 1395/1575(88) Score: 2316 Annotation: suppressor of actin, putative	21147.1	19293.8	19864.1	13657.5	16438.7	16991.7	29545.1	40149.6	38950.4	11266.6	6740.75	6679.63
1.83e-13	1.02773	m.14983	m.14983	type:complete c36762.graph_c0:3-575(+) NR_ID: XP_002412631.1 E-value: 7.2e-28 Identity: 291/507(57) Score: 335 Annotation: conserved hypothetical protein	2281.77	Filtered	Filtered	Filtered	Filtered	Filtered	11961.4	Filtered	Filtered	Filtered	1281.48	Filtered
1.17e-50	1.10641	m.14984	m.14984	type:complete c36763.graph_c0:126-1961(+) NR_ID: XP_002401460.1 E-value: 2.5e-45 Identity: 426/606(70) Score: 490 Annotation: A-kinase anchor protein 7, putative	15123.6	16451.4	16949.3	25806.1	22810.6	22164.5	16969	17023.2	12994.4	9426.43	10811.2	10536
4.55e-49	1.10394	m.14999	m.14999	type:5prime_partial c36774.graph_c0:1-372(+) NR_ID: XP_002404048.1 E-value: 2.2e-22 Identity: 201/261(77) Score: 286 Annotation: hypothetical protein IscW_ISCW024672	28416	39092.1	33420.7	47098.3	55025.3	61227.8	31575	40374.1	42296.7	31725.5	35402.1	37316.7
5.12e-18	1.04156	m.15003	m.15003	type:complete c36778.graph_c0:1649-981(-) NR_ID: XP_002400281.1 E-value: 4.9e-76 Identity: 510/576(88) Score: 751 Annotation: GTPase mss1/trme, putative	12010	11639.5	8774.73	15261.9	14794.5	15546.4	15610.2	10913.9	5399.31	19174.9	20539.7	15257.1
3.02e-63	1.1247	m.15007	m.15007	type:complete c36780.graph_c0:875-219(-) NR_ID: XP_002411458.1 E-value: 1.2e-95 Identity: 582/645(90) Score: 920 Annotation: actin-bundling protein, putative	178918	219546	227488	175590	168784	112263	178150	271425	260774	356555	401252	432255
1.54e-26	1.06255	m.1502	m.1502	type:complete c17827.graph_c0:695-297(-) NR_ID: XP_020632316.1 E-value: 1.1e-30 Identity: 282/381(74) Score: 358 Annotation: peptide methionine sulfoxide reductase-like	4300.75	1318.63	8213.75	7590.47	3499.61	423.898	9048.65	1266.61	11368.3	3906.09	833.99	2632.78
1.32e-61	1.12243	m.15021	m.15021	type:internal c36791.graph_c1:414-1(-) NR_ID: XP_002412933.1 E-value: 1.4e-60 Identity: 363/414(87) Score: 616 Annotation: alpha-L-fucosidase, putative	137439	159740	151073	124587	200231	194211	123905	142955	136911	52883.7	56969.5	43791
5.1e-54	1.11151	m.15023	m.15023	type:3prime_partial c36792.graph_c0:118-2250(+) NR_ID: XP_023229433.1 E-value: 6.0e-43 Identity: 366/561(65) Score: 470 Annotation: E3 ubiquitin-protein ligase HUWE1-like	52100.7	53891.5	49716.2	53806.9	37932.8	36398	58730.4	46152.6	38229.7	49729.4	42662.6	41100.1
2.3e-14	1.03068	m.15032	m.15032	type:3prime_partial c36794.graph_c0:401-3(-) NR_ID: XP_002414291.1 E-value: 2.4e-30 Identity: 240/246(97) Score: 355 Annotation: XAP-5, putative	11521.5	11267.1	9107.67	12010.6	Filtered	1720.05	13957.5	16096.5	29466.5	Filtered	Filtered	Filtered
2.54e-40	1.08946	m.15033	m.15033	type:5prime_partial c36795.graph_c0:1-855(+) NR_ID: XP_002416548.1 E-value: 3.5e-63 Identity: 393/495(79) Score: 641 Annotation: conserved hypothetical protein	56396.1	69564	54732.4	52500.2	52311.9	56513.7	26225.3	28351.4	15197.6	22695.2	19887.2	20579.4
1.79e-71	1.13562	m.15052	m.15052	type:complete c36811.graph_c0:47-2092(+) NR_ID: XP_002405620.1 E-value: 3.6e-106 Identity: 897/1215(73) Score: 1015 Annotation: transmembrane protein, putative	35376.5	33640.1	35368.2	69358	70152.2	72359	297624	253957	256765	58439.1	51249.1	44391.3
0.0140957	0.963192	m.15057	m.15057	type:complete c36814.graph_c0:897-118(-) NR_ID: XP_002404066.1 E-value: 9.5e-132 Identity: 753/777(96) Score: 1232 Annotation: metaxin, putative	118534	77184.6	Filtered	107280	Filtered	Filtered	211034	212080	140093	Filtered	Filtered	137737
3.94e-53	1.11018	m.1506	m.1506	type:complete c17832.graph_c1:1329-160(-) NR_ID: XP_002405171.1 E-value: 5.4e-163 Identity: 915/1092(83) Score: 1503 Annotation: N-acylsphingosine amidohydrolase (acid ceramidase), putative	137166	136236	133939	88899.1	84006.2	63908.2	38630.6	35033.7	36081.7	106470	79029.7	76492.3
2.36e-60	1.12068	m.15067	m.15067	type:complete c36819.graph_c0:107-1237(+) NR_ID: XP_002413562.1 E-value: 3.1e-216 Identity: 1119/1128(99) Score: 1962 Annotation: actin, putative	44688.3	41775.4	27051.8	47505.6	49176.2	33333.8	49886.2	41521.8	28140.2	112249	90731.8	31578.7
9.71e-53	1.10959	m.15071	m.15071	type:5prime_partial c36821.graph_c0:3-1604(+) NR_ID: XP_002409604.1 E-value: 9.2e-222 Identity: 1299/1563(83) Score: 2011 Annotation: conserved hypothetical protein	29865.1	32325.5	30058.7	32403.3	29627.7	35774.2	14923.4	23846	21003.2	28574.4	43649.9	38665.9
1.02e-58	1.11837	m.15074	m.15074	type:complete c36824.graph_c0:608-15(-) NR_ID: XP_002408662.1 E-value: 7.1e-79 Identity: 492/579(84) Score: 775 Annotation: conserved hypothetical protein	86623.7	101667	87403.3	146834	105196	129159	106996	99124.7	98591.6	164677	162168	160594
4.25e-68	1.13122	m.15079	m.15079	type:internal c36826.graph_c0:2-547(+) NR_ID: XP_002405127.1 E-value: 6.1e-08 Identity: 177/288(61) Score: 163 Annotation: cytochrome P450, putative	45948.3	70414.1	82792.8	84446.3	75450.6	83215.9	221043	395584	276820	135194	116843	49830.6
1.84e-94	1.16302	m.1508	m.1508	type:complete c17833.graph_c0:2149-647(-) NR_ID: XP_002426420.1 E-value: 3.8e-262 Identity: 1413/1467(96) Score: 2359 Annotation: vacuolar ATP synthase subunit B, putative	65532	67884.2	71031.2	98821.6	91273.1	95534.8	87649.6	92443.2	83107.1	148377	161646	141053
7.98e-76	1.14113	m.15080	m.15080	type:5prime_partial c36828.graph_c0:705-115(-) NR_ID: ADL28275.1 E-value: 1.1e-79 Identity: 477/504(94) Score: 782 Annotation: small heat shock protein II	47653.2	67087.5	65824.9	98691.3	116938	83221.2	194474	209223	212805	370084	368220	304125
5.6e-116	1.18565	m.15082	m.15082	type:complete c36829.graph_c0:162-1025(+) NR_ID: XP_002411702.1 E-value: 1.0e-126 Identity: 699/723(96) Score: 1189 Annotation: DNA replication factor/protein phosphatase inhibitor SET/SPR-2, putative	450378	482313	500117	358113	362531	403611	483635	359512	316043	594921	522933	574601
5.25e-46	1.09904	m.15105	m.15105	type:complete c36835.graph_c1:1430-165(-) NR_ID: XP_002407799.1 E-value: 3.4e-187 Identity: 1062/1245(85) Score: 1712 Annotation: chitinase, putative	9492.28	11207.1	11397.9	12210.1	9598.8	10128.3	24843.4	50425.3	31997.1	21910.9	12578.2	16030.8
4.59e-73	1.13765	m.15108	m.15108	type:complete c36837.graph_c0:1086-436(-) NR_ID: XP_007491749.1 E-value: 2.7e-39 Identity: 360/528(68) Score: 434 Annotation: PREDICTED: prostamide/prostaglandin F synthase	27418.6	31981.1	37396.3	71203.9	60109.3	73631.1	114987	150270	132168	110278	103102	114526
7.48e-70	1.13352	m.15112	m.15112	type:complete c36839.graph_c0:163-834(+) NR_ID: XP_002402690.1 E-value: 7.7e-106 Identity: 642/672(95) Score: 1008 Annotation: vacuolar sorting protein VPS28, putative	187759	265944	217134	183304	178507	200432	95235	93345.9	102657	225721	231125	226798
1.29e-82	1.1494	m.15115	m.15115	type:complete c36840.graph_c0:394-1764(+) NR_ID: XP_002408251.1 E-value: 2.3e-229 Identity: 1275/1371(92) Score: 2076 Annotation: programmed cell death-involved protein, putative	243843	241805	239886	350084	345613	353664	384448	367682	401373	409817	417567	400112
2.48e-92	1.16064	m.1512	m.1512	type:complete c17837.graph_c0:509-69(-) NR_ID: XP_023240727.1 E-value: 5.3e-63 Identity: 420/432(97) Score: 637 Annotation: 60S ribosomal protein L26-like	57368.8	55210.2	59530.7	73858.5	77427.2	72122.2	132227	101643	148580	90403.5	61507.8	58109.8
3.26e-92	1.16051	m.1515	m.1515	type:complete c17838.graph_c0:125-934(+) NR_ID: AAT92176.1 E-value: 3.8e-123 Identity: 738/807(91) Score: 1158 Annotation: 60S ribosomal protein L7A	98155.4	103717	114909	143091	155252	157682	134317	159666	154600	105623	107723	98941.7
1.67e-43	1.09491	m.15160	m.15160	type:5prime_partial c36869.graph_c0:1-753(+) NR_ID: XP_002404170.1 E-value: 3.4e-118 Identity: 669/714(93) Score: 1115 Annotation: C2 factor (C2F), putative	26685.1	29922.5	21066.5	47637.1	52522	50710.3	28721.1	24764.7	16868.5	69742.1	70225.1	77057.6
8.92e-48	1.10189	m.15161	m.15161	type:complete c36870.graph_c0:306-1391(+) NR_ID: XP_003746974.1 E-value: 1.9e-93 Identity: 750/1080(69) Score: 903 Annotation: PREDICTED: poly(ADP-ribose) glycohydrolase ARH3	24079.8	34611.6	34270.1	56068.6	81614.2	75383.6	74085.7	69325.6	38041.4	71775.4	84719.8	70915
2.87e-47	1.10108	m.15174	m.15174	type:complete c36877.graph_c0:390-2066(+) NR_ID: XP_002433480.1 E-value: 2.2e-109 Identity: 822/1284(64) Score: 1042 Annotation: RAB geranylgeranyl transferase alpha subunit, putative	42745.8	44989.9	51037.7	45432	42635	38269.4	21093	21758.5	23395.6	31693.8	27756.2	31110.3
2.8e-38	1.08584	m.15175	m.15175	type:3prime_partial c36879.graph_c0:2664-1(-) NR_ID: XP_002411775.1 E-value: 2.5e-264 Identity: 1674/2118(79) Score: 2380 Annotation: ABC transporter, putative	15771.9	18231.4	12916	31985	27880.7	34292.4	24941.3	28585	23986.5	8486.27	20720	27775.4
2.37e-91	1.15953	m.15180	m.15180	type:complete c36880.graph_c0:603-208(-) NR_ID: XP_002411975.1 E-value: 2.8e-07 Identity: 201/348(57) Score: 156 Annotation: glycine proline-rich secreted protein, putative	1.21268e+06	1.20884e+06	715676	626191	562291	498606	130389	96153.3	75224.9	16276	97753.5	51913.9
8.26e-142	1.21012	m.1519	m.1519	type:complete c17842.graph_c0:89-556(+) NR_ID: DAA34557.1 E-value: 1.7e-80 Identity: 453/465(97) Score: 788 Annotation: TPA_exp: translation initiation factor 5A eIF-5A	858028	918309	921710	781694	668642	716255	933338	715957	880362	675499	697038	777894
2.21e-68	1.1316	m.15193	m.15193	type:complete c36888.graph_c0:1966-1313(-) NR_ID: XP_015788635.1 E-value: 3.9e-102 Identity: 609/648(93) Score: 976 Annotation: ras-related protein Rab-11A	180539	185125	180504	224096	197867	221455	214204	174919	97035	239991	228736	197238
5.29e-142	1.21029	m.15196	m.15196	type:5prime_partial c36891.graph_c0:2-1096(+) NR_ID: XP_002415080.1 E-value: 3.4e-135 Identity: 843/930(90) Score: 1263 Annotation: 3-hydroxyacyl-CoA dehydrogenase, putative	234227	227746	227952	311042	294085	286624	231564	220282	239177	212327	209122	213533
3.05e-85	1.1525	m.15198	m.15198	type:5prime_partial c36892.graph_c0:1627-212(-) NR_ID: XP_013794503.1 E-value: 2.6e-228 Identity: 1323/1386(95) Score: 2067 Annotation: ruvB-like 2 isoform X2	136603	133338	134752	113477	117239	109235	89425.2	89132.2	91848.5	154800	152814	132973
5.55e-46	1.099	m.15201	m.15201	type:complete c36895.graph_c0:1269-757(-) NR_ID: XP_002408101.1 E-value: 2.3e-62 Identity: 426/516(82) Score: 632 Annotation: calcium-dependent cysteine protease, putative	65959.8	46785.6	79682.4	21357.4	Filtered	30010.8	38842.1	44895.7	63355	72014	57474.7	70471.8
6.51e-43	1.09391	m.15209	m.15209	type:5prime_partial c36900.graph_c0:1059-508(-) NR_ID: DAA34743.1 E-value: 2.2e-74 Identity: 432/465(92) Score: 736 Annotation: TPA_inf: salivary selenoprotein precursor	42650.2	45703.5	46762.9	15486.3	11077.3	12479.3	12792.5	12382.3	9949.71	Filtered	Filtered	1990.91
3.45e-33	1.07632	m.15213	m.15213	type:complete c36902.graph_c0:97-783(+) NR_ID: XP_002433607.1 E-value: 4.1e-54 Identity: 375/468(80) Score: 562 Annotation: conserved hypothetical protein	99915.1	84581.5	101519	82035.4	79724.8	79836	77064.7	88604.9	103658	69500.2	38771.1	58729
3.64e-36	1.08198	m.15219	m.15219	type:5prime_partial c36910.graph_c0:1-960(+) NR_ID: XP_002434871.1 E-value: 3.4e-70 Identity: 636/990(64) Score: 702 Annotation: hypothetical protein IscW_ISCW006498	17105.4	8837.12	Filtered	90168.2	28242.1	12911.3	149701	Filtered	102867	33614.9	16165.2	14003.4
1.38e-78	1.14454	m.1522	m.1522	type:5prime_partial c17843.graph_c0:3-500(+) NR_ID: ADO33191.1 E-value: 1.0e-54 Identity: 462/462(100) Score: 566 Annotation: ribosomal protein L24	268899	300768	301969	338698	349387	361730	626757	622452	701681	249794	295031	234436
8.78e-46	1.09868	m.15223	m.15223	type:complete c36912.graph_c0:149-577(+) NR_ID: XP_002402018.1 E-value: 1.5e-30 Identity: 255/342(74) Score: 357 Annotation: conserved hypothetical protein	55002	56855.7	67191.6	84718.9	113968	118938	48106.1	53223.6	64371.9	40484.3	29580.9	38691.3
5.35e-44	1.09573	m.15225	m.15225	type:complete c36918.graph_c0:577-242(-) NR_ID: XP_023223347.1 E-value: 2.5e-20 Identity: 219/318(68) Score: 268 Annotation: replication protein A 14 kDa subunit-like	38657.2	32334.6	20054.2	73692.1	46455.9	34037.2	2991.2	2562.67	86.3839	18512.9	7328.96	5383.12
1.14e-39	1.08831	m.15227	m.15227	type:internal c36921.graph_c1:423-1(-) NR_ID: DAA34457.1 E-value: 2.2e-53 Identity: 375/420(89) Score: 554 Annotation: TPA_exp: mitochondrial-associated endoribonuclease MAR1	36918.4	13605.9	32905.4	15932	21412.4	27643.2	Filtered	8233.14	9237	18093	16834.3	18203
3e-119	1.1889	m.1524	m.1524	type:complete c17844.graph_c0:641-1006(+) NR_ID: XP_002405144.1 E-value: 7.8e-60 Identity: 363/363(100) Score: 609 Annotation: ribosomal protein S20, putative	354831	447720	426354	361850	390398	415403	294020	241985	337180	188256	229174	251620
1.1e-28	1.06719	m.15240	m.15240	type:internal c36925.graph_c0:2580-1(-) NR_ID: XP_015916354.1 E-value: 1.0e-137 Identity: 1455/2553(56) Score: 1288 Annotation: nesprin-1	13284.1	19912.9	18212	9855.93	8018.31	6229.04	24694.8	23110.3	20323.3	8521.16	7859.65	12346.1
1.05e-95	1.1644	m.1527	m.1527	type:complete c17845.graph_c0:616-221(-) NR_ID: DAA34573.1 E-value: 5.1e-57 Identity: 357/393(90) Score: 585 Annotation: TPA_exp: profilin-like protein	522375	489922	124929	405658	559217	319648	25526.2	28651.2	73701.1	239274	121041	31794.6
2.86e-58	1.11773	m.15280	m.15280	type:complete c36945.graph_c0:2840-1974(-) NR_ID: XP_013778760.1 E-value: 2.8e-76 Identity: 516/660(78) Score: 754 Annotation: translocon-associated protein subunit alpha-like	313800	303477	413243	282384	587280	486308	608222	436089	1.36353e+06	413356	236983	287404
1.46e-60	1.12098	m.15286	m.15286	type:complete c36948.graph_c0:611-30(-) NR_ID: XP_025073562.1 E-value: 9.9e-33 Identity: 264/336(78) Score: 377 Annotation: frataxin homolog, mitochondrial	188398	177938	78895.7	236775	215761	253978	189257	202069	183875	183140	192574	186878
4.76e-100	1.16914	m.1529	m.1529	type:complete c17850.graph_c0:518-180(-) NR_ID: XP_002400283.1 E-value: 5.7e-57 Identity: 333/336(99) Score: 584 Annotation: translation factor Sui1, putative	118760	127310	148316	118399	115231	119187	20612.2	14285	16639.6	66943.9	64528.2	61063.6
3.08e-60	1.12052	m.15292	m.15292	type:5prime_partial c36952.graph_c0:1-678(+) NR_ID: XP_013776303.1 E-value: 1.6e-95 Identity: 603/675(89) Score: 919 Annotation: EH domain-containing protein 3-like	85880.7	86366.4	87219.9	46895.7	41597.5	42761.1	61690.4	57239.5	58950.3	55799.8	51905	48527.8
7.62e-66	1.12823	m.15295	m.15295	type:3prime_partial c36952.graph_c1:963-1(-) NR_ID: XP_002411757.1 E-value: 2.0e-171 Identity: 900/918(98) Score: 1575 Annotation: endocytosis/signaling protein EHD1, putative	59561.4	63429.2	45469.8	27668	29813.6	21886.1	21471.7	21090.8	20102.9	62860.8	39164.3	26521.2
2.28e-113	1.18303	m.15296	m.15296	type:complete c36954.graph_c0:1660-53(-) NR_ID: XP_002415178.1 E-value: 2.0e-277 Identity: 1554/1602(97) Score: 2491 Annotation: chaperonin complex component, TCP-1 eta subunit, putative	175628	160995	162432	158947	152280	151942	104799	106975	102270	195563	210838	199761
7.43e-52	1.10825	m.1530	m.1530	type:complete c17852.graph_c0:1610-96(-) NR_ID: XP_002408954.1 E-value: 2.4e-203 Identity: 1239/1437(86) Score: 1852 Annotation: conserved hypothetical protein	28045.4	23712	29800.1	8896.9	9855.01	11667.1	7895.76	8777.09	8018.24	Filtered	12750.8	13040.5
8.87e-55	1.11264	m.15300	m.15300	type:complete c36955.graph_c0:1404-877(-) NR_ID: XP_002408659.1 E-value: 3.9e-97 Identity: 525/525(100) Score: 932 Annotation: GTP-binding ADP-ribosylation factor ARF6, putative	58311.3	103312	47795.6	56368.5	54057.3	52930.3	31728.1	19272.6	64234.1	66412.5	63956.1	67234.4
1.28e-19	1.0459	m.15308	m.15308	type:internal c36963.graph_c0:1-507(+) NR_ID: DAA34257.1 E-value: 9.0e-30 Identity: 267/360(74) Score: 351 Annotation: TPA_inf: serpin	71104.1	15237	78746.2	54982.2	44168.6	25678.1	97064.2	107313	109094	4025.88	Filtered	16692.2
6.21e-104	1.17328	m.15317	m.15317	type:complete c36970.graph_c0:803-78(-) NR_ID: XP_013785621.1 E-value: 2.2e-114 Identity: 681/723(94) Score: 1082 Annotation: proteasome subunit alpha type-5-like	282113	284289	216365	282466	278602	257561	190861	220515	210559	263093	266877	189250
9.31e-52	1.1081	m.15320	m.15320	type:complete c36974.graph_c0:1249-32(-) NR_ID: XP_002409602.1 E-value: 2.8e-146 Identity: 909/1041(87) Score: 1359 Annotation: 28S ribosomal protein S9, putative	36355.8	33163.5	37934.2	50568.9	54641.6	54856.6	47140.6	44631	68271.2	33073	36422.1	27749.6
1.18e-54	1.11246	m.15324	m.15324	type:complete c36979.graph_c0:422-1366(+) NR_ID: XP_002415093.1 E-value: 4.7e-133 Identity: 789/894(88) Score: 1244 Annotation: geranylgeranyl diphosphate synthase, putative	40802.4	47616.8	38135.9	45360.8	46338	49858.1	41142.8	48952.6	36379.9	48722.8	48763.2	38666.2
3.96e-21	1.0498	m.1533	m.1533	type:3prime_partial c17853.graph_c0:396-2543(+) NR_ID: XP_023230351.1 E-value: 7.7e-240 Identity: 1596/2115(75) Score: 2168 Annotation: CCR4-NOT transcription complex subunit 1-like	20528.8	21445.7	20152.5	22638.4	18686.6	9554.66	6555.19	3929.26	13747.9	10375.8	15127.2	13657.3
5.48e-64	1.12572	m.15334	m.15334	type:5prime_partial c36984.graph_c0:2-1090(+) NR_ID: XP_002405895.1 E-value: 6.1e-60 Identity: 423/498(84) Score: 614 Annotation: ribosomal protein L1, putative	44257.6	77456	49063.9	82092.5	86148.3	92407	66347.1	73402	46633.9	34256.5	31805.7	25136.8
2.36e-80	1.14668	m.15339	m.15339	type:complete c36987.graph_c0:1388-840(-) NR_ID: XP_002433782.1 E-value: 1.8e-89 Identity: 531/546(97) Score: 866 Annotation: RAS family protein, putative	28339.3	31726.5	29287.8	32391.5	34051.6	25223	58345.5	57032.9	37393.9	42509.3	56078.3	46814.8
4.2e-75	1.14023	m.15341	m.15341	type:complete c36988.graph_c0:1368-172(-) NR_ID: BAD11156.1 E-value: 4.8e-215 Identity: 1176/1194(98) Score: 1952 Annotation: serpin-2	186349	217407	239568	149726	116487	105652	215852	202450	219127	65387.7	89099.3	66437.5
9.21e-32	1.07351	m.15363	m.15363	type:complete c36998.graph_c0:291-758(+) NR_ID: XP_002407259.1 E-value: 8.4e-59 Identity: 429/462(92) Score: 601 Annotation: conserved hypothetical protein	15057.9	13264.6	12323.8	39063.3	23471	24612.3	19568.6	12777.7	22078.6	21497.5	18564.9	12186
7.58e-56	1.11421	m.1537	m.1537	type:complete c17857.graph_c0:120-512(+) NR_ID: XP_023220501.1 E-value: 8.1e-55 Identity: 336/390(86) Score: 566 Annotation: probable nuclear transport factor 2	30402.4	31505.6	22702.3	89787.9	77040.1	68674.4	41811	32649.8	28458.7	53901.4	39509.2	34074
2.03e-62	1.12356	m.15379	m.15379	type:complete c37005.graph_c0:157-1236(+) NR_ID: KFM78158.1 E-value: 1.8e-173 Identity: 987/1053(93) Score: 1593 Annotation: GDP-mannose 4,6 dehydratase, partial	99484.4	102207	93948.8	82961.3	77660.6	71260.6	72662.6	90985.2	97018	79661.1	87952	76589.6
2.36e-45	1.09797	m.1540	m.1540	type:complete c17861.graph_c0:125-1348(+) NR_ID: XP_002408934.1 E-value: 9.3e-182 Identity: 1041/1242(83) Score: 1665 Annotation: molecular chaperone, putative	87386.5	79724.1	78645.6	48154.1	40964.9	40764.4	33119.6	50383.3	51254.7	41929.1	40024.2	45464.7
2.78e-74	1.13919	m.15408	m.15408	type:5prime_partial c37017.graph_c0:1006-86(-) NR_ID: XP_002413990.1 E-value: 4.3e-123 Identity: 717/810(88) Score: 1158 Annotation: NADH-ubiquinone oxidoreductase, NDUFS3/30 kDa subunit, putative	65253.1	68857.6	52050.7	113918	104591	92955.7	149361	173928	184462	65849.6	66431	77833.3
1.37e-47	1.10159	m.15421	m.15421	type:complete c37028.graph_c0:2945-1734(-) NR_ID: XP_002410310.1 E-value: 4.7e-178 Identity: 1056/1209(87) Score: 1633 Annotation: protein cereblon, putative	18133	28019.6	28516	44451.3	47078.9	47111.3	58008.1	69549.7	46751.7	31658.2	23958.1	24271.2
7.2e-35	1.07955	m.15424	m.15424	type:5prime_partial c37031.graph_c0:1-534(+) NR_ID: BAF75797.1 E-value: 3.0e-68 Identity: 408/408(100) Score: 683 Annotation: autophagy-related 12	146629	143388	135888	135869	182753	178409	97923.3	99926.6	94332.4	210717	248536	265756
1.29e-83	1.15059	m.15439	m.15439	type:complete c37039.graph_c0:902-39(-) NR_ID: XP_002400555.1 E-value: 1.8e-102 Identity: 648/744(87) Score: 980 Annotation: ribosomal protein L6, putative	86375.2	82014.6	69117.7	227624	183641	157069	123732	96130.2	63744.8	128092	125444	104048
1.41e-82	1.14935	m.1544	m.1544	type:5prime_partial c17864.graph_c0:711-58(-) NR_ID: XP_002402071.1 E-value: 4.1e-112 Identity: 606/612(99) Score: 1062 Annotation: ribosomal protein L15, putative	61573	52927	59195.9	95866.7	97956.2	104992	125796	121455	154124	67178.6	61107.8	71944.3
1.95e-53	1.11064	m.15445	m.15445	type:complete c37041.graph_c0:206-2638(+) NR_ID: XP_002414424.1 E-value: 0.0e+00 Identity: 2346/2394(97) Score: 3538 Annotation: armadillo, putative	34269.7	29384.1	29127.3	42238	27332	28900.4	80871.8	74693.6	65074.9	43322.7	44069.2	25910.6
8.19e-105	1.17421	m.1545	m.1545	type:complete c17865.graph_c0:931-170(-) NR_ID: XP_002435379.1 E-value: 2.6e-126 Identity: 726/759(95) Score: 1185 Annotation: proteasome alpha subunit, putative	176891	205157	197706	214239	206067	198031	266339	214162	237822	212129	187208	221224
5.14e-24	1.05681	m.15466	m.15466	type:internal c37049.graph_c0:2-841(+) NR_ID: XP_002435949.1 E-value: 8.6e-78 Identity: 576/831(69) Score: 767 Annotation: secreted protein, putative	20361	9968.35	25796.5	15268.2	24243.5	22400.2	11679.1	10904.7	7883.25	Filtered	2155.64	661.156
5.99e-06	0.998272	m.15470	m.15470	type:internal c37051.graph_c0:1-558(+) NR_ID: XP_002409881.1 E-value: 2.1e-24 Identity: 237/351(67) Score: 305 Annotation: conserved hypothetical protein	32194.2	20530.7	31699	16141.4	Filtered	18226.1	Filtered	49660.3	36068.4	9066.25	Filtered	13149.3
3.74e-111	1.18078	m.1548	m.1548	type:complete c17872.graph_c0:1543-323(-) NR_ID: XP_013786603.1 E-value: 1.5e-62 Identity: 657/948(69) Score: 637 Annotation: la protein homolog	229422	208093	212423	233668	224288	196230	157674	134024	102672	207528	190948	163494
2.1e-49	1.10446	m.15480	m.15480	type:5prime_partial c37053.graph_c0:1210-284(-) NR_ID: DAA34646.1 E-value: 5.3e-105 Identity: 621/726(85) Score: 1002 Annotation: TPA_inf: hypothetical secreted protein 1657	92744.2	77938.4	60666.4	73724.4	47531.1	70037.5	118001	133489	141469	80927.2	38738.6	48626.2
7.79e-77	1.14238	m.15496	m.15496	type:complete c37057.graph_c0:252-731(+) NR_ID: XP_002414996.1 E-value: 1.2e-87 Identity: 468/477(98) Score: 850 Annotation: ubiquitin protein ligase, putative	277362	258758	293108	228422	242738	234870	80367.1	81076.9	76272	261459	279126	254331
1.48e-44	1.09666	m.15503	m.15503	type:complete c37061.graph_c0:824-141(-) NR_ID: PRD37060.1 E-value: 3.7e-23 Identity: 384/684(56) Score: 295 Annotation: Vesicle transport interaction protein	31024.2	20472	30455	35134.4	39567	32993.8	39178.4	40443.1	48834.1	24392.2	27439.1	58927.4
5.25e-51	1.10695	m.15512	m.15512	type:3prime_partial c37067.graph_c0:79-774(+) NR_ID: XP_014671917.1 E-value: 2.7e-29 Identity: 234/300(78) Score: 348 Annotation: PREDICTED: NIF3-like protein 1	395433	606488	599344	869558	947102	942696	536274	498105	567418	598580	535474	499708
8.3e-98	1.1667	m.15518	m.15518	type:complete c37071.graph_c0:474-1049(+) NR_ID: XP_002403848.1 E-value: 7.3e-105 Identity: 573/573(100) Score: 999 Annotation: Cdc42 protein, putative	39156.9	45205.9	57419.8	40082.5	44943.8	44328.9	43312.9	39609.8	35942.2	63292.8	53729.7	63919.1
4.04e-71	1.13516	m.15526	m.15526	type:complete c37074.graph_c0:221-2677(+) NR_ID: XP_002416036.1 E-value: 0.0e+00 Identity: 2136/2274(93) Score: 3357 Annotation: vacuolar sorting protein, putative	59202.4	60166.7	62032.2	61113.9	68184	64615	46960.5	40214.2	42367.8	74525.1	79074.3	77576.5
6.47e-89	1.15676	m.15533	m.15533	type:complete c37081.graph_c0:1050-124(-) NR_ID: XP_002436292.1 E-value: 6.1e-61 Identity: 483/657(73) Score: 622 Annotation: glutathione S-transferase, putative	159858	194107	198416	75201.6	78851.6	87855.4	59494	73685.8	73212.8	32995.6	29669.7	32560
7.56e-103	1.17213	m.15534	m.15534	type:5prime_partial c37084.graph_c0:2471-1434(-) NR_ID: XP_023222745.1 E-value: 4.9e-91 Identity: 549/567(96) Score: 882 Annotation: heterogeneous nuclear ribonucleoprotein 87F-like isoform X3	90321.4	90273.9	94295.5	113279	104128	120441	114134	135719	133037	137682	140508	140519
9.11e-25	1.05856	m.15549	m.15549	type:complete c37093.graph_c0:1489-908(-) NR_ID: XP_002434903.1 E-value: 5.2e-66 Identity: 447/579(77) Score: 664 Annotation: transmembrane protein, putative	69734.8	81448.4	76752	130304	126594	133970	209194	268679	283594	30990.8	25508.3	19771.6
6.44e-83	1.14976	m.15552	m.15552	type:complete c37098.graph_c0:246-1397(+) NR_ID: XP_002413427.1 E-value: 4.5e-186 Identity: 1017/1125(90) Score: 1702 Annotation: glutathione-dependent formaldehyde dehydrogenase, putative	124229	134178	124978	154584	148689	140925	80010.6	86839.9	105591	135488	152445	137831
1.14e-42	1.0935	m.15562	m.15562	type:5prime_partial c37101.graph_c0:3285-376(-) NR_ID: XP_003741831.1 E-value: 9.5e-217 Identity: 1656/2703(61) Score: 1970 Annotation: PREDICTED: protein Skeletor, isoforms B/C	33320.9	31261.7	22185.2	20631.8	23211.5	25705.6	35027.4	30251	31676.9	15146.8	4991.4	11430.7
6.93e-23	1.05413	m.15573	m.15573	type:complete c37108.graph_c0:770-219(-) NR_ID: XP_002408174.1 E-value: 3.5e-48 Identity: 405/546(74) Score: 510 Annotation: conserved hypothetical protein	23774	16013.4	19309.2	5351.9	12010.6	15066.9	3778.74	3690.32	Filtered	9888.76	15200.6	5466.45
9.89e-49	1.1034	m.15574	m.15574	type:complete c37109.graph_c0:112-930(+) NR_ID: XP_002434643.1 E-value: 2.2e-107 Identity: 639/750(85) Score: 1022 Annotation: ubiquitin-conjugating enzyme, putative	54361.7	48470.4	41582.2	10763.3	7300.52	10533.3	Filtered	Filtered	Filtered	19446.2	16039.8	28563.1
6.89e-87	1.15442	m.15597	m.15597	type:complete c37127.graph_c0:404-1084(+) NR_ID: AWW13594.1 E-value: 1.8e-97 Identity: 588/675(87) Score: 936 Annotation: heme-inducible glutathione S-transferase	311425	259775	228202	141363	100835	108112	67538.2	80569.4	68394.5	19395.1	25804.9	22806.8
7.61e-74	1.13864	m.1562	m.1562	type:5prime_partial c17882.graph_c0:833-147(-) NR_ID: XP_023234563.1 E-value: 1.2e-66 Identity: 417/510(81) Score: 670 Annotation: lactoylglutathione lyase-like isoform X2	147399	140976	149484	107058	109334	114297	107582	101176	86154.6	60760	58956	67086.6
2.1e-59	1.11934	m.15622	m.15622	type:5prime_partial c37140.graph_c0:1287-508(-) NR_ID: ABR23363.1 E-value: 1.4e-114 Identity: 600/606(99) Score: 1084 Annotation: U2 snRNP splicing factor small subunit	844597	612245	684067	709623	462993	440182	812358	719388	618628	877209	634702	777578
1.87e-45	1.09814	m.15632	m.15632	type:complete c37156.graph_c0:152-874(+) NR_ID: XP_002416366.1 E-value: 1.2e-22 Identity: 339/654(51) Score: 291 Annotation: sidestep protein, putative	206499	176109	214652	114396	133113	64976.4	474762	554202	488719	11361.1	20103.7	13398.7
3.16e-94	1.16276	m.15641	m.15641	type:complete c37166.graph_c0:596-171(-) NR_ID: XP_014277570.1 E-value: 1.9e-49 Identity: 321/408(78) Score: 520 Annotation: probable NADH dehydrogenase	69468.5	76061.3	56277	140035	129731	144023	91538.1	112175	99765	44971.5	42959.9	37188.9
7.22e-18	1.04114	m.15645	m.15645	type:3prime_partial c37169.graph_c0:300-2231(+) NR_ID: XP_023217604.1 E-value: 2.6e-37 Identity: 525/915(57) Score: 421 Annotation: death domain-associated protein 6-like	20280.7	22164.7	23902.4	13832.9	7921.67	9641.62	10892.8	10940.8	14182.5	Filtered	2220.81	2770.98
4.35e-19	1.04448	m.15648	m.15648	type:internal c37170.graph_c0:651-1(-) NR_ID: XP_002403773.1 E-value: 2.4e-51 Identity: 366/483(75) Score: 538 Annotation: calcium activated chlorine channel, putative	10929.1	26698	14139.9	12532	9558.35	11071	31199.4	44781.1	40967.1	Filtered	5461.64	Filtered
3.35e-37	1.08389	m.15650	m.15650	type:5prime_partial c37172.graph_c0:2-907(+) NR_ID: XP_023227392.1 E-value: 5.2e-73 Identity: 765/1164(65) Score: 726 Annotation: menin-like	6713.91	4214.15	5042	43369.2	22559.5	12124.2	8653.43	9358.99	6355.01	35811.2	27358.5	30183.5
1.44e-81	1.14815	m.1566	m.1566	type:complete c17891.graph_c0:494-2221(+) NR_ID: XP_002416034.1 E-value: 8.6e-258 Identity: 1494/1764(84) Score: 2322 Annotation: acyl-CoA synthetase, putative	97113.3	101971	108287	107040	115277	96849	47973.8	46471.2	68624.8	71491	68133.7	68036.2
8.31e-70	1.13346	m.15676	m.15676	type:complete c37185.graph_c0:372-1523(+) NR_ID: AAN78224.1 E-value: 1.1e-195 Identity: 978/1026(95) Score: 1785 Annotation: factor D-like protein	167683	168773	161121	92978.4	113030	110182	102287	106236	106437	87034.5	102025	97090.5
6.06e-71	1.13494	m.15679	m.15679	type:complete c37187.graph_c0:326-1306(+) NR_ID: XP_015925301.1 E-value: 1.2e-136 Identity: 831/1023(81) Score: 1275 Annotation: protein couch potato-like isoform X1	188276	194737	206757	149619	156566	158532	80602.1	78425.3	79412.4	154700	141548	151049
1.43e-65	1.12786	m.15684	m.15684	type:5prime_partial c37190.graph_c0:1253-132(-) NR_ID: XP_013378701.1 E-value: 2.9e-166 Identity: 930/981(94) Score: 1531 Annotation: COP9 signalosome complex subunit 5	68180.3	64687.4	69073.5	60373.8	55810.7	48551.2	50912.2	48725.7	58224.3	89190.8	72085	69849.4
1e-56	1.1155	m.15685	m.15685	type:complete c37191.graph_c0:3627-1033(-) NR_ID: XP_002433695.1 E-value: 0.0e+00 Identity: 2121/2610(81) Score: 3083 Annotation: vesicle coat complex AP-3, delta subunit, putative	61527.2	56873.9	56204.2	70818.1	60659.3	55832.1	44205.8	48545.5	44356.9	88572	80614.2	60580.5
1.12e-42	1.09352	m.1569	m.1569	type:complete c17896.graph_c0:126-1355(+) NR_ID: DAA34696.1 E-value: 4.0e-217 Identity: 1116/1122(99) Score: 1970 Annotation: TPA_inf: apoptosis-promoting RNA-binding protein TIA-1/TIAR	21092	12163.1	16951.5	24577.1	18091.4	15628.8	32746.6	23977.1	29171.7	43235.1	42259.1	29190.1
1.24e-47	1.10166	m.15706	m.15706	type:complete c37201.graph_c0:1095-532(-) NR_ID: XP_022667226.1 E-value: 2.2e-37 Identity: 372/564(65) Score: 417 Annotation: uncharacterized protein LOC111252887	37201.5	38205.4	30368.9	51763	63244.6	68219.8	42153.7	40729.7	45538.6	17379.5	27641.7	42179.5
1.42e-23	1.05578	m.15716	m.15716	type:complete c37209.graph_c0:306-794(+) NR_ID: PRD32677.1 E-value: 1.9e-13 Identity: 219/315(69) Score: 210 Annotation: Ninj2	6006.99	8017.95	12090.7	11277.1	7524.32	10088	13957.7	7833.86	12544.1	23839.3	13431	5554.35
5.06e-73	1.1376	m.15717	m.15717	type:5prime_partial c37210.graph_c0:1-2529(+) NR_ID: XP_002413561.1 E-value: 0.0e+00 Identity: 1866/2235(83) Score: 2930 Annotation: mannosyl-oligosaccharide glucosidase, putative	21331.9	22716.1	19098.7	24942.9	22817.9	22554.4	73577.2	68233.8	64854.8	21316.3	20708.4	19819.5
6.53e-99	1.1679	m.15728	m.15728	type:complete c37217.graph_c0:891-136(-) NR_ID: XP_002404931.1 E-value: 1.2e-110 Identity: 657/753(87) Score: 1050 Annotation: ribosomal protein, putative	65953.4	64341.9	59940.5	83531.7	90088.8	84774.8	128360	111475	132037	74569.9	65046.4	68843
3.08e-32	1.07445	m.15734	m.15734	type:5prime_partial c37222.graph_c0:863-183(-) NR_ID: XP_013771713.1 E-value: 4.1e-30 Identity: 393/648(60) Score: 355 Annotation: RRP15-like protein	26948.9	20965.8	21494.3	16637.8	19428	19401.7	15828.4	15008.3	10994.6	21388.5	20625.8	17694.8
4.11e-52	1.10864	m.15735	m.15735	type:complete c37223.graph_c0:638-75(-) NR_ID: XP_002410673.1 E-value: 5.0e-66 Identity: 459/561(81) Score: 664 Annotation: alpha-B-crystallin, putative	111922	129524	129008	27421.9	36541.7	44861.3	61390.6	58054.5	56998.3	43911.6	52042.1	50067.5
1.77e-101	1.17067	m.1574	m.1574	type:complete c17901.graph_c0:1569-769(-) NR_ID: DAA34585.1 E-value: 2.0e-76 Identity: 447/447(100) Score: 755 Annotation: TPA_exp: mapmodulin-like protein	199095	180708	189912	178973	173119	191355	315275	264954	250871	263171	275857	231604
3.8e-39	1.08739	m.15742	m.15742	type:complete c37226.graph_c0:176-586(+) NR_ID: XP_002411062.1 E-value: 1.7e-34 Identity: 288/378(76) Score: 391 Annotation: proteasome assembly chaperone, putative	56512.8	48167.6	32969.9	39332.8	32878.8	39091.5	27756.9	37174.8	33450.5	Filtered	Filtered	13360.9
6.41e-36	1.08152	m.15743	m.15743	type:5prime_partial c37227.graph_c0:3-3218(+) NR_ID: XP_018496490.1 E-value: 0.0e+00 Identity: 2568/3039(84) Score: 3882 Annotation: PREDICTED: GTPase-activating Rap/Ran-GAP domain-like protein 3	42366.1	45402.8	40807.2	20237.1	22269.8	21879.5	8674.76	6827.5	11685.4	13534	27065.6	25693.1
3.49e-70	1.13395	m.15751	m.15751	type:complete c37229.graph_c0:1311-283(-) NR_ID: XP_002412705.1 E-value: 8.0e-86 Identity: 585/708(82) Score: 837 Annotation: sumo-1-activating enzyme E1a, putative	81230.5	81889.3	67658.6	84987.6	66048.9	80377.9	51010.1	46950.2	40658.2	84824.1	66352	85352
1.4e-75	1.14082	m.15753	m.15753	type:complete c37230.graph_c0:375-1718(+) NR_ID: XP_002435331.1 E-value: 1.1e-170 Identity: 1032/1230(83) Score: 1570 Annotation: pseudouridylate synthase, putative	61005.5	68392.8	59853	49656.4	46543.5	57114.8	45749.9	37980.2	34126.8	29857.8	37101.2	31915.4
2.13e-41	1.09133	m.15758	m.15758	type:complete c37233.graph_c0:5030-429(-) NR_ID: XP_002434227.1 E-value: 0.0e+00 Identity: 3513/4722(74) Score: 4706 Annotation: titin, putative	19693.9	16813.3	16716.9	7141.94	5689.96	4394.87	22506.3	14404.7	15040.9	13038	10700.2	12161
9.75e-15	1.03186	m.15770	m.15770	type:complete c37237.graph_c0:276-911(+) NR_ID: XP_002409139.1 E-value: 1.1e-85 Identity: 567/633(89) Score: 834 Annotation: tbp-1 interacting protein, putative	22181.7	22450.1	21606.9	2820.48	5765.09	5474.09	5006.93	Filtered	6034.95	9221.84	Filtered	6608.63
5.22e-88	1.15572	m.15782	m.15782	type:complete c37241.graph_c0:1307-57(-) NR_ID: XP_002405626.1 E-value: 2.1e-128 Identity: 891/1239(71) Score: 1205 Annotation: secreted NADH-ubiquinone oxireductase, putative	23414.9	20151.6	20640	44030.6	45590.7	41785.1	96885.2	78380.3	53801.8	14733.1	15559.4	17880.2
4.09e-34	1.07811	m.15792	m.15792	type:complete c37248.graph_c0:2935-1364(-) NR_ID: XP_022249423.1 E-value: 2.4e-65 Identity: 438/537(81) Score: 662 Annotation: forkhead box protein N3-like	69788.2	72352.5	74460.2	41168.1	36619.2	39497.6	Filtered	Filtered	Filtered	36988.7	36550.1	33304.9
3.58e-38	1.08565	m.15800	m.15800	type:complete c37250.graph_c0:2089-1310(-) NR_ID: XP_002411456.1 E-value: 3.6e-115 Identity: 663/759(87) Score: 1089 Annotation: conserved hypothetical protein	17954.4	15565.2	15242.9	8130.28	9495.82	7173.9	6373.42	2949.95	7527.95	5053.79	3269.05	8262.25
1.99e-63	1.12495	m.1581	m.1581	type:5prime_partial c17906.graph_c0:659-57(-) NR_ID: XP_002411161.1 E-value: 1.9e-87 Identity: 546/567(96) Score: 849 Annotation: translocon-associated protein, gamma subunit, putative	182971	49018	114364	97866.6	174397	40661.8	238047	195111	311355	58590.3	27371.2	35826.4
1.24e-50	1.10637	m.15839	m.15839	type:5prime_partial c37274.graph_c0:680-87(-) NR_ID: AAY66909.1 E-value: 1.0e-69 Identity: 474/498(95) Score: 696 Annotation: ATP synthase H+ transporting, mitochondrial F1 complex, delta subunit precursor	34571.4	84369.8	82628.1	47647.3	68854	48515.5	52794.8	49327.8	73185.8	44718.7	20983.7	14668.9
1.35e-23	1.05582	m.15840	m.15840	type:complete c37275.graph_c0:2367-958(-) NR_ID: XP_013776457.1 E-value: 6.6e-91 Identity: 873/1446(60) Score: 882 Annotation: fucose-1-phosphate guanylyltransferase-like	21610.1	20260.2	26709.3	27417.3	33164.6	28870.9	13584.2	21008.4	28805.5	52896.6	46104.6	53701.2
2.81e-67	1.13014	m.15844	m.15844	type:complete c37279.graph_c0:653-3109(+) NR_ID: XP_002415964.1 E-value: 0.0e+00 Identity: 2190/2610(83) Score: 3498 Annotation: hyaluronoglucosaminidase, putative	55600.7	57357.1	55641.4	44610	44240.9	45067.6	41327.2	37728.7	41907	61414.4	58532.2	57078.1
1.84e-106	1.17594	m.15854	m.15854	type:complete c37282.graph_c0:779-114(-) NR_ID: XP_002402685.1 E-value: 7.7e-90 Identity: 567/663(85) Score: 870 Annotation: glutathione S-transferase, putative	268035	258704	249569	330405	317591	297837	257108	245490	283659	164313	183001	174661
2.28e-92	1.16068	m.15857	m.15857	type:complete c37284.graph_c0:1382-594(-) NR_ID: DAA34045.1 E-value: 9.0e-37 Identity: 321/498(64) Score: 413 Annotation: TPA_exp: hypothetical secreted protein 1652	174188	171729	171457	173619	150712	151418	269450	234234	263346	91115.3	84815.9	81620.5
1.09e-42	1.09353	m.15870	m.15870	type:complete c37293.graph_c0:2065-452(-) NR_ID: XP_002415211.1 E-value: 6.2e-234 Identity: 1398/1620(86) Score: 2116 Annotation: conserved hypothetical protein	37618.6	40357.8	35253	36662.5	30610.5	29549.9	58958.2	61128.3	68834.1	33364	23060.6	30681
6.76e-79	1.14492	m.15878	m.15878	type:complete c37297.graph_c0:993-229(-) NR_ID: XP_002414741.1 E-value: 1.4e-132 Identity: 738/759(97) Score: 1239 Annotation: transcription initiation factor IIF, small subunit, putative	68308.7	70299.6	55651.9	26513.8	29452.1	23030.5	10314	12158.3	22476.5	24997.9	19507.7	18809.6
8.31e-41	1.09031	m.15894	m.15894	type:5prime_partial c37308.graph_c1:1087-656(-) NR_ID: KFM74962.1 E-value: 1.3e-58 Identity: 393/432(90) Score: 599 Annotation: Ras-related protein Rab-5C, partial	21486.5	159481	102892	22606.9	131041	168811	117213	156508	194444	227101	336930	447780
2.19e-104	1.17376	m.15909	m.15909	type:complete c37322.graph_c0:2483-3295(+) NR_ID: Q4PM31.1 E-value: 2.4e-141 Identity: 786/810(97) Score: 1315 Annotation: RecName: Full=40S ribosomal protein S3a &gt;AAY66934.1 40S ribosomal protein S3a	188200	182533	200150	354157	283848	301550	301606	289184	315617	218089	210146	205214
9.99e-98	1.16662	m.15921	m.15921	type:complete c37324.graph_c0:167-1345(+) NR_ID: XP_002408195.1 E-value: 8.4e-156 Identity: 912/1017(89) Score: 1441 Annotation: translocation associated membrane protein, putative	136541	140301	133301	168445	183559	191917	352968	259129	248890	88189	100026	92344.1
1.73e-12	1.02439	m.15924	m.15924	type:complete c37325.graph_c1:1613-573(-) NR_ID: XP_022243742.1 E-value: 6.4e-83 Identity: 618/888(69) Score: 812 Annotation: single-stranded DNA-binding protein 3-like isoform X5	110616	113080	119025	93738.2	84176.4	81647.6	35538.5	54897.7	57871	54143.7	37361.9	24221
2.82e-107	1.17679	m.15935	m.15935	type:complete c37330.graph_c0:91-708(+) NR_ID: ADC97464.1 E-value: 2.4e-106 Identity: 600/609(98) Score: 1012 Annotation: putative 60S ribosomal protein L13a, partial	149193	160886	154778	303737	259418	292960	294461	326895	361404	166701	183237	195396
8.54e-41	1.09029	m.15941	m.15941	type:complete c37333.graph_c0:1221-712(-) NR_ID: AAY66846.1 E-value: 1.4e-35 Identity: 327/507(64) Score: 401 Annotation: vitamin K epoxide reductase complex subunit 1 precursor	34809.9	14462.8	12803.9	16062.3	23154.7	25799.3	41146.2	38562.8	36466.9	8041.63	11481.7	8203.72
6.63e-78	1.1437	m.15943	m.15943	type:complete c37334.graph_c0:94-870(+) NR_ID: XP_023216401.1 E-value: 1.6e-131 Identity: 744/774(96) Score: 1230 Annotation: 60S ribosomal protein L8	160296	176781	184707	239667	260766	273781	214793	202933	243771	233517	237995	225548
1.75e-72	1.13691	m.15955	m.15955	type:complete c37339.graph_c0:719-12(-) NR_ID: XP_013777505.1 E-value: 4.7e-53 Identity: 471/642(73) Score: 553 Annotation: exosome complex component RRP46-like	59722.3	74269.6	45885.9	38801.7	26253.9	42223.9	77900.2	46040.1	50986.4	26698.1	28386.1	29265
3.19e-45	1.09776	m.15965	m.15965	type:5prime_partial c37347.graph_c0:1706-834(-) NR_ID: AHF48774.1 E-value: 7.6e-146 Identity: 822/870(94) Score: 1354 Annotation: cyclin-dependent kinase 2	48041.3	16074.9	15710.5	15691.4	14629.4	23357.9	Filtered	19440.3	12191.5	35599.8	28319.5	Filtered
2.89e-66	1.12879	m.15971	m.15971	type:complete c37349.graph_c0:112-711(+) NR_ID: XP_023214914.1 E-value: 3.7e-99 Identity: 573/597(95) Score: 950 Annotation: ubiquitin-conjugating enzyme E2-22 kDa-like isoform X1	74473.6	68717	83241.3	61820.6	54978.7	61498.1	70119.1	64741.7	61464.4	59315.2	66904.5	64339.6
6.27e-81	1.14738	m.15981	m.15981	type:complete c37356.graph_c0:1032-676(-) NR_ID: XP_002410989.1 E-value: 6.9e-53 Identity: 348/354(98) Score: 549 Annotation: RNA polymerase II transcription elongation factor, putative	78276.7	67753.3	50146.9	88550.2	67533.6	63241.2	34608.6	18958.1	26930	38913.1	34753.7	36903.8
8.56e-68	1.13082	m.15984	m.15984	type:complete c37361.graph_c0:145-1464(+) NR_ID: XP_002404277.1 E-value: 9.4e-164 Identity: 1080/1344(80) Score: 1510 Annotation: ribosomal protein L38, putative	59213.1	52640.7	51806.2	114622	111745	105723	83538.6	77376.7	62813.9	29111.9	23254.3	36470.6
1.02e-42	1.09358	m.15996	m.15996	type:internal c37369.graph_c0:1-378(+) NR_ID: XP_015782502.1 E-value: 4.5e-42 Identity: 300/378(79) Score: 456 Annotation: twitchin isoform X1	60180.4	22098.1	44857.8	14974.4	11757.6	16766.6	9462.56	26838	24098.3	15207.4	21366.6	11871.5
3.45e-41	1.09097	m.16004	m.16004	type:complete c37376.graph_c0:1180-341(-) NR_ID: XP_002435509.1 E-value: 3.3e-98 Identity: 672/837(80) Score: 943 Annotation: Anamorsin, putative	123174	107611	106031	95134.8	94969.8	65421.9	69360.2	30643.4	20542	48471.7	48862.4	45214.4
2.83e-13	1.02709	m.16007	m.16007	type:complete c37378.graph_c0:479-30(-) NR_ID: KFM64870.1 E-value: 1.6e-46 Identity: 336/405(82) Score: 495 Annotation: 6-pyruvoyl tetrahydrobiopterin synthase, partial	6855.68	8143.77	12095.2	14987.5	7090.73	11197.6	25810	8232.51	1915.47	18288.9	10050	17337.7
5.26e-49	1.10384	m.16019	m.16019	type:5prime_partial c37384.graph_c0:1-1470(+) NR_ID: XP_015927915.1 E-value: 7.4e-186 Identity: 1137/1416(80) Score: 1701 Annotation: TBC1 domain family member 16-like	45147.1	42822.7	52197.6	41386.4	45643	44617.9	Filtered	Filtered	Filtered	48844.3	63198.6	57654.1
1.98e-47	1.10134	m.16022	m.16022	type:complete c37385.graph_c0:543-2039(+) NR_ID: XP_013785519.1 E-value: 1.7e-81 Identity: 504/591(85) Score: 801 Annotation: F-box/WD repeat-containing protein 1A-like isoform X2	7204.34	7272.26	3318.64	8001.33	18711.5	7058.06	5650.7	6007.59	8937.01	14206.4	10990.7	8400.72
2.34e-64	1.12622	m.16031	m.16031	type:3prime_partial c37394.graph_c0:166-1431(+) NR_ID: XP_002401478.1 E-value: 5.4e-68 Identity: 513/801(64) Score: 684 Annotation: conserved hypothetical protein	79820.6	74022.1	71500	99677.6	93518	83710.1	79346.5	89361.3	68018.3	87544.4	95367.7	94983.9
9.82e-50	1.10498	m.16038	m.16038	type:5prime_partial c37397.graph_c0:2-670(+) NR_ID: XP_019873212.1 E-value: 3.8e-28 Identity: 222/303(73) Score: 338 Annotation: PREDICTED: LOW QUALITY PROTEIN: 39S ribosomal protein L35, mitochondrial	14278	13258.8	14596.1	25867.9	30520.5	46929.3	40256.6	48495.3	32806.8	31149.9	27134.8	21533
1.76e-39	1.08798	m.16065	m.16065	type:3prime_partial c37406.graph_c0:142-486(+) NR_ID: XP_003738193.1 E-value: 2.0e-12 Identity: 207/321(64) Score: 200 Annotation: PREDICTED: translation machinery-associated protein 16	18139.7	13250.1	13411.5	8544.21	7966.14	3874.65	7316.11	8995.01	10085.8	302.041	5266.85	6459.06
0.0356798	0.924902	m.16067	m.16067	type:5prime_partial c37407.graph_c0:2-2752(+) NR_ID: XP_022655446.1 E-value: 9.8e-139 Identity: 1419/2451(57) Score: 1297 Annotation: glutamate receptor ionotropic, kainate 3-like	Filtered	Filtered	Filtered	Filtered	3429.44	Filtered	29585.7	30265.1	24132.6	Filtered	Filtered	Filtered
2.35e-18	1.0425	m.16070	m.16070	type:complete c37410.graph_c0:399-1070(+) NR_ID: XP_023233726.1 E-value: 1.8e-46 Identity: 321/339(94) Score: 496 Annotation: transcription initiation factor TFIID subunit 12-like isoform X3	8706.92	5992.28	8064.98	9377.44	6558.9	5208.48	9052.35	7068.92	5522.93	Filtered	Filtered	7260.28
1.86e-37	1.08435	m.1608	m.1608	type:complete c17941.graph_c0:706-152(-) NR_ID: XP_002433511.1 E-value: 1.9e-70 Identity: 486/546(89) Score: 702 Annotation: membrane protein, putative	95742.5	98625.2	111927	52095.4	65835	67935.6	169206	112909	145547	99666.5	100556	68494
5.43e-82	1.14865	m.16082	m.16082	type:complete c37413.graph_c0:152-1033(+) NR_ID: XP_023234238.1 E-value: 1.6e-79 Identity: 546/771(70) Score: 782 Annotation: valacyclovir hydrolase-like isoform X1	183604	168804	139119	230732	211938	204888	139254	144833	114162	228899	263537	241318
9.66e-90	1.15771	m.16122	m.16122	type:complete c37428.graph_c0:277-936(+) NR_ID: XP_002400726.1 E-value: 7.4e-85 Identity: 531/657(80) Score: 827 Annotation: glutathione S-transferase, putative	68355.3	77468	88728.4	71364.2	62449.1	58772.7	25361.4	21102.9	28020.7	54827.1	47464.9	35212.4
5.33e-67	1.12977	m.16124	m.16124	type:complete c37430.graph_c0:1558-341(-) NR_ID: XP_002407802.1 E-value: 5.6e-171 Identity: 933/1071(87) Score: 1572 Annotation: chitinase, putative	28715.9	32749.1	26344.3	20369.5	15970.7	20656	35912.2	43675.3	46633.3	8433.87	7000.59	6543.15
1.37e-39	1.08817	m.16131	m.16131	type:3prime_partial c37434.graph_c0:1455-1(-) NR_ID: XP_013398672.1 E-value: 5.5e-141 Identity: 909/1113(81) Score: 1314 Annotation: peptidyl-prolyl cis-trans isomerase-like 4	26780	28654.8	25567.4	31938	23227.9	21639	62330.9	18201.6	16902.7	22967.9	21271.3	24668.1
2.07e-40	1.08962	m.16135	m.16135	type:5prime_partial c37436.graph_c0:656-141(-) NR_ID: XP_002405492.1 E-value: 6.1e-34 Identity: 255/300(85) Score: 387 Annotation: transmembrane protein 14C, putative	74378.4	22159.1	51956.6	262561	208670	122730	31778.1	56015.9	31510.7	698117	Filtered	84221.2
9.87e-93	1.16109	m.16150	m.16150	type:3prime_partial c37444.graph_c0:1146-1(-) NR_ID: AHC98657.1 E-value: 5.2e-134 Identity: 894/1146(78) Score: 1253 Annotation: serine protease inhibitor 6 RmS6	509176	447428	533936	356585	325163	291172	466280	583185	448547	78528.1	94408.5	87677.4
7.55e-72	1.1361	m.16167	m.16167	type:complete c37450.graph_c0:693-148(-) NR_ID: XP_002407976.1 E-value: 1.4e-60 Identity: 438/555(78) Score: 617 Annotation: protein involved in membrane traffic, putative	154822	155452	150616	190467	164246	156101	114281	110810	102379	58115.2	50769.1	50979.9
1.36e-89	1.15754	m.16170	m.16170	type:complete c37455.graph_c0:679-368(-) NR_ID: XP_002402608.1 E-value: 6.6e-52 Identity: 303/306(99) Score: 540 Annotation: enhancer of rudimentary, putative	522401	503094	571863	800118	581961	382559	173954	363483	178946	483949	424562	442357
3.34e-100	1.1693	m.16173	m.16173	type:3prime_partial c37458.graph_c0:270-605(+) NR_ID: XP_002435976.1 E-value: 3.2e-36 Identity: 303/324(93) Score: 405 Annotation: RNA polymerase II proteinral transcription factor BTF3, putative	345926	300915	258956	202382	210713	169886	139032	95721	87839	221619	165935	143500
6.83e-60	1.12003	m.16175	m.16175	type:complete c37460.graph_c0:869-111(-) NR_ID: XP_002436142.1 E-value: 3.0e-90 Identity: 579/675(85) Score: 874 Annotation: alpha-aspartyl dipeptidase, putative	87831.4	68555.1	77873.5	83794.2	79212.7	70707.8	92319.7	70839.9	36004.7	48631.1	31376.1	31820.6
5.6e-31	1.07193	m.16181	m.16181	type:internal c37462.graph_c1:430-2(-) NR_ID: BAF95090.1 E-value: 1.8e-68 Identity: 393/399(98) Score: 684 Annotation: 2nd tick legumain	24058.4	27373.4	21886.3	Filtered	Filtered	Filtered	Filtered	Filtered	Filtered	Filtered	Filtered	Filtered
4.08e-79	1.14518	m.16196	m.16196	type:complete c37469.graph_c0:905-237(-) NR_ID: XP_002405182.1 E-value: 5.2e-78 Identity: 540/633(85) Score: 768 Annotation: vacuolar ATP synthase subunit E, putative	62452.7	59089.4	55678.6	55801.1	52984.3	59202.7	67716.7	51113.2	28774.4	41002	47495.2	51761.4
1.5e-95	1.16423	m.16207	m.16207	type:complete c37473.graph_c0:1264-149(-) NR_ID: ADG86641.1 E-value: 1.0e-219 Identity: 1113/1113(100) Score: 1992 Annotation: lysosomal acid phosphatase	198555	208012	209801	250229	239008	284337	595623	592450	637410	282561	273761	226849
1.65e-60	1.1209	m.16216	m.16216	type:5prime_partial c37477.graph_c0:1096-425(-) NR_ID: XP_003785525.1 E-value: 1.9e-96 Identity: 549/576(95) Score: 927 Annotation: ADP-ribosylation factor-like protein 8B	45367.1	39434.7	64405.5	41212.3	60755.9	61061.6	43408	50879.1	48063.7	36855.8	33160.3	37161
8.1e-58	1.11708	m.16224	m.16224	type:complete c37480.graph_c0:843-181(-) NR_ID: XP_002409225.1 E-value: 2.9e-105 Identity: 615/660(93) Score: 1003 Annotation: synbindin, putative	35066.9	37639.8	39624.2	38136.3	40831.5	32378.7	34620.6	28984	34411	39241.7	42825.2	50547.1
2.71e-14	1.03045	m.1623	m.1623	type:3prime_partial c17955.graph_c0:994-2(-) NR_ID: XP_002413983.1 E-value: 2.0e-94 Identity: 522/528(98) Score: 911 Annotation: hypothetical protein IscW_ISCW022087	5796.6	4981.87	2773.53	5967.67	5896.43	8154.97	8983.3	6967.03	10242	Filtered	Filtered	Filtered
4.75e-72	1.13636	m.16230	m.16230	type:complete c37488.graph_c0:1269-730(-) NR_ID: XP_002414779.1 E-value: 1.3e-55 Identity: 429/552(77) Score: 574 Annotation: salivary lipid interacting protein, putative	86481.8	103028	107474	102982	118922	94385.2	61224.6	54962.9	90007	125998	133291	156772
2.84e-77	1.14292	m.16232	m.16232	type:complete c37490.graph_c0:309-3356(+) NR_ID: XP_023235223.1 E-value: 0.0e+00 Identity: 2319/2931(79) Score: 3355 Annotation: insulin-degrading enzyme-like	122369	112325	113985	71683.5	68964.1	65329.4	38894.9	38457.6	36180.7	59727.3	59134.1	58800.5
9.63e-85	1.15192	m.16240	m.16240	type:complete c37491.graph_c0:272-772(+) NR_ID: XP_002409435.1 E-value: 3.0e-86 Identity: 480/498(96) Score: 838 Annotation: sorting nexin, putative	181522	162826	151377	176949	178764	174244	61610.8	43033.8	41279.1	165348	169403	164586
8.86e-70	1.13343	m.16242	m.16242	type:complete c37492.graph_c0:109-1431(+) NR_ID: XP_002407853.1 E-value: 2.7e-211 Identity: 1230/1320(93) Score: 1920 Annotation: vacuolar sorting protein, putative	54801.6	49407.8	59602	40264.4	51392.1	46245.9	59428.2	65838.8	65703.5	79976.2	76422.5	81669.4
3.12e-48	1.10262	m.16264	m.16264	type:complete c37505.graph_c0:467-138(-) NR_ID: XP_002403787.1 E-value: 1.2e-46 Identity: 303/327(92) Score: 495 Annotation: conserved hypothetical protein	53618.1	50818.8	53178.2	25784.6	29683.8	21889.9	37707.9	34952.5	50618.9	37476.1	35690.3	27634
2.12e-43	1.09473	m.16266	m.16266	type:internal c37506.graph_c0:1751-3(-) NR_ID: XP_002400193.1 E-value: 4.2e-212 Identity: 1383/1704(81) Score: 1928 Annotation: hypothetical protein IscW_ISCW017075	59474.8	55285.5	57593.6	37459.4	39269.2	34018	33849.6	36454.7	34991.4	38345	40593.9	30851.6
3.05e-44	1.09614	m.16272	m.16272	type:complete c37509.graph_c0:232-1320(+) NR_ID: KFM69687.1 E-value: 2.8e-129 Identity: 831/918(90) Score: 1212 Annotation: Erlin-2-B, partial	20412.5	19222.7	20574.2	29094.6	22312.6	26935.9	69124.2	66694.9	74968	28379.4	27402.2	29596.9
6.66e-54	1.11134	m.16274	m.16274	type:complete c37510.graph_c0:191-1603(+) NR_ID: XP_002413428.1 E-value: 5.6e-138 Identity: 951/1281(74) Score: 1288 Annotation: seryl-tRNA synthetase, putative	23816.2	23544.6	23726.4	44509.3	51862.2	51911.7	24129.4	23755.6	26011.8	26859.6	24970.4	22397.8
2.09e-100	1.16952	m.16288	m.16288	type:5prime_partial c37517.graph_c0:685-161(-) NR_ID: XP_013786908.1 E-value: 2.2e-55 Identity: 360/381(94) Score: 572 Annotation: NHP2-like protein 1	1.59825e+06	1.68075e+06	1.64482e+06	738971	652996	848936	189323	130964	142198	660574	595591	299052
1.25e-52	1.10943	m.16301	m.16301	type:complete c37526.graph_c0:2581-4107(+) NR_ID: YP_588408.1 E-value: 1.7e-278 Identity: 1512/1524(99) Score: 2500 Annotation: ATPase subunit 1 (mitochondrion)	38575.6	14762.8	22227.1	2671.12	5402.39	7960.04	144682	122864	86920.1	996309	776762	577006
3.78e-46	1.09927	m.16303	m.16303	type:complete c37527.graph_c0:763-20(-) NR_ID: DAA34454.1 E-value: 1.1e-116 Identity: 642/678(94) Score: 1102 Annotation: TPA_inf: mitochondrial ribosomal protein L24	13492.2	11126	13976.2	24521.1	31388.9	20129.7	17131.4	18019.9	14741.9	17104.3	20406.8	17949.4
1.66e-58	1.11807	m.16304	m.16304	type:complete c37528.graph_c0:2221-194(-) NR_ID: DAA34332.1 E-value: 3.3e-43 Identity: 267/282(94) Score: 472 Annotation: TPA_inf: transcription coactivator	228718	199715	134523	138309	147481	130706	182910	108619	75690.2	66051.7	79846.4	66615.1
7e-39	1.08692	m.16321	m.16321	type:5prime_partial c37538.graph_c0:2-3388(+) NR_ID: XP_002434225.1 E-value: 0.0e+00 Identity: 3120/3252(95) Score: 5140 Annotation: Exportin-7-A, putative	16006.2	24067.7	19176.2	49113.1	38634.2	44872.1	73146.5	63296.7	56295.9	83523.6	81796.1	77380.6
4.47e-64	1.12583	m.16336	m.16336	type:complete c37542.graph_c0:41-745(+) NR_ID: XP_013790362.1 E-value: 1.5e-112 Identity: 660/693(95) Score: 1066 Annotation: proteasome subunit alpha type-2	109864	89124.5	82094.5	96297.3	83219	104035	82564.7	62376.7	78007.9	123302	125794	104251
4.14e-118	1.18777	m.16337	m.16337	type:complete c37543.graph_c0:1216-518(-) NR_ID: XP_002400518.1 E-value: 7.8e-101 Identity: 600/699(85) Score: 965 Annotation: thioredoxin-dependent peroxide reductase	313763	355011	347021	355712	383208	407668	448744	404521	416442	393430	463242	418653
2.64e-52	1.10893	m.16346	m.16346	type:complete c37547.graph_c0:1952-891(-) NR_ID: XP_002408729.1 E-value: 9.2e-162 Identity: 933/1017(91) Score: 1492 Annotation: endophilin-B1, putative	22372.8	19310.7	9930.71	17639.5	12087.8	9405.32	10126.7	10490.5	14157.2	17077	30913.3	4892.59
1.71e-53	1.11073	m.16349	m.16349	type:5prime_partial c37549.graph_c0:2-319(+) NR_ID: XP_002434451.1 E-value: 4.2e-38 Identity: 255/297(85) Score: 421 Annotation: pyruvate dehydrogenase, putative	54605.2	59217	53446.7	130934	127341	133948	38816	53651.7	44808.4	50924.4	51789.4	32596.6
1.54e-29	1.06898	m.16352	m.16352	type:complete c37552.graph_c0:686-297(-) NR_ID: ABZ89554.1 E-value: 1.8e-67 Identity: 387/387(100) Score: 675 Annotation: cystatin	68696.8	37843.2	35961.7	8015.67	25823.4	26677.5	30052.7	28710.6	39761.6	Filtered	Filtered	Filtered
0.00713166	0.973108	m.16363	m.16363	type:internal c37559.graph_c0:1838-3(-) NR_ID: XP_002411585.1 E-value: 2.2e-187 Identity: 1209/1476(81) Score: 1715 Annotation: alpha-mannosidase, putative	49574.5	61770.1	30091.9	19865.5	12984.3	21427.6	15850.3	Filtered	Filtered	12569.3	Filtered	13868.8
2.47e-75	1.14051	m.16373	m.16373	type:complete c37564.graph_c0:138-488(+) NR_ID: XP_002415521.1 E-value: 1.9e-31 Identity: 306/348(87) Score: 364 Annotation: vacuolar H+-ATPase V1 sector, subunit G, putative	85661.2	88131	70404.2	41004.9	39687.8	42953.9	21619	22675.9	16485.9	33611.1	36327.4	38107.9
2.27e-55	1.11352	m.16379	m.16379	type:complete c37568.graph_c0:858-289(-) NR_ID: XP_002406715.1 E-value: 7.3e-97 Identity: 564/567(99) Score: 930 Annotation: calcineurin B, putative	149985	116410	81125.5	97727.6	100494	69446.2	129451	223979	175300	105799	68753.9	41991.4
8.07e-77	1.14236	m.16381	m.16381	type:complete c37569.graph_c0:850-299(-) NR_ID: XP_002436042.1 E-value: 1.8e-100 Identity: 543/549(98) Score: 961 Annotation: peptidyl-prolyl cis-trans isomerase H (PPIH), putative	62935.5	77411.8	52614.4	103607	77159.5	64253.7	57250.6	76103.8	45385.6	152529	100035	91346.3
8.64e-69	1.13213	m.16382	m.16382	type:5prime_partial c37570.graph_c0:1008-190(-) NR_ID: XP_002404452.1 E-value: 2.1e-65 Identity: 570/816(69) Score: 660 Annotation: RNA-binding protein, putative	86811.9	88497.9	94661.6	69796.8	64177.6	63091.7	55378.5	53132.1	38480.3	40478.6	38491.1	37555.6
8.56e-76	1.14109	m.16412	m.16412	type:5prime_partial c37583.graph_c0:2-796(+) NR_ID: KFM76719.1 E-value: 1.9e-66 Identity: 492/648(75) Score: 669 Annotation: Eukaryotic translation initiation factor 3 subunit K, partial	114394	120145	129190	147528	163747	137464	46968.7	56713.1	54054.4	104530	109777	89432.6
2.82e-42	1.09284	m.16414	m.16414	type:5prime_partial c37585.graph_c0:3-1160(+) NR_ID: XP_002433956.1 E-value: 1.0e-41 Identity: 777/969(80) Score: 457 Annotation: leucine rich domain-containing protein, putative	59747.7	70381.4	52489.8	66051.7	48234.9	65997.5	86803.3	78384.1	69493.1	64979.2	78503.2	86065.2
2.58e-36	1.08225	m.16423	m.16423	type:complete c37594.graph_c0:1301-366(-) NR_ID: XP_002414728.1 E-value: 1.8e-185 Identity: 930/933(99) Score: 1696 Annotation: Ser/Thr protein phosphatase, putative	83679.7	79358.5	36742.8	77535.9	47566.1	43975.6	33762.9	14877	9921.72	50637.5	34928.4	39004
1.53e-36	1.08267	m.16443	m.16443	type:complete c37608.graph_c0:727-158(-) NR_ID: XP_002400848.1 E-value: 3.9e-66 Identity: 432/567(76) Score: 665 Annotation: 39S ribosomal protein L49, putative	63923.4	39321.6	40462.2	81189.6	59184.3	39522.3	26403	30262.9	42059	22646.6	92169.6	25496.8
1.93e-09	1.01289	m.16446	m.16446	type:complete c37609.graph_c0:2937-1717(-) NR_ID: XP_013774672.1 E-value: 4.1e-121 Identity: 819/1119(73) Score: 1142 Annotation: cytochrome c oxidase assembly protein COX15 homolog	12880.2	8241.24	9450.15	8774.37	8451.91	8265.58	51402.2	26451.3	28300.4	7072.87	10435.3	13513.6
6.13e-92	1.1602	m.16471	m.16471	type:complete c37617.graph_c0:232-810(+) NR_ID: XP_013778572.1 E-value: 1.0e-106 Identity: 576/576(100) Score: 1015 Annotation: ras-related protein Rac1	220515	202930	207811	278285	213788	202245	190187	203245	224758	268049	252339	241157
3.8e-14	1.02997	m.16472	m.16472	type:complete c37618.graph_c0:118-690(+) NR_ID: XP_015906575.1 E-value: 6.8e-95 Identity: 561/570(98) Score: 913 Annotation: AP-3 complex subunit sigma-2-like	17433.5	15004.7	16242.4	7110.69	7240.03	6233.34	8238.41	9737.92	10198.9	5599.15	Filtered	4435.25
5.09e-80	1.14628	m.16482	m.16482	type:complete c37623.graph_c0:1301-750(-) NR_ID: XP_002413097.1 E-value: 2.3e-95 Identity: 534/549(97) Score: 917 Annotation: ubiquitin protein ligase, putative	145568	160386	158176	106985	112976	97901.7	67478.4	32269.6	13522.9	133438	106759	110427
1.28e-26	1.06273	m.16483	m.16483	type:5prime_partial c37624.graph_c0:2-484(+) NR_ID: XP_002409742.1 E-value: 1.1e-32 Identity: 315/498(63) Score: 376 Annotation: sulfotransferase, putative	13222.6	17134.6	21412.5	6894.1	4124.62	13225.6	9838.72	5593.25	7759.49	Filtered	Filtered	Filtered
4.53e-21	1.04965	m.16488	m.16488	type:complete c37626.graph_c0:2782-152(-) NR_ID: XP_002403006.1 E-value: 0.0e+00 Identity: 2001/2271(88) Score: 3270 Annotation: dimethylglycine dehydrogenase, putative	47391.5	44062.4	48230	51062.2	53847.1	47853.2	50556.4	43948.7	42559.5	17167.6	15436.8	36271.6
3.05e-67	1.13009	m.16501	m.16501	type:complete c37631.graph_c0:1796-1329(-) NR_ID: DAA34110.1 E-value: 1.2e-60 Identity: 390/432(90) Score: 617 Annotation: TPA_exp: 3-hydroxyacyl-CoA dehydrogenase	395154	394072	397423	373958	340576	337998	794511	811849	897791	1.45941e+06	1.0486e+06	1.15823e+06
1.44e-57	1.11672	m.16502	m.16502	type:complete c37631.graph_c0:928-509(-) NR_ID: KFM79276.1 E-value: 1.9e-46 Identity: 336/411(81) Score: 494 Annotation: Lambda-crystallin-like protein, partial	136719	145215	124560	74365.2	52624.2	51951.2	100327	89740.7	65114.8	41816.6	28261	41531.1
5.93e-27	1.06346	m.16503	m.16503	type:complete c37633.graph_c0:1704-4481(+) NR_ID: XP_002416521.1 E-value: 8.4e-247 Identity: 1428/1683(84) Score: 2229 Annotation: conserved hypothetical protein	49044.3	73512.5	45512.2	40551.6	42018.3	50787.3	36722.1	37387.5	15503.4	17035.4	14187.8	16901.6
1.04e-106	1.17619	m.16504	m.16504	type:complete c37633.graph_c0:1272-802(-) NR_ID: XP_002416520.1 E-value: 3.9e-80 Identity: 459/468(98) Score: 785 Annotation: 40S ribosomal protein S10, putative	785288	741103	811603	1.08207e+06	1.05843e+06	1108005	408517	498196	356924	494235	536644	629242
1.51e-37	1.08452	m.16520	m.16520	type:3prime_partial c37638.graph_c0:1077-1(-) NR_ID: XP_002401437.1 E-value: 2.6e-95 Identity: 636/735(86) Score: 919 Annotation: conserved hypothetical protein	46058.2	44477.4	45269.6	12536.4	25988.6	21184.3	16197.7	6480.7	7333.25	27921.3	21801.1	21996.6
5.46e-49	1.10381	m.16551	m.16551	type:complete c37656.graph_c0:1585-227(-) NR_ID: XP_023227285.1 E-value: 1.5e-153 Identity: 1005/1374(73) Score: 1422 Annotation: sorting and assembly machinery component 50 homolog isoform X1	15477.2	12349.8	17043.1	29856.6	27804.7	36932.7	75533.5	76100.6	72875.7	22632.3	13959.6	19446.7
9.53e-89	1.15657	m.16554	m.16554	type:complete c37657.graph_c0:2498-1749(-) NR_ID: XP_002409441.1 E-value: 6.7e-50 Identity: 459/738(62) Score: 526 Annotation: short chain alcohol dehydrogenase, putative	53052.4	41832.7	42883.1	63717.4	57587.1	36314.5	42628.6	40891.7	40931.4	95669.9	77042.2	78323.1
4.09e-75	1.14024	m.16566	m.16566	type:complete c37663.graph_c0:4475-1659(-) NR_ID: XP_002433752.1 E-value: 0.0e+00 Identity: 2685/2823(95) Score: 4200 Annotation: AP-2 complex subunit alpha-1, putative	73303.4	71105.5	64440.5	67254.5	67991	61581.7	47589.7	47280.3	37300.7	66949.7	66398.3	65936.9
5.99e-51	1.10686	m.16579	m.16579	type:5prime_partial c37665.graph_c0:1247-249(-) NR_ID: XP_002410845.1 E-value: 6.0e-62 Identity: 573/897(63) Score: 631 Annotation: 39S ribosomal protein L46, putative	38077.1	38160.7	37112.3	33188.5	39086.6	39067.7	44309.6	46880.9	42944.5	22822.9	30218.8	20146
3.67e-11	1.01958	m.16602	m.16602	type:3prime_partial c37683.graph_c0:635-1672(+) NR_ID: XP_002416028.1 E-value: 1.2e-25 Identity: 330/576(57) Score: 318 Annotation: hypothetical protein IscW_ISCW014865	25016.6	23518.4	26071.3	13648.8	17350.2	17648.8	30380.7	10886.8	4109.35	9527.21	9977.94	14776.8
2.15e-15	1.0339	m.16603	m.16603	type:complete c37684.graph_c0:301-627(+) NR_ID: XP_002405456.1 E-value: 2.2e-53 Identity: 306/324(94) Score: 553 Annotation: RNA polymerase III	10449.4	7879.63	10340.9	13193.5	13362.3	6189.23	Filtered	Filtered	Filtered	Filtered	3911.78	5642.42
8.82e-52	1.10814	m.16606	m.16606	type:complete c37687.graph_c0:309-824(+) NR_ID: XP_002414795.1 E-value: 6.5e-36 Identity: 276/339(81) Score: 404 Annotation: thiamin pyrophosphokinase, putative	41208.7	51466.3	78850.8	85946	51464.9	24813.8	22214	38242.9	39508.3	126461	77822	48715.8
4.33e-72	1.13641	m.16617	m.16617	type:complete c37693.graph_c0:2155-422(-) NR_ID: XP_002407409.1 E-value: 2.7e-267 Identity: 1428/1515(94) Score: 2404 Annotation: IMP-GMP specific 5&apos;-nucleotidase, putative	131854	137156	138954	88210.2	86716.1	90233.4	84023.5	82829.6	82276.1	133138	132080	140348
2.29e-19	1.04523	m.16627	m.16627	type:5prime_partial c37698.graph_c0:3-2027(+) NR_ID: XP_013771746.1 E-value: 8.8e-153 Identity: 1194/1698(70) Score: 1417 Annotation: conserved oligomeric Golgi complex subunit 8-like	10042	14409.1	20517.2	10783.7	6373.14	5482.78	6546.05	22780.1	6326.36	7049.43	7020.63	5223.02
8.83e-123	1.19235	m.16636	m.16636	type:complete c37703.graph_c0:370-1413(+) NR_ID: XP_002404453.1 E-value: 1.3e-59 Identity: 396/438(90) Score: 611 Annotation: conserved hypothetical protein	86744.6	87674.8	78016.2	109775	111804	98386.3	91941	72494.1	78642	138027	117162	120584
3.97e-70	1.13388	m.16650	m.16650	type:5prime_partial c37709.graph_c0:3-842(+) NR_ID: XP_013773839.1 E-value: 2.0e-95 Identity: 624/795(78) Score: 919 Annotation: LOW QUALITY PROTEIN: 26S proteasome non-ATPase regulatory subunit 8-like	374155	343684	244175	291909	310345	284707	221841	152835	139062	155547	203820	155882
3.79e-44	1.09598	m.16679	m.16679	type:5prime_partial c37727.graph_c0:3-3284(+) NR_ID: XP_002415967.1 E-value: 4.1e-192 Identity: 2121/3108(68) Score: 1758 Annotation: CDC42 binding protein kinase alpha, putative	27373	27587.3	23142.5	27006.4	24079.7	28036.5	28349.6	24067.1	22213.7	24225.9	26214.3	19966.6
2.41e-72	1.13674	m.16697	m.16697	type:3prime_partial c37734.graph_c0:2337-1(-) NR_ID: XP_022242425.1 E-value: 0.0e+00 Identity: 1986/2337(84) Score: 2942 Annotation: LOW QUALITY PROTEIN: E3 ubiquitin-protein ligase HUWE1-like	55643.2	47384.9	51568.5	45075.4	34697.6	38177.2	48014.7	43065.4	42531.6	59075.2	57250.6	50362.6
4.73e-63	1.12443	m.1672	m.1672	type:5prime_partial c18021.graph_c0:2-517(+) NR_ID: BAE02554.1 E-value: 9.3e-59 Identity: 339/354(95) Score: 601 Annotation: hypothetical protein, partial	113183	61325.3	49906.5	57694.4	63092.2	40938.8	2420.83	Filtered	Filtered	66840.5	33115.1	23815.4
6.51e-53	1.10985	m.16720	m.16720	type:complete c37747.graph_c0:114-1037(+) NR_ID: XP_023230512.1 E-value: 1.2e-101 Identity: 603/717(84) Score: 973 Annotation: lariat debranching enzyme-like	247238	217236	188879	86830.8	154362	135947	126249	126770	40150.8	47717.1	63211.5	23565.1
6.9e-24	1.05651	m.16721	m.16721	type:complete c37747.graph_c0:1148-1753(+) NR_ID: XP_002412376.1 E-value: 2.5e-31 Identity: 246/318(77) Score: 365 Annotation: RNA lariat debranching enzyme, putative	55820.5	67962.8	52625.8	49154.9	36925.6	31966.1	16301	21063.1	38549.9	Filtered	16216.4	17217.8
2.08e-72	1.13682	m.16748	m.16748	type:complete c37757.graph_c0:412-945(+) NR_ID: XP_002408092.1 E-value: 1.0e-60 Identity: 438/522(83) Score: 618 Annotation: conserved hypothetical protein	294213	340412	222082	47471.5	46622.2	19357.7	11941.4	25067.8	25637.9	14992.6	9665.58	3697.93
4.06e-30	1.07018	m.16751	m.16751	type:5prime_partial c37759.graph_c0:1-954(+) NR_ID: DAA34523.1 E-value: 1.5e-49 Identity: 375/447(83) Score: 524 Annotation: TPA_inf: conserved hypothetical protein 345	9201.96	414.685	19242.4	19569.5	11389.8	12326.6	12416	3792.85	4232.02	1214.54	3695.98	Filtered
1.75e-94	1.16305	m.16752	m.16752	type:5prime_partial c37761.graph_c0:3-569(+) NR_ID: AQX36323.1 E-value: 1.3e-21 Identity: 264/459(57) Score: 281 Annotation: Reeler domain-containing gut protein	597472	538948	424860	40058.5	42209.3	41222.3	49017.6	25564.5	28621.2	23413.5	14946	14307.5
8.06e-39	1.08681	m.16755	m.16755	type:complete c37763.graph_c0:184-1128(+) NR_ID: XP_002403847.1 E-value: 1.6e-120 Identity: 759/942(80) Score: 1136 Annotation: conserved hypothetical protein	33106.2	37719.3	37128.6	50282	44636.5	52238	40491.5	31976.3	24146.6	58713.2	36594.1	61417.4
1.14e-66	1.12933	m.16756	m.16756	type:5prime_partial c37764.graph_c0:1-888(+) NR_ID: XP_012257012.1 E-value: 1.8e-65 Identity: 492/717(68) Score: 661 Annotation: 6-phosphogluconolactonase	86422.8	88613.8	100348	74493.7	77791.2	79699.8	31638.1	43114.4	43296.6	73525.8	70688.1	69702.5
5.58e-12	1.02258	m.16768	m.16768	type:complete c37772.graph_c0:1981-89(-) NR_ID: XP_015920668.1 E-value: 3.9e-195 Identity: 1272/1698(74) Score: 1782 Annotation: set1/Ash2 histone methyltransferase complex subunit ASH2-like isoform X1	Filtered	15055.7	7452.12	8772.8	Filtered	8444.96	Filtered	7272.53	46711.5	13638.8	14956.5	10674.5
4.08e-58	1.1175	m.16771	m.16771	type:complete c37773.graph_c0:2194-938(-) NR_ID: XP_013781387.1 E-value: 6.2e-141 Identity: 879/1140(77) Score: 1313 Annotation: group XV phospholipase A2-like	63321.2	65080.5	67094.3	18536.9	18079	21457.9	16782.7	13911.3	14055.2	14739.2	19603.4	18128.7
7.18e-83	1.1497	m.16779	m.16779	type:5prime_partial c37777.graph_c0:1668-241(-) NR_ID: KDR15061.1 E-value: 1.7e-150 Identity: 1008/1404(71) Score: 1396 Annotation: Puromycin-sensitive aminopeptidase	61686.7	55236.2	59387.3	69515	67533.1	65252.6	68394.6	74549.1	79509.3	146670	145922	128135
1.38e-85	1.15291	m.16787	m.16787	type:complete c37780.graph_c0:20-1279(+) NR_ID: XP_002433762.1 E-value: 4.7e-104 Identity: 720/927(77) Score: 995 Annotation: 39S ribosomal protein L39, putative	44327.1	39759.3	38665.7	50534.7	42621.9	52927.9	40608.7	46372.8	37802.8	21052.8	22698.5	26490.1
5.85e-69	1.13236	m.16809	m.16809	type:complete c37788.graph_c0:67-951(+) NR_ID: XP_002410265.1 E-value: 7.0e-30 Identity: 267/366(72) Score: 354 Annotation: cuticular protein, putative	64626.5	77082.1	85259.1	179075	134535	194354	459379	914038	637815	58435.6	74514.9	55054.9
0.0190956	0.954942	m.16814	m.16814	type:complete c37790.graph_c0:1483-905(-) NR_ID: XP_002411625.1 E-value: 3.2e-68 Identity: 402/432(93) Score: 683 Annotation: conserved hypothetical protein	4785.97	27160	3607.87	25633.2	1048.99	5898.31	31259.8	14686.6	4348.7	19351.1	13206.6	8942.16
7.59e-56	1.11421	m.16820	m.16820	type:complete c37793.graph_c0:308-1057(+) NR_ID: ERL85350.1 E-value: 1.4e-71 Identity: 534/717(74) Score: 713 Annotation: hypothetical protein D910_02770	151465	173303	180042	189994	217087	202498	122114	38844	71155.1	163323	164235	146007
3.89e-63	1.12455	m.16824	m.16824	type:complete c37796.graph_c0:1770-52(-) NR_ID: XP_002409005.1 E-value: 9.0e-199 Identity: 1377/1764(78) Score: 1813 Annotation: GTP-binding protein mmr1, putative	94533.4	100983	79998.2	64315.8	64006.5	50132.4	55071.8	57130.7	54830.5	88295.3	95838.8	92962.5
2.99e-74	1.13916	m.16836	m.16836	type:5prime_partial c37802.graph_c0:1-459(+) NR_ID: DAA34591.1 E-value: 8.0e-46 Identity: 306/321(95) Score: 489 Annotation: TPA_exp: ubiquinol cytochrome c reductase subunit QCR7	61296.7	60342.4	50296.4	86643.8	116301	108053	72612.6	57903	32765	44427.2	59148.7	39756
8.71e-34	1.07748	m.16875	m.16875	type:complete c37823.graph_c0:704-309(-) NR_ID: XP_002404824.1 E-value: 4.5e-13 Identity: 186/228(81) Score: 206 Annotation: Pallidin, putative	47199.8	34391.4	28400.5	20785.7	20888.1	25429.6	25148.9	2555.05	23120.2	9977.84	10853.6	17427.1
4.91e-91	1.15918	m.16878	m.16878	type:complete c37825.graph_c0:1088-48(-) NR_ID: XP_002404365.1 E-value: 5.8e-108 Identity: 648/741(87) Score: 1028 Annotation: conserved hypothetical protein	495095	506144	489002	141918	153542	155661	179497	201519	208532	186364	168891	170125
1.61e-107	1.17704	m.16897	m.16897	type:5prime_partial c37838.graph_c0:1306-89(-) NR_ID: XP_013779544.1 E-value: 9.4e-118 Identity: 846/1194(70) Score: 1113 Annotation: NADH dehydrogenase	27800.7	24886.6	24390	59361.7	57554.6	56340.1	129501	130640	121581	33970.9	33208.2	33458.6
2.82e-43	1.09453	m.16940	m.16940	type:5prime_partial c37861.graph_c0:2-907(+) NR_ID: XP_002433485.1 E-value: 3.9e-92 Identity: 558/639(87) Score: 891 Annotation: tRNA (guanine-N(7)-)-methyltransferase, putative	42578.7	47068.6	32559.4	39455.6	37136.2	27567.9	10919.3	13256.6	15944.7	28447.1	30762.6	25738.6
3.76e-93	1.16156	m.16962	m.16962	type:complete c37876.graph_c0:1709-1059(-) NR_ID: DAA34468.1 E-value: 3.3e-69 Identity: 507/636(79) Score: 692 Annotation: TPA_exp: RNA-binding protein LARK	110500	85677.1	93779.1	140074	121952	114339	151197	141112	139401	186802	152590	161864
1.94e-41	1.0914	m.16967	m.16967	type:complete c37880.graph_c0:1071-364(-) NR_ID: XP_002408366.1 E-value: 2.6e-67 Identity: 435/519(83) Score: 676 Annotation: conserved hypothetical protein	162400	205615	200799	164394	171530	204228	263648	242201	275654	176082	199293	221150
2.83e-34	1.07842	m.16981	m.16981	type:complete c37886.graph_c0:841-260(-) NR_ID: XP_002433953.1 E-value: 1.1e-52 Identity: 378/426(88) Score: 549 Annotation: molybdenum cofactor biosynthesis pathway protein, putative	22996	19710.5	21368.8	26005.3	22590.9	13510.5	31442.1	14607.1	25501	6606.81	4392.95	10840.2
5.39e-36	1.08166	m.16982	m.16982	type:internal c37887.graph_c0:2631-1(-) NR_ID: XP_002411438.1 E-value: 1.7e-209 Identity: 1551/2721(57) Score: 1907 Annotation: neurogenic locus notch, putative	14635.7	12886.4	13093.2	7765.12	8763.12	6438.89	20527.7	26018.8	24101.8	Filtered	Filtered	Filtered
7.07e-91	1.159	m.16985	m.16985	type:complete c37888.graph_c0:279-1556(+) NR_ID: XP_002412111.1 E-value: 7.1e-92 Identity: 993/1296(76) Score: 890 Annotation: nucleotide excision repair factor NEF2, RAD23 component, putative	96026	82837	79083.4	109618	93851.2	71655.7	68069.2	76708	65099.6	120811	117040	80314.4
2.83e-43	1.09452	m.17009	m.17009	type:internal c37894.graph_c1:387-1(-) NR_ID: AAP06152.1 E-value: 7.5e-69 Identity: 387/387(100) Score: 687 Annotation: similar to GenBank Accession Number L06232 beta-tubulin in Xenopus laevis	6407.22	20812.1	7532.81	53001.3	43641.2	28466.2	63953.4	50039.8	Filtered	186043	169798	107914
6.3e-35	1.07966	m.17013	m.17013	type:3prime_partial c37897.graph_c0:254-604(+) NR_ID: XP_002434356.1 E-value: 3.2e-34 Identity: 255/288(88) Score: 388 Annotation: retinal protein, putative	58844.1	46009.7	51321.3	31976.5	24050.7	31930.2	21341.5	11491.2	32151.5	31680	25893	37499
2.22e-42	1.09301	m.17063	m.17063	type:complete c37921.graph_c0:5303-2448(-) NR_ID: PRD24409.1 E-value: 0.0e+00 Identity: 2325/2685(86) Score: 3424 Annotation: Atp2c1	13141.7	6888.38	7119.38	2976.79	1748.99	3473.13	4087.39	4451.28	3402.54	17626.1	103.42	4316.71
1.03e-38	1.08662	m.17070	m.17070	type:complete c37922.graph_c0:2230-389(-) NR_ID: XP_023228206.1 E-value: 2.0e-236 Identity: 1497/1845(81) Score: 2138 Annotation: negative elongation factor B-like	33704.9	38511.6	37460.3	35826.9	34873.4	31773.8	33043.1	40652	37886.7	41797	34892.8	51189.5
8.49e-26	1.0609	m.17072	m.17072	type:5prime_partial c37922.graph_c0:2676-2311(-) NR_ID: XP_002435900.1 E-value: 9.9e-23 Identity: 183/192(95) Score: 289 Annotation: H/ACA ribonucleoprotein complex protein, putative	16496	11364	13722.7	22651.2	20829.8	12831.4	7223.53	4336.81	3035.86	10630.8	13464.4	12803.9
1.32e-68	1.13189	m.17076	m.17076	type:complete c37925.graph_c0:1508-657(-) NR_ID: XP_002413686.1 E-value: 5.2e-123 Identity: 675/720(93) Score: 1157 Annotation: matricellular protein osteonectin/SPARC/BM-40, putative	313899	140454	290612	11172.4	10193.3	12433	6792.24	16465.4	14257.6	Filtered	9408.98	6797.8
6.12e-61	1.12151	m.17084	m.17084	type:complete c37928.graph_c0:1048-1638(+) NR_ID: XP_021001603.1 E-value: 6.8e-05 Identity: 114/153(74) Score: 137 Annotation: tRNA selenocysteine 1-associated protein 1	113260	91362.9	142569	173369	186628	180568	189305	167291	61838.6	111607	106324	112608
6e-53	1.10991	m.1709	m.1709	type:complete c18073.graph_c0:487-104(-) NR_ID: XP_002434993.1 E-value: 2.9e-41 Identity: 318/339(93) Score: 449 Annotation: programmed cell death, putative	155761	148545	151676	326684	296359	222222	48506.3	54549	54554.7	243504	198463	283898
2.64e-25	1.05978	m.17094	m.17094	type:complete c37933.graph_c0:288-1409(+) NR_ID: XP_002400995.1 E-value: 2.3e-203 Identity: 1074/1119(95) Score: 1851 Annotation: pantothenate kinase PanK, putative	51093.2	35189	36392.1	23986.2	20218.1	9696.4	21882.7	19179.9	2806.01	21026	10749.6	8303.89
1.75e-34	1.07881	m.17099	m.17099	type:complete c37937.graph_c0:301-726(+) NR_ID: AGB35873.1 E-value: 1.5e-30 Identity: 294/423(69) Score: 357 Annotation: gut cystatin	14670.4	21551.3	38554	17678.6	14650.3	15139.2	50282.5	27094.6	45175.9	Filtered	2214.5	5734.95
1.3e-63	1.1252	m.17100	m.17100	type:complete c37938.graph_c0:171-779(+) NR_ID: XP_002403700.1 E-value: 3.3e-95 Identity: 540/552(97) Score: 916 Annotation: calponin, putative	92772.5	80291.1	100943	153536	146739	152155	27371.2	28684.4	20693.3	134149	119777	122494
6.09e-71	1.13494	m.17114	m.17114	type:5prime_partial c37945.graph_c0:3-479(+) NR_ID: XP_002404501.1 E-value: 4.9e-54 Identity: 378/456(82) Score: 560 Annotation: 39S ribosomal protein L23, putative	31410.7	28159.4	27981.3	43528.9	43734.1	41244.3	12072.8	14725.1	11762.1	39744.3	25866.4	20743.9
4e-76	1.1415	m.17117	m.17117	type:complete c37947.graph_c0:114-1010(+) NR_ID: XP_002414506.1 E-value: 1.2e-141 Identity: 819/894(91) Score: 1318 Annotation: vesicle coat complex COPI, epsilon subunit, putative	204187	188079	203060	157194	130189	136846	61007.6	75376.9	49229.5	79565.7	71332.9	96521.6
5.36e-47	1.10064	m.17124	m.17124	type:5prime_partial c37954.graph_c0:1254-241(-) NR_ID: XP_013787866.1 E-value: 4.2e-79 Identity: 660/954(69) Score: 779 Annotation: vacuolar protein sorting-associated protein VTA1 homolog	87486.5	59874	71996.7	110771	118188	111344	71097.1	70276.8	66811.3	84309.2	57763.5	68914.8
9.37e-12	1.02177	m.17129	m.17129	type:3prime_partial c37956.graph_c0:89-847(+) NR_ID: KFM78911.1 E-value: 4.0e-34 Identity: 258/345(74) Score: 390 Annotation: Protein TMED8, partial	36010.4	123152	128367	30690.6	35404.5	49855.1	49946.3	58602.5	79869.3	27374.4	66873.5	8322.66
5.02e-61	1.12163	m.17133	m.17133	type:complete c37958.graph_c0:243-1214(+) NR_ID: XP_002401227.1 E-value: 3.1e-140 Identity: 846/969(87) Score: 1306 Annotation: carnitine-acylcarnitine carrier protein, putative	599979	146568	430343	168781	262650	478675	282334	289188	224152	156335	68185.8	167103
2.87e-76	1.14168	m.17140	m.17140	type:complete c37962.graph_c0:247-816(+) NR_ID: XP_002407233.1 E-value: 2.7e-43 Identity: 315/369(85) Score: 468 Annotation: secreted salivary gland peptide, putative	249782	200230	197026	456149	408523	367789	40775.7	31712.1	39133.9	74253.8	59332.7	63219.9
1.05e-38	1.08661	m.17143	m.17143	type:complete c37964.graph_c0:1317-310(-) NR_ID: XP_013793937.1 E-value: 1.4e-114 Identity: 819/948(86) Score: 1085 Annotation: dnaJ homolog subfamily C member 25 homolog	8199.75	7004.14	8297.54	7193.59	15147	18126.5	27496.7	35259.5	41756	Filtered	5829.35	Filtered
1.84e-71	1.1356	m.1715	m.1715	type:complete c18082.graph_c0:1280-369(-) NR_ID: XP_013779577.1 E-value: 3.4e-173 Identity: 885/900(98) Score: 1590 Annotation: serine/threonine-protein phosphatase 6 catalytic subunit isoform X1	48859.7	49406	44778.2	25207.6	26492.1	23523.2	14707.6	19390	20620.1	22895.2	19966.3	22282.4
1.34e-58	1.1182	m.17161	m.17161	type:complete c37977.graph_c0:1155-241(-) NR_ID: XP_015910218.1 E-value: 6.0e-117 Identity: 714/912(78) Score: 1105 Annotation: probable very-long-chain enoyl-CoA reductase art-1	65417.5	58163.4	57328.9	47827.8	41306.8	55167.2	79879.1	64695.2	77111.3	16485.7	17981.5	12598.4
3.69e-43	1.09433	m.17165	m.17165	type:5prime_partial c37979.graph_c0:879-109(-) NR_ID: XP_002412631.1 E-value: 9.1e-42 Identity: 357/537(66) Score: 456 Annotation: conserved hypothetical protein	16237	13241.8	Filtered	Filtered	6658.5	7211.39	6918.13	7183.02	7255.86	Filtered	2478.78	3256.97
7.03e-78	1.14367	m.17176	m.17176	type:complete c37984.graph_c0:263-805(+) NR_ID: XP_002410067.1 E-value: 1.7e-34 Identity: 402/540(74) Score: 392 Annotation: alternative splicing factor SRp20/9G8, putative	214098	204388	190223	146706	146046	155056	65148.2	57274.9	54149.6	94793.7	73789.7	67085.4
9.16e-38	1.08491	m.17183	m.17183	type:complete c37986.graph_c0:484-999(+) NR_ID: XP_002415003.1 E-value: 2.5e-72 Identity: 429/513(83) Score: 718 Annotation: conserved hypothetical protein	36328.7	35647.2	35589.7	33759.9	33486.5	35800.7	37450.6	34336.7	35550.1	36888.7	32832	37493.2
5.49e-31	1.07195	m.17188	m.17188	type:complete c37990.graph_c0:1725-100(-) NR_ID: XP_020618234.1 E-value: 4.2e-81 Identity: 879/1608(54) Score: 798 Annotation: 4-coumarate--CoA ligase 4-like	8714.37	12993.7	10664.7	1453.63	1920.89	3754.44	14232.1	14964.5	16188.6	2141.61	Filtered	Filtered
1.29e-26	1.06272	m.17198	m.17198	type:5prime_partial c37994.graph_c0:2-895(+) NR_ID: XP_023242466.1 E-value: 3.2e-83 Identity: 558/612(91) Score: 814 Annotation: pre-mRNA-splicing factor SPF27-like	48265.3	42946.4	40892.9	32419	31092.3	30416.9	10219.2	46238.3	43447.4	43190.9	34961.5	41940.6
8.16e-61	1.12133	m.17199	m.17199	type:internal c37996.graph_c0:1978-2(-) NR_ID: XP_013773708.1 E-value: 3.8e-217 Identity: 1467/2175(67) Score: 1972 Annotation: RING finger protein unkempt homolog isoform X1	26100.8	20966.8	14212.2	32665.3	32169.5	14911.2	17961.4	12470.1	36075	20211.5	75834.2	14686.6
1.8e-47	1.1014	m.17212	m.17212	type:complete c38002.graph_c0:1057-584(-) NR_ID: XP_019629276.1 E-value: 4.7e-49 Identity: 363/453(80) Score: 517 Annotation: PREDICTED: mitotic spindle-associated MMXD complex subunit MIP18-like	67306.8	58367.5	60772.2	58913.9	55998.7	48991.3	37069.2	46682.4	54239.8	138744	112284	122187
2.3e-65	1.12758	m.17222	m.17222	type:complete c38006.graph_c0:2506-1439(-) NR_ID: KFM63435.1 E-value: 1.2e-89 Identity: 732/1053(69) Score: 870 Annotation: Poly(ADP-ribose) glycohydrolase ARH3, partial	78481.7	76691.2	69644.6	72441.9	57969.2	65817.3	92911.4	78916.9	92700.5	92826	82309	89980.3
1.1e-10	1.01777	m.17226	m.17226	type:5prime_partial c38009.graph_c0:1668-373(-) NR_ID: XP_020929443.1 E-value: 3.7e-80 Identity: 813/1362(59) Score: 789 Annotation: ARF GTPase-activating protein GIT2 isoform X26	Filtered	10752.4	12820	12951.1	20268.3	13111.2	34356.7	54856.7	38840.2	38687.1	27707.4	35031.2
1.04e-85	1.15305	m.17265	m.17265	type:complete c38031.graph_c0:2719-902(-) NR_ID: XP_002408276.1 E-value: 2.3e-160 Identity: 1095/1335(82) Score: 1482 Annotation: conserved hypothetical protein	87181.7	83474.6	76846	68525.2	71240.2	67713.2	50432.1	41537.8	58682.5	47933.3	60445.1	50762.6
9.65e-93	1.1611	m.17274	m.17274	type:5prime_partial c38037.graph_c0:1-1737(+) NR_ID: XP_002408207.1 E-value: 2.1e-248 Identity: 1368/1530(89) Score: 2241 Annotation: phosphoglycerate mutase, putative	169959	154920	161512	191820	186715	197472	160741	170538	147468	142628	151223	153331
4.92e-18	1.04161	m.17290	m.17290	type:complete c38044.graph_c0:5018-3465(-) NR_ID: AHH29556.1 E-value: 5.9e-266 Identity: 1434/1551(92) Score: 2392 Annotation: phosphatidylinositol triP phosphatase	4800.82	5147.79	9391.21	6386.75	9241.92	10123.5	Filtered	72304.2	64555.7	Filtered	8544.74	8341.05
1.46e-79	1.14573	m.17294	m.17294	type:5prime_partial c38046.graph_c0:1586-981(-) NR_ID: DAA34563.1 E-value: 8.1e-70 Identity: 531/540(98) Score: 697 Annotation: TPA_exp: heterochromatin-associated protein HP1	81139.9	108931	60815	88190.7	78215.2	114096	77456.8	101433	80664.5	618039	182478	100873
2.64e-47	1.10114	m.17297	m.17297	type:internal c38048.graph_c0:1-1656(+) NR_ID: XP_002435446.1 E-value: 1.4e-132 Identity: 954/1425(66) Score: 1242 Annotation: conserved hypothetical protein	90113.5	85051.4	92903.4	107051	86995.5	80908.5	133110	129371	98957.4	76195.7	66258.7	86404.6
2.29e-37	1.08419	m.17326	m.17326	type:5prime_partial c38061.graph_c0:1-555(+) NR_ID: XP_002434004.1 E-value: 2.2e-29 Identity: 270/372(72) Score: 348 Annotation: translation initiation inhibitor UK114/IBM1, putative	252780	210652	248310	80004.1	87691.5	83587.7	58586.4	95350.7	79059.9	60607.7	31290.4	16334.6
3.47e-87	1.15477	m.17339	m.17339	type:5prime_partial c38066.graph_c0:3-2870(+) NR_ID: XP_022249333.1 E-value: 1.2e-134 Identity: 1446/2898(49) Score: 1262 Annotation: cubilin-like	60919.3	50630.2	81004.1	24195.2	35777.2	44330.3	66563.2	84087.8	81389.2	12730.7	19231	6374.72
2.17e-47	1.10128	m.17364	m.17364	type:complete c38077.graph_c0:431-1372(+) NR_ID: XP_013794435.1 E-value: 1.2e-67 Identity: 585/948(61) Score: 680 Annotation: uncharacterized protein LOC106478439	24823.8	23611.5	24122.3	12324.9	12719	13512.7	12486.7	13221.4	9931.78	11854.6	12598.6	14446.4
2.65e-42	1.09288	m.17367	m.17367	type:5prime_partial c38079.graph_c0:3-1022(+) NR_ID: XP_002403474.1 E-value: 5.9e-57 Identity: 516/834(61) Score: 588 Annotation: secreted protein, putative	54652.9	55460.3	46058.5	30570.6	25714	23933.6	48719	39141.4	28219.8	23412	12430.4	17710.2
3.31e-112	1.18185	m.17369	m.17369	type:complete c38080.graph_c0:2054-774(-) NR_ID: XP_023240340.1 E-value: 2.3e-199 Identity: 1113/1218(91) Score: 1817 Annotation: aspartate aminotransferase, mitochondrial-like	153262	154646	168132	327915	291499	290152	240423	251630	222929	185679	226109	221202
5.05e-44	1.09578	m.1737	m.1737	type:3prime_partial c18118.graph_c0:105-1481(+) NR_ID: XP_022649292.1 E-value: 9.7e-212 Identity: 1188/1374(86) Score: 1924 Annotation: uncharacterized protein LOC111245331	42807.1	50525	48252.4	54366.9	54122.4	51560	124039	83021.7	95601.6	82997	59135.7	74410.7
6.86e-79	1.14491	m.17384	m.17384	type:complete c38087.graph_c0:273-593(+) NR_ID: AFQ93569.1 E-value: 8.9e-60 Identity: 318/318(100) Score: 608 Annotation: muscle LIM protein	238265	215303	177693	217569	176935	213278	101085	64804.4	90520.1	237300	245663	195049
4.73e-64	1.1258	m.17385	m.17385	type:complete c38088.graph_c0:141-1016(+) NR_ID: XP_002401746.1 E-value: 1.1e-88 Identity: 618/777(79) Score: 861 Annotation: enoyl-CoA hydratase, putative	83062.4	81293.4	81512.1	85217.7	81040.1	67865.7	110134	111409	113357	63088.5	54555.3	37170.9
1.46e-45	1.09832	m.17393	m.17393	type:complete c38095.graph_c0:175-2337(+) NR_ID: XP_002415153.1 E-value: 2.8e-234 Identity: 1545/2040(75) Score: 2120 Annotation: Rab proteins geranylgeranyltransferase component A, putative	108659	104882	116649	71465	73211.6	73031.7	66765.8	52764.7	68305.4	90347.8	96146.8	50085
6.74e-35	1.0796	m.17403	m.17403	type:complete c38098.graph_c1:3946-1142(-) NR_ID: XP_023231462.1 E-value: 2.2e-242 Identity: 1632/2262(72) Score: 2191 Annotation: piwi-like protein Ago3	25326.6	16697.8	17005.2	33994.2	33029.1	27736.7	23836.3	24438.2	9763.2	48520.6	67064.7	76615.3
8.02e-58	1.11708	m.1741	m.1741	type:internal c18124.graph_c0:743-3(-) NR_ID: EFX86741.1 E-value: 1.1e-57 Identity: 453/741(61) Score: 593 Annotation: cubilin	91944.8	85323.5	85350.6	56257.2	56912.2	52137.4	160432	113170	67621.5	22531.9	22724.1	25399.3
5.87e-52	1.10841	m.17428	m.17428	type:complete c38108.graph_c0:1278-712(-) NR_ID: XP_002399363.1 E-value: 3.0e-66 Identity: 423/579(73) Score: 666 Annotation: conserved hypothetical protein	195241	143253	148553	109079	101131	127754	130972	59808	46009.6	213267	197807	233993
2.42e-81	1.14788	m.17449	m.17449	type:5prime_partial c38117.graph_c0:3-1262(+) NR_ID: KFM82977.1 E-value: 1.0e-138 Identity: 903/1101(82) Score: 1294 Annotation: Interleukin enhancer-binding factor 2-like protein, partial	96522.6	86097.5	79987.7	74376.5	68776.9	61614.3	81918.8	79451.1	70874.3	84378.7	94759.8	77769.9
2.5e-41	1.09121	m.17467	m.17467	type:complete c38129.graph_c0:189-2156(+) NR_ID: XP_002408337.1 E-value: 5.1e-291 Identity: 1539/1629(94) Score: 2609 Annotation: conserved hypothetical protein	47339.5	40439.4	45584.4	33078.9	33379.1	28001.1	29450.5	22926.3	21337.6	15364.3	18708.8	6337.76
9.17e-53	1.10963	m.17483	m.17483	type:complete c38135.graph_c0:586-245(-) NR_ID: XP_002413903.1 E-value: 2.7e-06 Identity: 192/327(58) Score: 147 Annotation: hypothetical protein IscW_ISCW012645	9380.71	20110.9	34070.5	108056	109277	94989.1	31.0086	2050.57	Filtered	2536.55	25.5631	22.6713
1.89e-109	1.17904	m.17485	m.17485	type:complete c38136.graph_c0:69-1742(+) NR_ID: XP_002413810.1 E-value: 5.9e-272 Identity: 1527/1596(95) Score: 2444 Annotation: F0F1-type ATP synthase, beta subunit, putative	866077	854899	907642	817154	802330	868314	1653638	1.51255e+06	1.32137e+06	519825	483738	550739
2.21e-45	1.09802	m.17492	m.17492	type:complete c38138.graph_c0:3553-1865(-) NR_ID: XP_002433643.1 E-value: 3.3e-294 Identity: 1524/1629(93) Score: 2636 Annotation: cAMP-dependent protein kinase catalytic subunit, putative	17559.1	21433.6	20640.4	23274.6	21174.6	45356.2	25556.7	36244.7	43624.9	89267.9	32532.9	43670.4
0.0315862	0.931585	m.17498	m.17498	type:complete c38140.graph_c0:3475-542(-) NR_ID: XP_013794487.1 E-value: 1.3e-210 Identity: 1863/3084(60) Score: 1917 Annotation: eukaryotic translation initiation factor 2-alpha kinase-like	2815.77	Filtered	Filtered	Filtered	Filtered	Filtered	5688.56	5036.22	6079.68	2885.41	Filtered	Filtered
1.52e-61	1.12235	m.17514	m.17514	type:5prime_partial c38145.graph_c0:2-982(+) NR_ID: XP_002399227.1 E-value: 1.6e-115 Identity: 708/819(86) Score: 1093 Annotation: hypothetical protein IscW_ISCW017546	12583.7	10663.7	14155.3	11089.4	12493.4	11543.8	18680.3	12057.8	14588.9	37088	34559.6	29768.5
1.62e-45	1.09824	m.17532	m.17532	type:5prime_partial c38153.graph_c0:1-804(+) NR_ID: XP_002412446.1 E-value: 1.3e-83 Identity: 540/642(84) Score: 817 Annotation: glutathione S-transferase, putative	19337.2	6776.22	5557.85	Filtered	Filtered	Filtered	Filtered	Filtered	Filtered	Filtered	Filtered	Filtered
4.9e-38	1.0854	m.17537	m.17537	type:complete c38155.graph_c0:3979-425(-) NR_ID: XP_002411740.1 E-value: 0.0e+00 Identity: 2730/3561(76) Score: 3947 Annotation: insulin degrading enzyme, putative	36478	39597.4	33861.1	23634.6	27321.3	24544.1	24000.7	19921.6	18348.1	24435.1	12747.6	16272.1
3.46e-60	1.12045	m.17542	m.17542	type:complete c38156.graph_c0:797-354(-) NR_ID: XP_002402827.1 E-value: 1.1e-52 Identity: 354/411(86) Score: 548 Annotation: deoxyuridine 5&apos;-triphosphate nucleotidohydrolase, putative	222705	184371	233131	31994.7	31835	31015.8	35367.2	23688.8	15551.8	25244.2	18260.2	21141.5
4.4e-65	1.1272	m.17553	m.17553	type:complete c38161.graph_c0:214-753(+) NR_ID: XP_001847098.1 E-value: 2.8e-42 Identity: 348/483(72) Score: 459 Annotation: mitochondrial 28S ribosomal protein S28	53585.7	68242.9	77007.9	85942.2	99945	115426	52124.4	66389.1	41189.3	69711.2	49418.1	71262.3
0.0200451	0.953216	m.1756	m.1756	type:5prime_partial c18154.graph_c0:1013-291(-) NR_ID: XP_022652284.1 E-value: 1.3e-21 Identity: 342/642(53) Score: 282 Annotation: acetylcholinesterase-1-like isoform X2	Filtered	7641.95	12473.5	6721.25	10239.4	Filtered	Filtered	9557.05	22082.1	Filtered	Filtered	Filtered
2.57e-39	1.08769	m.17566	m.17566	type:3prime_partial c38166.graph_c0:252-3617(+) NR_ID: XP_013774548.1 E-value: 5.0e-286 Identity: 2298/3762(61) Score: 2568 Annotation: WD repeat-containing protein 11-like	20569.2	19248.6	23053.3	8794.23	8563.58	9718.3	8967.2	7518.92	5532.6	3717.55	5073.29	5712.57
4.02e-93	1.16153	m.17570	m.17570	type:complete c38169.graph_c0:1642-413(-) NR_ID: XP_002399937.1 E-value: 4.0e-108 Identity: 852/1215(70) Score: 1030 Annotation: polyadenylate-binding protein-interacting protein, putative	407974	434328	386200	427307	385923	363673	289389	262173	273774	296081	241147	275963
5.46e-42	1.09234	m.17574	m.17574	type:complete c38170.graph_c0:224-595(+) NR_ID: DAA34340.1 E-value: 3.7e-41 Identity: 303/330(91) Score: 448 Annotation: TPA_inf: conserved protein 1893	77764.2	62484.2	59540.5	203904	206812	219160	151503	162596	135444	105140	73412	81635.7
3.57e-52	1.10873	m.17577	m.17577	type:complete c38171.graph_c0:258-863(+) NR_ID: XP_002414523.1 E-value: 6.0e-57 Identity: 420/543(77) Score: 586 Annotation: crystallin, alpha B, putative	84464.6	91196.8	94480.7	59410.3	57775.8	61654.8	94007.9	50756.7	49229.4	26769.3	28285.9	24073.9
1.73e-52	1.10921	m.17578	m.17578	type:5prime_partial c38172.graph_c0:1088-75(-) NR_ID: XP_015908912.1 E-value: 5.0e-141 Identity: 846/954(88) Score: 1313 Annotation: replication factor C subunit 5	77300.3	71901.5	69254.7	17126.8	26477.6	23711.7	23547.6	22125.1	24044.7	27638.4	35188.3	32717
9.03e-73	1.13728	m.17581	m.17581	type:5prime_partial c38174.graph_c0:2822-2223(-) NR_ID: XP_023239872.1 E-value: 1.4e-21 Identity: 234/339(69) Score: 281 Annotation: ras GTPase-activating protein-binding protein 2-like	125016	138574	127694	79418.4	83932.9	76859.9	40111.1	35769.7	21681.6	76743.5	85086.2	83970.2
1.72e-49	1.1046	m.17584	m.17584	type:5prime_partial c38175.graph_c0:1277-309(-) NR_ID: XP_019619243.1 E-value: 5.7e-110 Identity: 684/780(87) Score: 1045 Annotation: PREDICTED: iron-sulfur protein NUBPL-like	32814	22775.9	20485.9	31413.7	28883.1	18645.8	36498.9	38718.3	35282.1	27804.7	23252.1	19411.6
1.15e-90	1.15876	m.17585	m.17585	type:complete c38177.graph_c0:1090-62(-) NR_ID: AEI91122.1 E-value: 2.4e-162 Identity: 906/1023(88) Score: 1497 Annotation: inorganic pyrophosphatase	157160	157879	154855	158174	151592	126677	148606	145596	159687	117501	115668	132041
2.97e-62	1.12333	m.17587	m.17587	type:5prime_partial c38178.graph_c0:3-404(+) NR_ID: XP_002415514.1 E-value: 1.7e-12 Identity: 168/240(70) Score: 201 Annotation: conserved hypothetical protein	98525.5	118908	92689	74035.9	63954.6	82922.4	97537.7	73483.4	82149.3	21253.1	20842.3	24625.2
3.22e-16	1.03639	m.17589	m.17589	type:complete c38179.graph_c0:460-1392(+) NR_ID: XP_002435778.1 E-value: 8.4e-50 Identity: 534/942(56) Score: 526 Annotation: sulfotransferase, putative	6714.01	2732.05	7613.1	Filtered	Filtered	Filtered	Filtered	2518.6	Filtered	Filtered	Filtered	Filtered
1.17e-77	1.1434	m.17592	m.17592	type:complete c38181.graph_c0:369-1442(+) NR_ID: XP_002402073.1 E-value: 2.0e-164 Identity: 924/975(94) Score: 1515 Annotation: arsenite-translocating ATPase, putative	99660.6	97350.4	103340	85897.3	102196	95466.6	80978.6	76773.1	58868.8	94881.4	98332.1	92344.6
1.38e-45	1.09836	m.17601	m.17601	type:complete c38189.graph_c0:214-4341(+) NR_ID: XP_013781872.1 E-value: 0.0e+00 Identity: 2643/4188(63) Score: 3172 Annotation: paired amphipathic helix protein Sin3a-like isoform X1	23393.1	23262.1	17956	29155.2	30048.6	29011.1	31526	27465.2	20878.3	26698.4	26998.8	25591.9
3.61e-80	1.14646	m.17605	m.17605	type:complete c38190.graph_c0:307-1182(+) NR_ID: XP_023210766.1 E-value: 3.7e-116 Identity: 708/861(82) Score: 1098 Annotation: spermidine synthase-like	164063	171615	150558	241810	230271	214050	222575	221316	202445	424076	358883	378566
1.3e-35	1.08095	m.17635	m.17635	type:3prime_partial c38199.graph_c1:498-1(-) NR_ID: XP_002416540.1 E-value: 2.2e-17 Identity: 171/204(83) Score: 244 Annotation: conserved hypothetical protein	60734.8	48228.8	58393.2	Filtered	Filtered	Filtered	33199.8	37748	29636.6	Filtered	Filtered	Filtered
1.01e-55	1.11403	m.17639	m.17639	type:complete c38202.graph_c0:923-15(-) NR_ID: XP_002434442.1 E-value: 1.1e-35 Identity: 441/756(58) Score: 404 Annotation: cell death regulator Aven, putative	37909.2	41549.7	43009.8	39161.3	42188.1	34285.5	19551.8	20335.4	15587	8526.72	10988.1	10860
1.96e-49	1.10451	m.17661	m.17661	type:5prime_partial c38213.graph_c0:1-1635(+) NR_ID: XP_002399997.1 E-value: 0.0e+00 Identity: 1539/1551(99) Score: 2815 Annotation: conserved hypothetical protein	24414.3	41221.8	34019	Filtered	Filtered	3277.05	14768.1	4261.09	117411	Filtered	Filtered	50541.3
3.48e-57	1.11616	m.17668	m.17668	type:complete c38218.graph_c0:2136-178(-) NR_ID: XP_002403644.1 E-value: 7.7e-162 Identity: 1296/2052(63) Score: 1495 Annotation: LEM domain-containing protein, putative	48695	24879.1	70084.7	54292.4	62234.4	64563.9	90235.1	110800	87264.9	94245	95382.9	99094.4
5.21e-10	1.01515	m.17677	m.17677	type:internal c38220.graph_c0:1-2358(+) NR_ID: OQR79257.1 E-value: 4.0e-282 Identity: 1641/2034(80) Score: 2533 Annotation: hypothetical protein BIW11_05863, partial	Filtered	Filtered	Filtered	Filtered	Filtered	Filtered	14484.4	15064.3	14800.8	Filtered	Filtered	Filtered
2.25e-105	1.1748	m.17682	m.17682	type:complete c38221.graph_c0:249-1838(+) NR_ID: XP_002406257.1 E-value: 9.3e-251 Identity: 1428/1590(89) Score: 2261 Annotation: tyrosyl-tRNA synthetase, putative	131057	129810	143892	106508	113762	107559	68479.8	68366.4	73763.2	98062.1	100963	87539.2
1.54e-71	1.1357	m.17686	m.17686	type:complete c38224.graph_c0:174-800(+) NR_ID: XP_002404303.1 E-value: 1.4e-112 Identity: 624/624(100) Score: 1066 Annotation: RAS-related protein, putative	65919.1	56949.4	54633	51000.1	47720.5	33656.2	26933.2	15779.2	21642	27333.9	19417.2	35992.7
6.53e-33	1.07578	m.17688	m.17688	type:internal c38225.graph_c0:2858-3(-) NR_ID: XP_013775712.1 E-value: 5.4e-47 Identity: 492/891(55) Score: 506 Annotation: uncharacterized protein LOC106460541	16631.7	11643.4	11169.3	6558.04	5896.87	3632.87	37291.8	39083.4	44391.8	Filtered	Filtered	11591.1
3.55e-95	1.16381	m.17693	m.17693	type:complete c38226.graph_c0:173-1084(+) NR_ID: DAA34574.1 E-value: 3.3e-160 Identity: 831/909(91) Score: 1478 Annotation: TPA_exp: Na+/K+ ATPase beta subunit	139901	146822	98736.3	310867	321978	310123	373353	418753	462364	346440	254623	234292
1.49e-46	1.09993	m.17705	m.17705	type:complete c38233.graph_c0:1893-1237(-) NR_ID: XP_002409048.1 E-value: 4.4e-106 Identity: 612/657(93) Score: 1010 Annotation: glycoprotein 25l, putative	151578	106140	153238	116417	178535	160870	252876	239325	190301	166934	188543	155003
2.83e-77	1.14292	m.17707	m.17707	type:complete c38234.graph_c0:365-1504(+) NR_ID: XP_002409478.1 E-value: 5.8e-162 Identity: 966/1098(87) Score: 1494 Annotation: isocitrate dehydrogenase, putative	44059.1	48086.1	46841.9	123125	122973	126131	73055.5	64420.6	56884.7	96508.5	95307.3	90224.1
7.56e-34	1.0776	m.17731	m.17731	type:internal c38245.graph_c0:2-364(+) NR_ID: KZS12377.1 E-value: 5.5e-05 Identity: 84/102(82) Score: 136 Annotation: Src substrate cortactin	25431.3	19501.7	15842.2	14026.1	13517.8	11230.4	34104.1	26625.1	28979.1	17091.9	13468.1	20473.2
3.44e-64	1.12599	m.17741	m.17741	type:5prime_partial c38248.graph_c0:775-107(-) NR_ID: XP_002412861.1 E-value: 5.1e-65 Identity: 426/522(81) Score: 656 Annotation: ribosomal protein L17, putative	72067.8	71555.7	79831.6	122822	128744	129609	72825.7	53965.3	51415.5	117628	55474.8	105080
2.55e-76	1.14174	m.17745	m.17745	type:complete c38250.graph_c0:1083-157(-) NR_ID: XP_002435540.1 E-value: 2.5e-54 Identity: 585/945(61) Score: 565 Annotation: conserved hypothetical protein	178941	180472	179569	165110	153690	137032	187192	192590	190577	110233	120299	143310
3.82e-58	1.11755	m.17747	m.17747	type:complete c38251.graph_c0:133-1131(+) NR_ID: XP_013784968.1 E-value: 3.1e-143 Identity: 855/978(87) Score: 1332 Annotation: tumor suppressor candidate 3-like	99142.7	108353	100626	112681	107599	91362.8	114783	226410	188923	43690.5	55888.8	54193.9
1.29e-84	1.15177	m.17750	m.17750	type:complete c38252.graph_c0:74-931(+) NR_ID: AAY66829.1 E-value: 4.4e-138 Identity: 780/855(91) Score: 1287 Annotation: succinate dehydrogenase Ip subunit	111975	103108	103406	129037	116802	115825	142698	147288	147171	76168.2	58914.3	62246.2
4.16e-56	1.1146	m.17754	m.17754	type:complete c38256.graph_c0:246-857(+) NR_ID: DAA34579.1 E-value: 1.0e-96 Identity: 567/603(94) Score: 929 Annotation: TPA_exp: COX4 neighbor	125741	130661	91472.8	72855.9	18534	29289	7487.86	44934.5	14616.9	15455.5	17324.8	13832.8
3.31e-55	1.11328	m.17766	m.17766	type:internal c38263.graph_c0:3-1139(+) NR_ID: XP_015911043.1 E-value: 1.0e-126 Identity: 774/1002(77) Score: 1190 Annotation: 2-amino-3-carboxymuconate-6-semialdehyde decarboxylase	82439.9	82290.2	78305.4	37146.5	39947	33784.5	20838.6	18452.9	13489.1	11292	8660.11	11547.2
5.63e-30	1.06988	m.17769	m.17769	type:internal c38265.graph_c0:1000-2(-) NR_ID: XP_002416637.1 E-value: 1.5e-134 Identity: 678/711(95) Score: 1257 Annotation: conserved hypothetical protein	16379.6	15996.4	11959	8296.73	9883.03	10395.4	13581.6	6447.95	2892.84	11867.6	8604.91	13632.4
1.04e-31	1.0734	m.17776	m.17776	type:complete c38268.graph_c0:47-3001(+) NR_ID: XP_022241871.1 E-value: 7.1e-236 Identity: 1869/3030(61) Score: 2135 Annotation: rab3 GTPase-activating protein catalytic subunit-like isoform X2	57130.4	56932.8	70626.2	17158.8	24383.8	17911.7	14255.5	19466.6	16066.7	18675.6	10180.9	12088.9
2.95e-66	1.12878	m.17781	m.17781	type:complete c38270.graph_c0:221-1054(+) NR_ID: XP_002002087.1 E-value: 3.6e-28 Identity: 258/417(61) Score: 339 Annotation: uncharacterized protein Dmoj_GI14160, isoform A	39933.3	23831.7	24600.4	25634.2	28402.7	26867.4	78056.5	121193	121399	28299.5	21887.3	20652.4
7.36e-43	1.09382	m.17790	m.17790	type:complete c38274.graph_c0:154-666(+) NR_ID: XP_021913093.1 E-value: 6.1e-87 Identity: 504/510(98) Score: 844 Annotation: calcineurin subunit B type 2	63989.8	55678.2	35825	74525.7	79600.5	51721	26275.9	27559.5	8404.85	63810.8	68413.8	42308
3.11e-65	1.1274	m.17802	m.17802	type:complete c38282.graph_c0:1626-202(-) NR_ID: XP_002434377.1 E-value: 5.0e-179 Identity: 1134/1395(81) Score: 1642 Annotation: galactokinase, putative	39827.8	41904.8	42020.1	43226.3	42631.6	37087.3	21315.3	20812.2	25996.9	59556.4	43485.1	36935.7
2.16e-50	1.106	m.17805	m.17805	type:complete c38284.graph_c0:1710-187(-) NR_ID: XP_002412141.1 E-value: 4.6e-162 Identity: 1089/1530(71) Score: 1496 Annotation: beta-carotene dioxygenase, putative	40890.9	44062.2	48660.4	29804.7	24017.1	37649.9	26367.7	33763.4	35431.6	11566.2	13412.3	9414.6
2.97e-27	1.06412	m.17810	m.17810	type:complete c38287.graph_c0:2328-109(-) NR_ID: XP_002406051.1 E-value: 3.1e-151 Identity: 993/1278(77) Score: 1404 Annotation: DEAD box ATP-dependent RNA helicase, putative	14894.3	9545.84	19124	17423.1	21043.7	21138.9	18068	15489	25027.8	20944.7	30445.4	19475.7
2.22e-87	1.15499	m.17831	m.17831	type:5prime_partial c38295.graph_c0:1154-165(-) NR_ID: DAA34045.1 E-value: 4.7e-43 Identity: 375/543(69) Score: 468 Annotation: TPA_exp: hypothetical secreted protein 1652	321268	332698	340426	133062	158754	124898	101339	124137	76233.9	53556.9	59422.4	42279.1
1.54e-30	1.07104	m.17839	m.17839	type:5prime_partial c38299.graph_c0:1178-129(-) NR_ID: XP_023223801.1 E-value: 1.2e-92 Identity: 699/1038(67) Score: 896 Annotation: DNA primase small subunit-like	8437.7	3205.58	885.36	Filtered	Filtered	Filtered	Filtered	Filtered	Filtered	Filtered	3003.75	Filtered
2.6e-57	1.11635	m.17841	m.17841	type:complete c38300.graph_c0:766-110(-) NR_ID: XP_013781788.1 E-value: 9.9e-90 Identity: 564/657(85) Score: 869 Annotation: UPF0428 protein CXorf56 homolog	30228.9	26966.1	29711.4	18477.7	8687.37	20499.6	12992	24985.4	29851.7	Filtered	2217.7	6085.62
1.3e-47	1.10163	m.17856	m.17856	type:5prime_partial c38308.graph_c0:1116-94(-) NR_ID: DAA34151.1 E-value: 5.3e-106 Identity: 600/681(88) Score: 1011 Annotation: TPA_inf: serine protease-like protein precursor	27099.1	18965.1	13676	22937.5	13941.7	13789.5	13893.2	11456	7121.83	10026.1	7911.67	20253
2.06e-12	1.02412	m.17862	m.17862	type:complete c38310.graph_c0:200-1429(+) NR_ID: KFM63435.1 E-value: 1.8e-71 Identity: 654/1062(61) Score: 714 Annotation: Poly(ADP-ribose) glycohydrolase ARH3, partial	22204.2	22568.8	26180.8	3020.99	3464.34	Filtered	26588.3	27469.3	24470.7	5349.2	Filtered	Filtered
9.48e-37	1.08306	m.17867	m.17867	type:complete c38314.graph_c0:2310-193(-) NR_ID: XP_023219710.1 E-value: 3.0e-79 Identity: 756/1644(45) Score: 783 Annotation: papilin-like isoform X1	18659.1	26439.2	30065.7	10634.2	6786.17	12417.4	30272.4	42188.1	51061.1	11580.2	2314.6	16479.9
2.61e-52	1.10894	m.17895	m.17895	type:3prime_partial c38334.graph_c0:396-1(-) NR_ID: AIX97454.1 E-value: 2.7e-21 Identity: 231/378(61) Score: 277 Annotation: cystatin-3	15053.8	11702.2	7364.03	250103	214497	17863.9	9773.44	7089.48	11460	326849	127852	6820.8
6.24e-52	1.10837	m.17912	m.17912	type:3prime_partial c38342.graph_c0:2257-2(-) NR_ID: XP_021928378.1 E-value: 7.3e-132 Identity: 858/1134(75) Score: 1237 Annotation: splicing factor 1-like	69673.6	72609.1	73545.3	54381.8	55036.5	43342.4	38588.9	51290	45384.6	62098.7	74929.4	64466.1
1.58e-90	1.1586	m.17933	m.17933	type:complete c38350.graph_c0:536-1114(+) NR_ID: XP_002406497.1 E-value: 1.3e-64 Identity: 414/459(90) Score: 652 Annotation: EF-Hand domain-containing protein, putative	38028.6	31462	30725.8	35384.3	35667.8	33643.8	36349.4	30914.5	27535.1	39609.6	44586.2	34052.9
5.01e-68	1.13113	m.17936	m.17936	type:complete c38352.graph_c0:194-709(+) NR_ID: XP_002403622.1 E-value: 2.7e-82 Identity: 450/492(91) Score: 804 Annotation: Ufm1-conjugating enzyme, putative	83209	91391.2	116551	77473.5	73410.4	89493.4	31498.7	28167.2	30104.8	67693.2	71699.7	76565.1
8.8e-23	1.05388	m.17938	m.17938	type:complete c38353.graph_c0:115-978(+) NR_ID: XP_002415069.1 E-value: 6.8e-22 Identity: 396/726(54) Score: 285 Annotation: hypothetical protein IscW_ISCW014618	51573.9	50175.9	45204.5	49394.7	43987.3	58092.6	72087.9	67087	28529	110566	102218	109408
1.14e-63	1.12528	m.17943	m.17943	type:complete c38355.graph_c0:307-1206(+) NR_ID: XP_002413050.1 E-value: 1.8e-113 Identity: 723/918(78) Score: 1075 Annotation: glyoxalase, putative	92829.2	83956.1	94687.5	80463.3	67589.7	75064.9	76866.8	69135.9	82624.8	60009.5	69308	63967.3
9.61e-20	1.04623	m.17957	m.17957	type:3prime_partial c38365.graph_c0:484-2(-) NR_ID: DAA34065.1 E-value: 3.4e-63 Identity: 399/483(82) Score: 639 Annotation: TPA_exp: sulfotransferase	20007.9	14547.8	35822.2	2904.03	18153.2	16466.4	14608.3	16932.3	23722.1	Filtered	Filtered	2752.24
5.88e-50	1.10532	m.17959	m.17959	type:complete c38366.graph_c0:4233-2110(-) NR_ID: XP_013780783.1 E-value: 5.4e-294 Identity: 1779/2121(83) Score: 2635 Annotation: epithelial splicing regulatory protein 2-like isoform X2	21839.9	16677.1	20062.7	22789.1	19798.5	18416.1	32864.6	34736.9	40609.4	48528.3	44621.1	36964.3
1.03e-45	1.09857	m.17967	m.17967	type:complete c38369.graph_c0:622-284(-) NR_ID: XP_002412251.1 E-value: 2.2e-53 Identity: 312/315(99) Score: 553 Annotation: dynein light chain, putative	94383.1	91920.9	81723.5	84911.7	78693	73439.4	68354.8	88332.6	73341.6	81431	79769.6	70740.9
7.29e-68	1.13092	m.17973	m.17973	type:5prime_partial c38373.graph_c0:1-444(+) NR_ID: XP_002436291.1 E-value: 1.1e-39 Identity: 309/417(74) Score: 436 Annotation: glutathione S-transferase, putative	360166	376836	371657	209954	195222	214217	115960	186232	170270	91700.9	88687.8	103498
1.78e-78	1.1444	m.17981	m.17981	type:complete c38378.graph_c0:328-1572(+) NR_ID: AHC98658.1 E-value: 2.4e-201 Identity: 1155/1242(92) Score: 1834 Annotation: serine protease inhibitor 7 RmS7	25415	27961.9	26974.2	37407.6	39001.5	42166.3	67412.4	84597.5	76643.4	55369	61557.2	62616.2
1.82e-67	1.13039	m.18001	m.18001	type:complete c38391.graph_c0:233-1147(+) NR_ID: XP_003745759.1 E-value: 1.4e-150 Identity: 876/912(96) Score: 1395 Annotation: PREDICTED: calbindin-32	44974.5	42047.5	33815.4	60626.7	57365.2	58371.7	51130.5	37978.2	34919.2	58801.2	57268.1	55535.1
4.4e-41	1.09078	m.18002	m.18002	type:3prime_partial c38392.graph_c0:2289-1(-) NR_ID: XP_002406456.1 E-value: 7.7e-97 Identity: 1059/2013(52) Score: 935 Annotation: hypothetical protein IscW_ISCW021260	28216.6	12085.5	16762.6	Filtered	Filtered	1989.56	1707.99	31953.4	20710.3	Filtered	Filtered	Filtered
2.34e-52	1.10901	m.18009	m.18009	type:5prime_partial c38394.graph_c0:3-380(+) NR_ID: DAA34640.1 E-value: 7.3e-37 Identity: 246/264(93) Score: 411 Annotation: TPA_inf: acyl-CoA-binding protein	386864	209122	250319	262308	373141	404559	111341	112534	78402.7	125794	136492	132497
7.66e-92	1.16009	m.18013	m.18013	type:5prime_partial c38397.graph_c0:1-693(+) NR_ID: XP_002413834.1 E-value: 4.8e-119 Identity: 654/687(95) Score: 1122 Annotation: mRNA cleavage factor I subunit, putative	213351	209493	182307	182082	139167	162549	74449.5	76043.5	78746.8	179803	186375	182457
2.48e-60	1.12065	m.18015	m.18015	type:complete c38399.graph_c0:2740-743(-) NR_ID: XP_013785928.1 E-value: 1.2e-197 Identity: 1386/1977(70) Score: 1804 Annotation: tubulin--tyrosine ligase-like protein 12 isoform X1	58791.2	67818.6	74097.8	26775.8	23815.7	25847.6	33077.4	31192.4	28395	54919.2	60457.1	52007.9
3.62e-45	1.09767	m.18033	m.18033	type:complete c38404.graph_c0:173-970(+) NR_ID: XP_013779114.1 E-value: 3.4e-92 Identity: 654/789(82) Score: 891 Annotation: COP9 signalosome complex subunit 7a-like	10846.3	15276.3	6573.87	5289	10095.3	7151.6	8227.42	10160.2	9014.14	28365.1	18136.9	9454.96
3.85e-76	1.14152	m.18038	m.18038	type:5prime_partial c38407.graph_c0:832-56(-) NR_ID: XP_013778864.1 E-value: 7.9e-86 Identity: 549/666(82) Score: 836 Annotation: proteasome subunit beta type-4-like	165131	182276	193305	192207	127107	152670	94118.9	102946	113184	134272	125525	123999
2.64e-35	1.08037	m.18044	m.18044	type:complete c38411.graph_c0:1312-551(-) NR_ID: XP_002412964.1 E-value: 1.9e-116 Identity: 711/759(93) Score: 1100 Annotation: integral membrane protein, putative	274690	78246	54430.4	95483	84359.4	87515.4	76478.1	74046.4	82071.2	110067	89950.5	121357
1.44e-50	1.10627	m.18047	m.18047	type:complete c38412.graph_c0:143-577(+) NR_ID: XP_002399973.1 E-value: 2.6e-78 Identity: 426/432(98) Score: 769 Annotation: G10 protein/nuclear transcription regulator, putative	51360.6	53112.8	58597.4	38518	40197.9	40956.3	37278.4	36029.6	26077.1	60275.7	59430.2	62352.4
4.18e-72	1.13643	m.18071	m.18071	type:complete c38420.graph_c0:152-610(+) NR_ID: AHX02954.1 E-value: 1.7e-75 Identity: 453/456(99) Score: 745 Annotation: actin-related protein 2/3 complex subunit 5	220274	196137	193382	198381	185264	195944	199049	179351	193615	178807	179743	182327
5.38e-81	1.14746	m.18074	m.18074	type:complete c38421.graph_c0:78-1619(+) NR_ID: PRD25368.1 E-value: 2.5e-216 Identity: 1257/1368(91) Score: 1964 Annotation: Dihydrolipoyl dehydrogenase	158019	145780	158210	122991	121370	118030	79035	82761.1	85514.3	109682	100969	108620
1.4e-52	1.10935	m.18088	m.18088	type:5prime_partial c38433.graph_c0:1584-1042(-) NR_ID: XP_002406236.1 E-value: 1.3e-50 Identity: 384/453(84) Score: 531 Annotation: cuticle protein, putative	29268.9	25275.9	21578.1	11177.2	11072.7	19403	45345.8	37184.8	35050.7	7174.81	7846.48	9543.35
2.39e-85	1.15263	m.18098	m.18098	type:complete c38440.graph_c0:447-1031(+) NR_ID: XP_002410493.1 E-value: 3.4e-97 Identity: 561/576(97) Score: 933 Annotation: Ca2+ sensor, putative	85693.5	76879.1	93058.9	180412	190232	182354	80694	80232.4	59453.2	164270	158014	141940
8.62e-69	1.13214	m.18100	m.18100	type:complete c38442.graph_c0:945-202(-) NR_ID: XP_015906699.2 E-value: 4.0e-47 Identity: 483/759(63) Score: 502 Annotation: replication protein A 32 kDa subunit-B-like	97459.9	116909	118494	103785	90049	97042.2	91028.1	90583.4	104337	150245	126374	139462
2.81e-45	1.09785	m.18103	m.18103	type:complete c38444.graph_c0:480-1604(+) NR_ID: XP_002433447.1 E-value: 3.5e-159 Identity: 963/1131(85) Score: 1470 Annotation: ubiquitin-conjugating enzyme, putative	25254.1	27540.4	14495.2	28775	21031.9	21756.3	38070	32620.9	32819.3	51533.9	35274.3	40859.8
2.96e-66	1.12878	m.18108	m.18108	type:5prime_partial c38448.graph_c1:2-805(+) NR_ID: XP_002402210.1 E-value: 1.2e-118 Identity: 705/825(85) Score: 1119 Annotation: beta 1 syntrophin, putative	44158.8	43974.7	41279.4	41483.3	41307.8	36850.9	56315	59851	58035.3	60992.6	59550.3	60157.5
1.15e-55	1.11395	m.18121	m.18121	type:complete c38453.graph_c0:3210-4778(+) NR_ID: XP_002405745.1 E-value: 1.2e-133 Identity: 1113/1608(69) Score: 1251 Annotation: epsin 4/enthoprotin, putative	41392.3	42574.1	38661.7	41215.8	31394.6	42208.5	44829.7	39638.8	42882.4	53783.1	36535.2	39017.3
1.11e-53	1.11101	m.18122	m.18122	type:complete c38453.graph_c0:2178-838(-) NR_ID: XP_002405746.1 E-value: 2.4e-231 Identity: 1206/1224(98) Score: 2093 Annotation: protein phosphatase, putative	25535.1	26018.4	24657.3	34057.2	34820.9	34013.9	25256.3	25394.2	26711.9	39344.7	32946.2	34984.4
7.38e-67	1.12958	m.18130	m.18130	type:5prime_partial c38456.graph_c0:3-728(+) NR_ID: XP_002435177.1 E-value: 5.3e-76 Identity: 528/624(84) Score: 751 Annotation: steroid membrane receptor Hpr6.6/25-Dx, putative	59616.9	52954.6	66866.7	57918.2	82961.6	76208	280475	246900	287300	39718.9	42670.2	66772.8
2.44e-80	1.14667	m.18138	m.18138	type:complete c38462.graph_c0:2284-764(-) NR_ID: XP_013790589.1 E-value: 3.5e-271 Identity: 1452/1518(95) Score: 2437 Annotation: tRNA-splicing ligase RtcB homolog	78488.8	77726.8	71945.3	91532.2	91580.7	78144.5	66851.6	54002.6	61674	108163	106547	99131.2
5.48e-64	1.12571	m.18141	m.18141	type:complete c38463.graph_c0:2272-1091(-) NR_ID: XP_002399895.1 E-value: 1.4e-110 Identity: 762/1083(70) Score: 1051 Annotation: phospholipase A2 precursor, putative	53753.7	55608.8	59152.2	77774.8	68246.6	78189.9	179315	143560	123635	37937.2	43092.5	36785.7
3.99e-63	1.12454	m.18148	m.18148	type:complete c38467.graph_c0:2654-1998(-) NR_ID: XP_015378849.1 E-value: 2.1e-15 Identity: 171/276(61) Score: 228 Annotation: PREDICTED: uncharacterized protein C14orf119	174024	121099	12006.2	145628	120655	26407.4	Filtered	21119.7	20289	84195.5	77827.3	27622.2
1.01e-79	1.14592	m.18151	m.18151	type:complete c38468.graph_c0:2025-766(-) NR_ID: DAA34728.1 E-value: 7.2e-222 Identity: 1227/1257(97) Score: 2011 Annotation: TPA_inf: translation factor	204275	224136	225862	155099	154194	149523	102917	116374	140578	150565	127677	139498
2.53e-76	1.14175	m.18155	m.18155	type:complete c38470.graph_c0:172-780(+) NR_ID: XP_015929200.1 E-value: 4.7e-78 Identity: 519/579(89) Score: 768 Annotation: proteasome subunit beta type-2-like	544095	516819	495869	577965	485188	461231	262549	185296	287540	734521	711410	839414
2.87e-26	1.06195	m.18158	m.18158	type:5prime_partial c38474.graph_c0:2-1414(+) NR_ID: XP_002408077.1 E-value: 9.2e-234 Identity: 1281/1344(95) Score: 2114 Annotation: endocytosis/signaling protein EHD1, putative	3714.69	1868.77	3711.26	5139.31	3398.21	3885.61	13064.2	7753	8242.16	Filtered	22831.6	Filtered
9.15e-20	1.04628	m.18173	m.18173	type:complete c38482.graph_c0:268-1584(+) NR_ID: PRD19521.1 E-value: 2.2e-173 Identity: 1002/1236(81) Score: 1593 Annotation: acp7	11148.6	18014.3	14575.8	11750	13665	9129.08	13517.6	7087.3	11131.6	14899.1	17995.8	9768.94
5.61e-85	1.15219	m.18177	m.18177	type:complete c38484.graph_c0:1174-149(-) NR_ID: BAF43801.1 E-value: 2.5e-212 Identity: 1020/1023(99) Score: 1928 Annotation: Longipain	59606.2	59146.8	61390.8	74366.9	73196.5	68417.3	61587	84167.8	65586.6	111069	127030	111600
3.23e-105	1.17464	m.18183	m.18183	type:complete c38486.graph_c0:574-2193(+) NR_ID: XP_002400928.1 E-value: 1.5e-219 Identity: 1176/1221(96) Score: 1992 Annotation: G-3-P dehydrogenase, putative	169665	159767	161962	165966	164039	180033	159867	161103	162558	223582	235523	233576
9.78e-46	1.0986	m.18193	m.18193	type:complete c38490.graph_c0:2229-745(-) NR_ID: XP_002411077.1 E-value: 2.7e-228 Identity: 1431/1482(96) Score: 2067 Annotation: WD-repeat protein, putative	27932.6	25409.2	23415.4	18849.6	28566.6	27000.2	18173.2	20036.6	34620.5	58448.5	58198.4	58187.8
0.0001874	0.991125	m.18207	m.18207	type:complete c38494.graph_c0:251-673(+) NR_ID: XP_002409473.1 E-value: 6.7e-23 Identity: 300/414(72) Score: 291 Annotation: conserved hypothetical protein	23511.3	16086.6	26687.7	40037	67050.2	63344.4	45195.1	104602	86638.6	57561.5	78243	69650.3
1.75e-41	1.09148	m.18208	m.18208	type:internal c38495.graph_c0:1205-3(-) NR_ID: XP_015909967.1 E-value: 2.5e-163 Identity: 936/1017(92) Score: 1506 Annotation: neurofibromin-like isoform X1	41469	38131.5	24713	40381.7	26172.8	22318.2	8819.02	7738.13	16612.9	15512.1	22361	28339.6
4.62e-107	1.17656	m.18214	m.18214	type:5prime_partial c38497.graph_c0:2-793(+) NR_ID: XP_014681322.1 E-value: 7.3e-87 Identity: 582/759(76) Score: 845 Annotation: PREDICTED: U1 small nuclear ribonucleoprotein A-like	113198	114639	126253	142235	128847	143810	111123	151240	200196	175607	159024	158050
2.38e-39	1.08775	m.18217	m.18217	type:5prime_partial c38498.graph_c1:1528-212(-) NR_ID: XP_002436064.1 E-value: 1.2e-38 Identity: 396/645(61) Score: 431 Annotation: neurofilament-H, putative	53049.6	65572.1	59349.1	69580.2	62300.2	66059	66753.7	69685.5	69386.5	57292.8	63579.7	74329.6
1.49e-27	1.06477	m.18221	m.18221	type:complete c38499.graph_c0:232-1146(+) NR_ID: KFM80641.1 E-value: 4.8e-74 Identity: 513/675(76) Score: 735 Annotation: Cytochrome b reductase 1, partial	Filtered	8278.65	3628.42	11134.4	8402.38	7950.39	4387.59	5404.03	3258.45	5818.53	13093.5	3474.77
1.26e-51	1.1079	m.18252	m.18252	type:5prime_partial c38507.graph_c0:1-1419(+) NR_ID: XP_002411706.1 E-value: 2.6e-42 Identity: 690/1398(49) Score: 463 Annotation: conserved hypothetical protein	43697.4	43848.9	33405.4	57897.8	51705.7	58883.6	17941.6	30946.3	20029.1	69839	66891.3	49773.2
8.58e-34	1.07749	m.18265	m.18265	type:complete c38511.graph_c0:140-2527(+) NR_ID: AAQ86833.1 E-value: 3.0e-253 Identity: 1563/2040(76) Score: 2284 Annotation: block of proliferation protein	37901.2	34775.5	57270.3	30383.9	33149.1	29333.2	17653	25584.1	24490.8	31860.3	29680.4	24705.2
1.02e-96	1.16551	m.18271	m.18271	type:complete c38515.graph_c0:1712-252(-) NR_ID: XP_002435760.1 E-value: 5.0e-126 Identity: 930/1401(66) Score: 1185 Annotation: FK506 binding protein (FKBP), putative	228957	219609	202797	154449	158298	160382	96586.3	72931.2	64224	119824	115979	103002
2.59e-41	1.09118	m.18275	m.18275	type:5prime_partial c38516.graph_c0:1243-116(-) NR_ID: XP_013772552.1 E-value: 1.3e-97 Identity: 687/999(68) Score: 939 Annotation: THO complex subunit 6 homolog	91892.1	63048.7	83236.2	25668.7	23242.8	28700.5	64986	37472.7	39457.7	20819	13516.9	14898.3
1.27e-80	1.14701	m.18277	m.18277	type:complete c38517.graph_c0:435-112(-) NR_ID: XP_002402270.1 E-value: 1.5e-51 Identity: 312/321(97) Score: 537 Annotation: small nuclear ribonucleoprotein (snRNP) splicing factor	112225	99828	30116.3	260182	198386	106952	51682.7	41409.4	53062.5	210612	155142	69278.3
3.38e-26	1.06179	m.18278	m.18278	type:complete c38519.graph_c0:1657-338(-) NR_ID: XP_013080422.1 E-value: 5.6e-124 Identity: 852/1185(71) Score: 1167 Annotation: PREDICTED: LOW QUALITY PROTEIN: GDP-fucose protein O-fucosyltransferase 2-like	37051.9	35955.2	36494.6	36709.5	40381.9	39588.8	27990.5	43208.4	34848.7	19025.3	25956.8	21482.3
1.4e-116	1.18625	m.18281	m.18281	type:complete c38520.graph_c0:79-1029(+) NR_ID: DAA34051.1 E-value: 7.6e-123 Identity: 684/693(98) Score: 1156 Annotation: TPA_exp: 40S ribosomal protein SA	1.02559e+06	873571	901794	871831	787421	812193	631779	520199	514101	581556	592847	589195
7.17e-24	1.05647	m.18293	m.18293	type:5prime_partial c38526.graph_c0:3-1943(+) NR_ID: XP_023223006.1 E-value: 5.7e-202 Identity: 1446/1782(81) Score: 1841 Annotation: RUN and FYVE domain-containing protein 2-like isoform X2	31455.9	28812.1	32403.2	12452.8	16685.8	21020.4	35180.8	19191.1	8439.62	24271.9	22674.2	35671.5
1.96e-42	1.0931	m.18301	m.18301	type:complete c38529.graph_c0:103-906(+) NR_ID: XP_002402970.1 E-value: 1.3e-107 Identity: 669/807(82) Score: 1024 Annotation: cytochrome C oxidase assembly protein, putative	11373	14977.4	18092.9	20563.8	20829.1	26415.6	52353.5	57569.6	56007	27420.5	22889.6	22712.9
7.61e-16	1.03528	m.18304	m.18304	type:complete c38531.graph_c0:106-1479(+) NR_ID: XP_023210805.1 E-value: 1.2e-153 Identity: 1056/1380(76) Score: 1423 Annotation: protein tumorous imaginal discs, mitochondrial-like isoform X1	2929.07	3694.22	6233.02	8614.83	8083.59	8417.43	7076.25	10858.8	7700.35	3776.57	13363.4	3575.96
5.69e-41	1.09059	m.18308	m.18308	type:complete c38533.graph_c0:501-112(-) NR_ID: XP_002399649.1 E-value: 6.8e-70 Identity: 375/387(96) Score: 696 Annotation: RNA polymerase II subunit, putative	28541.7	20731	26088.9	37863	46548.2	45947.4	24048.2	23462.2	19007.6	46310.6	33631.8	40348.4
3.07e-29	1.06836	m.18310	m.18310	type:complete c38535.graph_c0:103-534(+) NR_ID: XP_002408412.1 E-value: 5.4e-28 Identity: 276/363(76) Score: 335 Annotation: proteasome assembly chaperone, putative	1933.91	8500.89	12925	30163.9	22006.8	16766.9	4585.21	2826.03	Filtered	19977.1	9931.25	14917.5
4.14e-74	1.13898	m.18340	m.18340	type:5prime_partial c38548.graph_c0:1385-27(-) NR_ID: XP_011563328.1 E-value: 1.0e-32 Identity: 552/1458(37) Score: 380 Annotation: PREDICTED: papilin-like	64337.9	62312	67842.9	37303.4	40186.6	42557	90418.7	86341.2	84560.5	19214.9	19205.4	19141.4
2.28e-89	1.15728	m.18356	m.18356	type:3prime_partial c38555.graph_c0:432-1544(+) NR_ID: XP_002412191.1 E-value: 7.0e-43 Identity: 426/852(50) Score: 467 Annotation: hypothetical protein IscW_ISCW011576	112582	148110	112773	98328.5	101575	100240	133266	120776	91003.3	42865.8	39755.2	40139.1
4.05e-44	1.09594	m.18361	m.18361	type:5prime_partial c38557.graph_c0:789-79(-) NR_ID: XP_002406933.1 E-value: 4.5e-88 Identity: 558/657(84) Score: 855 Annotation: ribosomal protein S7, putative	37601.8	42688.2	39569	65114.8	52094	50892.4	26269.5	24239.6	20622.4	35628.8	32803.4	29227.2
8.5e-30	1.06951	m.18364	m.18364	type:5prime_partial c38561.graph_c0:2-2002(+) NR_ID: XP_002434339.1 E-value: 4.8e-220 Identity: 1461/1836(79) Score: 1997 Annotation: ribosome biogenesis protein bms1, putative	11975.3	12197.1	11263.4	15501	13707.5	13403.3	16143.9	11511.1	15342.4	11997.1	14431.3	10157.2
2.59e-10	1.01634	m.18369	m.18369	type:3prime_partial c38561.graph_c1:195-1727(+) NR_ID: XP_002434339.1 E-value: 1.6e-199 Identity: 1134/1269(89) Score: 1819 Annotation: ribosome biogenesis protein bms1, putative	92300.3	23155.4	20012.4	79602.1	25129.2	14848.1	25953.2	28082.5	26526	48435.3	44991.9	29711.8
4.24e-85	1.15234	m.18375	m.18375	type:complete c38563.graph_c0:1452-283(-) NR_ID: XP_002399903.1 E-value: 1.5e-149 Identity: 900/954(94) Score: 1387 Annotation: nucleosome assembly protein NAP-1, putative	154862	138529	171002	110586	95533.1	102528	99205	111026	108235	42998.3	43071.4	46379.5
0.0024505	0.981686	m.18379	m.18379	type:5prime_partial c38565.graph_c0:3-479(+) NR_ID: XP_002409304.1 E-value: 6.6e-59 Identity: 333/411(81) Score: 602 Annotation: requim, req/dpf2, putative	6935.62	4796.52	Filtered	4228.64	3931.42	Filtered	Filtered	Filtered	Filtered	5459.28	7483.94	Filtered
8.42e-33	1.07556	m.18403	m.18403	type:complete c38576.graph_c0:1834-107(-) NR_ID: XP_023223506.1 E-value: 4.5e-182 Identity: 1368/1728(79) Score: 1669 Annotation: ATP-dependent RNA helicase DDX55-like	18689.3	16267.5	17383.2	20457.8	17085.1	16688.8	35607.6	35307.2	34777.3	33853.6	31496.5	35568.6
2.89e-35	1.08029	m.18413	m.18413	type:complete c38583.graph_c0:2952-130(-) NR_ID: XP_002436201.1 E-value: 0.0e+00 Identity: 2292/2718(84) Score: 3447 Annotation: exocyst complex component, putative	7822.86	8115.15	9769.28	8865.12	10265.9	9405.47	8686.06	6626.5	8835.44	5050.83	4474.08	4350.29
4.62e-25	1.05923	m.18422	m.18422	type:complete c38587.graph_c0:1602-586(-) NR_ID: XP_002400411.1 E-value: 1.2e-163 Identity: 864/888(97) Score: 1508 Annotation: arrestin domain-containing protein, putative	5896.15	6650.56	5294.87	Filtered	Filtered	Filtered	13703.1	16243.3	15186.6	7049.42	4817.34	5635.73
4.65e-16	1.03592	m.18431	m.18431	type:5prime_partial c38591.graph_c1:2-712(+) NR_ID: XP_002406787.1 E-value: 2.6e-51 Identity: 426/558(76) Score: 538 Annotation: beat protein, putative	8195.51	8092.5	2728.23	32595.1	25082.2	29576.2	26512.2	3994.22	Filtered	11548.7	13602.7	19490.8
2.45e-72	1.13673	m.18437	m.18437	type:complete c38597.graph_c0:84-644(+) NR_ID: XP_013788437.1 E-value: 7.4e-78 Identity: 513/558(91) Score: 766 Annotation: trafficking protein particle complex subunit 5-like	133735	124512	107736	83279	77663.2	66538.9	48904	70704.6	82772.4	102201	86640.7	94561.7
1.9e-98	1.1674	m.18447	m.18447	type:complete c38603.graph_c0:1053-2006(+) NR_ID: XP_002410051.1 E-value: 5.8e-147 Identity: 837/942(88) Score: 1364 Annotation: aldo-keto reductase, putative	109518	131725	127063	99988.6	97779.8	97573	114372	102574	105328	84998.9	89457.1	79111.5
1.59e-26	1.06252	m.18450	m.18450	type:3prime_partial c38604.graph_c0:1492-2(-) NR_ID: XP_002403580.1 E-value: 8.7e-182 Identity: 1182/1452(81) Score: 1666 Annotation: diaphanous, putative	24448.8	23291.1	23997.8	20503.4	14554.5	24549.7	26704.6	29050.3	29362.3	17473.9	14033.1	15771.2
4.4e-22	1.05218	m.18452	m.18452	type:complete c38605.graph_c0:1400-2932(+) NR_ID: XP_002416064.1 E-value: 4.8e-260 Identity: 1407/1515(92) Score: 2341 Annotation: NMD protein affecting ribosome stability and mRNA decay, putative	7100.49	3059.52	8530.56	4415.6	7899.3	4460.33	4607.26	2988.21	6607.52	Filtered	Filtered	3158.76
6.98e-36	1.08145	m.18491	m.18491	type:complete c38620.graph_c0:238-1557(+) NR_ID: XP_021000357.1 E-value: 2.5e-172 Identity: 1047/1296(80) Score: 1584 Annotation: mitochondrial enolase superfamily member 1-like	25512	1176.38	26030.5	7470.9	8973.55	9154.7	13725.8	14007.8	13216.5	438.215	452.915	Filtered
5.94e-53	1.10991	m.18495	m.18495	type:complete c38621.graph_c1:1641-745(-) NR_ID: XP_002407936.1 E-value: 4.8e-79 Identity: 543/651(83) Score: 778 Annotation: DNA-3-methyladenine glycosylase, putative	10519.4	14844.9	9930.71	8395.58	6631.3	9488.9	14675.1	11498.7	3476.62	1870.26	1090.41	1824.4
3.26e-44	1.09609	m.18500	m.18500	type:5prime_partial c38624.graph_c0:1-360(+) NR_ID: A6NA00.1 E-value: 1.4e-08 Identity: 177/354(50) Score: 167 Annotation: RecName: Full=40S ribosomal protein SA &gt;ABR23483.1 40S ribosomal protein SA	46049.5	57533.2	12701	144657	147407	77981.4	83946.6	19486.5	36860.8	110911	89425.5	65172.9
7.44e-62	1.12278	m.18507	m.18507	type:complete c38626.graph_c0:1419-331(-) NR_ID: XP_022919672.1 E-value: 2.3e-83 Identity: 660/933(70) Score: 816 Annotation: phosphopantothenate--cysteine ligase	37513	33880.3	38211	30477.8	27035.3	30808.2	37126.7	30328.1	36279.4	26711.6	22623	21939
3.9e-35	1.08005	m.18510	m.18510	type:complete c38628.graph_c0:275-1639(+) NR_ID: XP_002411004.1 E-value: 9.8e-148 Identity: 1044/1383(75) Score: 1372 Annotation: amsh, putative	34074.3	31742.3	34479.2	19431.5	19290.9	19914.9	35736.8	18768.3	24815.6	13463.1	14420.7	11490.7
5.14e-39	1.08716	m.18519	m.18519	type:complete c38632.graph_c0:1652-987(-) NR_ID: XP_002415079.1 E-value: 1.9e-125 Identity: 654/666(98) Score: 1177 Annotation: casein kinase II, beta subunit, putative	62816.4	78328.3	75036.2	49806.3	69136.3	62253.7	47215.3	43750.9	62012.6	67928.1	63223.8	47203.6
1.98e-52	1.10912	m.18530	m.18530	type:5prime_partial c38641.graph_c0:1-534(+) NR_ID: XP_002404204.1 E-value: 6.9e-65 Identity: 441/525(84) Score: 654 Annotation: copine, putative	212512	198865	197447	116663	111637	105004	153718	159790	212514	46564.5	54794.6	59029.6
7.86e-90	1.15781	m.18540	m.18540	type:complete c38646.graph_c0:503-2941(+) NR_ID: XP_002406316.1 E-value: 0.0e+00 Identity: 2142/2271(94) Score: 3675 Annotation: peroxinectin, putative	148095	136889	120523	117393	101307	108427	108072	103887	99935	70754.3	68294.3	66630.6
6.42e-52	1.10835	m.18550	m.18550	type:3prime_partial c38651.graph_c0:2031-1(-) NR_ID: XP_002402507.1 E-value: 2.3e-145 Identity: 1008/1491(67) Score: 1353 Annotation: conserved hypothetical protein	14164.7	16832.8	12643.9	12867.1	16491.9	17997.7	11590.1	10647	7424.35	18608.9	14513.3	11383.8
0.000155061	0.991594	m.18552	m.18552	type:internal c38653.graph_c0:2-1684(+) NR_ID: XP_023217746.1 E-value: 3.1e-151 Identity: 1206/1680(71) Score: 1403 Annotation: nesprin-1-like	7781.07	4597.29	5724.88	5337.98	4724.77	7033.1	6167.89	4228.99	9152.02	5291.51	5174.47	4041.51
2.21e-35	1.08051	m.18557	m.18557	type:complete c38654.graph_c0:1341-727(-) NR_ID: XP_014772349.1 E-value: 1.0e-40 Identity: 402/603(66) Score: 446 Annotation: PREDICTED: origin recognition complex subunit 4-like isoform X1	69135.6	67844.9	63133.3	18589.5	16903	15294.8	6929.11	16879.7	14656.9	13241.9	10948.8	10648.5
1.48e-24	1.05807	m.18558	m.18558	type:complete c38654.graph_c0:2129-1725(-) NR_ID: XP_002407057.1 E-value: 1.9e-11 Identity: 144/180(80) Score: 192 Annotation: origin recognition complex subunit, putative	24501.4	32195.4	11301.8	13044.9	16769.9	17015.4	Filtered	Filtered	Filtered	16166.7	17128.3	12187.4
3.8e-53	1.11021	m.18567	m.18567	type:5prime_partial c38659.graph_c0:1-1362(+) NR_ID: XP_002400190.1 E-value: 3.3e-244 Identity: 1257/1290(97) Score: 2204 Annotation: E3 ubiquitin protein ligase (URE-B1), putative	58365.6	60024.1	49440.9	36234.7	39136.6	43096.3	50657.1	50673.8	39431.2	32304.3	31828.6	38183.8
9.12e-80	1.14597	m.18572	m.18572	type:complete c38661.graph_c1:258-1166(+) NR_ID: XP_002414642.1 E-value: 6.6e-100 Identity: 744/924(80) Score: 958 Annotation: hypothetical protein IscW_ISCW014890	54207	57155.9	52964.6	33342.4	33875.1	23428.1	54899.5	48764.5	50848	64317.8	35142.6	43453.4
0.0166589	0.95915	m.18577	m.18577	type:complete c38663.graph_c0:1476-184(-) NR_ID: XP_013787519.1 E-value: 2.3e-90 Identity: 750/1122(66) Score: 877 Annotation: TBC1 domain family member 20-like	39027	41503.2	44925	50902.6	61242.5	76590.6	92267.5	98550.6	78782.4	43635.4	48231	54351.3
4.95e-18	1.0416	m.18595	m.18595	type:complete c38671.graph_c0:1741-1046(-) NR_ID: XP_002403573.1 E-value: 2.8e-42 Identity: 420/675(62) Score: 460 Annotation: steroid receptor RNA activator, putative	16634.2	385.769	935.547	6595.82	7232.39	8674.4	Filtered	Filtered	3259.92	7751.16	6816.5	7357.86
1.96e-22	1.05304	m.18603	m.18603	type:internal c38674.graph_c0:1035-1(-) NR_ID: XP_002434414.1 E-value: 2.3e-117 Identity: 756/900(84) Score: 1109 Annotation: conserved hypothetical protein	88932.6	91591.6	86564.8	151310	100184	98282.2	69320.2	44882.1	45796.3	21539	31918.6	20708.1
1.17e-21	1.05113	m.18648	m.18648	type:complete c38688.graph_c0:1695-289(-) NR_ID: XP_002410416.1 E-value: 1.1e-114 Identity: 744/1014(73) Score: 1087 Annotation: galactosyltransferase, putative	13067.9	6283.48	7284.45	5735.15	6282.15	4586.7	15329.2	13413.9	11050.9	Filtered	Filtered	Filtered
3.81e-45	1.09763	m.18651	m.18651	type:5prime_partial c38689.graph_c0:1945-1301(-) NR_ID: PRD32556.1 E-value: 2.1e-47 Identity: 411/582(70) Score: 504 Annotation: Gins3	80307.5	102334	81001.3	33978.7	36270.1	35775.3	78866.2	35861.3	80702.8	6517.45	14664.7	13920.1
2.17e-40	1.08958	m.18661	m.18661	type:complete c38694.graph_c0:275-1126(+) NR_ID: XP_022257120.1 E-value: 1.0e-41 Identity: 450/723(62) Score: 456 Annotation: 39S ribosomal protein L9, mitochondrial-like	45015.7	36188.8	28237.5	63310.6	53379.8	58033.4	41537.6	36151.3	45423.9	39839.8	52160.1	57992.9
1.5e-42	1.0933	m.18677	m.18677	type:complete c38703.graph_c0:1001-267(-) NR_ID: XP_002409851.1 E-value: 6.1e-104 Identity: 660/732(90) Score: 992 Annotation: reductase, putative	41189.4	37787.1	38006.1	50089	41905.5	44654.8	16292.9	17264	6548.73	41185.4	44055.9	36236.4
8e-11	1.0183	m.18683	m.18683	type:3prime_partial c38705.graph_c0:2389-2(-) NR_ID: XP_002406186.1 E-value: 1.0e-59 Identity: 438/648(67) Score: 615 Annotation: hypothetical protein IscW_ISCW016752	27241.2	29415.6	27376.2	40663.4	13506.1	31909.3	26427.7	11227.2	9758.55	71318.6	29568.6	29907.4
6.1e-81	1.14739	m.18702	m.18702	type:complete c38713.graph_c0:73-1362(+) NR_ID: XP_013789651.1 E-value: 3.5e-163 Identity: 1074/1281(83) Score: 1505 Annotation: 26S proteasome non-ATPase regulatory subunit 11-like	52281.7	48620.8	57459.2	54806.5	66993.5	52235.5	37222.3	44126.1	42266.8	61800.5	52765.4	51868.2
1.88e-94	1.16301	m.18706	m.18706	type:complete c38715.graph_c0:202-885(+) NR_ID: XP_005986592.1 E-value: 5.0e-60 Identity: 459/633(72) Score: 613 Annotation: PREDICTED: maleylacetoacetate isomerase isoform X2	265587	259604	236199	246966	260867	251558	89599	70558.2	75872.4	153819	162468	146496
5.5e-48	1.10223	m.18712	m.18712	type:complete c38718.graph_c2:140-1084(+) NR_ID: BAT62327.1 E-value: 2.8e-178 Identity: 942/942(100) Score: 1634 Annotation: leucine-rich repeat containing protein	54140.3	52164.2	45256.4	106481	105768	89445.8	52337.8	79370.1	35897.2	8025.46	16878.2	23577
1.44e-55	1.11381	m.18715;m.18716	m.18715;m.18716	type:5prime_partial c38721.graph_c0:1831-827(-) NR_ID: XP_002405419.1 E-value: 2.0e-121 Identity: 744/858(86) Score: 1144 Annotation: adenosine kinase, putative; type:5prime_partial c38721.graph_c0:3-920(+) NR_ID: XP_002405419.1 E-value: 1.3e-119 Identity: 726/822(88) Score: 1128 Annotation: adenosine kinase, putative	46270.6	42428.3	45513.2	37295.9	36634.1	36645.3	50008.1	37322.4	40403.2	23981.7	20732.1	25883.8
2.66e-74	1.13922	m.18736	m.18736	type:5prime_partial c38731.graph_c0:2-946(+) NR_ID: XP_002399673.1 E-value: 5.6e-110 Identity: 648/687(94) Score: 1045 Annotation: glyoxylase, putative	58579.4	66181.3	59370.9	106424	102139	110829	127106	149398	137929	162624	133931	142562
3.52e-124	1.1937	m.18764	m.18764	type:complete c38746.graph_c0:3285-751(-) NR_ID: XP_023234639.1 E-value: 0.0e+00 Identity: 2409/2532(95) Score: 4066 Annotation: elongation factor 2 isoform X1	311002	319598	289436	311387	297127	294345	200373	194554	187100	264198	265421	265326
2.94e-35	1.08028	m.18774	m.18774	type:5prime_partial c38753.graph_c0:2-676(+) NR_ID: XP_015920530.1 E-value: 8.7e-49 Identity: 426/645(66) Score: 516 Annotation: esterase OVCA2	12868.7	2143.6	34191.1	7822.8	8774.85	Filtered	1356.26	Filtered	Filtered	Filtered	24767.9	17469.8
2.46e-96	1.16509	m.18779	m.18779	type:complete c38758.graph_c0:131-1756(+) NR_ID: XP_002412049.1 E-value: 8.8e-289 Identity: 1593/1623(98) Score: 2589 Annotation: chaperonin subunit, putative	110712	113873	109097	123920	126313	111192	59556.8	65447.8	53678.8	197449	138209	122222
2.19e-76	1.14183	m.18783	m.18783	type:5prime_partial c38761.graph_c0:3388-74(-) NR_ID: XP_002402287.1 E-value: 0.0e+00 Identity: 2337/3210(72) Score: 2973 Annotation: karyopherin (importin) beta, putative	70189.6	77510.9	69678.9	56967.3	51733.7	54143.4	52211	54493.1	59085.1	62676.5	55411	47496.6
2.06e-30	1.07078	m.18790	m.18790	type:complete c38763.graph_c0:56-475(+) NR_ID: ADE06667.1 E-value: 7.6e-19 Identity: 147/189(77) Score: 256 Annotation: insulin-like growth factor binding protein-related protein 6 long	572.781	827.746	533.903	3098.92	2524.57	2139.67	3184.22	2142.57	1548.71	7026.19	1951.27	1345.07
9.76e-94	1.16221	m.18793	m.18793	type:complete c38765.graph_c0:1030-113(-) NR_ID: XP_023216154.1 E-value: 1.6e-125 Identity: 780/888(87) Score: 1179 Annotation: C-1-tetrahydrofolate synthase, cytoplasmic-like	157716	142417	133917	124955	101018	86932.6	79759.7	55420.7	58417.8	82037.7	69556.3	66919.5
2.33e-140	1.20881	m.18804	m.18804	type:5prime_partial c38769.graph_c0:1-951(+) NR_ID: XP_023209846.1 E-value: 4.2e-113 Identity: 672/735(91) Score: 1072 Annotation: ATP-dependent RNA helicase DDX3Y-like isoform X2	95171.3	84209.3	83224.6	162602	148156	154048	161562	159720	185323	106355	116786	110881
3.1e-75	1.14039	m.18806	m.18806	type:internal c38769.graph_c1:1-747(+) NR_ID: XP_023219119.1 E-value: 2.2e-101 Identity: 591/630(93) Score: 970 Annotation: ATP-dependent RNA helicase DDX3X-like	66612.6	61915.5	70872.6	97727.7	94960.8	87654.5	93502.3	109421	112232	61745.8	55343.6	56182.5
0.0194796	0.954249	m.18810	m.18810	type:internal c38771.graph_c0:1171-2(-) NR_ID: XP_002406039.1 E-value: 2.9e-55 Identity: 504/750(67) Score: 574 Annotation: conserved hypothetical protein	4164.34	3194.08	2989.61	3777.44	2893.39	5001.76	6002.07	Filtered	4414.94	2064.91	Filtered	Filtered
4.52e-59	1.11887	m.18813	m.18813	type:complete c38772.graph_c0:247-1023(+) NR_ID: XP_022708402.1 E-value: 5.9e-57 Identity: 522/771(67) Score: 587 Annotation: estradiol 17-beta-dehydrogenase 8-like isoform X1	95883.5	60572.4	75579.1	54644.6	59567.1	40187.5	90453.4	61560	113863	91936.1	93951.8	103164
1.8e-28	1.06674	m.18826	m.18826	type:5prime_partial c38779.graph_c0:874-86(-) NR_ID: NP_957038.2 E-value: 7.3e-55 Identity: 471/648(72) Score: 569 Annotation: oligoribonuclease, mitochondrial precursor	41195.8	44910.8	33645	56766.1	54748.1	56781	47257.4	48772.3	34599.7	54150.8	53265.5	46264.4
2.16e-35	1.08053	m.18835	m.18835	type:internal c38782.graph_c0:2-1081(+) NR_ID: XP_002413369.1 E-value: 1.3e-94 Identity: 735/1125(65) Score: 913 Annotation: cleavage/polyadenylation factor Ia subunit Clp1p, putative	45086.9	44163	52065.4	28076.6	34652.6	35805.5	61256.1	54284.8	37687.2	36920.3	38324.4	38075.4
6.93e-11	1.01854	m.18840	m.18840	type:complete c38784.graph_c0:454-2919(+) NR_ID: XP_002407980.1 E-value: 6.6e-203 Identity: 1413/2178(64) Score: 1850 Annotation: conserved hypothetical protein	9866.6	9372.54	11494.3	5600.63	7912.28	7290.87	5713.89	Filtered	8633.23	5762.4	Filtered	6416.7
6.45e-51	1.10681	m.18861	m.18861	type:complete c38795.graph_c0:986-333(-) NR_ID: XP_002400258.1 E-value: 9.0e-67 Identity: 492/651(75) Score: 671 Annotation: N-acetyltransferase, putative	48637.9	13770.6	16312.2	4615.61	Filtered	4779.9	53130.8	8586.6	19539.3	1342.75	Filtered	Filtered
1.6e-57	1.11665	m.18864	m.18864	type:complete c38797.graph_c0:279-3185(+) NR_ID: XP_002408952.1 E-value: 2.6e-243 Identity: 1488/1623(91) Score: 2199 Annotation: cell cycle control protein cwf22, putative	106811	110800	75655	71832.2	42082.1	54925.9	108489	95431.4	103579	31878.1	38907.6	38043.5
9.61e-88	1.15541	m.18875	m.18875	type:complete c38800.graph_c0:363-1718(+) NR_ID: KFM59231.1 E-value: 1.0e-197 Identity: 1155/1350(85) Score: 1803 Annotation: Protein henna, partial	91869.2	68367.8	88969.8	44469.1	51190.3	58992.8	67873.8	62249.7	54603.4	80231.9	68479.5	67380.9
2.83e-63	1.12474	m.18882	m.18882	type:complete c38802.graph_c0:158-1426(+) NR_ID: XP_002435218.1 E-value: 2.1e-152 Identity: 996/1215(81) Score: 1412 Annotation: charged multivesicular body protein, putative	55624.1	54815.4	55520.4	34724.5	38867.3	44081.1	29570.8	18516.7	18855.7	40699.7	15193.7	49130.9
2.77e-46	1.09949	m.18898	m.18898	type:internal c38807.graph_c0:1-2436(+) NR_ID: OQV25628.1 E-value: 7.4e-21 Identity: 855/2109(40) Score: 280 Annotation: Membrane metallo-endopeptidase-like 1	15044.2	19089.4	14395.4	5732.78	7163.68	5722.95	5783.59	5517.3	6864.54	2569.26	5938.93	3635.15
1.6e-65	1.12779	m.18911	m.18911	type:3prime_partial c38816.graph_c0:328-1437(+) NR_ID: XP_013772994.1 E-value: 7.3e-109 Identity: 891/1122(79) Score: 1036 Annotation: coatomer subunit delta-like	128724	126976	135654	85756.1	79349	81690.9	57885.5	46968.6	48406.8	82537.7	67548.1	68883.8
1.59e-57	1.11666	m.18915	m.18915	type:5prime_partial c38816.graph_c1:685-215(-) NR_ID: XP_023238625.1 E-value: 6.5e-51 Identity: 378/468(80) Score: 533 Annotation: coatomer subunit delta-like isoform X2	104317	102168	117713	68773.7	109106	53825.9	36271.6	22216.3	45288.5	45959.9	61705	46467.3
8.57e-56	1.11414	m.18936	m.18936	type:5prime_partial c38826.graph_c0:1640-387(-) NR_ID: XP_002412306.1 E-value: 1.1e-190 Identity: 1083/1191(90) Score: 1742 Annotation: oxysterol-binding protein 1, putative	44668.6	46012.6	44211.7	45361.3	42315.9	35313.6	32473.6	29349.4	31860.4	41745.1	42532.7	33966.8
2.54e-33	1.07658	m.18940	m.18940	type:internal c38827.graph_c0:3-3098(+) NR_ID: RMX38664.1 E-value: 6.2e-307 Identity: 2229/3186(69) Score: 2748 Annotation: hypothetical protein pdam_00005872	128105	18178.8	22447.5	4828.86	Filtered	2879.81	89.0106	Filtered	6528.97	Filtered	Filtered	5605.33
2.06e-97	1.16627	m.18945	m.18945	type:complete c38828.graph_c0:121-3768(+) NR_ID: XP_023216850.1 E-value: 0.0e+00 Identity: 3321/3654(90) Score: 5295 Annotation: splicing factor 3B subunit 3	124786	123519	108361	98622.1	91774.1	88897.7	94606.8	94263.3	83611	112466	106383	101318
4.63e-43	1.09416	m.18954	m.18954	type:5prime_partial c38832.graph_c0:1-2013(+) NR_ID: XP_002415310.1 E-value: 2.4e-267 Identity: 1599/2013(79) Score: 2405 Annotation: protein-glutamine gamma-glutamyltransferase, putative	19861.1	15471.2	11636.9	23718.1	26941.3	27546.7	38223.5	26527.3	42869.7	19629.4	13330.5	18107.5
4.28e-53	1.11013	m.18959	m.18959	type:5prime_partial c38833.graph_c0:679-26(-) NR_ID: XP_015920940.1 E-value: 2.8e-12 Identity: 132/141(93) Score: 201 Annotation: WD repeat-containing protein 61	31960.2	36067	39042.3	35167.9	37871.4	36980.2	29671.1	33332.8	32246.7	39730.1	35733.7	32423.8
1.82e-37	1.08437	m.18979	m.18979	type:complete c38842.graph_c0:614-213(-) NR_ID: XP_023222341.1 E-value: 3.1e-09 Identity: 147/210(70) Score: 173 Annotation: DNA repair protein SWI5 homolog	12423.3	9021.3	7087.56	Filtered	Filtered	Filtered	1126.56	1008.44	Filtered	Filtered	Filtered	Filtered
4.68e-24	1.05691	m.18980	m.18980	type:3prime_partial c38843.graph_c0:2485-2(-) NR_ID: XP_002415091.1 E-value: 0.0e+00 Identity: 2376/2484(95) Score: 3983 Annotation: pre-mRNA splicing factor Syf1, putative	19491.4	16129.2	13204.2	23380.1	46887.2	29573.3	6873.71	6611.27	7600.44	26638.6	31847.5	24144
6.32e-34	1.07775	m.19001	m.19001	type:complete c38852.graph_c0:776-177(-) NR_ID: XP_002415822.1 E-value: 4.5e-57 Identity: 414/537(77) Score: 587 Annotation: conserved hypothetical protein	21344.5	19134.4	4658.23	9172.01	12445.9	9481.41	8469.8	5977.86	8888.5	2278.03	Filtered	1873.34
1.63e-76	1.14199	m.19009	m.19009	type:complete c38856.graph_c0:259-1167(+) NR_ID: ADZ96258.1 E-value: 4.1e-17 Identity: 132/150(88) Score: 244 Annotation: TRE31	152967	146576	95338.3	188213	188435	173054	90823.6	16245.5	33634.5	32174.8	46843.5	24299.8
4.62e-26	1.06149	m.19055	m.19055	type:complete c38877.graph_c0:695-45(-) NR_ID: XP_002436292.1 E-value: 2.5e-69 Identity: 510/648(78) Score: 693 Annotation: glutathione S-transferase, putative	57964.9	53445.7	48374.7	40453.2	30763.8	20458.2	40292	27939.1	25353.7	Filtered	Filtered	Filtered
9e-91	1.15888	m.19060	m.19060	type:complete c38879.graph_c0:69-1910(+) NR_ID: XP_013773604.1 E-value: 8.2e-307 Identity: 1710/1833(93) Score: 2745 Annotation: V-type proton ATPase catalytic subunit A	84271	73480.5	80870.4	81713	77213.4	78734.8	80136.2	69261.6	75979.8	85806	82194.1	71622.8
2.12e-60	1.12075	m.19063	m.19063	type:complete c38880.graph_c0:337-1725(+) NR_ID: XP_002401540.1 E-value: 2.4e-194 Identity: 1065/1179(90) Score: 1774 Annotation: conserved hypothetical protein	115233	138098	84634.9	103151	82030.6	63658.3	64496.1	88879.3	52882	51198.7	63968.8	38362.8
6.42e-62	1.12287	m.19066	m.19066	type:complete c38881.graph_c0:94-1137(+) NR_ID: XP_002404399.1 E-value: 1.2e-105 Identity: 828/906(91) Score: 1008 Annotation: conserved hypothetical protein	35692.4	40246	42372.1	58328.8	52626.5	51597	119142	109986	141872	19142.5	20981.8	23249.9
7.31e-73	1.1374	m.19069	m.19069	type:5prime_partial c38882.graph_c0:1084-263(-) NR_ID: XP_002407565.1 E-value: 8.3e-94 Identity: 567/606(93) Score: 905 Annotation: thiol-disulfide isomerase, putative	57193.7	47350.1	52263	98147.9	79891.8	107217	291242	230928	232259	86491.8	82208.8	92889.3
1.76e-52	1.1092	m.19111	m.19111	type:complete c38899.graph_c0:109-1182(+) NR_ID: XP_013773887.1 E-value: 4.2e-114 Identity: 789/1140(69) Score: 1081 Annotation: Golgi reassembly-stacking protein 2-like isoform X5	176809	161789	155150	74888.8	61823.3	52779.2	59184.9	36723.2	28940.4	44920.8	44705.5	33858.2
3.17e-57	1.11622	m.19145	m.19145	type:5prime_partial c38915.graph_c0:3-1178(+) NR_ID: XP_011555677.1 E-value: 1.0e-60 Identity: 603/1101(54) Score: 621 Annotation: PREDICTED: repressed by EFG1 protein 1-like isoform X1	15218.9	19693	21243.5	34412.8	38478.8	34141.5	168786	182619	209842	40310	47071.7	49005.8
2.15e-45	1.09804	m.19148	m.19148	type:5prime_partial c38916.graph_c0:2-1243(+) NR_ID: XP_002415313.1 E-value: 4.7e-56 Identity: 447/750(59) Score: 581 Annotation: PERQ amino acid-rich with GYF domain-containing protein, putative	37344.8	14086.6	7663.7	7257.36	7013.45	6125.87	7165.62	1095.35	2437.07	Filtered	Filtered	15421.8
2.98e-20	1.04755	m.19170	m.19170	type:complete c38923.graph_c0:209-1300(+) NR_ID: XP_002407494.1 E-value: 5.5e-61 Identity: 540/897(60) Score: 623 Annotation: sulfotransferase, putative	5560.33	5643.18	6619.88	1213.36	3345.75	3057.34	1866.42	1603.69	2118.99	1959.43	1442.63	2223.97
8.57e-20	1.04636	m.19172	m.19172	type:complete c38924.graph_c0:604-1179(+) NR_ID: XP_002414083.1 E-value: 3.0e-13 Identity: 225/450(50) Score: 209 Annotation: secreted protein, putative	13910.5	27215.3	Filtered	4804.13	Filtered	Filtered	Filtered	Filtered	Filtered	Filtered	Filtered	Filtered
7.67e-50	1.10515	m.19174	m.19174	type:5prime_partial c38925.graph_c0:3-911(+) NR_ID: XP_018416505.1 E-value: 3.9e-84 Identity: 609/765(79) Score: 822 Annotation: PREDICTED: haloacid dehalogenase-like hydrolase domain-containing protein 2	36665.1	27202	24359.8	59948.8	40851.7	32524.8	34521.3	27470.1	28830.2	48184.2	37800.2	30257.3
1.09e-70	1.13461	m.19182	m.19182	type:5prime_partial c38928.graph_c0:1420-584(-) NR_ID: DAA34697.1 E-value: 1.8e-56 Identity: 387/519(74) Score: 583 Annotation: TPA_inf: putative thyropin precursor	521319	527159	453383	563474	571842	705649	66595.1	64005.6	56850.3	251507	257122	240589
2.34e-72	1.13675	m.19184	m.19184	type:5prime_partial c38929.graph_c0:1913-528(-) NR_ID: XP_015905314.1 E-value: 2.3e-168 Identity: 933/954(97) Score: 1550 Annotation: ribose-phosphate pyrophosphokinase 2	81955.1	72216.7	43327.9	68815.6	61009.1	48888.5	29156.9	25264.6	24465.6	50708.9	50043.9	47303
7.79e-42	1.09208	m.19192	m.19192	type:complete c38934.graph_c0:947-438(-) NR_ID: XP_013772288.1 E-value: 7.5e-45 Identity: 363/498(72) Score: 481 Annotation: caltractin-like isoform X1	25025.5	13679.2	19328.8	56842.3	55627.6	59789.7	69523.3	65710.7	77950.7	15250	28956.8	23900.2
7.87e-25	1.0587	m.19210	m.19210	type:complete c38943.graph_c0:866-225(-) NR_ID: XP_009066109.1 E-value: 8.3e-57 Identity: 474/639(74) Score: 585 Annotation: hypothetical protein LOTGIDRAFT_222883	54929.1	50302.4	57626	33581.5	43753.8	53790.2	69107.5	71136.4	87173.1	34294.4	28762.9	19972.7
2.38e-66	1.1289	m.19216	m.19216	type:complete c38946.graph_c0:171-2261(+) NR_ID: XP_003739709.1 E-value: 3.1e-270 Identity: 1614/1821(88) Score: 2430 Annotation: PREDICTED: ATP-binding cassette sub-family F member 1	102375	102910	103658	44678.6	43128.3	43328.1	36202.7	28993.9	19171.6	29002.6	31874.5	28738.7
7.32e-91	1.15898	m.19217	m.19217	type:complete c38947.graph_c0:2973-1840(-) NR_ID: XP_002434890.1 E-value: 1.1e-43 Identity: 315/369(85) Score: 474 Annotation: PIN domain-containing RNA-binding protein, putative	67345.2	64582.5	47318.2	186377	137702	62906.3	48780.6	26541.1	47322.1	125437	157371	84759
3.55e-48	1.10253	m.19230	m.19230	type:3prime_partial c38952.graph_c0:134-2203(+) NR_ID: XP_002415638.1 E-value: 1.5e-224 Identity: 1527/2178(70) Score: 2036 Annotation: huntingtin interacting protein, putative	59495.5	59779.4	49286.7	49744.1	42332.5	49144.3	43959.1	51136.1	61970.3	67445.3	56518	54353.5
4.27e-22	1.05221	m.19247	m.19247	type:complete c38958.graph_c0:1193-588(-) NR_ID: DAA34577.1 E-value: 2.4e-106 Identity: 588/603(97) Score: 1012 Annotation: TPA_exp: GTPase Rab18	63946.7	82096.6	61369.8	81651.6	94883.2	88830	61485.3	53867.1	115523	65260.5	63348.4	64550.4
8.25e-86	1.15317	m.19283	m.19283	type:complete c38979.graph_c0:219-797(+) NR_ID: XP_002399544.1 E-value: 1.6e-104 Identity: 570/576(98) Score: 996 Annotation: vesicle coat complex COPII, GTPase subunit SAR1, putative	152016	135853	151761	80014.8	81956	76107.2	57035.4	78821.8	84399	70522.5	69948.9	70361.7
7.69e-61	1.12137	m.19286	m.19286	type:complete c38980.graph_c0:2910-1738(-) NR_ID: XP_002408829.1 E-value: 2.3e-214 Identity: 1131/1152(98) Score: 1946 Annotation: Jun-N-terminal kinase, putative	62881.5	75344.2	73189.8	61047.3	63063.8	62688.9	61405	50830.6	64596.2	67397.4	73956.1	63927.6
3.38e-39	1.08748	m.19297	m.19297	type:complete c38987.graph_c0:2712-1216(-) NR_ID: OQR76350.1 E-value: 6.0e-183 Identity: 1098/1389(79) Score: 1676 Annotation: alanine--glyoxylate aminotransferase 2	22034.8	26101.4	17774.5	25415.7	23092.6	19492.3	14571.4	12943.3	13041.2	40687.3	32114.8	24016.8
2.6e-84	1.15141	m.19304	m.19304	type:complete c38990.graph_c0:233-1081(+) NR_ID: ADT82652.1 E-value: 8.5e-150 Identity: 789/819(96) Score: 1388 Annotation: mitochondrial volatge dependent anion-selective channel, partial	59261.1	68317.2	69089	117683	120750	98680.1	364040	253672	424825	82357	91184.1	93079.8
1.11e-29	1.06927	m.19311	m.19311	type:complete c38995.graph_c0:653-162(-) NR_ID: XP_002410902.1 E-value: 1.9e-45 Identity: 282/294(95) Score: 486 Annotation: U1 small nuclear ribonucleoprotein C, putative	33660.2	30710.8	70276.3	89584.6	109963	109834	9563.88	22955.4	41840.4	59047.4	71286.3	74373.5
4.2e-52	1.10863	m.19321	m.19321	type:5prime_partial c39002.graph_c0:1103-528(-) NR_ID: XP_002405129.1 E-value: 3.9e-106 Identity: 546/570(95) Score: 1010 Annotation: NIPSNAP1 protein, putative	102834	92056	96792.2	168453	155008	181020	197407	174584	194553	128498	122536	146822
2.54e-26	1.06207	m.19331	m.19331	type:5prime_partial c39008.graph_c0:3-506(+) NR_ID: XP_002408932.1 E-value: 7.9e-55 Identity: 333/342(97) Score: 567 Annotation: conserved hypothetical protein	52852	65336.1	57015.8	Filtered	Filtered	Filtered	97069.3	79703.9	129819	Filtered	45834.9	Filtered
1.21e-39	1.08827	m.19346	m.19346	type:5prime_partial c39019.graph_c0:2381-57(-) NR_ID: XP_002407978.1 E-value: 0.0e+00 Identity: 2028/2250(90) Score: 2993 Annotation: conserved oligomeric golgi complex subunit, putative	49077.3	43490.9	17585.4	29665.1	30724.1	30810.8	60577.3	63076.3	59344.6	48732.9	53285.7	50287.4
3.65e-119	1.18881	m.19348	m.19348	type:complete c39020.graph_c0:747-76(-) NR_ID: AOT82155.1 E-value: 5.3e-131 Identity: 669/669(100) Score: 1225 Annotation: MSASignal-HlGST fusion protein	790778	762822	895183	556254	579344	581363	276242	280736	278270	578122	609718	600788
4.24e-81	1.14759	m.19357	m.19357	type:5prime_partial c39026.graph_c0:3-1493(+) NR_ID: XP_019881493.1 E-value: 8.2e-233 Identity: 1245/1305(95) Score: 2106 Annotation: PREDICTED: LOW QUALITY PROTEIN: 26S protease regulatory subunit 7-like	176667	180387	185117	236457	242552	207870	120975	121832	101509	263980	262274	273954
0.0226493	0.948313	m.19392	m.19392	type:5prime_partial c39038.graph_c0:1-2664(+) NR_ID: XP_002416331.1 E-value: 3.6e-61 Identity: 444/738(60) Score: 628 Annotation: titin, putative	1472.73	824.177	2030.61	Filtered	Filtered	Filtered	Filtered	754.049	Filtered	Filtered	Filtered	Filtered
2.16e-76	1.14183	m.19400	m.19400	type:complete c39040.graph_c0:2254-1817(-) NR_ID: DAA34554.1 E-value: 7.1e-60 Identity: 390/429(90) Score: 610 Annotation: TPA_exp: hypothetical secreted protein 108	292757	319200	256614	539369	593026	663423	310579	232549	263648	555712	561130	484906
5.67e-35	1.07974	m.19403	m.19403	type:5prime_partial c39041.graph_c0:2-301(+) NR_ID: XP_003362927.1 E-value: 4.9e-20 Identity: 177/249(71) Score: 265 Annotation: glutaredoxin-like protein C5orf63 homolog	37765.7	23994.1	36060.1	26145.1	29349.5	25980.7	27582.5	22351.9	14305.7	29369.1	9452.17	9073.4
5.07e-28	1.06578	m.19420	m.19420	type:complete c39053.graph_c0:466-2877(+) NR_ID: XP_002401153.1 E-value: 0.0e+00 Identity: 2109/2277(92) Score: 3513 Annotation: chloride channel, putative	73404.6	65305.4	32665	33973	37293.6	14113.1	25760.4	34155.4	27969.2	29037.3	29729.6	20031.6
1.24e-65	1.12794	m.19437	m.19437	type:complete c39063.graph_c0:64-1302(+) NR_ID: XP_002402324.1 E-value: 2.4e-177 Identity: 1071/1233(86) Score: 1627 Annotation: histone acetyltransferase type B catalytic subunit, putative	81922.1	81428.8	82213.8	60720	57546.6	59215.9	53559	46031.1	53677.9	71578	72187.9	73186
2.38e-33	1.07663	m.19441	m.19441	type:complete c39066.graph_c0:192-1220(+) NR_ID: XP_002409594.1 E-value: 5.5e-103 Identity: 579/591(97) Score: 985 Annotation: glutaminase, putative	9351.32	9309.17	8083.27	5220.61	6248.45	5944.27	5656.63	5067.97	3115.96	9911.84	6264.17	8555.05
4.92e-57	1.11595	m.19447	m.19447	type:complete c39069.graph_c0:281-889(+) NR_ID: XP_002410596.1 E-value: 1.3e-67 Identity: 438/573(76) Score: 678 Annotation: conserved hypothetical protein	123979	122078	132150	68061.6	73433.4	72868.3	63794.5	68983.5	67675.8	67918.5	68080	57031.2
1.03e-83	1.15071	m.19467	m.19467	type:complete c39079.graph_c0:527-1885(+) NR_ID: XP_021936297.1 E-value: 2.3e-157 Identity: 993/1350(73) Score: 1455 Annotation: bleomycin hydrolase	118180	114547	106508	85116.2	85357.6	81765.1	66108.4	68814.4	60797.6	77412.4	86938.8	79969.9
3.77e-66	1.12864	m.19469	m.19469	type:complete c39080.graph_c0:168-1175(+) NR_ID: ALQ43545.1 E-value: 3.4e-174 Identity: 936/1005(93) Score: 1599 Annotation: cathepsin L	194973	197938	178326	61429.1	77156.5	74651.9	139503	167555	171126	77367.4	71085	83882.8
2.04e-82	1.14916	m.19477	m.19477	type:complete c39084.graph_c0:1938-667(-) NR_ID: XP_002402213.1 E-value: 2.5e-121 Identity: 849/1131(75) Score: 1144 Annotation: malonyl CoA-acyl carrier protein transacylase, putative	21355	25246	24843.7	28689.6	25138.8	25846.5	37648.6	32581.6	47064.8	33092.7	28051.1	29958.4
4.21e-69	1.13254	m.19498	m.19498	type:complete c39094.graph_c0:214-1065(+) NR_ID: XP_002409106.1 E-value: 5.4e-104 Identity: 675/846(79) Score: 993 Annotation: conserved hypothetical protein	50640.4	50146.1	43134.7	73673.2	75565.5	77545.3	72123.8	69171.6	57500.6	74592.8	60559.1	70401.4
5.88e-96	1.16467	m.19513	m.19513	type:complete c39101.graph_c0:110-739(+) NR_ID: DAA34730.1 E-value: 2.2e-22 Identity: 297/516(57) Score: 288 Annotation: TPA_inf: hypothetical secreted protein 790	262744	275077	265910	143436	128553	125831	132701	185298	203054	71940.8	62252.9	70997.6
1.5e-46	1.09992	m.19517	m.19517	type:complete c39105.graph_c0:1130-54(-) NR_ID: XP_002414742.1 E-value: 4.5e-164 Identity: 972/1083(89) Score: 1512 Annotation: replication factor C, subunit RFC4, putative	41923.4	37140	38004.4	12802.7	13129.9	12930.2	17474.1	16193.9	7661.12	10451.3	18441.2	21703
3.35e-87	1.15479	m.19519	m.19519	type:complete c39107.graph_c0:1320-85(-) NR_ID: XP_002399929.1 E-value: 8.5e-183 Identity: 1095/1236(88) Score: 1674 Annotation: glycine C-acetyltransferase/2-amino-3-ketobutyrate-CoA ligase, putative	131474	127453	137133	174307	179327	178703	76233.7	73907.2	76287.5	89528.7	94216.5	78580.3
3.73e-66	1.12864	m.19528	m.19528	type:complete c39112.graph_c0:195-2291(+) NR_ID: XP_002435327.1 E-value: 7.1e-190 Identity: 1335/2079(64) Score: 1737 Annotation: methionine synthase, putative	30519.2	25013.7	31861.1	44743.4	44043.8	41676.7	55274.4	43505.1	52131.4	37207.4	39609.7	16172.5
5.22e-102	1.17124	m.19541	m.19541	type:complete c39119.graph_c0:174-866(+) NR_ID: BBE15154.1 E-value: 1.1e-134 Identity: 690/690(100) Score: 1257 Annotation: glutathione S-transferase	153862	133478	142747	142481	140156	145270	78513.5	93634.9	88216.1	268656	202137	216031
3.07e-120	1.18987	m.19550	m.19550	type:complete c39126.graph_c0:1504-374(-) NR_ID: XP_023334031.1 E-value: 1.1e-218 Identity: 1128/1128(100) Score: 1983 Annotation: actin, clone 403	678581	681479	664159	494439	448897	438990	546865	591728	585846	616528	572505	555118
9.14e-137	1.20553	m.19555	m.19555	type:complete c39129.graph_c0:242-979(+) NR_ID: XP_014607363.1 E-value: 8.2e-125 Identity: 726/735(98) Score: 1172 Annotation: PREDICTED: 14-3-3 protein zeta isoform X1	258918	201209	203611	279010	285630	245721	197891	146957	160213	467888	395863	286630
4.41e-21	1.04968	m.19557	m.19557	type:complete c39133.graph_c0:188-1351(+) NR_ID: XP_002408288.1 E-value: 4.1e-163 Identity: 1059/1164(90) Score: 1504 Annotation: conserved hypothetical protein	5679.75	5207.72	6808.88	5755.41	6000	5958.68	4325.67	1441.6	4223.05	4320.8	3787.63	4617.98
1.31e-57	1.11678	m.19560	m.19560	type:complete c39136.graph_c0:112-1413(+) NR_ID: XP_002403125.1 E-value: 4.7e-99 Identity: 720/1200(60) Score: 952 Annotation: CRISP3: cysteine-rich secretory protein, putative	56385.6	50390.6	51642	52040.8	50036.4	51045.6	58999.9	50828.3	59237.4	41366.3	34922.5	32185.4
7.22e-83	1.1497	m.19564	m.19564	type:3prime_partial c39137.graph_c0:136-906(+) NR_ID: XP_002414702.1 E-value: 1.3e-128 Identity: 708/771(91) Score: 1205 Annotation: Der_and-312 phosphate carrier protein, putative	169232	164058	137180	203247	163970	160402	281039	263916	266351	100238	96723.8	94725.1
3.97e-67	1.12994	m.19569	m.19569	type:5prime_partial c39137.graph_c1:3338-3012(-) NR_ID: XP_002414702.1 E-value: 3.1e-52 Identity: 315/321(98) Score: 543 Annotation: Der_and-312 phosphate carrier protein, putative	354766	374012	374636	558480	468325	410062	555714	540409	975225	316596	273509	327770
7.16e-63	1.12419	m.19578	m.19578	type:complete c39140.graph_c0:111-752(+) NR_ID: XP_002435909.1 E-value: 5.5e-61 Identity: 465/609(76) Score: 621 Annotation: Maf protein, putative	54078.2	58353.7	58744.9	63146.8	43892.5	48112.1	60638.6	52638.4	45794.4	62617.5	54519.3	60238.6
6.38e-56	1.11433	m.19586	m.19586	type:5prime_partial c39146.graph_c0:1-633(+) NR_ID: XP_022647632.1 E-value: 1.0e-30 Identity: 312/480(65) Score: 360 Annotation: 39S ribosomal protein L18, mitochondrial-like	47807	48218.8	45535.3	70055.4	73654.5	73379.5	65387.7	47588.4	52376.1	43708.3	37178.9	15811.7
1.75e-46	1.09982	m.19601	m.19601	type:complete c39151.graph_c0:2798-2094(-) NR_ID: DAA34682.1 E-value: 1.7e-124 Identity: 690/702(98) Score: 1169 Annotation: TPA_inf: phosphoserine phosphatase	73619.5	62180.9	68935.9	11168.6	10746	12777.3	5242.19	6772.95	Filtered	12461.1	15119.3	12523.9
6.84e-54	1.11132	m.19609	m.19609	type:5prime_partial c39155.graph_c0:3-1268(+) NR_ID: XP_023227945.1 E-value: 1.6e-192 Identity: 1104/1221(90) Score: 1758 Annotation: dual specificity mitogen-activated protein kinase kinase 1-like isoform X1	24295.8	28252	20808.8	27807.5	22190.9	17776.1	14155.1	39902.5	28118.6	46630.7	29051.9	22337.9
3.97e-28	1.06601	m.19610	m.19610	type:complete c39156.graph_c0:270-728(+) NR_ID: XP_002435810.1 E-value: 8.1e-22 Identity: 153/165(92) Score: 282 Annotation: secreted protein, putative	12434.2	6113.52	5813.29	14075.4	6517.09	11979.8	6682.77	5273.51	8598.26	Filtered	Filtered	Filtered
1.81e-47	1.1014	m.19612	m.19612	type:complete c39157.graph_c0:2086-518(-) NR_ID: XP_002435975.1 E-value: 1.1e-94 Identity: 753/966(77) Score: 915 Annotation: RNA polymerase II protein ral transcription factor BTF3, putative	88992.2	89312.1	87832.5	31508.4	22492.9	22498.4	24118.2	27882.3	22058.7	15131	18062.1	13637.8
1.6e-74	1.1395	m.19621	m.19621	type:complete c39161.graph_c0:349-1308(+) NR_ID: DAA34484.1 E-value: 1.0e-95 Identity: 738/777(94) Score: 922 Annotation: TPA_inf: vesicle coat complex COPII subunit SEC13	240401	238651	228834	177554	172366	157168	84527.9	150075	111051	127445	137002	128964
6.62e-80	1.14614	m.19640	m.19640	type:5prime_partial c39173.graph_c0:1387-83(-) NR_ID: XP_003742588.1 E-value: 4.8e-152 Identity: 951/1182(80) Score: 1409 Annotation: PREDICTED: probable medium-chain specific acyl-CoA dehydrogenase, mitochondrial	61959.3	57134.9	72985.8	132784	119570	114103	144857	136750	151628	166490	153215	164998
2.01e-62	1.12357	m.19656	m.19656	type:complete c39181.graph_c0:4480-86(-) NR_ID: XP_023225963.1 E-value: 0.0e+00 Identity: 3489/4395(79) Score: 5056 Annotation: cleavage and polyadenylation specificity factor subunit 1-like	31492.9	32557.9	32646	34498.3	34360.1	33807	38028.8	32586.4	37262.1	30529.3	32194.9	29042.6
1.75e-53	1.11071	m.19660	m.19660	type:complete c39182.graph_c0:55-1041(+) NR_ID: XP_013777471.1 E-value: 2.2e-77 Identity: 561/705(79) Score: 764 Annotation: mRNA turnover protein 4 homolog isoform X1	65911.9	60169.6	61026.1	37550	41167.2	44081.4	52984	44069.2	35615	47303.8	43248.3	32717.1
1.09e-16	1.03778	m.19668	m.19668	type:complete c39185.graph_c0:949-8(-) NR_ID: XP_002410757.1 E-value: 3.1e-129 Identity: 735/915(80) Score: 1211 Annotation: phospholipase, putative	28369.2	32796.3	28130.2	45289.2	38601.4	37964	53523.3	33096.5	55594.6	149102	153186	167571
1.67e-87	1.15514	m.19674	m.19674	type:complete c39188.graph_c0:290-2128(+) NR_ID: XP_002404324.1 E-value: 0.0e+00 Identity: 1749/1836(95) Score: 2977 Annotation: adenylsulfate kinase, putative	179217	171595	176124	23244.5	21363.1	26600.8	14243.8	10458.7	12849.9	25817.5	25525.7	19883.6
1.57e-38	1.08629	m.19680	m.19680	type:complete c39190.graph_c0:838-251(-) NR_ID: XP_002401344.1 E-value: 1.5e-84 Identity: 537/570(94) Score: 824 Annotation: prefoldin, putative	167285	182110	188131	222995	267802	213997	143139	205066	63638.3	199774	257425	215916
4.08e-34	1.07811	m.19683	m.19683	type:complete c39191.graph_c0:75-464(+) NR_ID: XP_002401244.1 E-value: 2.8e-31 Identity: 282/396(71) Score: 363 Annotation: conserved hypothetical protein	218860	198433	243330	65722.3	98844.7	78212.6	38630.5	31890.1	27757.8	Filtered	73948.2	46856.2
4.07e-60	1.12035	m.19710	m.19710	type:complete c39204.graph_c0:248-886(+) NR_ID: AGM71680.1 E-value: 6.2e-28 Identity: 324/609(53) Score: 336 Annotation: small heat shock protein I	33950.5	33932	30813.3	42152.6	41962.3	44717.2	270074	249380	219825	43352.3	39618.3	45575.2
2.35e-55	1.11349	m.19725	m.19725	type:complete c39210.graph_c0:425-1153(+) NR_ID: XP_002416259.1 E-value: 4.3e-78 Identity: 528/642(82) Score: 769 Annotation: presqualene diphosphate phosphatase, putative	48267.9	51565.4	36615.2	55810.1	45910.4	60728.7	145267	47970.6	70640.2	23598	46342.1	29146.1
2.3e-45	1.09799	m.19741	m.19741	type:internal c39216.graph_c2:1-2511(+) NR_ID: XP_002409121.1 E-value: 1.2e-26 Identity: 183/186(98) Score: 330 Annotation: collagen alpha chain, type IV, putative	14776.4	21193.1	15127.8	37407	69094.7	41934.7	306606	287362	354004	49279.4	66370.7	59887
9.8e-42	1.09191	m.19743	m.19743	type:3prime_partial c39218.graph_c0:413-1228(+) NR_ID: XP_013787408.1 E-value: 3.2e-69 Identity: 594/837(70) Score: 693 Annotation: protein FAM122A-like isoform X3	56212.4	47966.8	60401.3	24373.8	21607.3	24221.3	26949.7	23769.1	23624.4	12069.5	13419.2	13254.4
4e-76	1.1415	m.19760	m.19760	type:complete c39226.graph_c0:350-1213(+) NR_ID: XP_002414170.1 E-value: 1.1e-91 Identity: 579/681(85) Score: 887 Annotation: dihydroxypolyprenylbenzoate methyltransferase, putative	71250.4	71377.1	80469.7	194515	196553	182222	82490.4	95669.9	78983.4	125124	69975.7	104062
1.34e-61	1.12243	m.19776	m.19776	type:5prime_partial c39233.graph_c0:1-960(+) NR_ID: XP_002403536.1 E-value: 1.4e-97 Identity: 681/936(72) Score: 938 Annotation: ribosomal protein L4, putative	45749.8	44267.3	46293.9	85238.3	67235.2	92481.1	66211.7	51815.9	28678.8	42925.5	30101	28538.5
1.46e-27	1.06479	m.19787	m.19787	type:complete c39239.graph_c0:198-1544(+) NR_ID: XP_013784361.1 E-value: 3.2e-183 Identity: 1056/1173(90) Score: 1678 Annotation: PRKCA-binding protein-like isoform X1	14917.5	1336.36	11752.8	5966.33	3826.94	3101.24	Filtered	21582.4	13220.7	2571.36	4104.86	6646.26
1.49e-54	1.11231	m.19798	m.19798	type:complete c39245.graph_c0:384-2561(+) NR_ID: XP_022255342.1 E-value: 4.1e-164 Identity: 1506/2043(73) Score: 1515 Annotation: mitochondrial proton/calcium exchanger protein-like	20082.2	16804.2	15641	38355.6	31444.5	32289.8	44876.6	31038.3	23903.3	89438	69887.4	64867
1.29e-56	1.11534	m.19817	m.19817	type:complete c39250.graph_c0:1266-2135(+) NR_ID: XP_023230793.1 E-value: 1.4e-43 Identity: 492/822(59) Score: 472 Annotation: proteasome inhibitor PI31 subunit-like	62387.2	50907.1	43278.5	94671.1	85197.8	74222.5	22991.3	50035.8	41616.6	60930	58067.6	33719.5
6.97e-95	1.16349	m.19820	m.19820	type:complete c39251.graph_c0:5719-4385(-) NR_ID: XP_003738862.1 E-value: 1.4e-103 Identity: 1263/1326(95) Score: 991 Annotation: PREDICTED: flotillin-1	34127.1	33427.6	26131.6	57833.2	47381.3	48015.4	95487.4	78471.1	85499.3	84010.4	85649.1	79761.5
1.28e-72	1.13709	m.19831	m.19831	type:complete c39255.graph_c0:1136-255(-) NR_ID: XP_002415384.1 E-value: 5.6e-112 Identity: 660/741(89) Score: 1062 Annotation: endonuclease G, putative	31097.9	30867.2	26435.7	29390.6	32283.4	33639.5	28142.5	28520.4	27918.5	10470.1	10618.1	11458.8
1.92e-07	1.00458	m.19844	m.19844	type:5prime_partial c39263.graph_c0:808-371(-) NR_ID: XP_002401570.1 E-value: 3.8e-69 Identity: 405/435(93) Score: 690 Annotation: Cap binding protein, putative	38029.3	49380.6	43319.5	114403	132334	42902.3	22247.8	26884.1	7791.43	132690	165623	3376.27
4.02e-50	1.10558	m.19846	m.19846	type:complete c39265.graph_c0:814-107(-) NR_ID: KFM82658.1 E-value: 1.9e-62 Identity: 537/687(78) Score: 634 Annotation: RWD domain-containing protein 1, partial	92185.2	69172.2	84307.3	53523.4	48492.4	54335.3	140008	125774	90568.8	Filtered	Filtered	Filtered
6.97e-111	1.1805	m.19853	m.19853	type:complete c39269.graph_c0:5138-3906(-) NR_ID: ACT78707.1 E-value: 2.0e-163 Identity: 1062/1062(100) Score: 1507 Annotation: calreticulin	301146	286013	317990	119134	126741	147791	133174	126628	138932	77330.1	69433.9	66508.3
5.86e-45	1.09733	m.19864	m.19864	type:3prime_partial c39273.graph_c1:102-731(+) NR_ID: DAA34412.1 E-value: 5.1e-59 Identity: 477/687(69) Score: 604 Annotation: TPA_inf: hypothetical conserved protein 667	61580	46604.1	42915.1	19992.8	13433.1	12033.1	11060.6	12070.5	19449.3	10863.5	6169.99	9480.29
2.33e-54	1.11202	m.19871	m.19871	type:complete c39275.graph_c0:2542-4089(+) NR_ID: XP_002436065.1 E-value: 4.6e-178 Identity: 1146/1530(74) Score: 1634 Annotation: RNA-binding protein Nova-1, putative	33714.7	35041.6	33402.7	28226.8	28761.2	31835.7	41853	44280.2	40163.8	41997.3	42509.2	37510.5
1.89e-30	1.07086	m.19957	m.19957	type:complete c39304.graph_c0:5503-386(-) NR_ID: XP_002434254.1 E-value: 0.0e+00 Identity: 3024/4755(63) Score: 3708 Annotation: tyrosine protein phosphatase non-receptor type, putative	11922.9	13877.9	10323.2	14465.4	14016.8	12463.1	12278.2	12406.7	8669.03	15243.5	14213	14826.6
3.32e-22	1.05248	m.19962	m.19962	type:internal c39305.graph_c0:1-1338(+) NR_ID: XP_013784499.1 E-value: 1.1e-74 Identity: 780/1410(55) Score: 742 Annotation: nesprin-1-like, partial	73724.9	15831.2	10698.1	11220.7	9377.28	3917.14	25392.9	4459.71	6772.95	14175.8	19513.5	17738.3
9.91e-89	1.15655	m.19969	m.19969	type:5prime_partial c39307.graph_c1:2-1768(+) NR_ID: ANK58178.1 E-value: 0.0e+00 Identity: 1692/1692(100) Score: 3072 Annotation: transglutaminase	157104	155400	160056	154127	152936	146544	167878	164934	171999	61193.5	64192.4	64349.4
2.25e-71	1.13549	m.19981	m.19981	type:complete c39312.graph_c0:2543-3814(+) NR_ID: XP_002400999.1 E-value: 2.0e-232 Identity: 1248/1269(98) Score: 2102 Annotation: glyoxylate/hydroxypyruvate reductase, putative	144380	159548	168931	113622	118615	127362	65444	76046.2	77738.7	140494	157109	172763
1.41e-127	1.19695	m.19993	m.19993	type:complete c39315.graph_c0:238-1704(+) NR_ID: BAF63673.1 E-value: 1.4e-288 Identity: 1464/1464(100) Score: 2587 Annotation: protein disulfide isomerase-3	393018	400790	381168	213975	210497	203088	219267	184836	188604	152147	133268	157186
6.02e-53	1.1099	m.19996	m.19996	type:complete c39315.graph_c0:2311-1949(-) NR_ID: XP_002406443.1 E-value: 3.0e-48 Identity: 324/357(90) Score: 509 Annotation: janus-A, putative	13292.3	23034.7	20332.3	37723.7	41585.3	44405.7	66271.7	43580.2	47221.3	28736.4	27018.8	22275.4
0.0186056	0.955816	m.20003	m.20003	type:3prime_partial c39317.graph_c0:601-2(-) NR_ID: XP_015782728.1 E-value: 4.3e-55 Identity: 381/486(78) Score: 570 Annotation: deoxycytidylate deaminase	19783.8	20073.3	9588	5210.77	3110.4	4383.91	27740.6	Filtered	Filtered	Filtered	Filtered	Filtered
1.3e-60	1.12105	m.20009	m.20009	type:5prime_partial c39320.graph_c0:636-58(-) NR_ID: XP_002409125.1 E-value: 1.6e-51 Identity: 372/519(71) Score: 539 Annotation: NADH-ubiquinone oxidoreductase ashi subunit, putative	128744	127298	106620	296884	302445	305371	284128	313673	355233	77777.3	83222.4	76601.8
2.2e-30	1.07072	m.20011	m.20011	type:complete c39321.graph_c0:166-783(+) NR_ID: XP_013780224.1 E-value: 6.3e-62 Identity: 468/603(77) Score: 629 Annotation: acylglycerol kinase, mitochondrial-like	8477.28	8325.65	4399.73	12415.5	11910.8	7928.98	24814.1	23671.9	38502.6	8758.81	5085.69	7900.41
5.11e-36	1.0817	m.20012	m.20012	type:complete c39322.graph_c0:209-1249(+) NR_ID: XP_022251690.1 E-value: 5.2e-117 Identity: 774/1008(76) Score: 1106 Annotation: solute carrier family 25 member 40-like	10266.3	5978.96	7339.35	20125.8	Filtered	11928.5	67999.6	62764.7	81264.9	Filtered	Filtered	Filtered
2.51e-27	1.06428	m.20018	m.20018	type:complete c39325.graph_c0:144-4274(+) NR_ID: XP_022235977.1 E-value: 0.0e+00 Identity: 3006/4080(73) Score: 3764 Annotation: F-actin-uncapping protein LRRC16A-like isoform X2	27760.2	31863.7	32930.8	20970.8	19852.8	18224.9	26120.9	26825.6	23037.5	15603.1	15219.3	11037.7
3.96e-18	1.04187	m.20028	m.20028	type:5prime_partial c39327.graph_c0:1818-232(-) NR_ID: XP_002399954.1 E-value: 5.8e-184 Identity: 1119/1377(81) Score: 1685 Annotation: complement c3f, putative	17008.7	5874.67	9924.52	8410.8	8398.68	3157.09	8047.67	11838.8	23278.7	Filtered	20797.5	Filtered
1.35e-55	1.11385	m.20031	m.20031	type:complete c39330.graph_c0:109-1068(+) NR_ID: XP_002400476.1 E-value: 6.0e-128 Identity: 735/858(85) Score: 1200 Annotation: palmitoyl-protein thioesterase precursor, putative	96359.3	102628	118189	78154.5	71136.3	75863.2	29396.4	37842.2	30840.2	42774.7	42042.8	57607.1
1.42e-114	1.18425	m.20042	m.20042	type:complete c39336.graph_c0:4096-2678(-) NR_ID: XP_002415341.1 E-value: 6.2e-246 Identity: 1326/1434(92) Score: 2219 Annotation: acetyl-CoA hydrolase, putative	300372	271706	298587	470647	426766	376148	337922	403889	392870	459321	459862	504148
1.19e-48	1.10328	m.20067	m.20067	type:complete c39342.graph_c0:108-1232(+) NR_ID: XP_002406921.1 E-value: 1.1e-149 Identity: 930/1065(87) Score: 1388 Annotation: methylmalonyl-CoA mutase, putative	73540.3	82870.4	67735.5	31300	35846.9	28755.8	12126.5	13915.9	20495.7	12121.4	22046.5	20352.5
1.06e-70	1.13463	m.20082	m.20082	type:complete c39348.graph_c0:2552-1239(-) NR_ID: XP_002408374.1 E-value: 1.8e-207 Identity: 1203/1320(91) Score: 1887 Annotation: dolichyl-di-phosphooligosaccharide protein glycotransferase, putative	88776	102995	99701.4	104132	112718	113096	195106	240750	225600	75247.5	69641.6	72406.7
6.34e-31	1.07182	m.20096	m.20096	type:5prime_partial c39351.graph_c0:1359-145(-) NR_ID: BAI82576.1 E-value: 2.9e-228 Identity: 1161/1161(100) Score: 2066 Annotation: autophagy-related 4	11422	15207.5	13953.6	16137.7	18497	24278.5	26585.3	30915.1	21659.2	21886.7	12777.4	15707.5
1.61e-57	1.11665	m.20099	m.20099	type:complete c39352.graph_c0:1961-954(-) NR_ID: XP_002403704.1 E-value: 3.1e-127 Identity: 783/1011(77) Score: 1194 Annotation: conserved hypothetical protein	27175.9	32624.5	28342.9	38082.6	37491	42552.1	23428.7	11832.5	15118.5	47901.5	47910.4	56660.2
7.69e-13	1.02561	m.20101	m.20101	type:3prime_partial c39353.graph_c0:1265-3(-) NR_ID: XP_002435404.1 E-value: 1.4e-135 Identity: 954/1290(73) Score: 1267 Annotation: transitional endoplasmic reticulum ATPase, putative	5047.04	3598.18	3980.87	5150.37	6802.88	Filtered	19345.3	9546.92	4879.18	25316.1	15918.4	15699.9
1.19e-62	1.12388	m.20138	m.20138	type:complete c39366.graph_c0:1680-730(-) NR_ID: XP_002413977.1 E-value: 7.4e-94 Identity: 789/966(81) Score: 906 Annotation: RNA-binding protein, putative	30395.3	32753.6	36950.8	35035.4	26746.7	26736.5	37829.4	59472.7	37444.1	35500.5	29009.2	37051.8
6.03e-56	1.11436	m.20156	m.20156	type:5prime_partial c39372.graph_c0:1501-764(-) NR_ID: DAA34755.1 E-value: 7.3e-49 Identity: 342/369(92) Score: 517 Annotation: TPA_inf: class 2 transcription repressor NC2	192732	202956	216675	134116	137074	119870	196259	171079	181273	179814	188335	166135
2.37e-64	1.12621	m.20160	m.20160	type:5prime_partial c39374.graph_c0:2-1486(+) NR_ID: XP_002404065.1 E-value: 2.8e-148 Identity: 1029/1263(81) Score: 1377 Annotation: dihydrolipoamide transacylase, putative	87777.6	97383.7	75712.7	108551	94377	106423	124910	113639	114676	103085	117365	118157
1.61e-47	1.10148	m.20169	m.20169	type:internal c39377.graph_c0:1538-3(-) NR_ID: XP_013784499.1 E-value: 3.4e-88 Identity: 894/1536(58) Score: 859 Annotation: nesprin-1-like, partial	18826.8	19613.8	22363.2	9396.5	10019.1	6024.73	19095.7	22581.2	17994.4	12862.7	20795.3	13655.1
4.25e-47	1.10081	m.20180	m.20180	type:internal c39381.graph_c0:1749-1(-) NR_ID: XP_015908281.1 E-value: 9.8e-193 Identity: 1293/1653(78) Score: 1761 Annotation: solute carrier family 12 member 2	45961.9	40831.3	16332.9	38507.2	26121.2	38652.9	54908.1	50860.7	54606.5	30075.6	23984.4	19379.3
1.29e-42	1.09341	m.20185	m.20185	type:complete c39383.graph_c0:1713-559(-) NR_ID: XP_023231017.1 E-value: 7.7e-178 Identity: 1044/1149(90) Score: 1631 Annotation: protein pelota-like isoform X2	28397.1	20624.2	34143	26313.3	28203.9	24459.7	7643.73	8659.23	7351.07	Filtered	11827.8	12093.8
2.61e-52	1.10894	m.20204	m.20204	type:complete c39391.graph_c0:138-1415(+) NR_ID: XP_002399575.1 E-value: 4.9e-141 Identity: 837/1062(78) Score: 1314 Annotation: alpha-D-galactosidase, putative	52300.8	50960.3	33812.9	39926.8	34279.8	49572.2	18869.5	11759.6	16832.4	35031.1	32458.3	47422.7
7.13e-52	1.10828	m.20215	m.20215	type:complete c39395.graph_c0:2942-615(-) NR_ID: XP_002403834.1 E-value: 0.0e+00 Identity: 1812/2076(87) Score: 2881 Annotation: transmembrane GTPase mfn, putative	7643.32	11193.7	8504.41	16432	19183.1	17567.4	28792.6	41200.5	37995.7	14142	12806.8	6574.36
5.29e-142	1.21029	m.20217	m.20217	type:complete c39396.graph_c0:299-985(+) NR_ID: XP_002405266.1 E-value: 3.3e-96 Identity: 573/630(90) Score: 925 Annotation: lysophospholipase, putative	396141	400103	386271	305354	277924	286028	239411	279766	340514	331904	348556	302612
4.75e-24	1.05689	m.20220	m.20220	type:5prime_partial c39398.graph_c0:2006-813(-) NR_ID: XP_013784463.1 E-value: 2.4e-89 Identity: 600/840(71) Score: 868 Annotation: E3 ubiquitin-protein ligase RNF115-like	14670.1	23057.1	28650	17489.6	21686.7	19580.5	8698.56	3333.25	8955.41	17752.5	17042.9	17181.2
3.21e-94	1.16275	m.20229	m.20229	type:complete c39401.graph_c0:1402-842(-) NR_ID: XP_023236067.1 E-value: 2.4e-84 Identity: 492/558(88) Score: 822 Annotation: muscle-specific protein 20-like	112938	114071	107078	98216.9	84717.6	88690.1	48389.5	38639.8	37329	45615	47359.3	52462.5
5.09e-41	1.09068	m.20242	m.20242	type:5prime_partial c39405.graph_c0:465-28(-) NR_ID: XP_013783845.1 E-value: 2.9e-37 Identity: 300/393(76) Score: 415 Annotation: DNA-directed RNA polymerase III subunit RPC6-like isoform X1	64838.6	80655.5	65520.4	91113.2	86107.3	120911	102176	74372.4	76664.6	93343.5	104903	97990.3
1.37e-50	1.10631	m.20246	m.20246	type:3prime_partial c39407.graph_c0:163-1140(+) NR_ID: AHF48776.1 E-value: 4.2e-169 Identity: 909/924(98) Score: 1555 Annotation: cyclin-dependent kinase 7	22078.8	27852.8	24590.2	15885.2	13999.4	15200.4	11707.4	16154.6	18098	16696.9	11907.1	7549.93
3.56e-76	1.14156	m.20250	m.20250	type:5prime_partial c39409.graph_c0:2272-254(-) NR_ID: XP_013786530.1 E-value: 1.1e-155 Identity: 1212/1650(73) Score: 1442 Annotation: fragile X mental retardation syndrome-related protein 1-like isoform X2	51799.1	52436.2	44188.7	51744.6	50906	40320.2	51941.4	41395.5	45492.4	62668.2	65376.3	63430.7
1.82e-44	1.09651	m.20259	m.20259	type:3prime_partial c39414.graph_c0:156-1787(+) NR_ID: XP_002412456.1 E-value: 1.6e-181 Identity: 1023/1152(88) Score: 1664 Annotation: acyl-CoA synthetase, putative	40603.3	42519.5	34429.4	58302.6	50858.5	47520.2	56997.3	41339.9	26779.4	60783.3	53818.9	66414.3
2.04e-79	1.14555	m.20266	m.20266	type:5prime_partial c39417.graph_c0:3-1385(+) NR_ID: XP_014787293.1 E-value: 2.7e-97 Identity: 888/1407(63) Score: 937 Annotation: PREDICTED: histone-lysine N-methyltransferase setd3-like	65555.1	50297.3	37528.1	25268.5	35006.5	24277.3	25116.7	18460	28709.9	24066.8	25956.8	23110.5
9.97e-57	1.1155	m.20271	m.20271	type:complete c39418.graph_c0:100-543(+) NR_ID: DAA34314.1 E-value: 8.5e-77 Identity: 423/423(100) Score: 756 Annotation: TPA_inf: exon-exon junction complex Magoh component	145733	131534	96381.5	194190	191519	160876	79472.3	37072	30157.4	112738	124856	115696
8.06e-15	1.03212	m.20273	m.20273	type:5prime_partial c39419.graph_c0:2312-1509(-) NR_ID: KFM69736.1 E-value: 2.6e-39 Identity: 408/672(60) Score: 435 Annotation: Protein SZT2, partial	Filtered	3596.12	2899.24	Filtered	Filtered	1455.35	5033.29	3521.3	2970.77	Filtered	Filtered	Filtered
1.56e-50	1.10622	m.20276	m.20276	type:3prime_partial c39421.graph_c0:234-4073(+) NR_ID: KFM72279.1 E-value: 5.3e-215 Identity: 2214/4119(53) Score: 1956 Annotation: Trafficking protein particle complex subunit 8, partial	19006	18209.4	17264.9	16236.8	18461.9	21212.5	12481.6	17619.1	18356.9	16280.8	19709.9	15882.9
2.54e-82	1.14905	m.20287	m.20287	type:complete c39424.graph_c0:1842-238(-) NR_ID: AWM72026.1 E-value: 9.5e-219 Identity: 1224/1482(82) Score: 1985 Annotation: catalase 1	918137	267936	189739	1.21287e+06	589932	187750	Filtered	41792.9	43952.4	1.00423e+06	858142	177043
1.11e-24	1.05836	m.20289	m.20289	type:complete c39425.graph_c1:284-2242(+) NR_ID: XP_022257640.1 E-value: 4.5e-138 Identity: 1161/1926(60) Score: 1290 Annotation: protein SERAC1-like	13865.7	13563.7	13339.1	17990.4	20131.1	5394.52	22748.8	13258.1	23831.4	7341.99	6434	5051.59
2.02e-32	1.07482	m.20315	m.20315	type:5prime_partial c39432.graph_c0:2542-599(-) NR_ID: XP_002404138.1 E-value: 1.8e-248 Identity: 1422/1590(89) Score: 2242 Annotation: carbohydrate kinase, putative	93914.9	89606.5	102656	85988.3	105605	73774.3	88609.5	115458	114921	109836	109576	49647.9
1.83e-56	1.11512	m.20332	m.20332	type:complete c39437.graph_c0:2549-4099(+) NR_ID: XP_023232384.1 E-value: 4.0e-230 Identity: 1281/1395(91) Score: 2083 Annotation: protein stoned-B-like isoform X2	35188	24951.2	38539.7	37911.8	37815.6	38288.3	37750.8	40534.5	39726.2	25616.5	34119	29963
8.68e-56	1.11413	m.20347	m.20347	type:complete c39443.graph_c1:1712-876(-) NR_ID: XP_002405265.1 E-value: 3.0e-75 Identity: 579/819(70) Score: 745 Annotation: enoyl-CoA hydratase, putative	108698	72945.4	69632.5	81464	70722.7	68647.3	75011	73302.9	25377.1	74914.1	45369	56994.3
1.42e-62	1.12378	m.20359	m.20359	type:5prime_partial c39449.graph_c0:3113-978(-) NR_ID: KFM79483.1 E-value: 0.0e+00 Identity: 1842/2082(88) Score: 2862 Annotation: Calcium-binding mitochondrial carrier protein Aralar1, partial	39985.5	39029.5	42316.3	78603	83293.8	78804.9	122395	122813	151124	45823.4	41641.8	21643.4
4.86e-63	1.12442	m.20389	m.20389	type:complete c39465.graph_c0:1613-2428(+) NR_ID: XP_002403075.1 E-value: 6.9e-24 Identity: 180/180(100) Score: 302 Annotation: alternative splicing factor SRp55/B52/SRp75, putative	113727	115937	141007	134996	118690	119119	146998	183084	85097.1	95549.7	108574	107957
1.28e-39	1.08823	m.20394	m.20394	type:complete c39466.graph_c0:357-959(+) NR_ID: XP_002415044.1 E-value: 3.2e-95 Identity: 552/597(92) Score: 916 Annotation: anti-silencing protein, putative	141264	20678.5	15764.3	13172	22295.2	7788.73	2287.49	Filtered	Filtered	71437.8	36068.1	Filtered
3.96e-26	1.06164	m.20402	m.20402	type:complete c39470.graph_c0:128-925(+) NR_ID: XP_002408681.1 E-value: 3.0e-72 Identity: 498/672(74) Score: 719 Annotation: conserved hypothetical protein	5213.63	3773.8	6376.63	5021.85	7335.85	2918.13	10077	20379.2	16579.5	Filtered	19500.8	5916.93
5.66e-43	1.09402	m.20413;m.20414	m.20413;m.20414	type:5prime_partial c39475.graph_c0:3-2627(+) NR_ID: XP_002414109.1 E-value: 1.3e-95 Identity: 1329/2676(49) Score: 925 Annotation: hypothetical protein IscW_ISCW012749; type:5prime_partial c39475.graph_c0:5026-2402(-) NR_ID: XP_002414109.1 E-value: 4.0e-97 Identity: 1341/2694(49) Score: 938 Annotation: hypothetical protein IscW_ISCW012749	13593.4	10809.6	11982.2	14784.9	6403.53	8143.5	19189.3	11256.1	15681.5	10754.2	8182.89	20426.2
3.32e-35	1.08018	m.20427	m.20427	type:complete c39482.graph_c0:1052-234(-) NR_ID: XP_002406694.1 E-value: 1.8e-96 Identity: 564/627(89) Score: 928 Annotation: ubiquinone biosynthesis protein, putative	34808.2	23506.7	38196.2	39689.3	46430.1	52926.6	31659.9	47957	53679.4	40094.6	34621.5	29029.8
4.27e-23	1.05464	m.20437	m.20437	type:3prime_partial c39491.graph_c0:3393-1(-) NR_ID: XP_002415339.1 E-value: 4.7e-90 Identity: 609/717(84) Score: 878 Annotation: grunge, putative	25976.5	8276.15	11725.5	16430.6	11650.2	14484.3	12804	10465.3	16107.6	6625.93	Filtered	Filtered
3.75e-91	1.15931	m.20445	m.20445	type:complete c39493.graph_c0:812-69(-) NR_ID: XP_023215567.1 E-value: 3.2e-100 Identity: 597/648(92) Score: 960 Annotation: 40S ribosomal protein S6-like	138462	160105	142799	235379	223089	240202	291319	226269	308878	191547	197170	186380
1.27e-65	1.12793	m.20447	m.20447	type:complete c39494.graph_c0:2674-908(-) NR_ID: XP_002406866.1 E-value: 0.0e+00 Identity: 1698/1737(97) Score: 2880 Annotation: acetylcholine regulator unc-18, putative	43643.2	44596.5	39853.4	39241.8	43541.9	36220.8	58733.3	61431.1	66301	48992.5	48152.9	46206.7
5.17e-32	1.07401	m.20466	m.20466	type:complete c39503.graph_c0:1286-18(-) NR_ID: XP_002401966.1 E-value: 2.9e-146 Identity: 912/1095(83) Score: 1359 Annotation: dihydroorotate dehydrogenase, putative	11163.6	10899.7	10407	22358	16156.5	16496	10959.2	17043.6	17523	14579	12081.4	7157.66
0.0032697	0.979832	m.20470	m.20470	type:complete c39504.graph_c0:586-3090(+) NR_ID: XP_002404616.1 E-value: 1.6e-108 Identity: 1395/2178(64) Score: 1036 Annotation: predicted protein	8041.55	6272.51	7368.82	3476.47	2413.6	Filtered	9906.57	3111.98	5537.54	3155.43	1497.62	648.921
1.15e-83	1.15065	m.20475	m.20475	type:complete c39505.graph_c0:704-78(-) NR_ID: XP_002400259.1 E-value: 8.8e-112 Identity: 621/624(99) Score: 1059 Annotation: ribosomal protein S8, putative	296960	269029	320560	411315	370160	372322	565545	564732	656521	311312	359380	369014
8.38e-42	1.09203	m.20476	m.20476	type:complete c39505.graph_c0:785-1303(+) NR_ID: XP_002400260.1 E-value: 6.9e-54 Identity: 429/471(91) Score: 559 Annotation: conserved hypothetical protein	53297.8	64088.6	65087.8	45338.1	49411.6	52445.7	7272.72	4851.94	Filtered	64306.3	69580.1	26835.6
3.91e-60	1.12037	m.20485	m.20485	type:5prime_partial c39505.graph_c2:2280-1783(-) NR_ID: XP_002406086.1 E-value: 1.9e-40 Identity: 312/348(89) Score: 443 Annotation: SNARE-associated protein snapin, putative	132743	121932	125657	60526.4	76365.3	61709.8	44309.4	55837.2	46533.6	53919.4	56358.7	48411.9
1.32e-107	1.17713	m.20486	m.20486	type:5prime_partial c39505.graph_c3:957-391(-) NR_ID: DAA34555.1 E-value: 3.5e-83 Identity: 492/519(94) Score: 812 Annotation: TPA_exp: microtubule-binding protein	328352	323712	226370	204912	180483	171031	148776	102690	92561.9	104803	95698.7	96678.8
2.85e-70	1.13407	m.20493	m.20493	type:complete c39508.graph_c0:247-732(+) NR_ID: DAA34722.1 E-value: 7.2e-61 Identity: 417/495(84) Score: 619 Annotation: TPA_inf: hypothetical conserved secreted protein 684	111830	73937.7	85753.7	230185	201567	157397	151814	181635	127294	91938.3	110469	143819
2.66e-58	1.11777	m.20497	m.20497	type:3prime_partial c39509.graph_c0:468-1(-) NR_ID: XP_002412168.1 E-value: 2.4e-29 Identity: 435/480(90) Score: 347 Annotation: kinesin light chain, putative	42811.9	40534.7	44223.2	41467.6	41688.9	40374.1	16998.3	25491.9	20369.7	29099.3	26202.9	23064.8
2.86e-52	1.10888	m.20500	m.20500	type:5prime_partial c39511.graph_c0:2-4219(+) NR_ID: XP_002433514.1 E-value: 9.9e-191 Identity: 2460/3777(65) Score: 1747 Annotation: hypothetical protein IscW_ISCW000022	29338.2	31669.4	17318.1	8980.51	11510.2	8722.14	10171.8	15381.8	5643.27	3610.29	7951.51	5166.63
3.13e-66	1.12875	m.20508	m.20508	type:5prime_partial c39513.graph_c0:1-1734(+) NR_ID: XP_023217226.1 E-value: 8.3e-152 Identity: 1026/1422(72) Score: 1408 Annotation: sedoheptulokinase-like	30018.4	26613.8	26257.1	51871.3	53630.6	55971.5	41220.5	44150	41945.4	45006.7	59781.1	42637.3
1.13e-64	1.12664	m.20518	m.20518	type:complete c39519.graph_c0:2498-1887(-) NR_ID: XP_002401970.1 E-value: 4.6e-89 Identity: 552/609(90) Score: 863 Annotation: signal peptidase complex, subunit SPC25, putative	28270.8	25047.1	24547.7	28740.2	22174.5	24131.5	31248.3	26948.8	25285.3	14553.6	11321.2	12067.5
6.32e-68	1.131	m.20551	m.20551	type:complete c39531.graph_c1:843-97(-) NR_ID: XP_002410516.1 E-value: 3.3e-57 Identity: 528/738(71) Score: 589 Annotation: short-chain alcohol dehydrogenase, putative	87601.4	60813.7	71433.5	50683.6	66042.7	74787.2	111268	122637	156270	93936.3	21757.6	54523
1.56e-88	1.15632	m.20555	m.20555	type:complete c39532.graph_c0:317-1216(+) NR_ID: DAA34568.1 E-value: 3.1e-166 Identity: 888/897(98) Score: 1530 Annotation: TPA_exp: ADP/ATP translocase	117286	117279	113773	200987	197128	200773	326993	398714	373612	130052	128767	131983
6.15e-56	1.11435	m.20558	m.20558	type:5prime_partial c39534.graph_c0:2-2743(+) NR_ID: XP_002412387.1 E-value: 1.9e-283 Identity: 1635/2196(74) Score: 2545 Annotation: glycosyl hydralase, sucrase-isomaltase, putative	28671.1	19357.2	26073.2	41260.6	70915.1	89536.3	110383	127614	105825	17677.5	10581.8	10392.5
4.98e-23	1.05448	m.20566	m.20566	type:3prime_partial c39539.graph_c0:659-1831(+) NR_ID: XP_002433639.1 E-value: 1.1e-118 Identity: 807/984(82) Score: 1121 Annotation: signal transduction protein lnk-realted, putative	5786.35	Filtered	9697.93	14494.4	15949.2	15683.7	62188	52039.7	49657.7	14205.1	11203.1	16690
4.86e-62	1.12304	m.20574	m.20574	type:5prime_partial c39541.graph_c0:2-4024(+) NR_ID: XP_023242329.1 E-value: 2.7e-137 Identity: 1770/3600(49) Score: 1286 Annotation: enhancer of mRNA-decapping protein 4-like	56889.3	64128.4	50573.6	48168.3	41503.4	47328.9	37583.8	38326.4	32696.9	29202.2	29612.5	25815
1.95e-60	1.1208	m.20581	m.20581	type:complete c39542.graph_c1:2349-94(-) NR_ID: XP_022244276.1 E-value: 2.5e-71 Identity: 693/1218(56) Score: 715 Annotation: delta(14)-sterol reductase-like isoform X1	22759.3	21822.3	24313.3	22927.2	19060.9	18275.5	113530	98042.3	100150	26736.7	25739.6	27347.4
3.3e-13	1.02686	m.20587	m.20587	type:3prime_partial c39545.graph_c0:311-5950(+) NR_ID: XP_023219739.1 E-value: 0.0e+00 Identity: 4605/5649(81) Score: 6613 Annotation: WD repeat and FYVE domain-containing protein 3-like	9823.22	9392.67	8762.25	5438.4	7861.42	6115.41	13122.2	8933.13	9841.09	Filtered	8265.73	13969.8
2.83e-10	1.01619	m.20597	m.20597	type:complete c39547.graph_c0:1687-20(-) NR_ID: XP_002405211.1 E-value: 5.0e-186 Identity: 1065/1161(91) Score: 1703 Annotation: WD-repeat protein, putative	19405.9	16855.5	8577.99	19091.6	19453.8	15176.9	16686.8	12354.6	10437.3	6900.71	17856.9	19516.1
1.01e-16	1.03787	m.20600	m.20600	type:complete c39549.graph_c0:1635-580(-) NR_ID: XP_002610140.1 E-value: 5.5e-98 Identity: 747/1050(71) Score: 942 Annotation: hypothetical protein BRAFLDRAFT_216906	19769.5	13316.3	10458.6	17248.9	11739.3	6600.7	Filtered	8214.68	4786.33	14293.3	7757.87	25230.5
4.21e-18	1.0418	m.20605	m.20605	type:complete c39553.graph_c0:1-795(+) NR_ID: XP_002414349.1 E-value: 1.9e-90 Identity: 621/807(76) Score: 876 Annotation: ATP-dependent RNA helicase, putative	16829.8	21605.6	17853	8572.28	9658.57	9862.45	6569.9	12085.5	35234.1	8029.78	14894.7	20705.4
2.18e-53	1.11057	m.20608	m.20608	type:3prime_partial c39553.graph_c1:786-1(-) NR_ID: XP_002414349.1 E-value: 3.6e-102 Identity: 630/771(81) Score: 977 Annotation: ATP-dependent RNA helicase, putative	40814	45177.5	40236.4	11897.6	10170.7	8695.19	11624.3	Filtered	11308.2	7658.48	5152.7	4354.03
1.39e-43	1.09504	m.20623	m.20623	type:complete c39561.graph_c0:231-968(+) NR_ID: DAA34235.1 E-value: 1.2e-88 Identity: 537/630(85) Score: 860 Annotation: TPA: isoamyl acetate-hydrolyzing esterase	149956	218177	181657	165062	189651	203437	77550.6	91548.6	59873.4	178929	154714	249760
3.74e-24	1.05713	m.20636	m.20636	type:3prime_partial c39568.graph_c0:928-2(-) NR_ID: XP_002405730.1 E-value: 1.2e-24 Identity: 231/333(69) Score: 309 Annotation: conserved hypothetical protein	15825	14573.9	18136.1	19325.7	21274.2	24288.8	30290.8	28316	19688.9	22593.3	29693.5	28935.8
1.72e-64	1.1264	m.20637	m.20637	type:complete c39569.graph_c0:2125-659(-) NR_ID: XP_013788325.1 E-value: 1.2e-164 Identity: 1335/1518(87) Score: 1518 Annotation: pre-mRNA-processing factor 19-like	82276.9	73803.3	83892.2	68625	70324.1	79147.9	78701.5	79546	79080.7	77568.7	77106.1	76198.4
1.21e-54	1.11244	m.20643	m.20643	type:complete c39572.graph_c0:2306-555(-) NR_ID: XP_002410001.1 E-value: 9.2e-284 Identity: 1539/1758(87) Score: 2546 Annotation: hexosaminidase domain-containing protein, putative	36254.6	32898.5	39939.2	8508.38	11939.9	10588.9	13981.8	14387.6	14717.1	14533.9	10901.2	10471.8
5.61e-43	1.09402	m.20660	m.20660	type:complete c39576.graph_c0:832-1137(+) NR_ID: XP_002399902.1 E-value: 2.5e-35 Identity: 264/300(88) Score: 397 Annotation: 4-nitrophenylphosphatase, putative	11025.7	9174.39	13618.4	24309.2	18833.5	7922.41	22487.2	19743.3	28775.6	53769.4	9257	6547
3.52e-73	1.1378	m.2067	m.2067	type:complete c18768.graph_c0:475-101(-) NR_ID: XP_002403549.1 E-value: 2.5e-53 Identity: 336/372(90) Score: 553 Annotation: conserved hypothetical protein	394627	409568	363392	355950	351192	316807	270568	172730	182182	113918	177407	173151
6.47e-64	1.12562	m.20699	m.20699	type:5prime_partial c39588.graph_c0:1446-43(-) NR_ID: XP_002399212.1 E-value: 2.8e-190 Identity: 1113/1284(86) Score: 1739 Annotation: translation elongation factor, putative	17967.8	18900.3	21204	47987.4	43356.7	46931.6	36158.1	38242.2	35679.8	40458.9	38062	42091.4
1.02e-23	1.05611	m.20717	m.20717	type:3prime_partial c39594.graph_c0:1766-3(-) NR_ID: XP_002406039.1 E-value: 1.1e-260 Identity: 1506/1725(87) Score: 2347 Annotation: conserved hypothetical protein	7294.97	5641.61	8743.18	2030.41	Filtered	Filtered	Filtered	Filtered	Filtered	4478.13	2135.23	2810.34
1.62e-40	1.0898	m.20732	m.20732	type:complete c39604.graph_c0:95-784(+) NR_ID: XP_002414533.1 E-value: 2.1e-37 Identity: 297/414(71) Score: 418 Annotation: secreted protein, putative	270329	46065.7	167725	53254.4	38255.6	37374.4	3154.14	64.4118	35.9394	5659.12	6797.47	Filtered
1.54e-48	1.1031	m.20740	m.20740	type:3prime_partial c39606.graph_c1:537-1(-) NR_ID: XP_022252448.1 E-value: 4.2e-62 Identity: 363/399(90) Score: 630 Annotation: zinc finger Ran-binding domain-containing protein 2-like isoform X1	41207.9	90277.9	68435.5	53378.6	48284.8	80296.9	38773.6	18426.5	17192.6	39517.6	36124.2	35496.1
2.57e-49	1.10432	m.20764	m.20764	type:complete c39616.graph_c0:688-179(-) NR_ID: XP_002409984.1 E-value: 1.5e-48 Identity: 333/525(63) Score: 513 Annotation: Inducible metalloproteinase, putative	59271.9	94449.3	37128.3	66983.2	110980	96056	36377.4	21637	17046.3	25311.6	7866.35	3158.42
4.2e-52	1.10863	m.20782	m.20782	type:5prime_partial c39622.graph_c0:3-1058(+) NR_ID: XP_002415028.1 E-value: 1.3e-99 Identity: 831/939(88) Score: 956 Annotation: conserved hypothetical protein	17751.4	19414.3	23301.8	26629.3	27143.1	30105.1	64293.8	64645	50509.8	45099.6	36952.4	43325.6
3.68e-141	1.20953	m.20794	m.20794	type:internal c39626.graph_c0:675-1(-) NR_ID: BAF36722.1 E-value: 1.6e-18 Identity: 150/150(100) Score: 255 Annotation: cement-like antigen, partial	87556.4	100244	77214.1	148024	119158	167254	15235507	10693564	12456618	209232	257682	315374
9.64e-29	1.06731	m.20800	m.20800	type:complete c39629.graph_c0:4143-892(-) NR_ID: XP_002407920.1 E-value: 9.6e-202 Identity: 1695/2970(57) Score: 1841 Annotation: protein phosphatase 2A regulatory subunit A, putative	24179.7	23404.4	20747.6	14853.5	14417.5	15185	24460.4	20399.7	23048.8	21465.9	25035.7	21543.8
5.72e-48	1.1022	m.20818	m.20818	type:5prime_partial c39636.graph_c0:3-542(+) NR_ID: XP_002434264.1 E-value: 5.5e-54 Identity: 387/540(71) Score: 560 Annotation: conserved hypothetical protein	18073.6	14443.6	10252.2	12801.7	10675.8	9930.95	3287.91	6141.21	3749.84	8576.74	10774.7	7036.8
1.69e-66	1.1291	m.20836	m.20836	type:complete c39644.graph_c0:1498-617(-) NR_ID: XP_003743500.1 E-value: 4.2e-75 Identity: 576/750(76) Score: 744 Annotation: PREDICTED: uncharacterized protein LOC100904807	50264.1	48167.4	50752.6	55531.4	57967.4	46221	30193.7	35021.4	39337.7	23692.6	28185.7	24218.7
3.51e-56	1.11471	m.20846	m.20846	type:complete c39648.graph_c0:393-731(+) NR_ID: XP_002409107.1 E-value: 1.0e-45 Identity: 309/330(93) Score: 487 Annotation: brain protein, putative	158238	146438	150704	127551	125134	113325	109774	60807.8	50288.9	111732	139733	124869
1.2e-120	1.19027	m.20860	m.20860	type:complete c39655.graph_c0:1311-145(-) NR_ID: XP_002399642.1 E-value: 9.4e-184 Identity: 1077/1167(92) Score: 1682 Annotation: 26S proteasome regulatory complex, subunit RPN7/PSMD6, putative	93147.4	92763	94268.8	96546	89214.4	91550	57150.1	61172.2	55627.8	115283	107658	107178
7.12e-39	1.0869	m.20886	m.20886	type:complete c39665.graph_c0:155-589(+) NR_ID: XP_002413767.1 E-value: 7.8e-59 Identity: 390/432(90) Score: 601 Annotation: DNA-directed RNA polymerase II, putative	38398.4	36058.3	32320.8	42503.5	36256.3	41431.8	25930.1	16748.5	15361.3	45552.3	38645.6	40494.2
1.74e-67	1.13041	m.20893	m.20893	type:complete c39671.graph_c0:129-3833(+) NR_ID: XP_013794611.1 E-value: 0.0e+00 Identity: 3069/3702(82) Score: 3312 Annotation: structural maintenance of chromosomes protein 1A-like isoform X1	31311.9	30891.6	28046	21852.4	20363.8	18713.3	15173	19849.9	21130.1	21354.2	23539.8	24339.5
2.79e-71	1.13537	m.20931	m.20931	type:complete c39681.graph_c0:1951-389(-) NR_ID: XP_002416112.1 E-value: 6.8e-254 Identity: 1422/1593(89) Score: 2288 Annotation: leucine aminopeptidase, putative	63202.2	60719.5	50256	54274.4	51102	41113.6	50502.9	56775.8	52990.3	62635.6	64369.5	60185.3
1.36e-67	1.13056	m.20938	m.20938	type:complete c39682.graph_c0:210-1148(+) NR_ID: XP_002401875.1 E-value: 2.2e-151 Identity: 861/936(91) Score: 1402 Annotation: COP9 signalosome, subunit CSN6, putative	29142.4	30091	30361.3	24533.3	26364.7	23404	22225.9	24947.5	22852.8	34694.1	35613.1	30181.3
3.87e-87	1.15471	m.20956	m.20956	type:complete c39689.graph_c0:300-1079(+) NR_ID: XP_002734132.1 E-value: 4.2e-87 Identity: 600/777(77) Score: 847 Annotation: PREDICTED: tropinone reductase 2-like	220582	213404	207239	241086	205673	165691	156467	135738	153510	336419	252869	240026
0.000735583	0.987114	m.20961	m.20961	type:complete c39690.graph_c0:198-953(+) NR_ID: XP_018331745.2 E-value: 1.3e-13 Identity: 315/552(57) Score: 213 Annotation: translation initiation factor IF-3, mitochondrial	193204	218019	193724	408414	383039	439456	362472	318786	293141	124740	102594	177150
9.64e-86	1.15309	m.20976	m.20976	type:complete c39698.graph_c0:208-987(+) NR_ID: XP_015907390.1 E-value: 2.1e-118 Identity: 660/711(92) Score: 1117 Annotation: chloride intracellular channel exc-4	258958	259023	252314	145423	138054	142678	124758	111722	108584	147377	151829	124595
6.26e-71	1.13492	m.21021	m.21021	type:5prime_partial c39713.graph_c0:3-683(+) NR_ID: XP_022700256.1 E-value: 5.7e-40 Identity: 351/468(75) Score: 440 Annotation: 39S ribosomal protein L12, mitochondrial-like isoform X2	53829.3	59834.1	60101.5	157869	139874	166249	65382.1	52841.3	54005.1	39634.6	37426.8	38649.9
4.44e-89	1.15695	m.21023	m.21023	type:complete c39714.graph_c0:1762-170(-) NR_ID: XP_002404432.1 E-value: 3.2e-219 Identity: 1284/1434(89) Score: 1989 Annotation: D-3-phosphoglycerate dehydrogenase, putative	418458	411812	392691	352606	325977	302264	295308	287088	306068	365118	316652	346858
4.33e-21	1.0497	m.21039	m.21039	type:5prime_partial c39720.graph_c0:1504-401(-) NR_ID: XP_013785076.1 E-value: 2.8e-153 Identity: 909/990(91) Score: 1419 Annotation: cytoplasmic tRNA 2-thiolation protein 1-like	36469.1	26417.5	26347	28983.6	18092.1	22876.8	25283.9	26609.6	25461.8	28624	34492.6	35774.6
4.82e-79	1.14509	m.21054	m.21054	type:5prime_partial c39725.graph_c0:1082-447(-) NR_ID: AAX37829.1 E-value: 2.6e-95 Identity: 528/537(98) Score: 917 Annotation: Hq05	103712	103756	93757	48974.8	44527.3	46596.1	6443.61	8855.95	7680.33	3884.61	3260.04	3060.69
1.63e-14	1.03116	m.21080	m.21080	type:complete c39739.graph_c0:164-643(+) NR_ID: ASU41667.1 E-value: 3.5e-20 Identity: 249/459(54) Score: 268 Annotation: Reeler domain-containing gut protein	29869.7	23995.8	20061.2	24490.4	27030.9	38338.6	91968	64438.8	76890.3	Filtered	17132.9	Filtered
7.58e-87	1.15437	m.21085	m.21085	type:complete c39742.graph_c0:2977-2087(-) NR_ID: XP_002411743.1 E-value: 5.6e-144 Identity: 810/885(91) Score: 1338 Annotation: chromatin regulatory protein sir2, putative	79976.5	71720.3	56727	78212.4	71128.5	72545.6	89925.3	56800.8	42102.6	79519.7	76010	65122.8
6.36e-45	1.09727	m.21096	m.21096	type:5prime_partial c39746.graph_c0:2522-132(-) NR_ID: XP_002401270.1 E-value: 1.4e-133 Identity: 960/1197(80) Score: 1252 Annotation: positive cofactor 2, subunit of a RNA polymerase II multiprotein coactivator, putative	40450.1	32366.9	28890.4	17797.1	14813.8	12477.9	10416.7	11856.8	9811.12	13996.1	14900.1	12257
3.47e-60	1.12045	m.21099	m.21099	type:5prime_partial c39747.graph_c0:1-1971(+) NR_ID: XP_002404664.1 E-value: 3.5e-255 Identity: 1332/1350(98) Score: 2300 Annotation: FACT complex subunit spt16, putative	39097.9	41203.5	39216.9	23979.9	23757.2	22372.4	64266.2	83090.5	67524.2	33392.7	19207.8	18562.5
2.25e-39	1.08779	m.21126	m.21126	type:5prime_partial c39754.graph_c0:7005-1144(-) NR_ID: XP_002401544.1 E-value: 3.0e-68 Identity: 798/1155(69) Score: 692 Annotation: Acinus, putative	78666.7	76222.9	65935.5	71051.6	65235	54148.6	63277.1	67993.4	56926	64896	73595.9	79854.9
1.31e-54	1.11239	m.21139	m.21139	type:3prime_partial c39757.graph_c0:937-2(-) NR_ID: AHC98664.1 E-value: 1.2e-120 Identity: 813/942(86) Score: 1137 Annotation: serine protease inhibitor 13 RmS13	68359.7	63302.8	38566.3	77762.9	60036.9	51765.7	41015.8	27603.9	23591.2	39046	23377.6	17652.4
2.68e-75	1.14047	m.21161	m.21161	type:5prime_partial c39768.graph_c0:3-1640(+) NR_ID: XP_002433435.1 E-value: 6.4e-170 Identity: 1479/1572(94) Score: 1564 Annotation: karyopherin (importin) alpha, putative	102693	95606.6	95711.6	84309.6	77351.2	74688	112564	121805	122199	120659	113035	123327
5.61e-25	1.05904	m.21162	m.21162	type:complete c39768.graph_c0:2490-3677(+) NR_ID: XP_022654975.1 E-value: 3.8e-07 Identity: 216/378(57) Score: 159 Annotation: zinc finger protein 236-like isoform X3	3125.49	1562.28	5250.12	4482.73	7691.17	1209.27	7061.38	3164.44	9852.93	3893.5	5944.22	5722.43
3.26e-11	1.01977	m.21167	m.21167	type:3prime_partial c39768.graph_c0:3849-4406(+) NR_ID: XP_002433432.1 E-value: 3.8e-50 Identity: 327/405(80) Score: 527 Annotation: zinc finger protein, putative	8780.44	17568	43115.2	12486.3	30856.9	3479.76	17847.9	4867.13	19601.6	23351.5	9178.74	18757.3
7.4e-29	1.06755	m.21169	m.21169	type:complete c39768.graph_c0:2240-1824(-) NR_ID: XP_002433434.1 E-value: 3.0e-07 Identity: 132/159(83) Score: 156 Annotation: hypothetical protein IscW_ISCW015583	19032.6	21527	22187.5	46863.8	31117.3	48866.1	18124.8	20730.7	28492.7	Filtered	123614	7037.95
7.66e-43	1.09379	m.21173	m.21173	type:3prime_partial c39770.graph_c0:336-1136(+) NR_ID: XP_002415089.1 E-value: 1.6e-118 Identity: 672/711(94) Score: 1118 Annotation: ADP/ATP translocase, putative	Filtered	Filtered	Filtered	6638.07	Filtered	Filtered	21200.1	16655.6	22273.5	Filtered	Filtered	2634.32
5.05e-69	1.13244	m.21184	m.21184	type:internal c39772.graph_c0:1721-3(-) NR_ID: XP_002407966.1 E-value: 1.4e-207 Identity: 1209/1323(91) Score: 1889 Annotation: ribosome biogenesis protein - Nop58p/Nop5p, putative	43723.8	45604.6	43275.1	66736.5	62110.8	59086.8	98837.7	83607.3	75312.8	117742	108587	102897
3.1e-72	1.1366	m.21188	m.21188	type:5prime_partial c39773.graph_c0:1277-642(-) NR_ID: XP_002414958.1 E-value: 6.6e-30 Identity: 276/366(75) Score: 353 Annotation: cgi-121, putative	69169.9	59606.8	53865.6	59054.7	73897.5	69698.6	59376.5	64166.8	38087.9	54869.9	61548.4	57289.3
8.83e-61	1.12128	m.21189	m.21189	type:complete c39774.graph_c0:106-660(+) NR_ID: XP_013184702.1 E-value: 2.6e-59 Identity: 357/390(91) Score: 606 Annotation: PREDICTED: adrenodoxin-like protein, mitochondrial	42522.1	38062.2	42313.6	73389.8	74516.8	78653	117452	122348	120779	89475.5	81443.5	115448
2.2e-69	1.13291	m.21191	m.21191	type:3prime_partial c39776.graph_c0:3760-2(-) NR_ID: XP_002405209.1 E-value: 0.0e+00 Identity: 2694/3279(82) Score: 4089 Annotation: ATP-dependent RNA helicase, putative	60443.9	59914.8	52541	50163.1	47070	48317.2	37414.1	31263.8	28271.9	55477.1	55153	46962.9
6.88e-20	1.04661	m.21199	m.21199	type:complete c39778.graph_c0:445-1137(+) NR_ID: XP_002413684.1 E-value: 4.3e-67 Identity: 516/693(74) Score: 674 Annotation: conserved hypothetical protein	48256.4	29811.8	35730.2	25469.3	14708.9	13592.9	15477.4	22924.1	23813.9	Filtered	Filtered	Filtered
2.19e-77	1.14306	m.21218	m.21218	type:5prime_partial c39787.graph_c0:2-1201(+) NR_ID: XP_013389106.1 E-value: 1.3e-116 Identity: 795/1062(74) Score: 1103 Annotation: prostaglandin reductase 2-like	204374	194647	216326	147085	117187	126097	121099	111784	129909	39017.6	92717.2	81518.1
2.28e-21	1.0504	m.21225	m.21225	type:complete c39791.graph_c0:511-1539(+) NR_ID: XP_002407105.1 E-value: 1.3e-64 Identity: 600/1044(57) Score: 654 Annotation: conserved hypothetical protein	28711.8	30375.1	19600.3	35736	32171.8	15479.1	8829.32	19950.6	25168.5	17887.2	21300.7	Filtered
1.11e-62	1.12392	m.21245	m.21245	type:complete c39799.graph_c0:588-37(-) NR_ID: XP_002400647.1 E-value: 6.5e-50 Identity: 372/501(74) Score: 525 Annotation: 39S ribosomal protein L54, putative	27091.5	26472.1	38864.4	26832.6	25751	23393.3	14130.8	28675.5	33354.2	16493.5	17334.2	10910
1.48e-34	1.07895	m.21248	m.21248	type:complete c39800.graph_c0:2778-1555(-) NR_ID: XP_002404068.1 E-value: 1.3e-175 Identity: 1083/1248(86) Score: 1612 Annotation: cuticlin, putative	41584.8	43383.7	29480.2	20349.8	22674.1	23541.6	40400.7	37927.7	26711.2	61911.2	44901	36607.5
2.33e-47	1.10123	m.21256	m.21256	type:complete c39802.graph_c0:787-2625(+) NR_ID: XP_002434123.1 E-value: 4.2e-170 Identity: 1383/1695(81) Score: 1566 Annotation: kekkon1 (kek1), putative	14462.1	16160	12067.1	60208.6	44319.5	48186	100853	97886	104815	19240.9	16269.4	18868.3
2e-73	1.13811	m.21275	m.21275	type:complete c39809.graph_c0:176-949(+) NR_ID: XP_002414969.1 E-value: 1.1e-108 Identity: 660/759(86) Score: 1033 Annotation: phosphomannomutase, putative	113666	111602	110644	95018.2	87404.2	80044.2	71637	87745.9	87426.4	91632.2	93271.1	88618.2
3.15e-38	1.08575	m.21278	m.21278	type:complete c39811.graph_c0:98-2746(+) NR_ID: XP_002416187.1 E-value: 0.0e+00 Identity: 1842/2271(81) Score: 2904 Annotation: leucyl-tRNA synthetase, putative	23099.6	19874.5	20415	12712	12410.5	11575.6	3490	2329.16	4364.9	5931.34	7449.58	7210.39
2.53e-39	1.0877	m.21280	m.21280	type:5prime_partial c39812.graph_c0:1031-381(-) NR_ID: XP_013774642.1 E-value: 4.2e-40 Identity: 354/483(73) Score: 441 Annotation: biogenesis of lysosome-related organelles complex 1 subunit 4-like isoform X1	51247.4	61837.6	67374.7	36974.1	40648.5	59941.1	47299	38684.1	66619.9	82185.6	37926.2	54035.1
7.32e-70	1.13354	m.21291	m.21291	type:complete c39819.graph_c0:390-34(-) NR_ID: XP_002411748.1 E-value: 3.5e-57 Identity: 351/354(99) Score: 586 Annotation: small nuclear ribonucleoprotein sm D2, putative	110319	111519	105929	140554	106391	128690	77787.6	52089.1	36959.5	173102	144515	116412
3.2e-26	1.06185	m.21294	m.21294	type:complete c39820.graph_c0:144-1355(+) NR_ID: XP_015925334.1 E-value: 1.3e-103 Identity: 744/1041(71) Score: 991 Annotation: stAR-related lipid transfer protein 7, mitochondrial-like isoform X2	43040.3	39599.1	47112.2	43569.8	42130	44927	35785.6	32623.8	34461	59934.2	54046.6	63433.5
5.84e-70	1.13366	m.21295	m.21295	type:5prime_partial c39822.graph_c0:1415-54(-) NR_ID: XP_025114076.1 E-value: 1.7e-107 Identity: 750/1104(67) Score: 1025 Annotation: glutamine synthetase-like isoform X1	36276.1	35996.3	34693.3	32498.2	25837	23186.3	34601.9	36317.9	28497.1	17337.5	15095.7	13896.4
1.76e-70	1.13434	m.21300	m.21300	type:complete c39824.graph_c0:182-1765(+) NR_ID: XP_003740121.1 E-value: 6.8e-185 Identity: 1188/1545(76) Score: 1693 Annotation: PREDICTED: amine oxidase	60050.9	60706.9	63825.8	74068.9	76383.3	79686.3	145960	141659	148832	44745.2	46340.1	45317.7
5.13e-66	1.12846	m.21320	m.21320	type:complete c39832.graph_c0:98-2725(+) NR_ID: EEC10041.1 E-value: 0.0e+00 Identity: 2214/2394(92) Score: 3446 Annotation: DNA replication licensing factor, MCM4 component, putative, partial	150167	137548	136819	25787.7	28571.3	21092.2	17527.8	11101.8	12286	13627.3	22113.3	22515.2
1.69e-56	1.11517	m.21321	m.21321	type:complete c39833.graph_c1:2049-1147(-) NR_ID: XP_002403778.1 E-value: 1.0e-100 Identity: 675/894(75) Score: 965 Annotation: valacyclovir hydrolase, putative	24137	26292.7	27025.3	5695.57	2421.12	3851.7	1585.38	Filtered	Filtered	2233.09	Filtered	Filtered
1.91e-11	1.02063	m.21323	m.21323	type:5prime_partial c39834.graph_c0:1900-629(-) NR_ID: XP_002400361.1 E-value: 7.6e-94 Identity: 792/1065(74) Score: 907 Annotation: phosphoglycerate mutase, putative	52406	52579.8	46403.5	27742.7	14045.6	Filtered	Filtered	Filtered	24592.3	Filtered	Filtered	38176.4
2.7e-46	1.09951	m.21324	m.21324	type:complete c39835.graph_c0:1454-255(-) NR_ID: XP_001865561.1 E-value: 1.1e-102 Identity: 756/1038(72) Score: 983 Annotation: conserved hypothetical protein	44706.3	34832.2	32836.2	27159	24562.3	20441.4	25090.6	21532.2	18228.1	14349.3	16060.7	11031.4
4.53e-37	1.08365	m.21328	m.21328	type:5prime_partial c39837.graph_c0:3-1028(+) NR_ID: XP_002410350.1 E-value: 1.7e-149 Identity: 858/915(93) Score: 1386 Annotation: oxodicarboxylate carrier protein, putative	25289.2	27117.7	31727.8	46765.5	45165.8	42082.5	110375	83686.5	85704.7	17828.6	7428.68	10205.9
8.83e-74	1.13856	m.21330	m.21330	type:5prime_partial c39838.graph_c0:1-468(+) NR_ID: AAQ21387.1 E-value: 2.2e-51 Identity: 342/378(90) Score: 537 Annotation: NADH-ubiquinone oxidoreductase, partial	80048.3	64970.1	110165	155146	188666	165830	35538.9	40057.5	33996.5	52660.6	67105.9	60981.3
3.28e-63	1.12465	m.21337	m.21337	type:complete c39842.graph_c0:3059-987(-) NR_ID: XP_002434913.1 E-value: 2.8e-194 Identity: 1491/2340(63) Score: 1775 Annotation: phosphatidylinositol-binding clathrin assembly protein, putative	120778	116570	84136.5	77361.4	69243	64484.4	70574.9	58806.7	49601.1	53450.2	58190.6	74974.8
8.28e-70	1.13347	m.21340	m.21340	type:5prime_partial c39843.graph_c0:3-371(+) NR_ID: XP_013771982.1 E-value: 7.4e-42 Identity: 318/366(86) Score: 454 Annotation: methylglutaconyl-CoA hydratase, mitochondrial-like	390946	425669	380744	382249	341770	319390	501771	362538	429120	311886	276292	266944
8.02e-76	1.14112	m.21341	m.21341	type:3prime_partial c39843.graph_c1:581-3(-) NR_ID: XP_023231524.1 E-value: 1.1e-50 Identity: 369/465(79) Score: 532 Annotation: methylglutaconyl-CoA hydratase, mitochondrial-like	289870	332174	303846	229603	293965	255002	154076	194336	170893	189390	146578	146574
2.77e-39	1.08763	m.21349	m.21349	type:complete c39846.graph_c0:5226-2947(-) NR_ID: XP_002434117.1 E-value: 0.0e+00 Identity: 2049/2409(85) Score: 3252 Annotation: sec15, putative	23983.4	25882.8	16851.6	15265.3	11829.1	8640.37	16009.2	13403	8505.86	14220.2	12685.5	9570.24
6.21e-16	1.03554	m.21355	m.21355	type:complete c39847.graph_c0:1369-1884(+) NR_ID: XP_002406514.1 E-value: 3.6e-34 Identity: 294/462(63) Score: 389 Annotation: splicing factor SPF30, putative	5763.88	2732.56	7475.84	7709.6	5058.23	1948.58	6794.36	5337.4	4656.69	1560.48	Filtered	2892.5
2.7e-59	1.11919	m.21379	m.21379	type:5prime_partial c39864.graph_c0:3-638(+) NR_ID: XP_002400836.1 E-value: 1.0e-70 Identity: 537/576(93) Score: 705 Annotation: NADH:ubiquinone oxidoreductase, NDUFS8/23 kDa subunit, putative	77720.6	54189.6	37607.1	162830	142998	125222	218976	211455	96895.4	128333	94347.8	119656
8.27e-48	1.10194	m.21380	m.21380	type:3prime_partial c39865.graph_c0:1525-2(-) NR_ID: XP_013777096.1 E-value: 4.9e-156 Identity: 1158/1581(73) Score: 1444 Annotation: probable 28S rRNA (cytosine-C(5))-methyltransferase	43695.9	34430.4	36160.4	35125.3	37274	34486.1	89856.1	59587.9	54088.8	54983.2	47946.8	51307.1
1.32e-86	1.15409	m.21383	m.21383	type:complete c39865.graph_c1:108-1718(+) NR_ID: XP_013773643.1 E-value: 4.5e-176 Identity: 1050/1227(85) Score: 1617 Annotation: H/ACA ribonucleoprotein complex subunit 4	95867.4	115183	107430	160519	154500	159214	224541	213593	207865	182609	195156	195223
5.77e-66	1.12839	m.21392	m.21392	type:internal c39868.graph_c0:1168-2(-) NR_ID: XP_022243341.1 E-value: 1.0e-169 Identity: 981/1167(84) Score: 1561 Annotation: twitchin-like	51372.2	49194.2	44710.6	31717	27304.6	24761	37387.1	22185.3	11548.3	19414.4	17772.6	13954.1
1.72e-68	1.13174	m.21398	m.21398	type:complete c39870.graph_c0:4116-1021(-) NR_ID: XP_013776144.1 E-value: 4.5e-265 Identity: 2028/3075(65) Score: 2387 Annotation: phospholipase DDHD2-like	73265.8	71958.6	70954.4	25994.1	30614.2	27175.9	27328.8	20050.3	18334.2	18068.1	24928.1	28218.7
6.63e-100	1.16898	m.21439	m.21439	type:5prime_partial c39881.graph_c0:3-2474(+) NR_ID: KFM57669.1 E-value: 2.3e-06 Identity: 261/555(47) Score: 155 Annotation: Zinc finger protein 385A, partial	75803.7	73423	64619.2	67465.8	57599.9	59708.8	41560.9	33523	44224.2	42840.8	40002.1	35639.5
5.61e-30	1.06989	m.21467	m.21467	type:5prime_partial c39893.graph_c0:3-1856(+) NR_ID: XP_002412937.1 E-value: 4.7e-294 Identity: 1638/1800(91) Score: 2635 Annotation: endosomal membrane protein EMP70, putative	77723.9	77042.2	82630.9	38710.7	42505.2	42834.4	57586	52552.8	58748.5	57370.3	51420.5	61953.7
2.2e-55	1.11354	m.21480	m.21480	type:complete c39898.graph_c0:656-9(-) NR_ID: DAA34697.1 E-value: 1.2e-50 Identity: 357/486(73) Score: 532 Annotation: TPA_inf: putative thyropin precursor	63300.8	15258.7	14692.3	33689.4	16386	12541	30929.2	22448.8	54211.8	Filtered	Filtered	3216.1
4.01e-89	1.157	m.21501	m.21501	type:complete c39908.graph_c0:1833-379(-) NR_ID: XP_023231470.1 E-value: 7.3e-109 Identity: 705/825(85) Score: 1037 Annotation: paraspeckle component 1-like	34737.7	32078.1	30891.9	50675.4	48393.2	46288.6	157597	127263	127288	95895.5	94884.8	104846
1.01e-80	1.14713	m.21510	m.21510	type:5prime_partial c39911.graph_c0:1551-310(-) NR_ID: XP_013787202.1 E-value: 4.3e-110 Identity: 789/1164(67) Score: 1047 Annotation: chitinase domain-containing protein 1-like	141705	136765	131997	88731.1	84691.3	72245.6	62794.2	56789.1	61652.3	29883.6	23595.4	25446.9
9.53e-29	1.06732	m.21511	m.21511	type:5prime_partial c39914.graph_c1:2755-794(-) NR_ID: XP_002434805.1 E-value: 1.2e-125 Identity: 999/1494(66) Score: 1183 Annotation: conserved hypothetical protein	24799.1	30132.5	25147.3	23173.2	22960.9	25098.1	11167.9	21784.6	21711.7	20546.5	20760	20442.5
2.73e-22	1.05269	m.21523	m.21523	type:complete c39920.graph_c0:1765-1019(-) NR_ID: AAT92102.1 E-value: 9.2e-92 Identity: 585/711(82) Score: 887 Annotation: isopentenyl-diphosphate delta-isomerase, partial	9936.65	18769.8	21629.6	24609.6	21591.7	6473.81	21168.3	4106.75	22045.7	Filtered	7640.31	6135.54
4.76e-69	1.13247	m.21588	m.21588	type:internal c39948.graph_c0:3-1886(+) NR_ID: XP_023212455.1 E-value: 6.0e-289 Identity: 1617/1884(85) Score: 2591 Annotation: twitchin-like	58533.9	52262.3	62601.7	20087.6	16907.2	19641.4	45580.5	41210	38858.4	28266.5	25474.3	25679.7
2.73e-65	1.12748	m.21619	m.21619	type:internal c39961.graph_c0:1-1317(+) NR_ID: XP_002408094.1 E-value: 2.1e-118 Identity: 762/999(76) Score: 1119 Annotation: ribosomal protein S5, putative	33252.6	45218.4	34627	56585	50807.7	89815.3	48895.9	73429.2	61624.4	43094.2	43199.6	58115.5
2.85e-20	1.04761	m.21626	m.21626	type:complete c39966.graph_c0:199-1482(+) NR_ID: DAA34207.1 E-value: 2.6e-78 Identity: 465/480(96) Score: 773 Annotation: TPA_inf: hypothetical secreted protein 1974	7694.72	10064.9	7084.32	Filtered	2961.78	6070	5788.16	6889.62	Filtered	Filtered	Filtered	Filtered
6.58e-84	1.15093	m.21631	m.21631	type:complete c39968.graph_c0:6297-904(-) NR_ID: XP_002399630.1 E-value: 4.9e-134 Identity: 693/699(99) Score: 1259 Annotation: glycine rich secreted cement protein, putative	31354.2	42001.7	25947	44610.7	34595.4	39865.7	563830	587424	554037	55298.5	64367.2	52789
6.92e-49	1.10365	m.21654	m.21654	type:complete c39973.graph_c0:581-159(-) NR_ID: XP_002399629.1 E-value: 9.9e-75 Identity: 414/420(98) Score: 738 Annotation: mbp-1 interacting protein-2A, putative	41190	38058.1	36230.7	43829.8	37722.6	44255.3	18769.3	28996	30453.5	53497.8	64723.9	48308.6
1.78e-18	1.04282	m.21658	m.21658	type:complete c39976.graph_c0:2534-1233(-) NR_ID: XP_013774868.2 E-value: 4.0e-159 Identity: 960/1164(82) Score: 1470 Annotation: type I inositol 1,4,5-trisphosphate 5-phosphatase-like	7340.35	1861.73	2908.24	2433.55	9171.76	10368.6	3629.44	4223.5	3137.24	Filtered	Filtered	Filtered
6.15e-62	1.1229	m.21698	m.21698	type:5prime_partial c39995.graph_c0:2-460(+) NR_ID: XP_002435846.1 E-value: 1.2e-20 Identity: 192/249(77) Score: 272 Annotation: protein phosphatase 1, regulatory (inhibitor) subunit PPP1R2, putative	98724.8	88020.2	99680.2	134243	133625	100648	43317.6	45118.7	48639.4	72634	74122	75460.6
3.05e-52	1.10884	m.21701	m.21701	type:complete c39997.graph_c0:1437-916(-) NR_ID: XP_002412276.1 E-value: 1.2e-90 Identity: 504/519(97) Score: 876 Annotation: N-acetyltransferase, putative	95807	86664.2	78768.4	80727.7	92424.5	44392.5	28798.2	42359.6	63240.1	65988.7	29929.3	41862.3
1.7e-84	1.15163	m.21702	m.21702	type:complete c39998.graph_c0:3423-2203(-) NR_ID: XP_002435437.1 E-value: 3.5e-165 Identity: 978/1257(77) Score: 1522 Annotation: glutamine synthetase, putative	60858.4	71059.9	65460.4	91751.8	77936.6	88511.3	90557.8	82258.8	78231.4	80289.4	69930.6	63768.8
3.94e-48	1.10246	m.21715	m.21715	type:5prime_partial c40005.graph_c1:3-389(+) NR_ID: XP_015922657.1 E-value: 1.8e-14 Identity: 210/300(70) Score: 218 Annotation: ubiquitin-associated protein 1	59379.1	49594.4	53487	48532.1	50586.5	45834.4	24764.6	42755.2	46581.5	19178.5	18794.3	16183.1
9.47e-38	1.08488	m.21723	m.21723	type:3prime_partial c40009.graph_c0:405-1574(+) NR_ID: XP_002415198.1 E-value: 3.4e-88 Identity: 597/696(85) Score: 858 Annotation: conserved hypothetical protein	22130.2	18966.2	21212.3	21366.7	19624.2	21128.8	34687.2	15888.1	25183	45042.5	50948.7	35859.4
2.55e-50	1.10589	m.21725	m.21725	type:complete c40010.graph_c0:194-2146(+) NR_ID: XP_002407379.1 E-value: 0.0e+00 Identity: 1830/1941(94) Score: 3017 Annotation: cleavage and polyadenylation specificity factor, putative	33955.2	36589.7	34960.4	13012.3	16879.5	16660	15357.4	17588.2	15655.3	15596.2	11675.7	20900.2
1.53e-67	1.13049	m.21745	m.21745	type:complete c40018.graph_c0:414-1223(+) NR_ID: XP_002414953.1 E-value: 1.1e-109 Identity: 675/756(89) Score: 1042 Annotation: secreted protein, putative	93962.8	103684	61926.1	100129	90135.2	64288.9	105714	23360.5	38412	111355	90332.9	73269.2
4.27e-57	1.11604	m.21751	m.21751	type:5prime_partial c40021.graph_c0:2443-206(-) NR_ID: XP_002405410.1 E-value: 1.2e-187 Identity: 1272/1647(77) Score: 1718 Annotation: conserved hypothetical protein	23646.3	19578.5	22027.1	17139.6	17223.7	16841.7	26671.9	29944.7	31505.3	15802.1	13185.6	15479.3
2.29e-86	1.15382	m.21755	m.21755	type:complete c40022.graph_c0:3107-1623(-) NR_ID: XP_002404785.1 E-value: 1.3e-156 Identity: 969/1233(78) Score: 1449 Annotation: limbic system-associated membrane protein, putative	183893	174976	153891	146525	126268	132494	222015	170540	226478	113449	92101.9	84788.2
1.2e-100	1.16978	m.21763	m.21763	type:complete c40027.graph_c0:187-1686(+) NR_ID: XP_022240677.1 E-value: 4.0e-211 Identity: 1251/1431(87) Score: 1919 Annotation: 26S proteasome non-ATPase regulatory subunit 3-like	141847	141625	144499	132348	130743	126042	113135	113828	112248	152415	145783	143009
1.16e-69	1.13328	m.21765	m.21765	type:complete c40028.graph_c0:156-1157(+) NR_ID: OAD60177.1 E-value: 2.0e-113 Identity: 702/918(76) Score: 1075 Annotation: Serine/threonine-protein phosphatase 2A activator, partial	144623	119292	130637	146391	129774	139363	142967	125727	114598	168238	168674	172770
1.7e-31	1.07297	m.2178	m.2178	type:3prime_partial c18950.graph_c0:480-1(-) NR_ID: ANK58178.1 E-value: 1.1e-85 Identity: 480/480(100) Score: 833 Annotation: transglutaminase	13673.6	6422.97	7345.68	29241.9	16493.2	14096.6	20511.1	18522.8	16125.6	18475.7	12562.8	6390.98
6.16e-23	1.05425	m.21781	m.21781	type:complete c40033.graph_c0:2150-207(-) NR_ID: XP_002409402.1 E-value: 1.4e-227 Identity: 1356/1833(73) Score: 2062 Annotation: beta-galactosidase precursor, putative	22436.2	24457.8	20199.3	32295.9	23219.7	25708	14513.9	13601.9	11695.8	9794.05	12419.9	11651.8
1.19e-65	1.12797	m.21799	m.21799	type:5prime_partial c40043.graph_c0:2809-1550(-) NR_ID: XP_002406689.1 E-value: 1.3e-149 Identity: 792/813(97) Score: 1388 Annotation: failed axon connections, putative	43611.9	43496.7	39831	38709.2	29192.8	19664.8	18313.1	19444.4	25114.8	41424.8	31226.1	18099.1
1.67e-62	1.12368	m.21811	m.21811	type:complete c40045.graph_c0:64-1515(+) NR_ID: XP_022235548.1 E-value: 2.9e-158 Identity: 1101/1251(88) Score: 1463 Annotation: septin-7-like isoform X4	71186.6	70388.5	68558.1	63688.7	55805.4	63361.8	73974.2	62012.1	49316.9	65993.5	63495.6	79773.2
2.13e-26	1.06224	m.21814	m.21814	type:3prime_partial c40047.graph_c0:117-836(+) NR_ID: XP_002412266.1 E-value: 7.3e-94 Identity: 624/726(85) Score: 905 Annotation: conserved hypothetical protein	5263.39	6905.24	6220.04	15387.7	Filtered	11173.8	14785	9560.08	12586.7	36558.6	28347.7	12754.3
3.6e-92	1.16046	m.21820	m.21820	type:complete c40051.graph_c0:204-890(+) NR_ID: XP_002433652.1 E-value: 2.6e-72 Identity: 471/657(71) Score: 719 Annotation: tRNA selenocysteine associated protein, putative	426887	369719	453017	680013	905708	785263	696960	563861	413823	873749	810265	744222
2.47e-96	1.16509	m.21843	m.21843	type:complete c40060.graph_c0:163-753(+) NR_ID: XP_002410624.1 E-value: 2.4e-74 Identity: 480/570(84) Score: 736 Annotation: cyclophilin B precursor, putative	532141	595189	549452	60704.6	60529.5	75431	67138.1	58229.9	71012.3	23749.6	30901	25505.6
2.32e-39	1.08777	m.21845	m.21845	type:internal c40062.graph_c0:2-943(+) NR_ID: XP_002413349.1 E-value: 5.4e-81 Identity: 702/903(77) Score: 795 Annotation: adaptin ear-binding coat-associated protein, putative	347093	322794	249327	250687	232793	220682	43323.5	213257	227539	151752	171144	138987
7.57e-25	1.05874	m.21855;m.48250	m.21855;m.48250	type:complete c40066.graph_c1:316-3108(+) NR_ID: XP_022238500.1 E-value: 1.7e-101 Identity: 1365/2886(47) Score: 976 Annotation: serine/threonine-protein phosphatase 1 regulatory subunit 10-like; type:3prime_partial c49654.graph_c0:363-1(-) NR_ID: XP_022238500.1 E-value: 2.4e-32 Identity: 267/327(81) Score: 372 Annotation: serine/threonine-protein phosphatase 1 regulatory subunit 10-like	35038.6	38142.8	29984	21719.2	20472.6	21929	21439.7	24884.8	27432.9	47916.3	37373.6	39893
1.15e-41	1.09179	m.21866	m.21866	type:complete c40071.graph_c0:253-978(+) NR_ID: AAK82985.1 E-value: 1.8e-63 Identity: 402/483(83) Score: 643 Annotation: gamma-interferon inducible lysosomal thiol reductase, partial	80661.1	78889.7	32236.6	46025.9	60943.1	67248.5	24238.7	13315.8	10223.4	8603.8	20241.8	10705.5
4.41e-88	1.1558	m.21868	m.21868	type:5prime_partial c40072.graph_c0:3587-543(-) NR_ID: XP_018495959.1 E-value: 0.0e+00 Identity: 2427/2901(83) Score: 3656 Annotation: PREDICTED: alanine--tRNA ligase, cytoplasmic	86607.6	92229.1	77511.2	108927	92930.9	87143.1	57151.5	48325.6	48240.9	121088	99716.5	102331
1.43e-37	1.08456	m.21882	m.21882	type:5prime_partial c40078.graph_c0:1-807(+) NR_ID: XP_023237206.1 E-value: 4.9e-131 Identity: 741/798(92) Score: 1226 Annotation: uncharacterized protein LOC111636227	399036	396119	361755	280275	257668	288453	262698	228117	175968	447483	515138	532645
1.15e-52	1.10948	m.21914	m.21914	type:complete c40092.graph_c0:196-1584(+) NR_ID: XP_002413603.1 E-value: 2.5e-122 Identity: 669/696(96) Score: 1153 Annotation: proclotting enzyme precursor, putative	46616.5	42036	46345.3	45201.4	49836.8	52349.6	27251.1	36708.2	26959.2	29002.4	31800.7	27533.2
1.25e-23	1.0559	m.21916	m.21916	type:5prime_partial c40093.graph_c0:2-5209(+) NR_ID: XP_023227496.1 E-value: 0.0e+00 Identity: 3384/5295(63) Score: 4210 Annotation: LOW QUALITY PROTEIN: titin-like	39575.8	33666.3	35815.7	8853.67	15909.4	11017.2	9779.24	11436.9	8535.3	20740.7	9760.48	7983.22
4.54e-49	1.10394	m.21920	m.21920	type:complete c40094.graph_c1:816-181(-) NR_ID: XP_002412473.1 E-value: 2.2e-78 Identity: 516/639(80) Score: 771 Annotation: Canopy3, putative	43001.1	47019.9	67276.3	45696.8	39731.9	25668.9	56041.1	62133.1	70243.9	29307.2	21352.9	39828.5
3.55e-96	1.16492	m.21925	m.21925	type:5prime_partial c40097.graph_c0:2-667(+) NR_ID: DAA34572.1 E-value: 4.7e-47 Identity: 333/351(94) Score: 501 Annotation: TPA_exp: histone 1	98243.1	86667.3	81376.3	95745.4	74259.1	69528.2	424278	329627	481386	100634	156806	142607
3.65e-84	1.15124	m.21929	m.21929	type:complete c40099.graph_c0:1224-2669(+) NR_ID: XP_002415923.1 E-value: 6.5e-150 Identity: 1158/1365(84) Score: 1391 Annotation: eukaryotic translation initiation factor, putative	69877.8	68799.8	69978.1	46644	44879.2	49509.7	37411.9	39172	37726.2	46442.8	46183.3	48196.5
1.35e-35	1.08092	m.21960	m.21960	type:complete c40108.graph_c0:2926-1406(-) NR_ID: XP_002399379.1 E-value: 6.8e-166 Identity: 930/1017(91) Score: 1529 Annotation: embryonic polarity dorsal, putative	25166.3	26684.7	30676.5	27431.6	24038.9	25353	41569.5	44652.9	38228.4	23861.6	20378.3	25155.1
4.74e-36	1.08176	m.2197	m.2197	type:internal c18990.graph_c0:395-3(-) NR_ID: XP_015929087.1 E-value: 1.6e-34 Identity: 273/372(73) Score: 391 Annotation: microtubule-associated protein futsch	11074.9	8080.85	11490.4	34283.3	7308.56	8608.48	14053.1	11430.9	28389	5615.42	5373.82	8526.11
7.42e-41	1.09039	m.21973	m.21973	type:complete c40112.graph_c0:932-30(-) NR_ID: XP_002414192.1 E-value: 8.8e-113 Identity: 717/903(79) Score: 1069 Annotation: senescence marker protein-30, putative	57291.9	72390.2	51038.1	19249.4	20230	30913.8	46590.5	40644.4	39080.2	8922.14	20090.5	19223.9
1.43e-13	1.02808	m.21994	m.21994	type:5prime_partial c40121.graph_c0:2622-334(-) NR_ID: XP_022255642.1 E-value: 1.5e-140 Identity: 1248/2268(55) Score: 1312 Annotation: neprilysin-1-like isoform X2	10047.7	12477.7	9602.9	7812.98	8401.68	8529.65	18018.4	28046.2	17728.7	14707.8	17708.5	18376.2
2.03e-85	1.15271	m.22008	m.22008	type:5prime_partial c40125.graph_c0:5983-4277(-) NR_ID: XP_002410968.1 E-value: 4.5e-267 Identity: 1542/1698(90) Score: 2402 Annotation: conserved hypothetical protein	90146.6	87285.8	85934.3	61548.9	63593.6	54151.5	54412.5	57742.6	67603.2	98463.1	103870	89617.2
1.9e-12	1.02425	m.22023	m.22023	type:complete c40131.graph_c0:191-856(+) NR_ID: XP_002408906.1 E-value: 3.6e-31 Identity: 285/456(62) Score: 364 Annotation: phosphatidylethanolamine binding protein, putative	78424.3	72046.5	57738.5	80762.3	90841.4	78441.7	27499.5	11393.9	Filtered	37819.8	25614.9	Filtered
2.71e-63	1.12477	m.22034	m.22034	type:complete c40134.graph_c0:163-2598(+) NR_ID: XP_002414785.1 E-value: 6.6e-288 Identity: 1863/2439(76) Score: 2583 Annotation: nuclear pore complex protein Nup93, putative	60720.4	64801.8	54193.1	70183.5	66927.6	63379.8	116899	120530	95688.3	72745.8	73658.9	60087.7
1.54e-125	1.19501	m.22038	m.22038	type:complete c40135.graph_c0:170-1192(+) NR_ID: XP_002414970.1 E-value: 1.3e-144 Identity: 897/978(91) Score: 1344 Annotation: electron transfer flavoprotein, alpha subunit, putative	84580.2	79239.6	90642.8	130726	130291	123860	90344.8	89352	85822.7	163731	139782	142742
2.05e-71	1.13555	m.22042	m.22042	type:complete c40136.graph_c0:283-852(+) NR_ID: XP_023216940.1 E-value: 2.6e-46 Identity: 366/486(75) Score: 494 Annotation: actin-binding Rho-activating protein-like isoform X1	33635.5	34383.4	39536.6	19680.9	19647.1	19310.4	25735.6	19387.4	33142.2	39551.8	33239.8	24067.4
8.21e-67	1.12952	m.22049	m.22049	type:complete c40140.graph_c0:2059-221(-) NR_ID: XP_002402839.1 E-value: 3.5e-124 Identity: 1218/1698(71) Score: 1170 Annotation: lamin, putative	13587.1	13703.5	11648.2	42336.9	38558.9	33241.2	103880	79840.1	67599.8	98528.2	100952	80506.2
7.71e-54	1.11124	m.22056	m.22056	type:3prime_partial c40142.graph_c0:126-2000(+) NR_ID: XP_021003098.1 E-value: 6.8e-192 Identity: 1257/1530(82) Score: 1754 Annotation: splicing factor 3A subunit 1-like	70633.6	64079	70638.8	58745.4	58791	56249.8	64959.3	74768.1	73807.3	56610.5	47775.3	46074.8
2.78e-49	1.10427	m.22071	m.22071	type:complete c40148.graph_c0:296-838(+) NR_ID: XP_002435735.1 E-value: 4.7e-61 Identity: 462/540(85) Score: 621 Annotation: arginine-rich protein, putative	308573	324625	243727	149244	179701	197214	92534.2	77984.2	75933.4	50532.1	53864.7	56574.3
3.69e-80	1.14645	m.22076	m.22076	type:complete c40150.graph_c0:101-2008(+) NR_ID: XP_002399904.1 E-value: 3.1e-200 Identity: 1236/1443(85) Score: 1826 Annotation: ribophorin II, putative	85064.5	77358.7	85901.4	82763.1	74801	83291.7	167735	161262	153209	34874.9	41153.6	41826.4
4.16e-37	1.08371	m.22102	m.22102	type:5prime_partial c40156.graph_c0:1-945(+) NR_ID: XP_023218586.1 E-value: 1.1e-86 Identity: 678/933(72) Score: 844 Annotation: uncharacterized protein LOC111620826	78202.2	91906.6	83053.9	62538.9	69630.7	62050.1	42806.4	30870.5	37175.6	45545.4	52739.1	52932
1.55e-39	1.08808	m.22111	m.22111	type:complete c40162.graph_c0:602-2770(+) NR_ID: XP_002407507.1 E-value: 9.8e-235 Identity: 1539/2085(73) Score: 2124 Annotation: long chain fatty acid CoA ligase, putative	46378.6	69732.9	69322.6	56195.9	48548.9	57400	102693	Filtered	Filtered	Filtered	Filtered	Filtered
2.72e-87	1.15489	m.22115	m.22115	type:complete c40164.graph_c0:158-691(+) NR_ID: XP_013788579.1 E-value: 2.0e-88 Identity: 516/531(97) Score: 857 Annotation: signal peptidase complex catalytic subunit SEC11A	114916	146798	134436	137759	147000	131866	181784	177759	198972	64800.1	63230.1	59729.2
4.95e-95	1.16365	m.22119	m.22119	type:5prime_partial c40166.graph_c0:1280-237(-) NR_ID: XP_023222466.1 E-value: 7.8e-113 Identity: 780/954(81) Score: 1070 Annotation: 3-hydroxyisobutyrate dehydrogenase, mitochondrial-like	223369	211419	226364	225272	200255	222722	140209	151249	161315	171092	148650	181729
9.79e-130	1.199	m.22122	m.22122	type:5prime_partial c40168.graph_c0:1256-333(-) NR_ID: XP_023222049.1 E-value: 1.4e-73 Identity: 597/894(66) Score: 731 Annotation: pyridoxal kinase-like isoform X3	67146.9	69920.3	62744.3	70271.3	65957.5	59582.6	58519.1	51999.3	47440	54326.1	52506.3	50861.5
1.01e-24	1.05845	m.22129	m.22129	type:complete c40171.graph_c0:462-94(-) NR_ID: XP_002402067.1 E-value: 1.8e-27 Identity: 267/369(72) Score: 330 Annotation: conserved hypothetical protein	28684.2	22501.4	28329.3	27224.6	22722.1	29640	29384.9	54704	33240.8	12153.4	11001.4	11878.9
1.64e-50	1.10619	m.22160	m.22160	type:complete c40180.graph_c0:1912-1112(-) NR_ID: XP_002411061.1 E-value: 1.2e-108 Identity: 612/621(98) Score: 1033 Annotation: RAS-related protein, putative	127933	115262	128671	86407.2	68900.6	76332.4	282380	312851	369453	198664	172532	165440
4.66e-88	1.15578	m.22175	m.22175	type:complete c40185.graph_c0:1542-988(-) NR_ID: XP_002404087.1 E-value: 2.2e-37 Identity: 324/408(79) Score: 417 Annotation: ER protein with KEEL retention signal, putative	307084	249225	205110	211855	181866	201173	22810.7	19962.8	24490.9	71239.5	82374.7	55718.3
1.65e-70	1.13437	m.22177	m.22177	type:5prime_partial c40186.graph_c0:3615-262(-) NR_ID: XP_002404822.1 E-value: 1.3e-140 Identity: 1620/3141(51) Score: 1314 Annotation: nuclear pore complex protein Nup205, putative	22824.6	19939.1	21938.8	25249.3	24320.1	21840.8	49302.7	47189	52485.4	30461.4	29110	22915.2
3.08e-40	1.08931	m.22184	m.22184	type:3prime_partial c40186.graph_c1:1256-3(-) NR_ID: XP_002404822.1 E-value: 4.3e-142 Identity: 1023/1308(78) Score: 1323 Annotation: nuclear pore complex protein Nup205, putative	18216.5	23226.3	27891.7	36930.4	40954.8	31317.1	67181.8	61367.5	80360.5	48926.2	44784.8	43168.5
8.42e-47	1.10033	m.22193	m.22193	type:5prime_partial c40189.graph_c0:4332-3031(-) NR_ID: XP_013782572.1 E-value: 4.7e-59 Identity: 543/924(58) Score: 607 Annotation: reticulophagy regulator 3-like	38915.1	39719.9	36121.3	24523.7	24795.9	29229.4	19209	17257	13973	11423	8021.89	10952.4
7.43e-81	1.14729	m.22198	m.22198	type:complete c40190.graph_c0:928-257(-) NR_ID: XP_002413138.1 E-value: 2.3e-73 Identity: 561/672(83) Score: 728 Annotation: transcription factor containing NAC and TS-N domains, putative	526952	430328	458584	490662	403325	395221	398091	342820	309146	467365	356539	408127
3.11e-27	1.06408	m.22205	m.22205	type:5prime_partial c40194.graph_c0:2689-1034(-) NR_ID: XP_002403580.1 E-value: 2.2e-194 Identity: 1302/1431(90) Score: 1775 Annotation: diaphanous, putative	5551.51	17718.7	10657	8902.86	17147.3	8997.07	19052.6	13508	18214.4	20531.3	21605.5	13242.4
1.31e-23	1.05586	m.22214	m.22214	type:complete c40197.graph_c0:101-772(+) NR_ID: DAA34176.1 E-value: 1.5e-80 Identity: 513/600(85) Score: 790 Annotation: TPA_inf: hypothetical secreted protein 1669	39362.3	29332.1	41002.3	32311.1	37653.1	40155.3	22848.1	30569.6	17282.8	28449.4	98183	25363.9
3.99e-45	1.0976	m.22226	m.22226	type:complete c40206.graph_c0:309-716(+) NR_ID: XP_002433566.1 E-value: 1.4e-33 Identity: 279/345(80) Score: 383 Annotation: BolA protein, putative	16095.5	22949.1	19576.2	16723.9	23881.6	20228.5	14637.9	6986.7	9806.81	6707.17	7636.34	11547.6
3.88e-52	1.10868	m.22249	m.22249	type:complete c40214.graph_c1:1999-893(-) NR_ID: XP_013775152.1 E-value: 2.2e-89 Identity: 771/1113(69) Score: 868 Annotation: LIM and SH3 domain protein F42H10.3-like isoform X1	87366.4	82873.1	80714.4	61498.8	72444.5	62165.1	94608.4	86741.3	64881.4	100839	100632	100350
2.13e-60	1.12075	m.22264	m.22264	type:complete c40222.graph_c0:83-928(+) NR_ID: XP_002404401.1 E-value: 5.5e-109 Identity: 702/846(82) Score: 1036 Annotation: conserved hypothetical protein	51182.8	49272.1	38374	39988.3	33963.6	29403.1	72683.7	54396.4	61066.2	43797.5	32190.9	35974.6
1.41e-20	1.04839	m.22266	m.22266	type:internal c40223.graph_c1:2634-1(-) NR_ID: XP_022657833.1 E-value: 1.2e-247 Identity: 1662/2127(78) Score: 2236 Annotation: sodium/hydrogen exchanger 4-like isoform X3	31793.9	24660.3	24229	36618.4	34434.5	26366.1	74048.6	62396.2	55171.6	13024.9	19827.5	9691.66
5.99e-80	1.1462	m.22287	m.22287	type:complete c40228.graph_c0:3038-2382(-) NR_ID: OQR79210.1 E-value: 3.9e-62 Identity: 495/615(80) Score: 631 Annotation: ATP synthase subunit O	107000	98809.5	87788.9	224834	196403	210044	79654.1	71187.4	66769	110050	93200.8	68554.2
4.03e-87	1.15469	m.22298	m.22298	type:complete c40233.graph_c0:214-837(+) NR_ID: XP_002408855.1 E-value: 3.2e-82 Identity: 531/618(85) Score: 804 Annotation: flavonol reductase/cinnamoyl-CoA reductase, putative	218771	213669	208207	259892	243407	222605	164991	180392	167355	183831	199719	193129
1.04e-14	1.03178	m.22303	m.22303	type:complete c40235.graph_c0:173-844(+) NR_ID: AAK82985.1 E-value: 2.4e-70 Identity: 396/459(86) Score: 702 Annotation: gamma-interferon inducible lysosomal thiol reductase, partial	45165.8	53071.4	46103.8	23983.4	16870.8	21985.9	12976.8	10393.6	10393.5	2539.63	20592.8	28053.5
3.87e-74	1.13901	m.22312	m.22312	type:complete c40239.graph_c1:2452-1205(-) NR_ID: XP_022254575.1 E-value: 2.4e-44 Identity: 483/936(51) Score: 480 Annotation: zinc finger CCCH domain-containing protein 11A-like	208033	240485	220851	98189.8	120197	233255	56954	84030.8	50667.5	61476.5	91833.8	100523
5.2e-77	1.1426	m.22321	m.22321	type:complete c40244.graph_c1:92-1345(+) NR_ID: XP_002406432.1 E-value: 1.9e-73 Identity: 639/1014(63) Score: 731 Annotation: adipophilin, putative	62518	66141.5	58763.3	129609	115201	123474	127269	122753	138503	26542.2	28084.2	20218.3
1.48e-11	1.02104	m.22340	m.22340	type:complete c40253.graph_c0:1076-261(-) NR_ID: XP_002412020.1 E-value: 7.3e-58 Identity: 396/504(78) Score: 595 Annotation: major sperm protein, putative	12301.2	10412.6	10785	Filtered	5038.75	Filtered	Filtered	38174.9	23782.8	4139.27	Filtered	Filtered
1.4e-61	1.1224	m.22367	m.22367	type:complete c40260.graph_c0:161-2566(+) NR_ID: XP_002414495.1 E-value: 0.0e+00 Identity: 2064/2421(85) Score: 3053 Annotation: Myb transforming protein, putative	44145.5	41558.9	33071.1	41357.1	37446.3	41416.4	44434.1	35362.4	38472.4	48283.3	33403.5	37611.9
5.55e-83	1.14984	m.22375	m.22375	type:complete c40262.graph_c0:1762-152(-) NR_ID: XP_002399659.1 E-value: 2.0e-240 Identity: 1401/1485(94) Score: 2172 Annotation: chaperonin complex component, TCP-1 delta subunit, putative	85255	77800.9	79516.2	88651.2	80590.4	71401.3	39047.4	43027.7	44153.6	92614.9	89464.6	83320.8
4.7e-45	1.09748	m.22391	m.22391	type:complete c40268.graph_c0:239-2140(+) NR_ID: XP_002433902.1 E-value: 3.0e-179 Identity: 1299/1923(67) Score: 1645 Annotation: staufen, putative	50046.6	188.504	26569.5	9141.6	14008.6	9911.23	14506.6	7385.42	78612	13478.1	Filtered	7223.18
6.88e-88	1.15558	m.22401	m.22401	type:complete c40272.graph_c0:205-852(+) NR_ID: DAA34457.1 E-value: 1.8e-83 Identity: 504/528(95) Score: 815 Annotation: TPA_exp: mitochondrial-associated endoribonuclease MAR1	285279	219565	271845	510809	494298	452999	90524.6	110850	70879.6	265895	302516	337937
1.48e-86	1.15404	m.22427	m.22427	type:complete c40281.graph_c0:114-1679(+) NR_ID: XP_002402792.1 E-value: 1.5e-147 Identity: 1209/1650(73) Score: 1371 Annotation: zinc finger protein, putative	70556.3	74834.8	77433	34839.4	33214	36479.7	25318.6	21182.7	22085.5	27581.2	26674.6	23315.8
2.7e-17	1.03953	m.22430	m.22430	type:complete c40282.graph_c0:169-1164(+) NR_ID: XP_012221120.1 E-value: 9.8e-73 Identity: 621/981(63) Score: 724 Annotation: PREDICTED: trans-1,2-dihydrobenzene-1,2-diol dehydrogenase-like	8385.42	6755.44	9123.18	6809.63	6346.76	Filtered	16204.3	17185.6	15257.3	Filtered	Filtered	Filtered
4.33e-36	1.08184	m.22445	m.22445	type:complete c40288.graph_c0:30-1868(+) NR_ID: KFM60895.1 E-value: 1.8e-32 Identity: 351/597(58) Score: 379 Annotation: DNA-directed RNA polymerase I subunit RPA43, partial	26789.2	53029.7	57950	84378.2	77078.8	87578	83621.1	96034.1	68980.4	53994	44344.9	45395
6.22e-114	1.1836	m.22450	m.22450	type:complete c40291.graph_c0:1140-697(-) NR_ID: DAA34100.1 E-value: 1.0e-45 Identity: 297/345(86) Score: 488 Annotation: TPA_exp: thioredoxin	384318	445054	469794	500082	450451	475317	480931	406189	358874	380415	383328	374100
1.19e-76	1.14215	m.22454	m.22454	type:complete c40296.graph_c0:2888-99(-) NR_ID: XP_002412387.1 E-value: 2.2e-295 Identity: 1674/2187(76) Score: 2648 Annotation: glycosyl hydralase, sucrase-isomaltase, putative	137742	127244	131549	134268	130609	133644	124160	122209	123982	112908	102255	100276
4.36e-112	1.18173	m.22467	m.22467	type:complete c40301.graph_c0:686-93(-) NR_ID: BAU79645.1 E-value: 8.3e-112 Identity: 591/591(100) Score: 1059 Annotation: peroxiredoxin	317685	322178	300907	278155	263019	277537	191066	162540	171935	191659	219614	190556
2.39e-81	1.14789	m.22480	m.22480	type:5prime_partial c40306.graph_c0:853-143(-) NR_ID: XP_002400194.1 E-value: 2.2e-90 Identity: 594/705(84) Score: 875 Annotation: enoyl-CoA hydratase, putative	91571.7	84421.1	94786.2	93072	91283.2	87186.2	91996.6	87702.4	91862	62376.6	65039.3	50335.5
1.75e-82	1.14924	m.22483	m.22483	type:3prime_partial c40306.graph_c1:527-997(+) NR_ID: XP_002399360.1 E-value: 7.0e-37 Identity: 309/414(74) Score: 412 Annotation: enoyl-CoA hydratase, putative	157061	154085	107569	136877	137603	137158	227788	162337	135025	169767	165617	171304
2.84e-89	1.15717	m.22487	m.22487	type:complete c40307.graph_c0:343-738(+) NR_ID: DAA34565.1 E-value: 6.4e-60 Identity: 369/393(93) Score: 610 Annotation: TPA_exp: fatty acid-binding protein FABP	143989	140068	143148	175151	156098	153724	108447	92330.9	82371.2	258876	250990	168874
5.96e-53	1.10991	m.22489	m.22489	type:5prime_partial c40309.graph_c0:1161-34(-) NR_ID: XP_002400650.1 E-value: 5.8e-122 Identity: 747/840(88) Score: 1149 Annotation: conserved hypothetical protein	49778.9	42373.8	43653.8	21548.9	21638.2	20166.5	20524.8	22020.2	15005.7	14743.7	19732.9	21220.8
5.84e-81	1.14742	m.22492	m.22492	type:complete c40311.graph_c0:2862-1930(-) NR_ID: XP_002413567.1 E-value: 1.9e-102 Identity: 702/813(86) Score: 980 Annotation: enoyl-CoA hydratase, putative	73516.3	64616.8	59388.2	83023	73774.5	93451.7	142534	76113.1	42486.2	57404	56788.3	50110
4.7e-35	1.0799	m.22496	m.22496	type:complete c40313.graph_c0:764-159(-) NR_ID: XP_002434630.1 E-value: 3.8e-59 Identity: 456/606(75) Score: 605 Annotation: 26S proteasome non-ATPase regulatory subunit, putative	26194.1	33589	17924.5	3859.57	5362.89	3039.67	3190.19	2078.47	3233.18	Filtered	4898.49	Filtered
2.32e-78	1.14426	m.22504	m.22504	type:complete c40317.graph_c0:819-37(-) NR_ID: XP_002435486.1 E-value: 2.6e-113 Identity: 708/777(91) Score: 1073 Annotation: short-chain alcohol dehydrogenase, putative	394061	359266	394320	419414	384826	363075	273519	271222	245225	230416	202082	224886
2.26e-45	1.09801	m.22510	m.22510	type:complete c40320.graph_c0:1014-295(-) NR_ID: XP_011452277.1 E-value: 1.6e-112 Identity: 657/708(92) Score: 1066 Annotation: PREDICTED: dolichol-phosphate mannosyltransferase subunit 1-like	21039.8	28228.6	11637.5	21452.8	14966	7569.25	20828.3	9101.53	14082.3	8717.14	11112.7	1374.04
1.83e-21	1.05064	m.22516	m.22516	type:internal c40325.graph_c0:2302-2(-) NR_ID: XP_023223966.1 E-value: 4.7e-70 Identity: 996/1908(52) Score: 704 Annotation: probable methyltransferase TARBP1 isoform X1	6042.56	4075.75	4652.3	15136.8	10020.9	10319.2	979.358	1959.87	Filtered	18489.2	12790.3	14361
1.11e-68	1.13199	m.22531	m.22531	type:complete c40328.graph_c0:1527-109(-) NR_ID: XP_002414081.1 E-value: 4.2e-53 Identity: 681/1356(50) Score: 556 Annotation: hypothetical protein IscW_ISCW012380	45951.7	44699.7	31090.6	20394.3	16033.8	10254.5	44604.8	57788.8	62818.4	22432.9	10219.5	3215.96
4.77e-78	1.14388	m.22546	m.22546	type:complete c40336.graph_c0:1472-165(-) NR_ID: AIR95100.1 E-value: 2.3e-194 Identity: 1011/1104(91) Score: 1774 Annotation: glycosyl hydrolase 18-like chitinase long isoform	253036	256670	256763	91086.8	106933	109880	138482	146006	168425	46844.8	40016.1	24516.7
2.13e-47	1.10129	m.22556	m.22556	type:complete c40342.graph_c0:2480-1707(-) NR_ID: XP_002434519.1 E-value: 2.0e-33 Identity: 342/603(56) Score: 384 Annotation: conserved hypothetical protein	14265.3	18625.5	19249.4	12650.6	24654.2	17636.1	27746.5	10523.8	23917.7	8847.19	9357.71	Filtered
3.07e-47	1.10103	m.22563	m.22563	type:complete c40345.graph_c0:479-3634(+) NR_ID: XP_023215178.1 E-value: 3.6e-129 Identity: 1125/1773(63) Score: 1215 Annotation: COP1-interactive protein 1-like isoform X1	48213.7	26982.8	32836.7	32445	44374.8	41191.8	120560	110648	92728.8	Filtered	Filtered	38368
2.66e-21	1.05023	m.22574	m.22574	type:3prime_partial c40347.graph_c0:53-2698(+) NR_ID: XP_002410877.1 E-value: 2.5e-38 Identity: 516/921(56) Score: 431 Annotation: conserved hypothetical protein	23370.8	32426.4	1206.71	30516.9	20370.6	21599.7	Filtered	Filtered	Filtered	24256.6	27446.6	3633.67
3.51e-57	1.11616	m.22589	m.22589	type:5prime_partial c40352.graph_c0:3-1997(+) NR_ID: XP_002402284.1 E-value: 1.2e-48 Identity: 534/864(61) Score: 519 Annotation: hypothetical protein IscW_ISCW024474	34347.7	39332.3	44324.3	12601.9	14782.5	19103	14171.6	21279.7	23401.6	16035.5	17604.6	17770.1
4.33e-19	1.04449	m.22606	m.22606	type:5prime_partial c40359.graph_c0:3-1724(+) NR_ID: XP_002410294.1 E-value: 4.2e-180 Identity: 1152/1509(76) Score: 1652 Annotation: neuronal cell adhesion molecule, putative	Filtered	17212.1	17191.7	11513.6	10760	8700.96	20344.7	32315.5	23683.4	5748.5	8898.35	4518.55
3.59e-40	1.0892	m.22625	m.22625	type:3prime_partial c40366.graph_c0:1701-1(-) NR_ID: XP_002399322.1 E-value: 7.8e-288 Identity: 1539/1587(96) Score: 2581 Annotation: DNA topoisomerase II, putative	37032.9	13188.9	35317.4	Filtered	5699.08	3497.87	31743.2	27522.4	23747.4	7243.01	5935.44	7642.51
9.44e-52	1.10809	m.22633	m.22633	type:complete c40369.graph_c1:693-109(-) NR_ID: XP_002416667.1 E-value: 3.0e-61 Identity: 384/495(77) Score: 623 Annotation: secreted protein, putative	61183.5	53724.8	66058.9	72004.1	66859.1	77843	24328.9	27473.9	15122.1	43467.2	36793.8	49191.6
3.18e-48	1.1026	m.22634	m.22634	type:5prime_partial c40370.graph_c0:2309-1263(-) NR_ID: XP_013778980.1 E-value: 5.4e-146 Identity: 858/948(90) Score: 1356 Annotation: mitochondrial 2-oxoglutarate/malate carrier protein-like	27802	22501.3	24252.2	39387	36853.7	35775.3	104185	113621	126898	14844.2	10527.4	11237.7
1.04e-83	1.1507	m.22646	m.22646	type:internal c40373.graph_c0:2-1255(+) NR_ID: AXP34688.1 E-value: 4.8e-210 Identity: 1155/1254(92) Score: 1909 Annotation: vitellogenin-2	165574	162859	152648	114969	100017	118621	307613	271264	252245	44341.3	35587.7	38028.9
4.71e-51	1.10702	m.22649	m.22649	type:complete c40374.graph_c0:1052-165(-) NR_ID: XP_002434038.1 E-value: 3.5e-130 Identity: 765/897(85) Score: 1219 Annotation: nitric oxide synthase interacting protein, putative	36562.7	39326.1	36595	25881.1	22043.6	25240.2	32133.6	31965.3	27043.9	17698.9	14829.7	13453
2.19e-44	1.09638	m.22660	m.22660	type:complete c40379.graph_c0:964-26(-) NR_ID: XP_002402579.1 E-value: 4.7e-133 Identity: 786/852(92) Score: 1244 Annotation: diphthine synthase, putative	68584.2	94746.6	60148.8	50095.2	57321.5	36535	38825.7	50408.4	45148.2	62383	60844.5	64530.7
1.96e-76	1.14188	m.22673	m.22673	type:5prime_partial c40385.graph_c0:1113-223(-) NR_ID: XP_002413845.1 E-value: 4.9e-124 Identity: 627/684(91) Score: 1166 Annotation: peritrophin A, putative	99998.1	102720	81823.4	73759.4	72988.4	71170.1	98398	86726.4	100788	66572.7	80152.4	68378.6
7.01e-58	1.11717	m.22675	m.22675	type:complete c40387.graph_c0:1331-2551(+) NR_ID: XP_002408521.1 E-value: 2.7e-104 Identity: 789/1185(66) Score: 997 Annotation: inositol polyphosphate-1-phosphatase, putative	75910.9	80390.1	88071.3	56459.5	68230.2	64089.3	57075.1	65386.7	78074.9	95858.5	85951.3	46021.7
1.03e-83	1.15071	m.22690	m.22690	type:complete c40392.graph_c0:135-1514(+) NR_ID: XP_002408913.1 E-value: 6.4e-54 Identity: 438/630(69) Score: 563 Annotation: RNA-binding protein musashi, putative	74603.8	80307.2	68087.3	60633.8	56769.4	63825.8	74980.5	59712.2	46805.9	66213.5	80067.5	67631.7
7.47e-21	1.0491	m.22717	m.22717	type:complete c40404.graph_c0:5095-3326(-) NR_ID: XP_022250897.1 E-value: 1.1e-172 Identity: 1176/1707(68) Score: 1588 Annotation: alpha-1,2-mannosyltransferase ALG9-like	9456.31	4937.61	4950.07	7024.79	7280.17	8472.67	11391.9	10287.8	12205	5555.48	Filtered	2959.43
2.33e-68	1.13157	m.22721	m.22721	type:5prime_partial c40406.graph_c0:1553-102(-) NR_ID: XP_002403757.1 E-value: 2.0e-244 Identity: 1356/1368(99) Score: 2206 Annotation: conserved hypothetical protein	73012.9	76620.8	71309.9	65031.5	61527.3	60576	51682.3	40894.9	54897.9	70453.8	70851.8	61442.3
1.09e-114	1.18436	m.22725	m.22725	type:complete c40407.graph_c0:239-3427(+) NR_ID: PRD26058.1 E-value: 0.0e+00 Identity: 2493/3096(80) Score: 3650 Annotation: Ubiquitin-like modifier-activating enzyme	215698	213883	186831	158733	148890	136805	98775.7	96840.3	77795.2	138978	137244	125042
5.13e-50	1.10542	m.22732	m.22732	type:5prime_partial c40409.graph_c0:3-761(+) NR_ID: XP_023215869.1 E-value: 3.0e-53 Identity: 366/417(87) Score: 555 Annotation: bromodomain-containing protein 3-like isoform X3	10030.8	9703.29	11898.7	11467.2	6275.64	9140.67	11191.6	10211.2	10327.7	9104.73	10172.7	7012.95
1.74e-55	1.11369	m.22737	m.22737	type:3prime_partial c40409.graph_c1:678-2516(+) NR_ID: XP_002405922.1 E-value: 1.6e-137 Identity: 1077/1572(68) Score: 1285 Annotation: bromodomain-containing protein 2, brd2, putative	28780.6	29389.2	38366.9	27289.8	25565.7	25350.9	30969.6	39298.1	46946.4	30954.8	32714.4	33689.2
2.66e-18	1.04235	m.22753	m.22753	type:complete c40419.graph_c0:1505-357(-) NR_ID: XP_002413356.1 E-value: 3.8e-193 Identity: 1065/1131(94) Score: 1763 Annotation: small GTPase involved in nuclear protein import, putative	26908.9	26252.8	21955.7	36110.7	34503.1	21330.3	22581.2	26749.1	21970.5	30472.9	34528.8	19183.8
5.69e-82	1.14863	m.22784	m.22784	type:complete c40433.graph_c0:125-2842(+) NR_ID: XP_002415090.1 E-value: 3.8e-127 Identity: 1128/1881(59) Score: 1197 Annotation: hypothetical protein IscW_ISCW023296	200626	192512	191958	199248	204987	194486	354226	323285	324746	116817	115900	118370
2.66e-70	1.13411	m.22785	m.22785	type:3prime_partial c40434.graph_c0:1202-3(-) NR_ID: XP_002405901.1 E-value: 1.3e-26 Identity: 288/438(65) Score: 327 Annotation: conserved hypothetical protein	77297.3	82168.2	54514.3	39675.5	31082.3	26391.9	50650	49286.3	43255.7	18680.8	10302.7	7238.84
5.49e-47	1.10063	m.22799	m.22799	type:complete c40437.graph_c0:560-1507(+) NR_ID: XP_002415348.1 E-value: 2.1e-96 Identity: 588/675(87) Score: 928 Annotation: conserved hypothetical protein	63167.4	33776.3	13113.5	22500.3	18156.6	8536.54	9513.72	4848.45	7913.52	20260.9	31390.2	3770.82
1.96e-88	1.15621	m.22803	m.22803	type:complete c40438.graph_c0:2120-315(-) NR_ID: XP_023227384.1 E-value: 0.0e+00 Identity: 1734/1803(96) Score: 2908 Annotation: ATP-binding cassette sub-family E member 1	103933	105058	100858	111817	119391	110434	61573	70938.8	81019.5	116276	105621	104695
6.24e-41	1.09052	m.22804	m.22804	type:complete c40439.graph_c0:2290-1823(-) NR_ID: XP_002407239.1 E-value: 3.1e-53 Identity: 321/378(84) Score: 553 Annotation: conserved hypothetical protein	71621.2	69042.6	70120.2	68210.5	62318.3	40539.9	20997.4	47002.7	53602	67397.6	52053.3	58088.2
1.06e-46	1.10017	m.22814	m.22814	type:complete c40445.graph_c0:3684-2314(-) NR_ID: XP_023243255.1 E-value: 3.0e-229 Identity: 1272/1350(94) Score: 2075 Annotation: tubulin gamma-1 chain	45874.3	51440	51494.2	21792	26126	25261.5	33983.7	30350.9	21663.3	24726.1	34933.9	34132.4
9.94e-80	1.14593	m.22816	m.22816	type:complete c40446.graph_c0:2411-1512(-) NR_ID: XP_023212854.1 E-value: 2.9e-100 Identity: 633/840(75) Score: 961 Annotation: purine nucleoside phosphorylase-like isoform X2	324439	320867	328700	131238	122723	132631	99569.8	110706	106525	48940.4	53113.7	58258.6
4.69e-109	1.17863	m.22835	m.22835	type:complete c40452.graph_c1:309-671(+) NR_ID: XP_002408411.1 E-value: 2.2e-62 Identity: 357/360(99) Score: 631 Annotation: conserved hypothetical protein	107984	102631	77539.3	127994	77117.3	60673.8	34519.1	33443.4	28778.4	58313.3	55578.7	42217.9
2.92e-57	1.11627	m.22837	m.22837	type:complete c40454.graph_c0:269-2083(+) NR_ID: XP_022251440.1 E-value: 9.4e-215 Identity: 1287/1635(78) Score: 1951 Annotation: coronin-2B-like isoform X2	37098.2	39060.8	42280.4	32388	31002.7	34796.5	41691.3	39425.7	44471	51998.8	46452.5	50642
1.31e-70	1.1345	m.22846	m.22846	type:complete c40458.graph_c0:86-2008(+) NR_ID: XP_002409600.1 E-value: 1.3e-126 Identity: 1191/1977(60) Score: 1191 Annotation: hypothetical protein IscW_ISCW020520	58173.1	51353.7	36747.8	47966	47031.7	36310.2	32477.7	15748.5	8250.74	35064.2	21002.3	36903.2
1.26e-67	1.1306	m.22880	m.22880	type:complete c40474.graph_c0:2378-663(-) NR_ID: XP_002401157.1 E-value: 5.5e-124 Identity: 1203/1629(73) Score: 1168 Annotation: Ran GTPase-activating protein, putative	137039	121157	111068	111737	98343.4	97230.2	84435.1	90249.7	84854.5	108130	110499	113352
9.8e-84	1.15073	m.22885	m.22885	type:complete c40476.graph_c0:1925-243(-) NR_ID: AIW65719.1 E-value: 8.4e-250 Identity: 1428/1680(85) Score: 2253 Annotation: phosphoglucomutase, partial	85229.5	91094.3	86054.2	106031	98478.6	100374	99060.1	89757.3	104128	77495.9	87135.2	79105.7
4.84e-57	1.11596	m.22890	m.22890	type:complete c40477.graph_c0:1774-449(-) NR_ID: XP_013787726.1 E-value: 1.1e-82 Identity: 870/1473(59) Score: 811 Annotation: zinc finger protein 845-like	44215.5	50574.6	43004.5	34250.5	24643.8	30168.3	50859	53957.6	47261	46686.1	48724.5	45554.1
4e-32	1.07423	m.22896	m.22896	type:complete c40479.graph_c0:2112-1528(-) NR_ID: XP_002402124.1 E-value: 7.6e-57 Identity: 396/552(71) Score: 585 Annotation: nicotinamide riboside kinase, putative	29890.9	27154.9	32509.6	25051.6	32792.3	27010.2	14546.3	13301.8	12970.9	20300.1	14063.1	23145
3.1e-51	1.1073	m.22912	m.22912	type:complete c40486.graph_c0:2538-562(-) NR_ID: XP_013783294.1 E-value: 9.4e-184 Identity: 1077/1335(80) Score: 1684 Annotation: DDB1- and CUL4-associated factor 8-like	29134.3	29711.4	27053.8	31994.5	34467.9	22007.2	1898.91	8890.57	11932.6	11091	24907.9	6012.68
6.01e-40	1.08881	m.22930	m.22930	type:complete c40490.graph_c0:2182-1682(-) NR_ID: XP_013773809.1 E-value: 8.8e-38 Identity: 309/393(78) Score: 420 Annotation: ubiquitin-like protein 4A-B isoform X2	93596.9	84010	65069.3	58799.3	52919.7	47106.5	41672.2	38261.6	39136.5	35939.8	33310.8	36100.9
2.82e-36	1.08218	m.22933	m.22933	type:complete c40491.graph_c0:126-2219(+) NR_ID: XP_023224127.1 E-value: 2.2e-127 Identity: 1137/2004(56) Score: 1198 Annotation: U3 small nucleolar RNA-associated protein 4 homolog isoform X2	22115.5	16239.1	21481.8	26283.6	21715.3	19678.8	21879.2	13393.5	8058.05	32047.9	20452.9	30610.5
1.52e-101	1.17074	m.22947	m.22947	type:complete c40496.graph_c0:1750-131(-) NR_ID: XP_021002345.1 E-value: 1.2e-197 Identity: 1311/1653(79) Score: 1803 Annotation: eukaryotic translation initiation factor 3 subunit L	66690.9	67296.9	66057.5	56539.5	59444.3	56557.3	40039.3	43561.7	39408.7	52631.2	46056.8	45091
4.97e-82	1.1487	m.22958	m.22958	type:complete c40501.graph_c0:854-192(-) NR_ID: DAA34045.1 E-value: 2.7e-66 Identity: 450/588(76) Score: 667 Annotation: TPA_exp: hypothetical secreted protein 1652	348215	294809	212304	193680	180832	182207	39382.9	41345.9	50612.9	105692	85919.8	74112.4
1.11e-34	1.07919	m.22960	m.22960	type:complete c40503.graph_c0:1421-153(-) NR_ID: XP_013777802.1 E-value: 1.6e-176 Identity: 1065/1266(84) Score: 1620 Annotation: mitochondrial chaperone BCS1-like	8619.4	7452.24	7916.7	9438.01	9341.07	10304.5	22252	27731.5	33080.6	Filtered	Filtered	1.43109
2.11e-74	1.13935	m.22971	m.22971	type:5prime_partial c40506.graph_c0:1222-107(-) NR_ID: XP_013787725.1 E-value: 2.7e-119 Identity: 747/960(77) Score: 1126 Annotation: serine-threonine kinase receptor-associated protein-like	100996	95545.5	89302	57449.4	53158.3	50109.3	34869.3	31627	34712.3	51572.8	58859.6	53075.3
1.27e-67	1.1306	m.22973	m.22973	type:5prime_partial c40509.graph_c0:1-2172(+) NR_ID: XP_002412939.1 E-value: 0.0e+00 Identity: 1815/1986(91) Score: 2874 Annotation: histidine ammonia lyase, putative	31827.8	34807.4	37041.8	35313.4	34124.1	35875.1	44332.4	39516.2	38310.6	36794.1	35583.1	39468.4
3.05e-67	1.13009	m.23006	m.23006	type:complete c40518.graph_c0:390-2045(+) NR_ID: XP_006175447.1 E-value: 2.0e-107 Identity: 762/1059(71) Score: 1025 Annotation: PREDICTED: methylthioribose-1-phosphate isomerase	40925.4	35081.4	34477.4	31350.3	30033.3	28212.4	19934.4	19369	21296	24674.6	25984.4	18254.9
2.92e-45	1.09782	m.23013	m.23013	type:5prime_partial c40520.graph_c0:3-5018(+) NR_ID: XP_002413183.1 E-value: 0.0e+00 Identity: 4326/5073(85) Score: 6674 Annotation: CCR4-not transcription complex, putative	28209.9	30169.3	29961.2	33540.6	31093.1	31569.3	35881.1	44775.2	45875.5	27427.3	18811.8	21774.3
1.15e-68	1.13197	m.23035	m.23035	type:5prime_partial c40526.graph_c0:2-1840(+) NR_ID: XP_013787747.2 E-value: 8.8e-277 Identity: 1554/1827(85) Score: 2486 Annotation: electron transfer flavoprotein-ubiquinone oxidoreductase, mitochondrial-like	46678.8	41015.5	43672.6	83626.1	74402.1	79341.4	86379.9	67123.7	73262.2	56511.5	49350.4	49214.4
2.39e-76	1.14178	m.23061	m.23061	type:5prime_partial c40537.graph_c0:2877-1258(-) NR_ID: XP_002403623.1 E-value: 3.8e-175 Identity: 1095/1539(71) Score: 1609 Annotation: mannose-binding endoplasmic reticulum-golgi intermediate compartment lectin	119578	83328.6	78615.8	90742.5	73005.7	74211.2	103340	79190	53180.8	71083.8	55951.5	44323.1
2.42e-57	1.11639	m.23082	m.23082	type:5prime_partial c40547.graph_c0:2-874(+) NR_ID: WP_110565380.1 E-value: 1.9e-51 Identity: 432/597(72) Score: 540 Annotation: copper homeostasis protein CutC	57069.1	54167.5	52012.6	43046.4	44689.1	47437.2	32799.8	66028.1	45135.7	33044	30211.6	31934.6
1.34e-23	1.05583	m.23085	m.23085	type:complete c40548.graph_c0:53-1189(+) NR_ID: XP_002399332.1 E-value: 1.3e-81 Identity: 603/948(63) Score: 801 Annotation: deoxyribonuclease II, putative	65858.9	84911.1	77535.3	62394.2	63453.4	53366.3	50408.6	74240	53979.3	24034.2	14233.1	10589.2
6.85e-39	1.08693	m.23093	m.23093	type:complete c40551.graph_c0:897-394(-) NR_ID: XP_002399999.1 E-value: 1.2e-21 Identity: 168/207(81) Score: 281 Annotation: alternative splicing factor SRp20/9G8, putative	109946	77207.9	119930	234754	365794	252778	227256	143054	244124	204461	205505	195005
1.99e-73	1.13811	m.23109	m.23109	type:complete c40554.graph_c0:904-1284(+) NR_ID: DAA34747.1 E-value: 4.4e-05 Identity: 72/78(92) Score: 137 Annotation: TPA_inf: hypothetical glycine-rich secreted protein 95	33826.2	31881.6	27556.2	16920.1	17339.6	12019.6	6663.39	6061.29	10819.8	22847.5	15979.7	12919.3
2.9e-77	1.14291	m.23118	m.23118	type:complete c40556.graph_c0:104-961(+) NR_ID: XP_013790140.1 E-value: 8.7e-70 Identity: 591/867(68) Score: 698 Annotation: negative elongation factor E-like	73635.2	87366.2	71985.8	52880.6	62760.2	66791.7	2359.78	20235.2	25082.9	22879.6	23942	25802.6
2.04e-60	1.12077	m.23122	m.23122	type:3prime_partial c40558.graph_c0:151-840(+) NR_ID: XP_022673304.1 E-value: 1.4e-41 Identity: 369/537(68) Score: 454 Annotation: ubiquinol-cytochrome-c reductase complex assembly factor 1-like isoform X2	104797	99284.1	93077.5	98666.9	106797	100624	87555.5	107499	103759	60866.8	65501	90881.6
2.09e-36	1.08242	m.23134	m.23134	type:complete c40563.graph_c0:1244-279(-) NR_ID: XP_013784259.1 E-value: 5.4e-92 Identity: 651/867(75) Score: 890 Annotation: tRNA (adenine(58)-N(1))-methyltransferase catalytic subunit TRMT61A-like	34673.1	28396.5	28073.4	35137.3	32756.5	32266.3	15647.8	18839.5	16900	25643.7	26636.7	22340
3.49e-61	1.12185	m.23160	m.23160	type:complete c40569.graph_c0:975-436(-) NR_ID: XP_002414502.1 E-value: 3.4e-88 Identity: 516/537(96) Score: 855 Annotation: trafficking protein particle complex subunit, putative	213427	229941	213082	167002	180111	151417	146398	136876	181072	196538	180882	205672
1.43e-74	1.13956	m.23170	m.23170	type:5prime_partial c40572.graph_c0:4047-2707(-) NR_ID: AHX02949.1 E-value: 1.8e-239 Identity: 1212/1221(99) Score: 2163 Annotation: actin-related protein 3	84406.1	84371.7	92066.8	90244.3	84944.5	73030.8	68096	69999	76703.1	85967.5	83363	96498.7
1.07e-13	1.0285	m.23179	m.23179	type:complete c40575.graph_c0:2677-242(-) NR_ID: XP_002416638.1 E-value: 5.0e-296 Identity: 1884/2478(76) Score: 2653 Annotation: Rho GTPase-activating protein, putative	12465.3	6591.79	5102.77	2391.95	5620.37	8805.11	Filtered	Filtered	4455.04	8444.56	9198.49	5216.24
2.4e-76	1.14178	m.23183	m.23183	type:3prime_partial c40576.graph_c0:320-1843(+) NR_ID: XP_022657241.1 E-value: 1.0e-04 Identity: 87/120(72) Score: 139 Annotation: uncharacterized protein LOC111248704	267080	276260	284619	430564	215479	396154	62727.9	58826.9	46056.7	68507.5	88737.4	79816.8
1.2e-69	1.13326	m.23190	m.23190	type:complete c40578.graph_c0:1451-309(-) NR_ID: AAI21999.1 E-value: 1.8e-110 Identity: 744/942(78) Score: 1050 Annotation: hypothetical protein LOC549483	65396.1	33199.2	29891	70561.1	54500.2	55113.4	94192.9	57310.4	27271.4	76628.3	65207	63294.4
2.62e-83	1.15022	m.23192	m.23192	type:complete c40580.graph_c0:213-1478(+) NR_ID: XP_002402966.1 E-value: 7.0e-217 Identity: 1248/1248(100) Score: 1968 Annotation: retinoblastoma-binding protein, putative	101632	98668.2	103977	82066.1	76654.2	77684.1	57426.3	52316.9	63168.9	116580	138008	136748
3.34e-51	1.10725	m.23196	m.23196	type:complete c40581.graph_c0:1903-692(-) NR_ID: XP_013784434.1 E-value: 6.6e-156 Identity: 930/1140(81) Score: 1442 Annotation: oxysterol-binding protein-related protein 9-like	129529	149519	78548.9	52412.8	57840.5	59567.7	75143.5	58190.7	29096.9	62123.8	65394.9	48317
8e-36	1.08134	m.23212	m.23212	type:5prime_partial c40584.graph_c0:1-3183(+) NR_ID: XP_018496502.1 E-value: 2.3e-296 Identity: 2034/2976(68) Score: 2657 Annotation: PREDICTED: lysosomal alpha-mannosidase	63552	62627.1	60682.7	11743.9	9973.16	14120.8	15017.8	15224	15286.3	17062.4	14965.2	14926.3
6.53e-51	1.1068	m.23220	m.23220	type:complete c40587.graph_c0:80-1300(+) NR_ID: XP_002413055.1 E-value: 1.9e-94 Identity: 546/561(97) Score: 912 Annotation: pre-mRNA-splicing factor 38A, putative	27090.9	22997.3	19521.7	17611.6	17255.6	19008.3	24620.9	14255	13394.8	26140.8	6302.67	21704.3
2.19e-67	1.13028	m.23226	m.23226	type:5prime_partial c40589.graph_c0:2-2386(+) NR_ID: XP_002408828.1 E-value: 9.0e-181 Identity: 1104/1416(77) Score: 1659 Annotation: hypothetical protein IscW_ISCW020576	52948	70498.5	59951.2	23649	27637.1	30206.4	58812.2	67036.7	59472.9	25493.8	37361.4	25212.4
7.01e-67	1.12961	m.23232	m.23232	type:complete c40592.graph_c0:3028-1547(-) NR_ID: AGP03156.1 E-value: 1.9e-245 Identity: 1356/1479(91) Score: 2215 Annotation: selenocysteine-specific elongation factor	39587.5	35663.7	32045.9	19216.1	21506.3	18996.2	23527.6	22530.5	17175.6	19083.7	17179	18670.2
1.94e-26	1.06233	m.23241	m.23241	type:5prime_partial c40596.graph_c0:962-372(-) NR_ID: DAA34759.1 E-value: 9.6e-60 Identity: 393/450(87) Score: 610 Annotation: TPA_inf: mitochondrial ribosomal protein L20	81279.3	58147	71322	89416.1	95369.6	97920.1	38485.4	33504.8	18577.3	40926.6	23154	32598.8
3.2e-23	1.05493	m.23242	m.23242	type:complete c40598.graph_c0:405-830(+) NR_ID: XP_002412404.1 E-value: 3.7e-53 Identity: 360/423(85) Score: 552 Annotation: 5-formyltetrahydrofolate cyclo-ligase, putative	459249	489711	378831	255358	318550	349414	54626.1	283625	249687	160229	226732	55145.9
4.08e-53	1.11016	m.23243	m.23243	type:complete c40599.graph_c0:2311-407(-) NR_ID: XP_015925084.1 E-value: 9.7e-178 Identity: 1257/1800(69) Score: 1632 Annotation: carnitine O-acetyltransferase isoform X1	49784.4	53766.3	48428.8	38842.6	38666.9	45756.7	58294	75507.2	69863.8	35275.1	33811.1	37725.6
6.22e-66	1.12834	m.23250;m.5105	m.23250;m.5105	type:complete c40602.graph_c0:4455-2038(-) NR_ID: OQR71228.1 E-value: 3.2e-266 Identity: 1716/2424(70) Score: 2396 Annotation: hypothetical protein BIW11_11133; type:5prime_partial c24736.graph_c0:2-2098(+) NR_ID: AJP74817.1 E-value: 0.0e+00 Identity: 2076/2076(100) Score: 3682 Annotation: transferrin	60322.9	58139.8	61623.1	60703.4	69238.6	67683.9	158655	124439	147871	54204	53673.6	59144.3
1.14e-50	1.10643	m.23280	m.23280	type:complete c40618.graph_c0:1120-668(-) NR_ID: XP_013772817.1 E-value: 3.1e-18 Identity: 249/444(56) Score: 251 Annotation: M-phase phosphoprotein 6-like	40656.7	29730.7	28408.3	43577.6	28635.6	26600.6	8486.38	11202.7	13209	24016	20587.1	15796.3
2.07e-93	1.16185	m.23281	m.23281	type:complete c40619.graph_c0:1543-266(-) NR_ID: XP_015920073.1 E-value: 2.7e-176 Identity: 1194/1260(94) Score: 1618 Annotation: flotillin-2-like	36404.6	36370.8	43615	71725.9	86721.8	80639.5	128866	146189	134640	109157	122008	118783
9.07e-54	1.11114	m.23290	m.23290	type:complete c40621.graph_c0:2958-1453(-) NR_ID: XP_015789991.1 E-value: 7.9e-82 Identity: 939/1515(61) Score: 804 Annotation: WD repeat, SAM and U-box domain-containing protein 1 isoform X2	51231.9	43441.8	59442.2	74764.8	56793.6	63743.4	63231.5	64261	91712.5	106319	110214	112730
2.73e-64	1.12613	m.23305	m.23305	type:complete c40628.graph_c0:658-1392(+) NR_ID: XP_002413370.1 E-value: 1.4e-63 Identity: 495/738(67) Score: 644 Annotation: gamma-soluble NSF attachment protein, putative	77493.1	66940.7	85071.1	55177.7	55695.1	49919.2	21036.7	30516.9	33638.4	62693.5	57707.1	61198.1
3.01e-69	1.13274	m.23316	m.23316	type:complete c40632.graph_c0:2302-776(-) NR_ID: XP_002400436.1 E-value: 1.0e-182 Identity: 1104/1260(87) Score: 1674 Annotation: dynein light intermediate chain, putative	143316	136665	124612	161174	164104	151971	85679.8	78524.3	74172.5	112994	140753	148865
2.68e-05	0.995411	m.23317	m.23317	type:3prime_partial c40633.graph_c0:217-2235(+) NR_ID: XP_002406581.1 E-value: 0.0e+00 Identity: 1797/2019(89) Score: 2846 Annotation: DNA ligase, putative	2429.87	Filtered	14411.7	3124.06	2212.79	5415.46	35890	39375.9	70652.8	6323.72	8269.02	9819.37
1.24e-32	1.07523	m.23319	m.23319	type:complete c40634.graph_c0:688-224(-) NR_ID: XP_013790231.1 E-value: 7.1e-34 Identity: 264/306(86) Score: 386 Annotation: succinate dehydrogenase assembly factor 2, mitochondrial-like	111727	109763	95285.9	50888.3	38416.3	52288.1	3905.5	46.3687	4734.73	15879.6	14016.2	17691.9
8.37e-82	1.14843	m.23331	m.23331	type:complete c40638.graph_c0:1889-210(-) NR_ID: XP_002412818.1 E-value: 4.1e-140 Identity: 1041/1548(67) Score: 1307 Annotation: 60 kD ribonucleoprotein ssa/ro, putative	18709.9	19989.3	18265.7	35496	28977.3	33240.2	28211.6	30967.1	28543.1	48247.2	53135.2	57744.6
4.03e-31	1.07222	m.23340	m.23340	type:5prime_partial c40645.graph_c0:3-1535(+) NR_ID: XP_023221679.1 E-value: 1.5e-141 Identity: 972/1413(68) Score: 1319 Annotation: hexosaminidase D-like	19733.6	18411.1	12333.2	30713.6	25427	29938.8	21534.4	21589	23921.5	19409.9	25697.8	9148.18
1.49e-84	1.1517	m.23343	m.23343	type:5prime_partial c40646.graph_c0:1808-33(-) NR_ID: ALD51318.1 E-value: 7.3e-220 Identity: 1338/1638(81) Score: 1995 Annotation: carboxylesterase	221652	209231	215928	102285	88377.2	98719.9	123868	115961	100405	61528.7	55000.7	53079.5
2.03e-22	1.053	m.23353	m.23353	type:complete c40649.graph_c0:251-604(+) NR_ID: XP_002402072.1 E-value: 3.0e-56 Identity: 345/351(98) Score: 578 Annotation: RNA polymerases L, putative	9647.16	1810.11	Filtered	Filtered	Filtered	Filtered	Filtered	Filtered	Filtered	Filtered	Filtered	Filtered
2.51e-42	1.09292	m.23354	m.23354	type:5prime_partial c40650.graph_c0:2-1912(+) NR_ID: XP_002406670.1 E-value: 9.1e-51 Identity: 522/714(73) Score: 537 Annotation: transforming acidic coiled-coil containing protein, putative	30953.3	25291.3	22214.8	29052.4	34570.9	26093.7	10550.2	12049.4	8925.75	23991.3	32002.3	21606.6
2.74e-60	1.12059	m.23357	m.23357	type:5prime_partial c40651.graph_c0:3-779(+) NR_ID: DAA34749.1 E-value: 4.0e-98 Identity: 576/618(93) Score: 942 Annotation: TPA_inf: UDP-glucose pyrophosphatase	91846.4	86563.6	100684	149000	146370	123394	147986	141693	139324	128634	131748	112604
2.29e-83	1.15029	m.23379	m.23379	type:complete c40655.graph_c0:90-593(+) NR_ID: XP_002406299.1 E-value: 4.5e-90 Identity: 492/498(98) Score: 871 Annotation: ubiquitin protein ligase, putative	492962	441916	483300	433262	465483	446126	350800	312315	226078	508579	560170	504052
1.68e-42	1.09322	m.23386	m.23386	type:complete c40658.graph_c0:143-1708(+) NR_ID: XP_002408060.1 E-value: 4.0e-246 Identity: 1398/1563(89) Score: 2221 Annotation: cyclophilin, putative	15380.4	16774.5	11147	17328.3	19335.9	19748.4	9357.38	13244.8	10641.2	34230.2	41751.4	36579.4
2.95e-58	1.11771	m.23400	m.23400	type:5prime_partial c40663.graph_c0:1365-952(-) NR_ID: XP_002434356.1 E-value: 1.4e-62 Identity: 360/372(96) Score: 633 Annotation: retinal protein, putative	21716.4	18608.6	30070.9	28566.3	19409	14068.2	20003.4	14166.5	19631.7	24933.3	21792.5	10879.1
2.74e-61	1.12199	m.23402	m.23402	type:complete c40665.graph_c0:3565-1157(-) NR_ID: XP_002411304.1 E-value: 2.0e-228 Identity: 1752/2316(75) Score: 2070 Annotation: conserved hypothetical protein	15741.5	11084.2	11069.3	13454.5	13398.8	16561.7	28334.3	91333.5	51833.6	37481.5	34835.4	36597
6.32e-17	1.03846	m.23412	m.23412	type:3prime_partial c40667.graph_c0:77-1033(+) NR_ID: XP_002400040.1 E-value: 1.3e-109 Identity: 732/918(79) Score: 1042 Annotation: conserved hypothetical protein	15180.2	4877.9	2728.69	10962.9	4776.08	8226.84	17220.3	26301.5	21865.3	28456.5	27211.5	21282
4.06e-44	1.09594	m.23415	m.23415	type:5prime_partial c40668.graph_c0:2292-1459(-) NR_ID: XP_015919604.1 E-value: 1.8e-72 Identity: 567/747(75) Score: 721 Annotation: multiple PDZ domain protein isoform X1	25402	17368.4	20190.3	32082	28381.3	30637.3	44029.1	39962.2	41140.4	92222.3	83499.2	83773.4
4.45e-138	1.20673	m.23417	m.23417	type:complete c40669.graph_c0:1672-95(-) NR_ID: BAF03566.1 E-value: 6.6e-289 Identity: 1560/1575(99) Score: 2590 Annotation: leucine aminopeptidase	224661	214053	208411	195524	174750	176127	155753	132323	148146	135025	123852	135853
5.79e-54	1.11143	m.23426	m.23426	type:5prime_partial c40674.graph_c1:2571-1192(-) NR_ID: XP_002405080.1 E-value: 7.3e-18 Identity: 207/252(82) Score: 252 Annotation: conserved hypothetical protein	71239.2	91605.2	85508.5	38618.4	40658.3	33326.5	27828.2	25711.7	23391.1	12422.5	10094.3	13554.3
2.01e-62	1.12357	m.23447	m.23447	type:complete c40679.graph_c0:2108-312(-) NR_ID: XP_002401232.1 E-value: 7.8e-153 Identity: 1221/1413(86) Score: 1417 Annotation: calnexin, putative	31653	34548.9	33228.3	36318.3	33487.1	26691.1	50667.5	55894.8	55943.5	32789.6	34526.8	23771.6
4.3e-51	1.10708	m.23464	m.23464	type:complete c40688.graph_c0:1784-882(-) NR_ID: XP_002403575.1 E-value: 3.0e-121 Identity: 780/900(86) Score: 1142 Annotation: nucleoporin P54, putative	29056.8	23555.6	22612.2	26428.7	24982.7	21918.9	45760.4	35681.9	27261.3	33426.5	34207	24146.7
4.71e-15	1.03285	m.23470	m.23470	type:complete c40693.graph_c0:855-124(-) NR_ID: KFM82182.1 E-value: 8.8e-63 Identity: 528/765(69) Score: 637 Annotation: Loss of heterozygosity 12 chromosomal region 1 protein-like protein, partial	46602.6	47616.6	49156.9	22980.4	26449.7	36351.9	48176.9	52590.4	86542.6	36358.2	34395.7	36422.9
1.18e-21	1.05111	m.23482	m.23482	type:complete c40698.graph_c0:1887-790(-) NR_ID: XP_002405590.1 E-value: 5.3e-112 Identity: 849/1101(77) Score: 1063 Annotation: conserved hypothetical protein	15876.6	16216.2	15647.8	23483.9	24257	26742.3	18867.6	14252.2	20724.5	27262.6	28750.6	30975.4
8.54e-26	1.06089	m.23490	m.23490	type:internal c407.graph_c0:1-405(+) NR_ID: XP_022664324.1 E-value: 2.4e-25 Identity: 252/324(77) Score: 312 Annotation: nesprin-1-like isoform X4	12716.5	16008.1	14081.8	7387.21	7285.25	7786.82	21981.3	2701.57	Filtered	3730.47	4708.88	7820.25
6.73e-24	1.05654	m.23501	m.23501	type:complete c40704.graph_c0:1208-30(-) NR_ID: XP_021196549.1 E-value: 5.0e-23 Identity: 537/1215(44) Score: 296 Annotation: proline-rich protein PRCC	63897.6	53470.8	50721.7	54311.2	52954	8197.47	34659.9	22551.8	15465.8	46744.4	53930.3	45540
1.9e-54	1.11215	m.23521	m.23521	type:complete c40710.graph_c0:194-1195(+) NR_ID: XP_002411792.1 E-value: 4.9e-165 Identity: 948/999(94) Score: 1520 Annotation: protein held out wings, putative	107125	109004	94483.9	42979.3	31901.5	25958.3	22291.9	24141.4	19081.2	51687.4	47078.3	54461.2
7.84e-38	1.08503	m.23535	m.23535	type:complete c40716.graph_c2:85-879(+) NR_ID: DAA34415.1 E-value: 8.3e-115 Identity: 663/705(94) Score: 1086 Annotation: TPA_inf: hypothetical conserved protein 750	81277.2	76516.3	87954.2	24482	26222.2	28039.1	35451.2	26120.4	36307.1	8221.54	6015.16	4140.5
7.49e-51	1.10671	m.23558	m.23558	type:3prime_partial c40727.graph_c0:721-3201(+) NR_ID: XP_002404523.1 E-value: 5.7e-29 Identity: 396/669(59) Score: 350 Annotation: multiple ankyrin repeats single kh domain protein, putative	30071.7	44075.3	45356.4	717.102	NaN	5119.7	9961.23	15522.9	7638.35	4961.1	Filtered	Filtered
4.63e-42	1.09247	m.23578	m.23578	type:complete c40731.graph_c0:2665-566(-) NR_ID: XP_002414000.1 E-value: 0.0e+00 Identity: 1902/2088(91) Score: 3081 Annotation: acyl-coenzyme A oxidase, putative	37112.5	39274.1	37527.6	22985.6	22492.4	21410.3	34873.4	39299.2	27527.8	31194.4	27708.2	25866.3
2.62e-99	1.16833	m.23590	m.23590	type:complete c40735.graph_c0:192-1388(+) NR_ID: AHC98657.1 E-value: 1.4e-121 Identity: 867/1197(72) Score: 1146 Annotation: serine protease inhibitor 6 RmS6	186695	178062	180110	171361	172158	151658	382141	367189	338789	55456.1	57278.3	47099
2.45e-112	1.18199	m.23592	m.23592	type:internal c40736.graph_c0:3-338(+) NR_ID: AVK70348.1 E-value: 2.5e-36 Identity: 234/237(98) Score: 406 Annotation: glyceraldehyde-3-phosphate dehydrogenase	194080	186959	185930	175626	148505	161744	149586	128830	154442	356737	328276	305615
1.84e-86	1.15393	m.23594	m.23594	type:5prime_partial c40736.graph_c1:1015-227(-) NR_ID: AVK70348.1 E-value: 1.7e-136 Identity: 759/786(96) Score: 1273 Annotation: glyceraldehyde-3-phosphate dehydrogenase	212804	186837	192231	264189	267408	272842	181935	188057	190654	195644	203116	210026
1.76e-21	1.05068	m.23629	m.23629	type:complete c40752.graph_c0:87-1022(+) NR_ID: XP_004081517.1 E-value: 8.7e-31 Identity: 450/876(51) Score: 362 Annotation: ribonuclease H2 subunit B isoform X1	18950.3	20662.2	23825.8	9653.33	8799.25	9162.46	9489.47	3185.03	7980.73	5215.99	Filtered	Filtered
6.08e-69	1.13234	m.23635	m.23635	type:complete c40754.graph_c0:298-1140(+) NR_ID: XP_002434796.1 E-value: 1.2e-100 Identity: 651/762(85) Score: 964 Annotation: cytochrome B561, putative	201962	191787	203796	388669	392209	428762	265105	259095	233946	196342	190174	206624
1.78e-21	1.05067	m.23655	m.23655	type:complete c40760.graph_c0:1332-775(-) NR_ID: KFM57597.1 E-value: 6.1e-56 Identity: 423/552(76) Score: 577 Annotation: DNA replication complex GINS protein PSF2, partial	13095.2	5022.97	9006.08	5368.2	4876.23	Filtered	3505.96	7221.55	3611.95	5611.08	Filtered	Filtered
1.42e-82	1.14935	m.23656	m.23656	type:complete c40760.graph_c0:270-641(+) NR_ID: ACF35500.1 E-value: 1.7e-46 Identity: 324/381(85) Score: 494 Annotation: putative glutaredoxin	196031	204954	204425	238784	233641	261861	93001.4	88138.7	62275.9	160678	161298	185440
1.37e-25	1.06043	m.23663	m.23663	type:5prime_partial c40763.graph_c0:5655-2845(-) NR_ID: XP_002416405.1 E-value: 1.5e-283 Identity: 1755/2232(78) Score: 2546 Annotation: dipeptidyl peptidase IV, putative	24412	3476.23	6798.07	2023.28	1979.79	Filtered	7354.57	8975.72	11070	959.239	Filtered	Filtered
1.58e-75	1.14076	m.23666	m.23666	type:complete c40765.graph_c0:1151-396(-) NR_ID: XP_002434362.1 E-value: 2.7e-115 Identity: 702/753(93) Score: 1090 Annotation: ribosome maturation protein SBDS, putative	154417	135457	147564	161704	140595	186028	199201	181901	190902	169065	197827	156392
1.19e-86	1.15415	m.23672	m.23672	type:complete c40768.graph_c0:1133-165(-) NR_ID: XP_002404100.1 E-value: 1.4e-95 Identity: 726/966(75) Score: 921 Annotation: initiation factor 2 subunit, putative	73540	81697.8	71765.2	43852.4	52828.5	45424	41210.5	40468.5	26369.9	35311.9	41168.3	40020.6
2.35e-38	1.08598	m.23682	m.23682	type:3prime_partial c40771.graph_c0:107-1780(+) NR_ID: XP_002416544.1 E-value: 1.7e-125 Identity: 852/1095(77) Score: 1181 Annotation: conserved hypothetical protein	18804.6	17362.3	19010.2	19190.6	21000	25002	20463.2	24633.5	20761.6	16681.9	30008.6	25723.2
[truncated: 2,661 more rows]

## Sheet: 0 m
PG.p-value	PG.Cscore	PG.ProteinGroups	PG.ProteinAccessions	PG.ProteinAccessions	PG.ProteinDescriptions	[1] 0-month-SG-1.raw.PG.Quantity	[2] 0-month-SG-2.raw.PG.Quantity	[3] 0-month-SG-3.raw.PG.Quantity	Average
[truncated: 3,927 more rows]

[truncated: 4 more sheets: 2 m, 4 m, 6 m, Intersection proteins]
