# Supplementary material for: Proteomic changes in various organs of Haemaphysalis longicornis under long-term starvation
Source: PLoS Negl Trop Dis. 2022 Aug 22;16(8):e0010692. doi: 10.1371/journal.pntd.0010692 (PMC9394840; doi:10.1371/journal.pntd.0010692)
Supplement: S2 Table — 0 m: 0 month (control), 2 m: 2 months, 4 m: 4 months, 6 m: 6 months. The p-value that was the basis for the q-value calculation. The p-value is calculated was the inverse cumulative distribution function of the decoy distribution for a given C-score. Calculated by T test. (XLSX) [file pntd.0010692.s003.xlsx]

## Sheet: Midgut-raw
PG.p-value	PG.Cscore	PG.ProteinGroups	PG.ProteinAccessions	PG.ProteinDescriptions	[1] 0-month-Midgut-1.raw.PG.Quantity	[2] 0-month-Midgut-2.raw.PG.Quantity	[3] 0-month-Midgut-3.raw.PG.Quantity	[4] 2-month-Midgut-1.raw.PG.Quantity	[5] 2-month-Midgut-2.raw.PG.Quantity	[6] 2-month-Midgut-3.raw.PG.Quantity	[7] 4-month-Midgut-1.raw.PG.Quantity	[8] 4-month-Midgut-2.raw.PG.Quantity	[9] 4-month-Midgut-3.raw.PG.Quantity	[10] 6-month-Midgut-1.raw.PG.Quantity	[11] 6-month-Midgut-2.raw.PG.Quantity	[12] 6-month-Midgut-3.raw.PG.Quantity
2.48e-06	1.12311	m.10000	m.10000	type:complete c32896.graph_c0:588-100(-) NR_ID: XP_002408246.1 E-value: 8.5e-46 Identity: 327/369(88) Score: 489 Annotation: conserved hypothetical protein	10958.8	9220.97	10296.2	28563	29088.4	23198.4	46282.5	57095	46192.7	24971	24117.3	27757.8
3.91e-31	1.19909	m.10008	m.10008	type:complete c32912.graph_c0:413-1072(+) NR_ID: DAA34558.1 E-value: 2.0e-106 Identity: 621/657(94) Score: 1013 Annotation: TPA_exp: RNA-binding protein LARK	82130.8	90479.1	115604	143708	165044	160667	78447.7	85469.7	96108.3	116457	124936	141828
0.0124017	1.03527	m.10018	m.10018	type:complete c32926.graph_c0:736-317(-) NR_ID: XP_002403498.1 E-value: 7.5e-59 Identity: 414/417(99) Score: 601 Annotation: histone 2A	1574.96	1684.02	2693.67	Filtered	715.17	1412.69	Filtered	1269.36	1178.73	Filtered	Filtered	Filtered
3.67e-05	1.11276	m.10052	m.10052	type:5prime_partial c32953.graph_c0:2-532(+) NR_ID: DAA34724.1 E-value: 2.9e-47 Identity: 327/366(89) Score: 502 Annotation: TPA_inf: putative secreted glycine-rich protein	121298	84632.1	123471	124835	81657.5	85864.8	79932.2	25267.5	26133.4	14393.7	36594.4	9581.96
6.19e-14	1.15748	m.10060	m.10060	type:complete c32962.graph_c1:276-2411(+) NR_ID: XP_015911206.1 E-value: 6.0e-285 Identity: 1668/2184(76) Score: 2557 Annotation: actin-binding LIM protein 1-like isoform X3	23406.9	25772.2	20375.5	21388	21150.6	19844.3	32738	27393.9	28372.8	26643.2	30834.1	26362.6
2.31e-36	1.20869	m.10083	m.10083	type:complete c32981.graph_c0:2209-227(-) NR_ID: ACA84007.1 E-value: 0.0e+00 Identity: 1974/1980(99) Score: 3179 Annotation: heat shock 70 kDa protein 5	142399	135470	147089	149031	145620	150391	185727	188842	196964	230861	246665	236272
8.03e-09	1.13759	m.10139	m.10139	type:3prime_partial c33041.graph_c0:484-2(-) NR_ID: XP_002433809.1 E-value: 3.6e-52 Identity: 384/486(79) Score: 544 Annotation: glyoxalase, putative	89743.3	78903.7	51116.2	31043.8	55623	72563.5	76131.7	62696.4	69530.4	68107.4	59790.5	57860.4
0.00142433	1.08198	m.10147	m.10147	type:complete c33052.graph_c0:2299-962(-) NR_ID: XP_002404561.1 E-value: 2.5e-196 Identity: 1116/1308(85) Score: 1791 Annotation: phosphatidylinositol 4-kinase type-II, putative	34225.2	49618.1	30001.3	13652	14379.4	14563.7	10919	15977.8	15268.8	7699.57	13449.9	12528.6
0.00608909	1.06313	m.10172	m.10172	type:internal c33082.graph_c0:1507-2(-) NR_ID: XP_002402186.1 E-value: 1.3e-31 Identity: 246/336(73) Score: 371 Annotation: secreted protein, putative	3659.26	3826.52	1235.13	2796.84	2794.95	Filtered	7812.15	10729	11429.6	Filtered	Filtered	Filtered
3.11e-22	1.18021	m.10195	m.10195	type:complete c33101.graph_c0:147-512(+) NR_ID: AAY66841.1 E-value: 8.9e-64 Identity: 351/360(97) Score: 643 Annotation: FKBP-type peptidyl-prolyl cis-trans isomerase	32974.3	33835.8	35561.4	50625.4	32300.4	26004.6	18176.1	11571.9	8149.72	96820.5	67918.4	50634.2
1.88e-05	1.11578	m.10198	m.10198	type:complete c33106.graph_c0:185-757(+) NR_ID: XP_002414113.1 E-value: 1.1e-73 Identity: 489/573(85) Score: 730 Annotation: signal sequence receptor beta	47777.9	38173.3	41717.8	26037.1	28883.9	25100.4	24556.3	30644.4	5065.29	12952.4	7953.8	23289.8
7.63e-07	1.12663	m.10204	m.10204	type:5prime_partial c33115.graph_c0:2741-2178(-) NR_ID: ABR23464.1 E-value: 1.6e-40 Identity: 252/270(93) Score: 444 Annotation: G protein beta subunit-like protein	Filtered	Filtered	Filtered	8605.15	9551.61	11816.3	Filtered	11003.7	10607.6	Filtered	13703.7	15056.4
0.0150836	1.02604	m.1022;m.7023	m.1022;m.7023	type:5prime_partial c16866.graph_c0:1-420(+) NR_ID: XP_010740912.1 E-value: 2.2e-74 Identity: 411/417(98) Score: 735 Annotation: PREDICTED: carboxy-terminal domain RNA polymerase II polypeptide A small phosphatase 2; type:5prime_partial c28656.graph_c0:2-1183(+) NR_ID: XP_015909229.1 E-value: 7.7e-101 Identity: 600/690(86) Score: 967 Annotation: carboxy-terminal domain RNA polymerase II polypepti…	28902.5	Filtered	Filtered	4981.03	Filtered	Filtered	4460.63	Filtered	Filtered	Filtered	Filtered	Filtered
0.00218166	1.07752	m.10240	m.10240	type:complete c33154.graph_c0:191-1345(+) NR_ID: XP_002401005.1 E-value: 1.7e-201 Identity: 1110/1152(96) Score: 1835 Annotation: E3 ubiquitin ligase, putative	76446.3	37126.9	53439.9	14778.8	12080.2	19432.3	3847.02	6279.88	3689.09	17797.3	23170.2	5013.79
6.16e-21	1.17709	m.10243	m.10243	type:3prime_partial c33155.graph_c0:827-3(-) NR_ID: XP_002413266.1 E-value: 3.6e-121 Identity: 750/825(90) Score: 1141 Annotation: F0F1-type ATP synthase, alpha subunit, putative	140641	95246.3	75094	191744	211256	199077	346838	298586	218114	93352.2	79149	98652.1
8.98e-09	1.13736	m.10249	m.10249	type:complete c33161.graph_c0:731-282(-) NR_ID: XP_013779263.1 E-value: 1.3e-69 Identity: 420/441(95) Score: 694 Annotation: oligosaccharyltransferase complex subunit ostc-A-like	29843.2	15544.7	29249	52516.2	34603.8	36764.1	34475.9	40899.1	24562.7	44489.9	41896.2	34892.4
9.06e-12	1.14997	m.10268	m.10268	type:complete c33187.graph_c0:115-753(+) NR_ID: XP_002434427.1 E-value: 8.4e-110 Identity: 636/636(100) Score: 1042 Annotation: RAS-related protein, putative	85778.3	123587	124879	84041.7	112471	98786.7	102791	127856	112889	91620.8	117749	128219
0.0029744	1.07396	m.10276	m.10276	type:5prime_partial c33197.graph_c1:1902-844(-) NR_ID: XP_022247290.1 E-value: 3.1e-40 Identity: 537/900(59) Score: 444 Annotation: 1-phosphatidylinositol 4,5-bisphosphate phosphodiesterase classes I and II-like, partial	Filtered	10321.8	7179.13	Filtered	4739.83	9680.3	Filtered	14364.2	18706.1	Filtered	Filtered	Filtered
5.02e-12	1.15091	m.10307	m.10307	type:5prime_partial c33223.graph_c0:2-460(+) NR_ID: XP_002433436.1 E-value: 5.5e-47 Identity: 357/441(80) Score: 499 Annotation: coiled-coil domain-containing protein, putative	217845	130602	140222	59178	67474.4	62117.2	48888.2	16839	17317.8	34604.4	39056.4	40550.1
0.0081297	1.05606	m.10313	m.10313	type:3prime_partial c33234.graph_c0:91-1941(+) NR_ID: XP_015917032.1 E-value: 3.4e-58 Identity: 567/897(63) Score: 601 Annotation: WD repeat-containing protein 89 isoform X1	2740.83	5961.7	Filtered	6826.82	Filtered	Filtered	8181.92	Filtered	Filtered	Filtered	Filtered	Filtered
8.33e-08	1.13237	m.10327	m.10327	type:internal c33251.graph_c0:548-3(-) NR_ID: PNF23973.1 E-value: 8.7e-39 Identity: 345/558(61) Score: 429 Annotation: hypothetical protein B7P43_G09286	104423	58933.6	77112.4	44228.9	52417	60789.9	158325	147807	99864.3	12165.9	Filtered	8013.99
1.71e-12	1.15259	m.1033	m.1033	type:internal c17020.graph_c0:694-2(-) NR_ID: XP_001848800.1 E-value: 1.5e-51 Identity: 456/696(65) Score: 540 Annotation: conserved hypothetical protein	61805.6	43321.2	54393.4	110793	96360.1	91922.1	113873	157796	144840	150761	107354	120877
3.4e-06	1.12209	m.10378	m.10378	type:internal c33310.graph_c0:1017-1(-) NR_ID: XP_002404947.1 E-value: 2.7e-134 Identity: 816/1017(80) Score: 1255 Annotation: cubilin, putative	67430.1	47673.1	51172.3	14632.2	23740.8	12841.3	33201.3	40531.8	32496.8	Filtered	3098.91	Filtered
4.61e-12	1.15105	m.10381	m.10381	type:internal c33310.graph_c1:810-1(-) NR_ID: XP_002404947.1 E-value: 5.5e-98 Identity: 606/810(74) Score: 941 Annotation: cubilin, putative	44704.6	79322.9	15921	9004.8	5610.56	10929	41617.2	42454.5	35226.8	Filtered	6701.93	8261.67
1.12e-13	1.15663	m.10395	m.10395	type:5prime_partial c33326.graph_c0:520-38(-) NR_ID: XP_002416676.1 E-value: 4.0e-72 Identity: 423/462(91) Score: 716 Annotation: ribosomal protein S15Aa, putative	17958.9	22026.5	20250.5	143563	111906	118685	52245.9	44700.3	59010.9	108266	69929.5	84605.3
7.22e-14	1.15726	m.10412	m.10412	type:complete c33338.graph_c0:120-956(+) NR_ID: XP_013781869.1 E-value: 9.3e-133 Identity: 768/813(94) Score: 1241 Annotation: LOW QUALITY PROTEIN: F-actin-capping protein subunit beta-like	56573.7	80746.3	73560.6	46818.5	38665.2	48752.6	56970.8	40469.3	47510.4	42883.6	51458.3	30118.9
0.0084626	1.05478	m.10417	m.10417	type:complete c33343.graph_c0:520-2(-) NR_ID: XP_002400685.1 E-value: 1.6e-82 Identity: 471/501(94) Score: 806 Annotation: ribosomal protein mRpS25, putative	Filtered	6937.1	Filtered	Filtered	16010.2	17259.9	49255.8	10557.3	Filtered	Filtered	18287.9	40167.3
0.0131523	1.03212	m.10435	m.10435	type:complete c33354.graph_c0:739-68(-) NR_ID: XP_019625213.1 E-value: 2.2e-52 Identity: 444/660(67) Score: 547 Annotation: PREDICTED: exosome complex component RRP43-like	11755.4	18794.4	Filtered	Filtered	Filtered	10979.5	Filtered	Filtered	9596.42	Filtered	Filtered	Filtered
9.5e-10	1.14185	m.10443	m.10443	type:complete c33364.graph_c0:141-503(+) NR_ID: XP_002401133.1 E-value: 3.8e-59 Identity: 360/360(100) Score: 603 Annotation: ribosomal protein S26, putative	202853	171803	157487	1.06184e+06	1.03056e+06	738142	556479	579624	608587	774322	742752	696012
1.47e-09	1.14101	m.10449	m.10449	type:5prime_partial c33374.graph_c0:1-720(+) NR_ID: XP_002404773.1 E-value: 1.2e-109 Identity: 639/651(98) Score: 1041 Annotation: 60S ribosomal protein L10A, putative	42447.9	55203.2	34327.8	65222.1	48085.3	51298.4	34920.1	28536.8	31250.1	57181.3	62273.7	53394.6
4.47e-13	1.15462	m.10452	m.10452	type:5prime_partial c33375.graph_c0:645-37(-) NR_ID: XP_002407167.1 E-value: 7.5e-92 Identity: 546/567(96) Score: 887 Annotation: 60S ribosomal protein L9, putative	23657.1	34108	29279.9	46953.4	51162.3	48261.6	19790.3	12967.3	19268.6	23439.6	25938.5	25672.8
1.22e-08	1.13671	m.10457	m.10457	type:complete c33382.graph_c0:177-626(+) NR_ID: AAY66943.1 E-value: 9.5e-68 Identity: 429/447(95) Score: 678 Annotation: tetratricopeptide repeat protein	43416.7	19300.5	26493.3	Filtered	4142.25	7730.46	23642.4	Filtered	Filtered	1344.34	Filtered	9178.51
0.0129043	1.0331	m.10473	m.10473	type:internal c33402.graph_c0:302-3(-) NR_ID: ACV83329.1 E-value: 1.6e-10 Identity: 135/213(63) Score: 183 Annotation: serine proteinase inhibitor precursor	Filtered	3338.07	Filtered	657.417	569.444	833.414	Filtered	Filtered	Filtered	Filtered	22560.1	Filtered
1.33e-11	1.14934	m.10476	m.10476	type:complete c33407.graph_c0:145-1803(+) NR_ID: XP_002399587.1 E-value: 9.3e-76 Identity: 843/1248(67) Score: 752 Annotation: RNA-binding protein musashi, putative	26862.6	100716	92535.1	55125	63342.1	56721.7	27845.2	50116	36667.6	40548.8	51078.4	35025.6
2.18e-18	1.17056	m.10505	m.10505	type:complete c33431.graph_c0:1741-41(-) NR_ID: OQR76026.1 E-value: 1.4e-130 Identity: 990/1620(61) Score: 1225 Annotation: putative phospholipase B 2-like	34946.2	41533.7	20901.6	21618.4	25792.2	14895.1	19571.7	23545.4	17649.9	11382.1	10650.6	14561.8
3.98e-40	1.21511	m.10518	m.10518	type:complete c33438.graph_c0:510-40(-) NR_ID: AAY66925.1 E-value: 2.9e-67 Identity: 468/468(100) Score: 674 Annotation: ubiquitin/ribosomal protein S27a fusion protein	244419	196692	165772	95778.1	91167.8	64954.3	65469.3	57219	52127	86842.1	66791.6	52655.6
1.86e-10	1.14485	m.10536	m.10536	type:complete c33474.graph_c0:896-78(-) NR_ID: XP_002403005.1 E-value: 1.4e-138 Identity: 783/816(95) Score: 1291 Annotation: M0V-34 protein, putative	35073.2	31345.2	24770.6	47859.1	38335.9	34325.1	14821.9	16947.1	18167.8	28480.3	30179.2	27607.7
2.62e-05	1.11432	m.10538	m.10538	type:complete c33477.graph_c0:1067-141(-) NR_ID: ACJ12615.1 E-value: 2.8e-154 Identity: 858/927(92) Score: 1427 Annotation: neuroendocrine protein 7B2 precursor	7441.48	Filtered	Filtered	32999.8	27721	29127	24126.6	18987.9	10818.6	17346.7	25254.3	13890.7
0.000459041	1.09379	m.10542	m.10542	type:complete c33480.graph_c0:799-419(-) NR_ID: XP_003747834.1 E-value: 1.2e-52 Identity: 339/378(89) Score: 547 Annotation: PREDICTED: histidine triad nucleotide-binding protein 1	27953.2	33235.4	55029.5	131709	94208.6	81524.1	48436.1	26579.3	17121.7	4013.64	151898	144751
3.17e-26	1.18916	m.10562	m.10562	type:complete c33493.graph_c0:539-240(-) NR_ID: ABG36931.1 E-value: 3.1e-30 Identity: 249/279(89) Score: 353 Annotation: putative intracellular cystatin	2406417	1.861e+06	1.91121e+06	546907	559752	493079	358949	400031	350066	412679	407863	449121
2.45e-51	1.23243	m.10577	m.10577	type:complete c33528.graph_c0:312-617(+) NR_ID: XP_002433721.1 E-value: 3.2e-43 Identity: 291/303(96) Score: 465 Annotation: heat shock protein	375785	537322	202334	906760	1.04766e+06	1.15635e+06	731918	773048	857715	1100814	955826	1.03232e+06
3.79e-16	1.1643	m.10600	m.10600	type:5prime_partial c33547.graph_c0:1-489(+) NR_ID: XP_002399841.1 E-value: 1.4e-43 Identity: 291/306(95) Score: 470 Annotation: pterin-4-alpha-carbinolamine dehydratase, putative	180866	194874	263567	68808.3	63379.9	74119.8	27326	25091.2	30348.3	93365.1	86055.8	77256.5
5.08e-30	1.19692	m.10603	m.10603	type:5prime_partial c33551.graph_c0:3-554(+) NR_ID: AAO92287.1 E-value: 5.4e-81 Identity: 468/468(100) Score: 793 Annotation: 40S ribosomal protein S11	112728	96121.1	84227.9	140749	136420	146133	62216.3	61897	54706.4	75204.1	90144.8	76597.8
0.00231354	1.07688	m.10624	m.10624	type:complete c33570.graph_c0:628-17(-) NR_ID: XP_002405324.1 E-value: 6.4e-99 Identity: 576/588(97) Score: 948 Annotation: cargo transport protein EMP24, putative	39205	30733	32463.8	5820.67	7752.64	8857.6	4356.77	8331.65	9213.27	4713.69	7773.03	10218.8
2.04e-05	1.11543	m.10663;m.10755	m.10663;m.10755	type:5prime_partial c33608.graph_c0:687-301(-) NR_ID: DAA34342.1 E-value: 3.6e-55 Identity: 372/375(99) Score: 569 Annotation: TPA_inf: transcription factor MBF1; type:complete c33693.graph_c0:1475-1029(-) NR_ID: XP_002414153.1 E-value: 1.3e-64 Identity: 414/441(93) Score: 651 Annotation: transcription factor Mbf1, putative	Filtered	5482.23	Filtered	30666.8	30808.6	24685.1	41359.5	37169.8	82419.5	Filtered	31594.9	26644.4
1.8e-14	1.1592	m.10671	m.10671	type:complete c33617.graph_c0:493-834(+) NR_ID: XP_002407712.1 E-value: 5.8e-25 Identity: 222/342(64) Score: 308 Annotation: single-stranded DNA binding protein P9, putative	14553	18300.2	42132.5	37179.1	45003.9	52464.7	87531.6	68629.8	49973.7	27906.7	17075.8	17102
3.99e-21	1.17755	m.10681	m.10681	type:complete c33628.graph_c0:164-634(+) NR_ID: XP_021927470.1 E-value: 5.2e-32 Identity: 246/276(89) Score: 370 Annotation: acyl carrier protein, mitochondrial isoform X2	37120.5	41966.3	124747	229848	159198	160961	302548	152266	200941	249001	158166	294143
2.81e-23	1.18265	m.10683	m.10683	type:internal c33631.graph_c0:2-316(+) NR_ID: BAG12081.1 E-value: 3.1e-49 Identity: 297/315(94) Score: 517 Annotation: Vitellogenin-2	26790.9	24213.5	37835.9	46517.4	45675.2	33895.2	84991.9	98859.5	109517	60863.8	81838.5	75119.8
5.88e-23	1.1819	m.10688	m.10688	type:complete c33637.graph_c0:204-1883(+) NR_ID: XP_013777447.1 E-value: 4.4e-259 Identity: 1455/1677(86) Score: 2333 Annotation: glucose-6-phosphate isomerase	139713	165283	111946	79708.8	82641.2	77534.8	78700.4	81591.2	80717.5	79127.1	60037	63319.9
1.95e-10	1.14476	m.10698	m.10698	type:5prime_partial c33643.graph_c1:754-167(-) NR_ID: OQR75562.1 E-value: 2.6e-49 Identity: 396/585(67) Score: 520 Annotation: synaptophysin-like	115399	125137	96186.5	137688	152399	179362	231659	201806	171492	54570.3	55780.5	Filtered
5.25e-34	1.20447	m.10706	m.10706	type:5prime_partial c33649.graph_c0:2-469(+) NR_ID: AAY66882.1 E-value: 8.2e-30 Identity: 222/228(97) Score: 351 Annotation: ribosomal protein S25	118146	84653.4	113083	501314	498676	422637	111670	89508.4	69625.6	121450	184776	156763
6.76e-30	1.19668	m.10715	m.10715	type:complete c33654.graph_c0:665-87(-) NR_ID: XP_002416200.1 E-value: 3.0e-98 Identity: 570/576(98) Score: 942 Annotation: 40S ribosomal protein S9, putative	106649	161321	140302	570208	607609	647237	277882	246718	269304	340238	351819	387678
4.48e-15	1.16108	m.10737	m.10737	type:complete c33676.graph_c0:3694-293(-) NR_ID: XP_002411153.1 E-value: 0.0e+00 Identity: 2208/2349(93) Score: 3284 Annotation: paramyosin, putative	26575.2	43728.7	36679.3	48567.9	51071.2	50093.9	30804.3	29903.7	27159.2	36564.9	38374.9	41004.9
9.73e-18	1.1688	m.10750	m.10750	type:3prime_partial c33688.graph_c0:529-2(-) NR_ID: PRD29947.1 E-value: 1.9e-46 Identity: 327/372(87) Score: 495 Annotation: Na(+)/H(+) exchange regulatory cofactor NHE-RF1	131997	167550	127626	118001	182163	144698	235759	243183	204704	197831	226039	204583
1.07e-08	1.13698	m.10757	m.10757	type:5prime_partial c33696.graph_c0:1055-297(-) NR_ID: DAA34255.1 E-value: 1.0e-106 Identity: 582/618(94) Score: 1016 Annotation: TPA_inf: translation initiation factor 4F cap-binding subunit	63259.5	86906	84099.5	25666.3	32304.2	29263.5	30383	22131	27924.7	33242.7	38327	28769.3
1.24e-22	1.18115	m.10758	m.10758	type:complete c33697.graph_c0:1349-723(-) NR_ID: AAO92280.1 E-value: 5.4e-77 Identity: 492/501(98) Score: 759 Annotation: putative HMG-like protein	64901.4	71235	58687	70488.9	63703	56546.1	71542.9	76964.7	66414	52932.9	52711.4	54267.9
0.000107881	1.10672	m.10773	m.10773	type:internal c33708.graph_c0:771-1(-) NR_ID: XP_002405116.1 E-value: 3.0e-37 Identity: 291/351(82) Score: 417 Annotation: conserved hypothetical protein	17126.6	18725.9	13727.1	19217.9	19979.7	22961.7	19531.9	18205.9	15721.1	19969.5	20759.3	25011.8
9.77e-05	1.10737	m.10775	m.10775	type:internal c33712.graph_c0:3-869(+) NR_ID: XP_013774227.1 E-value: 4.4e-53 Identity: 495/804(61) Score: 554 Annotation: uncharacterized protein LOC106459176 isoform X1	220418	156061	149763	38276.4	38954	29932.7	50060.3	40192.5	39101.3	80004.2	72004	30691.5
2.86e-51	1.23234	m.10781	m.10781	type:complete c33714.graph_c0:263-2884(+) NR_ID: AFR32950.1 E-value: 2.6e-117 Identity: 2538/2619(96) Score: 1112 Annotation: paramyosin	139945	127777	122323	75332.9	66832.5	68605.4	125161	118860	116018	56361.6	53602.9	54414.3
1.83e-06	1.12406	m.10788	m.10788	type:5prime_partial c33715.graph_c0:1-375(+) NR_ID: XP_002411826.1 E-value: 2.0e-10 Identity: 156/249(62) Score: 183 Annotation: secreted protein, putative	4294.14	Filtered	1077.73	4070.37	36568.3	12229.2	2000.5	4558.41	833.471	Filtered	4918.1	Filtered
0.000397244	1.09537	m.10818	m.10818	type:5prime_partial c33739.graph_c0:1963-863(-) NR_ID: XP_002411512.1 E-value: 6.6e-179 Identity: 960/999(96) Score: 1640 Annotation: molecular chaperone, putative	93262.3	101836	128681	60125	49065.4	67643	73356.9	58554.6	61179.7	27941.4	40000.4	25509.2
6.19e-18	1.16934	m.10839	m.10839	type:complete c33756.graph_c0:111-1421(+) NR_ID: XP_002416539.1 E-value: 8.4e-197 Identity: 1026/1041(98) Score: 1795 Annotation: protein arginine N-methyltransferase PRMT1, putative	55846.7	86401.4	73987.6	44836.3	46825.6	58916.1	41347.1	37865.9	44688.2	48815.9	56384.4	55214
2.05e-12	1.15232	m.10846	m.10846	type:complete c33761.graph_c0:91-441(+) NR_ID: BAF38455.1 E-value: 2.4e-58 Identity: 348/348(100) Score: 596 Annotation: macrophage migration inhibitory factor	592132	614826	490490	147381	160799	165592	59116.3	27196.7	25156.2	124268	89687.3	89656.5
2.98e-05	1.11374	m.10849	m.10849	type:5prime_partial c33765.graph_c0:545-123(-) NR_ID: DAA34697.1 E-value: 3.1e-28 Identity: 213/312(68) Score: 337 Annotation: TPA_inf: putative thyropin precursor	42174.5	17306	22424.4	5980.45	14757.9	25239.1	1269.5	7567.58	10069.1	Filtered	Filtered	7826.7
0.000684311	1.08945	m.10852	m.10852	type:3prime_partial c33766.graph_c0:142-639(+) NR_ID: KFM69414.1 E-value: 8.9e-06 Identity: 147/291(50) Score: 144 Annotation: hypothetical protein X975_24536, partial	Filtered	Filtered	Filtered	43716.1	50380.9	41960.9	34884	29078.8	22187.7	56092.4	48463.8	52840.9
1.4e-05	1.11699	m.10881	m.10881	type:complete c33796.graph_c0:347-1126(+) NR_ID: XP_013776987.1 E-value: 3.4e-20 Identity: 252/420(60) Score: 270 Annotation: OCIA domain-containing protein 1-like	Filtered	Filtered	Filtered	10212.7	2604.97	5647.36	10876.5	14271.2	Filtered	11602.2	Filtered	Filtered
3.03e-12	1.1517	m.10889	m.10889	type:internal c33810.graph_c0:1-912(+) NR_ID: XP_021938127.1 E-value: 3.4e-72 Identity: 576/909(63) Score: 719 Annotation: trans-1,2-dihydrobenzene-1,2-diol dehydrogenase-like	25983.4	29190.4	27376.7	60700.9	49372.3	45940.2	47613.7	42537.3	53057.9	65701.8	52224.5	82531.1
1.31e-25	1.18784	m.10915	m.10915	type:internal c33826.graph_c0:1-1131(+) NR_ID: AXP34688.1 E-value: 1.1e-141 Identity: 924/1131(81) Score: 1319 Annotation: vitellogenin-2	36567.7	45154	40143.6	84951.5	68161.4	76581.5	156793	152218	145398	17136.4	15703.8	19023.9
0.0147967	1.02682	m.10918	m.10918	type:5prime_partial c33828.graph_c0:1-1767(+) NR_ID: XP_002406883.1 E-value: 7.2e-127 Identity: 723/804(89) Score: 1193 Annotation: conserved hypothetical protein	Filtered	Filtered	Filtered	Filtered	Filtered	1475.94	Filtered	1795.76	2038.49	Filtered	Filtered	Filtered
0.00178251	1.07968	m.10922	m.10922	type:5prime_partial c33830.graph_c0:1945-512(-) NR_ID: XP_002413556.1 E-value: 9.2e-165 Identity: 1059/1530(69) Score: 1519 Annotation: RB13-6 antigen, putative	19768.1	28673.3	30013.8	Filtered	4000.86	4792.22	Filtered	Filtered	6943.79	Filtered	Filtered	Filtered
2.57e-15	1.16182	m.10924	m.10924	type:complete c33832.graph_c0:1110-217(-) NR_ID: XP_002409192.1 E-value: 9.9e-125 Identity: 750/828(90) Score: 1172 Annotation: translation initiation factor 3, subunit G, putative	31401.6	31221.5	46736.8	125872	115566	98419.1	64803.5	59522.8	67415.8	31515.3	46045.4	55977
7.87e-06	1.11919	m.10930	m.10930	type:complete c33836.graph_c0:601-122(-) NR_ID: XP_002435365.1 E-value: 4.4e-47 Identity: 372/450(82) Score: 500 Annotation: conserved hypothetical protein	20514.4	48981.4	26921.9	29114.5	25301.1	29583.1	19815	19136.1	21026.8	23757.1	21014	25740.4
3.26e-60	1.2447	m.10939	m.10939	type:complete c33842.graph_c0:3115-713(-) NR_ID: XP_002401154.1 E-value: 0.0e+00 Identity: 1980/2265(87) Score: 2957 Annotation: heat shock protein, putative	82862.3	77800.7	81043.8	106097	106128	95521.8	110530	94074.1	87448.3	155346	156674	143334
3e-33	1.20307	m.10966	m.10966	type:complete c33872.graph_c0:412-981(+) NR_ID: XP_002409414.1 E-value: 8.0e-96 Identity: 534/549(97) Score: 921 Annotation: ribosomal protein L11, putative	89795.3	103561	101754	315053	334370	368856	102772	89900.7	118007	161891	141731	174797
0.000426736	1.09459	m.11029	m.11029	type:complete c33913.graph_c0:553-95(-) NR_ID: XP_002407124.1 E-value: 2.4e-50 Identity: 348/450(77) Score: 528 Annotation: Niemann-Pick type C2 domain-containing protein, putative	80622.3	36780.5	44476.1	11858.9	20008	21818.3	17557	10292.3	13289.9	20590.9	7067.75	11505.4
2.01e-17	1.16793	m.11038	m.11038	type:complete c33919.graph_c0:158-481(+) NR_ID: XP_002399351.1 E-value: 6.5e-42 Identity: 276/321(85) Score: 454 Annotation: ATP synthase F chain	183849	193452	209966	96917.4	114567	136737	124915	107864	114387	152681	147238	193621
0.00038675	1.09566	m.11042	m.11042	type:5prime_partial c33921.graph_c0:2814-1447(-) NR_ID: AAT75324.1 E-value: 3.0e-205 Identity: 1245/1365(91) Score: 1868 Annotation: HSP70, partial	32980	22083.7	10211.6	887.626	7457.74	9279.14	Filtered	22487.2	17993.1	29394.8	40405.5	32270.3
4.05e-08	1.13406	m.11052	m.11052	type:complete c33928.graph_c0:2458-83(-) NR_ID: XP_002435093.1 E-value: 0.0e+00 Identity: 1986/2340(84) Score: 3003 Annotation: cullin, putative	5338.48	16671.4	11780.3	15090.9	15894.8	17577.5	13032.6	9548.39	4903.83	20923.6	8578.33	9167.05
6.26e-07	1.12718	m.11069	m.11069	type:complete c33938.graph_c0:828-184(-) NR_ID: AHH29557.1 E-value: 2.4e-104 Identity: 639/642(99) Score: 995 Annotation: synaptobrevin	63201	101369	93289.8	60707.8	38195	38851.6	43966.6	34623.8	16968.1	19896.4	32156.1	2817.54
6.26e-06	1.12001	m.11071	m.11071	type:internal c33944.graph_c0:2-823(+) NR_ID: KFM71514.1 E-value: 2.6e-31 Identity: 276/405(68) Score: 366 Annotation: Piwi-like protein 2, partial	39976	28851	48663.3	33789.6	32980.3	36066.2	55912.2	40392	56236.9	Filtered	12724.5	14721.6
1.46e-23	1.1833	m.11080	m.11080	type:complete c33954.graph_c0:114-908(+) NR_ID: KFM57219.1 E-value: 1.2e-121 Identity: 702/735(95) Score: 1145 Annotation: Proteasome subunit alpha type-4, partial	147083	139743	137184	163918	194461	161323	189996	195594	147571	354862	317929	364287
0.00347136	1.07202	m.11093	m.11093	type:5prime_partial c33959.graph_c0:1295-915(-) NR_ID: XP_002406581.1 E-value: 9.7e-21 Identity: 189/252(75) Score: 272 Annotation: DNA ligase, putative	Filtered	Filtered	Filtered	7706.7	7798.75	5284.99	Filtered	3146.26	3058.63	Filtered	Filtered	Filtered
2.67e-07	1.12947	m.11099	m.11099	type:5prime_partial c33966.graph_c0:926-144(-) NR_ID: OQR73023.1 E-value: 5.2e-53 Identity: 462/684(67) Score: 553 Annotation: hypothetical protein BIW11_10001	37065.3	37740.8	39181.9	21676.3	23295.2	27569.7	28638.5	20226.1	16696.5	Filtered	27468.4	26568.8
2.91e-06	1.12259	m.11112	m.11112	type:5prime_partial c33983.graph_c0:2-397(+) NR_ID: XP_002435491.1 E-value: 1.7e-44 Identity: 312/375(83) Score: 477 Annotation: protein XAP-5, putative	66685.4	9938.61	5416.23	5984.38	Filtered	49037.2	Filtered	Filtered	3766.33	Filtered	Filtered	Filtered
0.016884	1.02172	m.11113	m.11113	type:3prime_partial c33988.graph_c0:212-649(+) NR_ID: XP_002409271.1 E-value: 2.2e-24 Identity: 267/447(59) Score: 304 Annotation: acyl-CoA synthetase, putative	Filtered	1424.55	Filtered	Filtered	976.288	Filtered	Filtered	5313.79	1195.45	Filtered	4416.35	Filtered
0.000968242	1.08587	m.1113	m.1113	type:internal c17223.graph_c0:1-480(+) NR_ID: AXP34688.1 E-value: 1.3e-65 Identity: 423/480(88) Score: 660 Annotation: vitellogenin-2	Filtered	Filtered	Filtered	Filtered	3877.49	7419.54	24840.7	20305.9	19278.9	Filtered	Filtered	Filtered
0.00476094	1.06749	m.11131	m.11131	type:complete c33997.graph_c1:1458-154(-) NR_ID: XP_002405888.1 E-value: 1.4e-114 Identity: 867/1191(72) Score: 1086 Annotation: regulator of chromosome condensation, putative	42270.7	7165.02	14684.8	18222.7	16618.3	10221	31313.7	30482.6	25234.5	17197.3	9544.14	16916.2
0.000764813	1.08828	m.11143	m.11143	type:complete c34004.graph_c0:368-63(-) NR_ID: XP_011174250.1 E-value: 4.5e-13 Identity: 171/273(62) Score: 205 Annotation: uncharacterized protein LOC105206452	32598.9	25457.3	20169.8	9388.48	12961.9	11010.6	16140.5	18474.2	15950.2	7171.86	11417.2	9102.3
8.01e-48	1.22725	m.11186	m.11186	type:complete c34050.graph_c0:168-518(+) NR_ID: XP_002435967.1 E-value: 2.0e-28 Identity: 201/201(100) Score: 338 Annotation: 60S acidic ribosomal protein P1, putative	576457	406452	419869	1.17169e+06	1.26479e+06	1.2684e+06	1.52499e+06	1.5396e+06	1.61804e+06	1420358	1.34275e+06	984628
0.000217735	1.10137	m.11196	m.11196	type:5prime_partial c34070.graph_c0:3-1211(+) NR_ID: AAG00993.1 E-value: 2.4e-145 Identity: 876/1062(82) Score: 1351 Annotation: heme-binding aspartic proteinase, partial	46166.3	42180.4	21641.3	10123.4	10219.4	8363.79	19358.6	6874.98	9775.51	Filtered	Filtered	Filtered
1.64e-13	1.15609	m.11210	m.11210	type:5prime_partial c34092.graph_c0:1-1530(+) NR_ID: XP_002409012.1 E-value: 3.8e-116 Identity: 783/945(82) Score: 1100 Annotation: 26S proteasome regulatory complex, subunit PSMD5, putative	38389.3	60649.9	60462.9	24168.2	25667.2	23038.7	41994.7	36712.3	35624.8	32778	25947.5	18732.1
1.41e-11	1.14925	m.11214	m.11214	type:internal c34095.graph_c0:312-1(-) NR_ID: AXP34688.1 E-value: 5.7e-51 Identity: 306/312(98) Score: 532 Annotation: vitellogenin-2	62224.4	75301.1	42704.9	Filtered	81729.3	66975.5	21793.9	129238	135576	122252	37652.2	34032.1
1.85e-15	1.16226	m.11215	m.11215	type:complete c34096.graph_c0:3447-481(-) NR_ID: ABG48665.1 E-value: 5.6e-55 Identity: 507/894(56) Score: 575 Annotation: caspase-2	31634.7	30353.9	29545.2	21480.9	18676	24523.9	87649.4	93001.3	102324	29318.3	21523.1	25884.4
2.59e-05	1.11438	m.11225	m.11225	type:complete c34101.graph_c0:207-965(+) NR_ID: XP_013917770.1 E-value: 8.3e-48 Identity: 390/489(79) Score: 508 Annotation: PREDICTED: tetratricopeptide repeat protein 1	69093.5	72975	72308.7	18698.8	27443.3	32514	13485.8	23384.1	25109.1	14857.4	7314.36	9758.98
2.14e-27	1.19162	m.11245	m.11245	type:5prime_partial c34117.graph_c0:3-725(+) NR_ID: XP_002399224.1 E-value: 1.4e-113 Identity: 642/660(97) Score: 1075 Annotation: 60S ribosomal protein L10, putative	15139.9	49767.3	40771	196054	158232	138373	78074.4	61319.7	58803.7	101298	77368	63572.6
1.07e-35	1.20751	m.11252	m.11252	type:5prime_partial c34127.graph_c0:2-1729(+) NR_ID: XP_023221559.1 E-value: 4.0e-98 Identity: 864/1443(59) Score: 945 Annotation: calsequestrin-1-like	120824	163261	164979	380461	355546	342418	606856	551766	561277	462470	462300	419227
3.14e-13	1.15514	m.11296	m.11296	type:5prime_partial c34161.graph_c0:3-1772(+) NR_ID: XP_002407411.1 E-value: 1.3e-197 Identity: 1404/1770(79) Score: 1803 Annotation: heat shock protein 70 (HSP70)-interacting protein, putative	62189.3	57805.3	99411.3	16079.5	21535.1	23203	17539.5	21063	21205.3	10348.3	14630.8	17387.8
2.77e-05	1.11407	m.11316	m.11316	type:complete c34183.graph_c0:121-747(+) NR_ID: XP_002413268.1 E-value: 6.4e-78 Identity: 603/624(96) Score: 767 Annotation: coiled-coil domain-containing protein, putative	40011.3	28208	27110.1	15516	27278	27671.8	12299.8	28829.1	14644	14353.7	15924.3	13185.4
2.74e-05	1.11412	m.11332	m.11332	type:complete c34201.graph_c0:1161-58(-) NR_ID: XP_013771670.1 E-value: 1.4e-43 Identity: 651/1155(56) Score: 473 Annotation: transcription initiation factor IIA subunit 1-like isoform X1	29174	39994.3	28382.9	56194.6	62737.2	65294.1	Filtered	4918.73	9097.88	Filtered	14664.9	16516.9
1.8e-15	1.16229	m.11341	m.11341	type:complete c34211.graph_c0:193-1689(+) NR_ID: KFM80876.1 E-value: 1.2e-188 Identity: 1089/1275(85) Score: 1725 Annotation: Glycylpeptide N-tetradecanoyltransferase 1, partial	50093.3	66763.7	51033.3	37001.8	38970.4	27016.8	27659.6	29811.9	27481.9	21912	14554.1	18787
1.97e-06	1.12384	m.11344	m.11344	type:complete c34213.graph_c0:79-1800(+) NR_ID: XP_002404361.1 E-value: 1.9e-84 Identity: 834/1431(58) Score: 827 Annotation: conserved hypothetical protein	28398.2	18087.5	32068.5	3772.19	21821.7	20307.3	Filtered	16319.5	13611.4	Filtered	12977.5	7441.28
3.34e-54	1.23651	m.11353	m.11353	type:complete c34222.graph_c0:3382-1844(-) NR_ID: OQR77466.1 E-value: 1.1e-227 Identity: 1359/1533(88) Score: 2062 Annotation: inosine-5&apos;-monophosphate dehydrogenase 2-like	232003	225634	220520	142231	134110	150343	157332	150019	145765	216748	165116	183329
4.23e-21	1.17749	m.11358	m.11358	type:complete c34223.graph_c0:3748-1406(-) NR_ID: XP_002433336.1 E-value: 4.3e-260 Identity: 1560/1995(78) Score: 2343 Annotation: protein hu-li tai shao, putative	60442.8	57976.1	62900.2	44790.6	43833.5	41790.1	66125.4	60926.6	68045.1	53657.8	58222.5	56408.8
0.000213821	1.10153	m.11414	m.11414	type:5prime_partial c34258.graph_c0:1565-228(-) NR_ID: XP_002403629.1 E-value: 1.4e-146 Identity: 882/1038(84) Score: 1362 Annotation: ferrochelatase, putative	20688.2	8633.49	16941	41500.8	42904.5	40733.8	11452.7	18735.8	19488.1	4289.33	21537.7	23636
0.000388658	1.09561	m.11419	m.11419	type:5prime_partial c34264.graph_c0:3-1205(+) NR_ID: XP_002401723.1 E-value: 6.2e-138 Identity: 864/1077(80) Score: 1287 Annotation: BIGH3, putative	153941	53317.2	35667.6	Filtered	4293.3	424.865	2892.29	3291.27	Filtered	Filtered	Filtered	Filtered
5.1e-10	1.14302	m.11430	m.11430	type:5prime_partial c34276.graph_c0:1340-387(-) NR_ID: XP_002413843.1 E-value: 3.8e-114 Identity: 591/648(91) Score: 1081 Annotation: vesicle coat complex COPII, subunit SFB3, putative	103518	84218.6	67696.5	12445.7	14110.4	6689.52	3156.84	3170.08	5361.74	16400.8	11610.1	11062.6
9.18e-08	1.13214	m.11434	m.11434	type:3prime_partial c34280.graph_c0:83-901(+) NR_ID: XP_002403131.1 E-value: 2.8e-97 Identity: 636/810(78) Score: 935 Annotation: cytochrome P450, putative	Filtered	5858.72	12950.8	24557.4	21210.6	25807.2	49537.4	18438.1	20825.1	48649.9	18518.1	12544.8
9.42e-10	1.14186	m.11452	m.11452	type:5prime_partial c34294.graph_c0:649-71(-) NR_ID: XP_013787861.1 E-value: 4.2e-76 Identity: 468/489(95) Score: 751 Annotation: RNA-binding protein 8A-like	26842.9	17293.4	22868.5	31366.5	50669.5	63417.2	36007.1	50253	56436.7	26593.5	25602.6	22287.1
0.00733591	1.05894	m.11454	m.11454	type:complete c34296.graph_c0:729-103(-) NR_ID: DAA34214.1 E-value: 8.7e-51 Identity: 348/411(84) Score: 533 Annotation: TPA_inf: Cu2+/Zn2+ superoxide dismutase SOD1	17832	7179.77	10715.6	Filtered	9661.65	9157.85	Filtered	5775.06	4575.35	Filtered	2217.69	10382.6
1.8e-12	1.15252	m.11472	m.11472	type:internal c34305.graph_c0:402-1(-) NR_ID: ADK62391.1 E-value: 2.5e-67 Identity: 369/402(91) Score: 674 Annotation: papilin, partial	39911.7	42339.1	44960.3	45469.5	45083.7	42468	48248.6	69557.5	76454.8	25472	31418.2	29092.1
1.63e-10	1.14508	m.11474	m.11474	type:complete c34308.graph_c0:322-1647(+) NR_ID: XP_002400993.1 E-value: 1.5e-249 Identity: 1323/1323(100) Score: 2250 Annotation: eukaryotic peptide chain release factor subunit, putative	90706.1	73787.2	96548	54021.9	72502.9	62488.9	50980.2	68748	71475.1	46857.8	61435.6	52222.9
1.81e-21	1.17839	m.11531	m.11531	type:complete c34349.graph_c0:960-115(-) NR_ID: XP_002415084.1 E-value: 1.3e-145 Identity: 801/843(95) Score: 1352 Annotation: esterase D, putative	101092	115967	96121.8	63396.6	83551.4	77682	60496.7	49235.7	53649.3	55023.3	72055.1	59671.7
4.92e-12	1.15094	m.11540	m.11540	type:complete c34360.graph_c0:968-117(-) NR_ID: XP_015915960.1 E-value: 3.1e-120 Identity: 708/840(84) Score: 1133 Annotation: phosphatidylinositol transfer protein alpha isoform	75547	54228.7	85979.6	47409.3	49042.8	47293.9	52031.9	54237.1	41140	47258	28806.1	26668
4.43e-05	1.11183	m.1155	m.1155	type:complete c17303.graph_c0:601-1356(+) NR_ID: XP_002410938.1 E-value: 9.1e-63 Identity: 507/786(64) Score: 637 Annotation: hypothetical protein IscW_ISCW020667	30604.4	10936.5	26801.3	26566.4	22156.9	25522.8	Filtered	39395.6	13543.5	23829.4	28138.2	21548
0.000760206	1.08835	m.11568	m.11568	type:5prime_partial c34384.graph_c0:3-422(+) NR_ID: PNF18445.1 E-value: 5.3e-36 Identity: 321/381(84) Score: 404 Annotation: Huntingtin-interacting protein 1, partial	18735.9	10040.8	5801.25	7938.06	Filtered	3611.2	14942.7	2327.7	2678.25	24767.6	Filtered	18460.2
1.08e-14	1.15991	m.11600	m.11600	type:complete c34421.graph_c0:160-963(+) NR_ID: AAY66907.1 E-value: 4.5e-100 Identity: 648/801(80) Score: 959 Annotation: putative ATP synthase-like protein	100700	159230	39753.1	32141	37264.2	45233	48154.4	51797.5	44481.6	64901	52953	56903.6
0.0310161	0.997472	m.11609	m.11609	type:5prime_partial c34435.graph_c0:3-914(+) NR_ID: ADR01307.1 E-value: 1.7e-42 Identity: 339/513(66) Score: 463 Annotation: ATAQ protein	2409.29	7439.88	Filtered	Filtered	Filtered	2735.61	2796.63	Filtered	4867.27	Filtered	Filtered	Filtered
0.0271028	1.00358	m.11648	m.11648	type:complete c34460.graph_c0:1006-56(-) NR_ID: XP_002410051.1 E-value: 6.9e-108 Identity: 705/945(74) Score: 1027 Annotation: aldo-keto reductase, putative	Filtered	13620.3	13778.4	Filtered	34222.9	34296.5	Filtered	33130.3	32291.7	Filtered	Filtered	17773.8
1.56e-05	1.11655	m.11661	m.11661	type:complete c34468.graph_c0:642-43(-) NR_ID: XP_023226937.1 E-value: 6.6e-16 Identity: 192/297(64) Score: 232 Annotation: ATP synthase subunit s, mitochondrial-like	50208.5	31911.2	31603.4	62619.4	59165.5	55013.8	15176.4	13725.2	11767.7	23801.1	31234.5	40417.2
2.53e-10	1.1443	m.11662	m.11662	type:5prime_partial c34468.graph_c0:746-312(-) NR_ID: XP_023226937.1 E-value: 8.7e-26 Identity: 204/270(75) Score: 316 Annotation: ATP synthase subunit s, mitochondrial-like	36291.8	97079.1	101725	91358.6	89256.2	100406	27636.3	33596.2	9443.23	44383.2	51815.5	32713.8
1.4e-09	1.14111	m.11675	m.11675	type:5prime_partial c34477.graph_c0:2276-582(-) NR_ID: XP_002403471.1 E-value: 2.8e-253 Identity: 1407/1521(92) Score: 2283 Annotation: phosphoacetylglucosamine mutase, putative	48156.4	37749.9	36134.8	36934.9	33746	41485.2	42755.9	36580.2	36058.4	35469.5	32242	37199.2
0.00433255	1.06894	m.11681	m.11681	type:complete c34486.graph_c0:833-405(-) NR_ID: XP_002413862.1 E-value: 9.2e-28 Identity: 240/312(76) Score: 333 Annotation: conserved hypothetical protein	Filtered	Filtered	16970.9	Filtered	Filtered	Filtered	Filtered	Filtered	Filtered	Filtered	Filtered	Filtered
0.000607185	1.09073	m.11685	m.11685	type:complete c34495.graph_c0:147-2402(+) NR_ID: XP_002400702.1 E-value: 0.0e+00 Identity: 1872/2064(90) Score: 2963 Annotation: ATP-dependent RNA and DNA helicase, putative	8556.95	12311.4	11453.1	11279.7	9265.1	10732.7	9261.11	8875.1	9619.21	10908.5	10075.6	12855.1
2.11e-14	1.15898	m.11695	m.11695	type:5prime_partial c34503.graph_c0:1-1146(+) NR_ID: XP_002435766.1 E-value: 1.4e-83 Identity: 648/972(66) Score: 818 Annotation: HSP70 binding protein, putative	62956.7	41569.4	50123.1	21980.1	30413.3	24895.1	28370.1	16031.3	17275.6	10197.1	11480.6	13954.2
1.29e-15	1.16272	m.11732	m.11732	type:internal c34534.graph_c0:1-1503(+) NR_ID: XP_002401547.1 E-value: 1.7e-148 Identity: 879/1029(85) Score: 1379 Annotation: kelch domain-containing protein, putative	46796.9	54018.8	54742.7	21792.3	28775.1	27575.5	19571.8	19233.1	23179.9	13000.5	11089.5	16748.3
1.13e-13	1.15663	m.11746	m.11746	type:complete c34546.graph_c0:146-685(+) NR_ID: AAY66918.1 E-value: 1.4e-76 Identity: 480/537(89) Score: 755 Annotation: cytochrome c oxidase polypeptide IV	349313	386412	192910	142568	154960	120917	150896	161192	164494	165024	177806	172797
0.000270222	1.09937	m.11749	m.11749	type:complete c34549.graph_c0:1550-612(-) NR_ID: DAA34065.1 E-value: 4.3e-78 Identity: 510/663(76) Score: 770 Annotation: TPA_exp: sulfotransferase	Filtered	Filtered	Filtered	Filtered	Filtered	Filtered	Filtered	Filtered	Filtered	44341.9	67796.9	65962.5
7.15e-24	1.184	m.11760	m.11760	type:internal c34561.graph_c0:348-1(-) NR_ID: BAG12081.1 E-value: 9.4e-55 Identity: 324/348(93) Score: 565 Annotation: Vitellogenin-2	27263.9	17979.7	29614.8	331000	353613	231979	1.67666e+06	1.48811e+06	481899	4.61998e+06	4858143	3.05945e+06
6.27e-05	1.11	m.11790	m.11790	type:5prime_partial c34582.graph_c0:2230-725(-) NR_ID: XP_013776550.1 E-value: 5.9e-37 Identity: 909/1293(70) Score: 417 Annotation: coiled-coil domain-containing protein 6-like	44709.9	17977.2	28489.9	10781.6	10908.6	13033.6	21012.5	10420.4	9882.23	10432.8	8149.29	9440.9
0.0001	1.10722	m.11800	m.11800	type:complete c34590.graph_c0:170-1165(+) NR_ID: XP_002409601.1 E-value: 1.3e-138 Identity: 819/996(82) Score: 1292 Annotation: cysteine and histidine-rich domain (chord)-containing, zinc binding protein, putative	14395.1	11369.4	23558.1	19023.1	8670.19	16439.4	12250.3	7134.65	8420.76	14482.8	9267.29	16089.3
0.000515597	1.09251	m.11852	m.11852	type:3prime_partial c34645.graph_c0:122-457(+) NR_ID: XP_002409984.1 E-value: 8.1e-11 Identity: 123/183(67) Score: 186 Annotation: Inducible metalloproteinase, putative	808.479	Filtered	Filtered	21245.6	31464.8	12878.3	Filtered	9533.92	4446.63	Filtered	6604.3	1348.71
3.71e-40	1.21516	m.11853	m.11853	type:5prime_partial c34647.graph_c0:2-832(+) NR_ID: DAA34582.1 E-value: 4.7e-121 Identity: 663/717(92) Score: 1140 Annotation: TPA_exp: thioredoxin peroxidase	244975	182139	177915	111492	126719	136330	160688	164465	174501	114301	119145	119301
2.32e-15	1.16196	m.11879	m.11879	type:complete c34674.graph_c0:1913-1005(-) NR_ID: XP_013772203.1 E-value: 5.2e-121 Identity: 753/906(83) Score: 1140 Annotation: F-actin-capping protein subunit alpha-like	56204.9	66297.7	51636.7	60793.1	81507.9	69918.5	77200.7	87083.9	92454.5	78559.4	73441.7	74743
6.71e-22	1.17942	m.11905	m.11905	type:5prime_partial c34688.graph_c0:3-899(+) NR_ID: BAG41814.1 E-value: 3.2e-115 Identity: 630/633(99) Score: 1090 Annotation: cyclophilin B	149025	119558	104016	118729	124078	145174	207644	203407	177635	134678	130609	111218
6.41e-09	1.13806	m.11926	m.11926	type:5prime_partial c34703.graph_c0:3-404(+) NR_ID: XP_002399585.1 E-value: 5.4e-30 Identity: 237/291(81) Score: 352 Annotation: COMM domain-containing protein, putative	34291.3	14437	17803.1	39357.3	37457.6	19981.3	20466.9	28415.2	23154.4	20354.5	22429.1	21724.8
6.65e-06	1.1198	m.11954	m.11954	type:5prime_partial c34718.graph_c0:1221-220(-) NR_ID: XP_002411875.1 E-value: 5.5e-07 Identity: 135/294(45) Score: 157 Annotation: conserved hypothetical protein	846.103	2545.99	26577	100632	96658.1	94562.9	20376.9	11424.6	14405.8	23818.7	28308	28719.7
9.24e-10	1.1419	m.11968	m.11968	type:5prime_partial c34723.graph_c0:572-39(-) NR_ID: XP_022245793.1 E-value: 8.4e-47 Identity: 336/420(80) Score: 498 Annotation: uncharacterized HIT-like protein Synpcc7942_1390 isoform X2	33344.7	37381.9	24735.6	51114.6	55455.3	39270.8	5966.27	7816.43	3310.11	106323	107726	101069
2.48e-28	1.19355	m.11969	m.11969	type:complete c34724.graph_c0:1462-92(-) NR_ID: BAG12983.1 E-value: 3.3e-244 Identity: 1239/1245(99) Score: 2204 Annotation: kynurenine aminotransferase	190966	179277	166708	135455	131739	104733	72691.2	58397.2	70707.3	153975	155073	139170
3.74e-05	1.11267	m.11972	m.11972	type:complete c34728.graph_c0:1537-1151(-) NR_ID: BAM28764.1 E-value: 5.5e-64 Identity: 384/384(100) Score: 645 Annotation: eukaryotic translation initiation factor 4E binding protein	119592	94781.6	114317	80531.5	87418.4	65642.8	33807.5	28586.4	29733.9	77531.3	73202	48060.9
0.00295541	1.07404	m.11973	m.11973	type:3prime_partial c34729.graph_c0:1692-1(-) NR_ID: XP_002410723.1 E-value: 1.3e-13 Identity: 279/651(42) Score: 216 Annotation: secreted protein, putative	Filtered	Filtered	Filtered	1513.44	4571.23	Filtered	4089.87	5505.3	Filtered	Filtered	Filtered	Filtered
2.64e-35	1.20681	m.11980	m.11980	type:complete c34742.graph_c0:1833-163(-) NR_ID: XP_002413266.1 E-value: 2.4e-281 Identity: 1578/1668(94) Score: 2525 Annotation: F0F1-type ATP synthase, alpha subunit, putative	114194	195508	181883	305546	242522	218001	651804	465037	336845	263993	268331	179893
2.82e-23	1.18264	m.11993	m.11993	type:complete c34751.graph_c0:1125-664(-) NR_ID: XP_002409979.1 E-value: 7.0e-66 Identity: 417/456(91) Score: 662 Annotation: cytochrome C oxidase subunit Va	63865	50094.4	58376.8	91398.9	78444.9	72544.6	116657	111333	80012.1	105203	95023.8	85113.2
0.0127032	1.03394	m.12004	m.12004	type:5prime_partial c34761.graph_c0:1313-450(-) NR_ID: XP_013785676.1 E-value: 4.4e-53 Identity: 375/495(75) Score: 554 Annotation: epimerase family protein SDR39U1-like	Filtered	Filtered	Filtered	8754.59	6854.71	12401.2	Filtered	7538.64	18321.9	Filtered	Filtered	30028
5.62e-10	1.14283	m.12005	m.12005	type:complete c34761.graph_c0:570-181(-) NR_ID: XP_002435510.1 E-value: 5.7e-53 Identity: 345/375(92) Score: 550 Annotation: conserved hypothetical protein	9485.77	46798.7	46864.9	53036.6	46056.2	40025.5	62705.6	72652.8	42921.2	142619	25369	31760.2
7.61e-19	1.17177	m.12030	m.12030	type:5prime_partial c34777.graph_c0:1-723(+) NR_ID: ALJ10885.1 E-value: 3.0e-63 Identity: 420/480(87) Score: 641 Annotation: myosin light chain	40308.9	50433.3	56986.1	82352.8	48286.4	47713.8	142362	105790	87176.5	56949.9	65857.7	48805.1
7.67e-21	1.17685	m.12037	m.12037	type:complete c34784.graph_c0:74-586(+) NR_ID: XP_023215220.1 E-value: 9.0e-46 Identity: 306/381(80) Score: 489 Annotation: co-chaperone protein daf-41-like	106349	109439	81766.1	54070.8	35471.8	43788.8	37536.4	34806.4	46919.5	65770.4	53212.5	45959.4
2.29e-28	1.19362	m.12042	m.12042	type:internal c34788.graph_c0:785-3(-) NR_ID: XP_023216975.1 E-value: 9.8e-60 Identity: 450/573(78) Score: 611 Annotation: protein TFG-like isoform X2	45423.4	43943.5	48406.4	108671	117827	91716.4	122035	92763.8	80304.6	89392.1	75907.7	55661.6
0.000277108	1.09913	m.12053	m.12053	type:complete c34797.graph_c2:1584-562(-) NR_ID: XP_002408958.1 E-value: 6.7e-77 Identity: 546/648(84) Score: 760 Annotation: conserved hypothetical protein	Filtered	Filtered	Filtered	15175.8	17291.5	16503.6	2165.34	4169.52	Filtered	5271.08	3375.54	4455.98
2.55e-09	1.13993	m.12081	m.12081	type:internal c34812.graph_c0:2-2743(+) NR_ID: KFM65655.1 E-value: 8.0e-24 Identity: 705/1629(43) Score: 306 Annotation: Nesprin-1, partial	95820.4	358387	239161	7006.27	5959.72	8752.46	5988.95	7882.75	7709.76	10968.1	4277.04	8176.43
6.23e-07	1.1272	m.12098	m.12098	type:complete c34820.graph_c0:886-281(-) NR_ID: XP_002436228.1 E-value: 8.4e-51 Identity: 381/450(84) Score: 533 Annotation: ribosomal protein L28, putative	16172.1	4499.31	Filtered	23821.3	32788.9	34654.8	11943.3	14999.2	16770.4	9268.63	17502.3	17014.5
1.29e-10	1.1455	m.12108	m.12108	type:complete c34829.graph_c0:2330-27(-) NR_ID: XP_002409599.1 E-value: 0.0e+00 Identity: 2100/2307(91) Score: 3330 Annotation: methylmalonyl coenzyme A mutase, putative	54555.1	50614.5	55022.2	56814.4	56640.1	56831.3	63978.7	62790.3	68875	61431.8	73824.2	69374.8
9.52e-38	1.21109	m.12133	m.12133	type:complete c34847.graph_c0:219-1541(+) NR_ID: XP_002415000.1 E-value: 8.8e-170 Identity: 978/1092(89) Score: 1562 Annotation: quinone oxidoreductase, putative	253760	224215	241932	178368	167044	168280	311688	268642	258542	433113	396332	384132
2.58e-10	1.14427	m.12183	m.12183	type:internal c34878.graph_c2:313-2(-) NR_ID: BAF56919.1 E-value: 1.7e-55 Identity: 300/312(96) Score: 571 Annotation: Bm86-like protein	9755.27	Filtered	Filtered	20551.4	15829.7	20166.4	25304.1	24194.7	25748.2	6663.97	11455	12277.9
0.0192865	1.01687	m.12195	m.12195	type:complete c34889.graph_c0:263-754(+) NR_ID: DAA34776.1 E-value: 8.2e-81 Identity: 474/489(96) Score: 791 Annotation: TPA_inf: glycosyltransferase	7739.37	4648.89	10067.6	Filtered	Filtered	Filtered	Filtered	Filtered	Filtered	Filtered	Filtered	Filtered
1.57e-11	1.14907	m.12199	m.12199	type:5prime_partial c34893.graph_c0:805-359(-) NR_ID: XP_023235417.1 E-value: 3.1e-42 Identity: 333/351(94) Score: 458 Annotation: huntingtin-interacting protein K-like	45705.6	33238.8	44904.8	14644.2	27862.9	32089.4	32093.3	27982.8	28998.7	29664.1	30658.6	26478.9
1.21e-10	1.14561	m.12200	m.12200	type:complete c34895.graph_c0:761-108(-) NR_ID: XP_002403000.1 E-value: 5.3e-67 Identity: 549/654(83) Score: 673 Annotation: ankyrin repeat containing protein	71756	66674.3	53290.5	32767.8	28954.9	35443	32254.7	31749.4	28692.4	25375.2	24584	21659.9
0.0019328	1.07883	m.12210	m.12210	type:internal c34903.graph_c0:2-934(+) NR_ID: XP_002407507.1 E-value: 2.3e-87 Identity: 657/936(70) Score: 850 Annotation: long chain fatty acid CoA ligase, putative	Filtered	Filtered	28634	Filtered	31330	31765.3	Filtered	43688.7	44470.1	Filtered	24034.9	12645.4
8.89e-11	1.14615	m.12213	m.12213	type:5prime_partial c34907.graph_c1:1273-668(-) NR_ID: XP_002410492.1 E-value: 2.0e-105 Identity: 573/573(100) Score: 1004 Annotation: Ca2+ sensor, putative	24353.8	40992.9	44010.4	25992.3	49460.7	44841.1	16620	13043.3	11437.8	52543.7	49017.5	42226.3
2.25e-05	1.115	m.12236	m.12236	type:internal c34924.graph_c0:556-2(-) NR_ID: XP_002434708.1 E-value: 7.5e-46 Identity: 369/555(66) Score: 490 Annotation: sulfotransferase, putative	53806.1	56506.2	60178.1	14894.4	9680.41	10078.8	5466.88	1330.46	3037.05	Filtered	4697.31	Filtered
8.46e-13	1.15366	m.12282	m.12282	type:5prime_partial c34963.graph_c0:2-652(+) NR_ID: XP_002408828.1 E-value: 4.4e-21 Identity: 318/492(64) Score: 277 Annotation: hypothetical protein IscW_ISCW020576	16795.6	14160.4	26937.2	108807	60603	24713.2	117335	100617	49698.4	59047.9	61975.4	13129.9
2.69e-17	1.16758	m.12299	m.12299	type:5prime_partial c34985.graph_c0:643-155(-) NR_ID: BAF36722.1 E-value: 1.5e-05 Identity: 93/126(73) Score: 142 Annotation: cement-like antigen, partial	48116.9	63115.8	31183.9	202260	172939	175454	11257	15594.7	13169.2	29605	27493.5	31744.3
2.76e-05	1.1141	m.12315	m.12315	type:5prime_partial c34998.graph_c0:2-1159(+) NR_ID: XP_002399763.1 E-value: 1.4e-62 Identity: 552/963(57) Score: 637 Annotation: membrane glycoprotein LIG-1, putative	186235	109692	72224.1	2739.51	5825.88	3100.64	10247.5	Filtered	Filtered	Filtered	Filtered	Filtered
0.00560768	1.0647	m.12318	m.12318	type:complete c35000.graph_c0:376-840(+) NR_ID: XP_002435098.1 E-value: 3.8e-59 Identity: 420/483(86) Score: 604 Annotation: conserved hypothetical protein	35591	29376	39128.7	61245.4	87352.1	69698.7	46050.9	20104.3	42043.7	95521.4	81918.2	93093.1
1.75e-50	1.23119	m.12319	m.12319	type:complete c35001.graph_c0:76-1464(+) NR_ID: XP_002411147.1 E-value: 1.2e-262 Identity: 1368/1386(98) Score: 2363 Annotation: translation elongation factor EF-1 alpha/Tu, putative	548090	654205	583208	358067	387618	392238	299470	357480	340313	216744	245113	254652
4.93e-15	1.16096	m.12321	m.12321	type:complete c35003.graph_c0:1025-444(-) NR_ID: XP_002416032.1 E-value: 4.2e-68 Identity: 492/582(84) Score: 682 Annotation: box H/ACA snoRNP, putative	26551.8	31860.1	25181.8	34184.9	28218.9	28190.7	22482.6	18614.5	14305.7	24118.2	14126	13738.2
1.42e-15	1.1626	m.12336	m.12336	type:5prime_partial c35017.graph_c0:546-169(-) NR_ID: KFM73693.1 E-value: 8.4e-09 Identity: 147/192(76) Score: 169 Annotation: ATPase inhibitor mai-2, mitochondrial, partial	237864	196388	99202.5	106764	123263	135672	135033	120887	134354	61381.6	51067	61161.8
1.31e-05	1.11724	m.12344	m.12344	type:complete c35027.graph_c0:437-129(-) NR_ID: AAY66916.1 E-value: 5.2e-33 Identity: 261/303(86) Score: 377 Annotation: microsomal signal peptidase 12 kDa subunit-like	Filtered	Filtered	80723.8	Filtered	7445.37	8693.81	61643	33413.9	Filtered	Filtered	Filtered	Filtered
0.00116674	1.08399	m.12348	m.12348	type:5prime_partial c35034.graph_c0:855-400(-) NR_ID: XP_013793068.1 E-value: 6.8e-37 Identity: 246/267(92) Score: 412 Annotation: cyclin-dependent kinases regulatory subunit-like	264696	259456	158329	Filtered	40374.7	28022.6	Filtered	Filtered	Filtered	Filtered	Filtered	Filtered
0.00158494	1.08089	m.12362	m.12362	type:complete c35041.graph_c0:592-137(-) NR_ID: DAA34435.1 E-value: 5.9e-57 Identity: 372/435(85) Score: 585 Annotation: TPA_inf: NADH:ubiquinone oxidoreductase B16.6 subunit/cell death-regulatory protein	52701.9	13620.1	13271.8	Filtered	27935.1	23320.1	13848.6	36184	32091.6	Filtered	23369.3	8837.92
0.00169292	1.08022	m.12366	m.12366	type:complete c35049.graph_c0:1104-682(-) NR_ID: XP_002399858.1 E-value: 8.5e-10 Identity: 105/108(97) Score: 178 Annotation: splicing factor SC35, putative	Filtered	Filtered	Filtered	16388.1	14214.2	14752.4	20799.6	25959.2	9376.12	26665.6	10346.7	25218.4
3.02e-05	1.11368	m.12367	m.12367	type:complete c35049.graph_c0:1715-1389(-) NR_ID: XP_002399858.1 E-value: 4.5e-27 Identity: 183/189(96) Score: 326 Annotation: splicing factor SC35, putative	24713.7	20717.3	15292.5	74770.3	8059.48	77823	45322.4	58104.6	58838.6	59656.4	70485.6	49445.9
4.51e-14	1.15793	m.12377	m.12377	type:3prime_partial c35055.graph_c0:852-1(-) NR_ID: XP_023224514.1 E-value: 9.5e-133 Identity: 786/843(93) Score: 1241 Annotation: TAR DNA-binding protein 43-like isoform X1	30778.3	10274.3	23330.4	14278.2	9477.15	12972.7	21940.4	16075.4	12926.5	Filtered	18269.4	10640.9
4.91e-19	1.17227	m.12406	m.12406	type:complete c35066.graph_c0:80-1318(+) NR_ID: XP_021003128.1 E-value: 4.9e-215 Identity: 1191/1197(99) Score: 1952 Annotation: 26S protease regulatory subunit 8	52176.4	73115.2	59471.7	68879.9	75054.2	77151.3	55148	66743.1	74024.7	76679.6	86523.7	94498.9
0.00204948	1.0782	m.12416	m.12416	type:complete c35073.graph_c0:108-968(+) NR_ID: XP_013787879.1 E-value: 2.2e-76 Identity: 588/828(71) Score: 755 Annotation: exosome complex component MTR3-like	Filtered	6671.54	4710	Filtered	5523.61	731.479	Filtered	780.148	2190.14	Filtered	Filtered	Filtered
6.35e-14	1.15745	m.12446	m.12446	type:complete c35099.graph_c0:305-1267(+) NR_ID: XP_002436144.1 E-value: 4.7e-80 Identity: 615/936(65) Score: 787 Annotation: salivary sulfotransferase, putative	8859.42	7987.01	13907.7	62090.8	60636.8	72089.8	22713.6	18062.5	33750.1	45780.5	50469.7	52956.1
8.34e-05	1.10835	m.12456	m.12456	type:internal c35106.graph_c0:3-1250(+) NR_ID: XP_002412518.1 E-value: 1.5e-65 Identity: 630/1020(61) Score: 663 Annotation: hypothetical protein IscW_ISCW011172	22002.1	27826.7	4783.45	Filtered	Filtered	Filtered	Filtered	Filtered	Filtered	Filtered	Filtered	Filtered
3.88e-06	1.12166	m.12459	m.12459	type:5prime_partial c35106.graph_c1:1-1377(+) NR_ID: XP_002412518.1 E-value: 1.7e-35 Identity: 324/471(68) Score: 404 Annotation: hypothetical protein IscW_ISCW011172	78222.5	94193.8	77521.8	Filtered	Filtered	10197.4	Filtered	Filtered	Filtered	Filtered	Filtered	7835.81
6.68e-05	1.10964	m.12467	m.12467	type:3prime_partial c35112.graph_c0:75-965(+) NR_ID: XP_013786586.1 E-value: 8.2e-71 Identity: 480/681(70) Score: 707 Annotation: uncharacterized protein LOC106470568	Filtered	Filtered	Filtered	25369.4	37316	25278.7	44826.8	48321.2	64704.4	53319.7	169167	56482
5.8e-17	1.16664	m.12477	m.12477	type:internal c35124.graph_c0:2-1177(+) NR_ID: XP_013784499.1 E-value: 1.2e-58 Identity: 687/1173(58) Score: 603 Annotation: nesprin-1-like, partial	16891.7	9509.46	38023.6	22588.4	19953.6	11945.4	29379.5	27537.5	21638.3	8731.68	19799.2	11886.7
5.81e-06	1.12027	m.12500	m.12500	type:complete c35140.graph_c0:131-3640(+) NR_ID: KFM58709.1 E-value: 0.0e+00 Identity: 2952/3507(84) Score: 4167 Annotation: WASH complex subunit strumpellin, partial	23011.3	22564.1	22665.9	21391	21895.3	19463.4	8481.88	12186.7	15809.1	20057.3	18230.4	17511
3.07e-10	1.14395	m.12542	m.12542	type:complete c35162.graph_c0:3677-4222(+) NR_ID: XP_025115879.1 E-value: 3.0e-68 Identity: 429/519(82) Score: 683 Annotation: programmed cell death protein 6-like isoform X1	63639	67428.5	76720.8	143663	137782	136221	57210.4	52314.6	47198.2	187148	190901	166059
3.62e-22	1.18006	m.12549	m.12549	type:complete c35170.graph_c0:1049-117(-) NR_ID: XP_018497024.1 E-value: 2.6e-120 Identity: 672/711(94) Score: 1134 Annotation: PREDICTED: rRNA 2&apos;-O-methyltransferase fibrillarin	128299	117767	120675	100017	100631	122384	79381.5	95810.5	89985.3	147819	132408	159329
1.95e-19	1.17331	m.12553	m.12553	type:complete c35173.graph_c0:135-2891(+) NR_ID: XP_002413181.1 E-value: 0.0e+00 Identity: 2553/2781(91) Score: 3294 Annotation: vesicle coat complex COPI, beta&apos; subunit, putative	57785.7	61022.9	59132.2	50313.3	47927.2	48763.6	28126	34493.5	32840.5	30518.7	37179.1	36222.5
6.84e-08	1.13284	m.12566	m.12566	type:complete c35182.graph_c0:842-57(-) NR_ID: XP_023233455.1 E-value: 5.8e-129 Identity: 756/780(96) Score: 1208 Annotation: proliferating cell nuclear antigen-like	62088.8	78706.7	84018.4	28304.2	24169.9	13064.6	45660.8	13329.7	15639.5	25563.2	14569.8	26777.3
0.0012254	1.0835	m.12607	m.12607	type:5prime_partial c35224.graph_c0:1-480(+) NR_ID: XP_002433496.1 E-value: 1.1e-13 Identity: 174/300(57) Score: 212 Annotation: conserved hypothetical protein	12835.5	14667.4	20910.4	8107.99	10393.5	10088.9	5815.01	10295	8308.44	7476.69	16658.4	11753.7
2.69e-33	1.20316	m.12611	m.12611	type:5prime_partial c35226.graph_c0:1501-1061(-) NR_ID: XP_002411588.1 E-value: 1.2e-54 Identity: 411/438(93) Score: 565 Annotation: ribosomal protein L27A, putative	95801.1	60317.9	212089	937282	617565	589815	400822	234931	230616	495335	334908	325803
5.96e-06	1.12018	m.12620	m.12620	type:complete c35242.graph_c0:173-823(+) NR_ID: DAA34302.1 E-value: 1.2e-92 Identity: 555/621(89) Score: 894 Annotation: TPA_inf: sentrin-specific cysteine protease	25963.6	17987.1	22817.3	14696.1	14062.4	12417.1	14599.5	16062.5	11363.4	14951	9781.45	6065.95
0.000354093	1.09661	m.12628	m.12628	type:5prime_partial c35245.graph_c0:4568-141(-) NR_ID: XP_002407669.1 E-value: 0.0e+00 Identity: 3981/4284(92) Score: 6515 Annotation: DNA2/nam7 helicase, putative	16524.2	12218.3	20364.7	10195.5	17548.1	20268.2	13122.6	18337.5	14184.3	18956.3	17428.3	18488.7
0.000885589	1.08678	m.12633	m.12633	type:complete c35246.graph_c0:192-1691(+) NR_ID: XP_015428391.1 E-value: 9.1e-139 Identity: 924/1383(66) Score: 1295 Annotation: PREDICTED: RNA pseudouridylate synthase domain-containing protein 2-like isoform X1	13595.7	18698.6	15111.5	860.169	83472.6	14105.5	4136.06	20522.5	13868.9	Filtered	Filtered	Filtered
3.54e-05	1.11293	m.12637	m.12637	type:5prime_partial c35248.graph_c0:631-113(-) NR_ID: XP_002405984.1 E-value: 4.7e-34 Identity: 291/396(73) Score: 388 Annotation: NADH:CoQ oxidoreductase subunit B18, putative	10871.2	Filtered	Filtered	6653.35	40343.9	42951.9	26417.4	37295.4	46294.4	Filtered	9525.93	8332.36
3.93e-29	1.19516	m.12645	m.12645	type:complete c35255.graph_c0:124-621(+) NR_ID: ACF35542.1 E-value: 4.0e-83 Identity: 492/495(99) Score: 811 Annotation: ribosomal protein L12	188625	170259	149493	187174	227232	256218	148008	123842	99234	133291	133272	139467
0.00784196	1.05713	m.12688	m.12688	type:5prime_partial c35282.graph_c0:3-1220(+) NR_ID: XP_002403555.1 E-value: 3.9e-172 Identity: 954/1068(89) Score: 1582 Annotation: tRNA guanine transglycosylase, putative	14909.6	3402.06	6469.94	Filtered	Filtered	3853.77	Filtered	Filtered	Filtered	7056	Filtered	Filtered
2.52e-16	1.16482	m.12698	m.12698	type:complete c35298.graph_c0:566-129(-) NR_ID: ABL61513.1 E-value: 2.3e-34 Identity: 306/432(70) Score: 390 Annotation: Der-p2-like allergen	825239	277197	540216	126831	42430	51437.7	40347.6	7668.66	17992	Filtered	Filtered	Filtered
1.68e-08	1.13602	m.12699	m.12699	type:3prime_partial c35299.graph_c0:330-1(-) NR_ID: XP_015919528.1 E-value: 3.4e-22 Identity: 243/330(73) Score: 284 Annotation: uncharacterized protein LOC107448737	16796.5	7111.33	Filtered	19998.5	24817.4	25691.3	88810.7	80297.1	15318.1	26977.9	24140.8	59736.2
8.55e-10	1.14205	m.12707	m.12707	type:5prime_partial c35305.graph_c0:884-213(-) NR_ID: XP_002406444.1 E-value: 3.7e-47 Identity: 315/366(86) Score: 502 Annotation: janus-A, putative	10846.7	12191.8	11185	61010	63481	60742	47639.6	41630.6	50598.5	32832.5	58889	59526.7
1.28e-30	1.19809	m.12731	m.12731	type:3prime_partial c35317.graph_c0:1235-3(-) NR_ID: XP_002400098.1 E-value: 2.2e-42 Identity: 384/492(78) Score: 463 Annotation: hypothetical protein IscW_ISCW023909	57616.5	43920.7	80135.5	128363	110942	150036	66077	63256.4	67498.1	70520.2	80518.5	78000.3
0.000447861	1.09406	m.12737	m.12737	type:complete c35319.graph_c0:1135-818(-) NR_ID: XP_002433459.1 E-value: 5.6e-14 Identity: 192/297(64) Score: 213 Annotation: conserved hypothetical protein	Filtered	3429.58	Filtered	17178.1	24822.3	26003.6	Filtered	10490.7	10205.8	Filtered	Filtered	5299.09
9.64e-21	1.17661	m.12766	m.12766	type:5prime_partial c35341.graph_c0:968-312(-) NR_ID: XP_023224526.1 E-value: 1.1e-64 Identity: 477/597(79) Score: 653 Annotation: protein/nucleic acid deglycase DJ-1-like	229071	75950.8	168112	389770	368998	368347	225942	210953	198356	619151	643883	586375
3.3e-27	1.19123	m.12789	m.12789	type:complete c35360.graph_c0:120-470(+) NR_ID: ACD50888.1 E-value: 1.7e-24 Identity: 195/198(98) Score: 304 Annotation: ribosomal protein	665663	303318	358803	313037	299138	334594	184587	237374	271769	175438	200657	217774
1.97e-22	1.18068	m.12796	m.12796	type:complete c35362.graph_c0:82-507(+) NR_ID: XP_002406865.1 E-value: 3.4e-59 Identity: 390/423(92) Score: 604 Annotation: ribosomal protein L28, putative	46518.7	26532.6	23818.4	124236	96843.9	109830	67193	51348.7	61413.5	124664	100431	99104.2
2.08e-32	1.20151	m.12805	m.12805	type:complete c35372.graph_c0:243-698(+) NR_ID: AAY66954.1 E-value: 8.7e-77 Identity: 450/453(99) Score: 756 Annotation: 40S ribosomal protein S13	124493	148701	144860	732158	703886	585614	448913	352105	323349	448243	489525	420884
5.8e-15	1.16074	m.12808	m.12808	type:5prime_partial c35375.graph_c0:859-422(-) NR_ID: XP_002435076.1 E-value: 5.9e-30 Identity: 255/330(77) Score: 352 Annotation: protein GTLF3B, putative	52564.7	57455.5	71104.6	54976.4	49741.1	47670.3	27221.9	11066.3	5766.64	69635.4	14875.6	28341.3
4.72e-14	1.15786	m.12819	m.12819	type:complete c35387.graph_c0:712-104(-) NR_ID: AHX02952.1 E-value: 8.9e-93 Identity: 516/537(96) Score: 895 Annotation: actin-related protein 2/3 complex subunit 3	27112	26016.4	42758.6	137164	40796.7	33344.3	72171.6	59765.2	27138.7	117869	136538	39272.6
1.44e-09	1.14105	m.12835	m.12835	type:5prime_partial c35399.graph_c0:2956-845(-) NR_ID: XP_002404562.1 E-value: 1.2e-43 Identity: 354/543(65) Score: 476 Annotation: transcription elongation regulator, putative	21309.4	18765.2	23263.7	38442.2	26133.1	33039.8	31826.6	26393.6	33387.6	31996.1	18980.2	26521.6
1.32e-53	1.23567	m.12841;m.13536	m.12841;m.13536	type:complete c35400.graph_c2:638-264(-) NR_ID: AHN53412.1 E-value: 1.0e-51 Identity: 372/372(100) Score: 539 Annotation: histone H2B; type:complete c35863.graph_c0:217-591(+) NR_ID: XP_002402621.1 E-value: 2.8e-49 Identity: 366/372(98) Score: 518 Annotation: histone H2B, putative	58306.9	79975.6	109800	125166	127713	140398	233451	253667	251819	314784	292799	314594
0.00130954	1.08283	m.12858	m.12858	type:complete c35414.graph_c0:211-552(+) NR_ID: XP_026739535.1 E-value: 7.1e-15 Identity: 195/294(66) Score: 221 Annotation: 39S ribosomal protein L53, mitochondrial	28998.4	25279.6	14899.8	14713.7	14586.9	16765.8	5502.78	2857.09	3492.54	10504	12309.8	11519.8
1.02e-07	1.13189	m.12877	m.12877	type:5prime_partial c35435.graph_c0:2-1882(+) NR_ID: XP_002403550.1 E-value: 9.5e-210 Identity: 1431/1869(76) Score: 1908 Annotation: rap1 GTPase-GDP dissociation stimulator, putative	19410.8	35772.7	12631.7	17093.7	15363.4	14712.5	20543.5	15599.4	24722	13910.9	9537.11	13738.1
5.45e-28	1.19285	m.12879	m.12879	type:complete c35436.graph_c0:152-1135(+) NR_ID: XP_008279328.1 E-value: 5.3e-71 Identity: 642/978(65) Score: 709 Annotation: PREDICTED: glutaredoxin-3	86544.5	64075.9	69580	114773	113717	116917	114987	100512	96272.6	122216	101079	98500.9
0.000630522	1.09032	m.12902	m.12902	type:5prime_partial c35449.graph_c0:3-788(+) NR_ID: XP_002407467.1 E-value: 8.8e-77 Identity: 519/642(80) Score: 758 Annotation: thymidylate kinase, putative	25144.9	10871.9	18893	18509.5	15818.9	21554.1	6713.4	11929.1	8228.62	7674.71	11423.5	11645.7
1.82e-20	1.17592	m.12903	m.12903	type:complete c35450.graph_c0:300-1985(+) NR_ID: XP_002401003.1 E-value: 3.2e-164 Identity: 1080/1359(79) Score: 1515 Annotation: adenosine diphosphatase, putative	103827	116833	112881	101694	87917.5	97672.9	193712	167492	182641	73401.4	78241.1	69285.1
2.33e-08	1.1353	m.12914	m.12914	type:3prime_partial c35461.graph_c0:879-1(-) NR_ID: ADR01313.1 E-value: 7.9e-74 Identity: 543/858(63) Score: 733 Annotation: Dr86 protein	2377.46	4513.03	3944.72	23957.9	24049.4	16907	18311.4	25284.1	20711.9	10100.3	5284.84	6911.1
0.000251471	1.10006	m.12951	m.12951	type:5prime_partial c35481.graph_c0:1055-327(-) NR_ID: PRD29301.1 E-value: 5.4e-36 Identity: 387/633(61) Score: 406 Annotation: Syntaxin-8	16037.4	14289.9	21564.8	8689.15	7867.38	7757.48	6106.66	4654.55	7127.39	4530.2	5225.75	2956.61
0.00070634	1.08912	m.12996	m.12996	type:complete c35509.graph_c0:2628-1234(-) NR_ID: XP_002408275.1 E-value: 7.2e-106 Identity: 819/1377(59) Score: 1011 Annotation: conserved hypothetical protein	Filtered	14625.6	10755	Filtered	Filtered	Filtered	18754.4	6823.73	3311.51	16417.2	Filtered	Filtered
4.48e-10	1.14325	m.13006	m.13006	type:complete c35517.graph_c0:1330-2067(+) NR_ID: XP_023225389.1 E-value: 1.3e-122 Identity: 711/732(97) Score: 1153 Annotation: eukaryotic translation initiation factor 6	87267	73922.8	42531.9	63985.9	54575	45670.2	36412.6	44198.7	39086.1	73856.7	83372.8	66106.6
8.65e-07	1.12628	m.13007	m.13007	type:complete c35517.graph_c0:834-289(-) NR_ID: XP_002408852.1 E-value: 2.7e-80 Identity: 480/540(88) Score: 787 Annotation: ribosomal protein L13, putative	Filtered	Filtered	6791.56	21371.4	24391.4	14676.8	19336.8	18964.9	7612.19	30328.2	17542.3	13373.3
4.91e-11	1.14717	m.13025	m.13025	type:complete c35533.graph_c0:1039-434(-) NR_ID: XP_003747222.1 E-value: 2.6e-36 Identity: 318/444(71) Score: 408 Annotation: PREDICTED: uncharacterized protein LOC100898288	Filtered	Filtered	Filtered	105750	148605	135501	153211	177621	227812	115621	154626	139664
0.000467081	1.0936	m.13027	m.13027	type:complete c35538.graph_c0:3775-947(-) NR_ID: XP_002413167.1 E-value: 1.3e-303 Identity: 1893/2478(76) Score: 2719 Annotation: aminopeptidase A, putative	19522.5	Filtered	Filtered	6791.57	7188.81	9421.18	6503.07	17161.3	2369.88	Filtered	Filtered	Filtered
6.24e-23	1.18185	m.13032	m.13032	type:complete c35540.graph_c0:2235-1231(-) NR_ID: XP_023232423.1 E-value: 2.1e-91 Identity: 699/951(73) Score: 885 Annotation: ubiquitin thioesterase OTU1-like	33234	39782.2	74664	22703.6	30111.6	28558.3	38923.2	8247.77	25250.4	20859.9	21287.8	31603.2
1.11e-06	1.12554	m.13037	m.13037	type:5prime_partial c35546.graph_c0:2116-470(-) NR_ID: XP_002411325.1 E-value: 9.0e-156 Identity: 1047/1542(67) Score: 1442 Annotation: arylsulfatase B precursor, putative	102732	15989.7	76645.1	11117.1	13451.6	10471.6	12299.2	9658.04	11707	Filtered	Filtered	51546.2
4.35e-11	1.14737	m.13046	m.13046	type:5prime_partial c35554.graph_c0:2079-58(-) NR_ID: XP_002403306.1 E-value: 0.0e+00 Identity: 1794/1992(90) Score: 2815 Annotation: arginyl-tRNA synthetase, putative	38106.6	43671.9	47213.3	33831.2	36192.7	37952.1	38689.6	30148.8	32398.2	39982.2	23667.6	41937.2
0.010504	1.04539	m.13084	m.13084	type:3prime_partial c35583.graph_c0:561-1(-) NR_ID: XP_002413104.1 E-value: 8.1e-48 Identity: 309/333(92) Score: 507 Annotation: GABA transporter, putative	9946.13	18720.4	30460.6	14946.7	7711.05	4022.28	Filtered	Filtered	Filtered	Filtered	Filtered	Filtered
1.59e-12	1.15271	m.13087	m.13087	type:complete c35585.graph_c0:658-1473(+) NR_ID: XP_002399504.1 E-value: 2.2e-70 Identity: 519/714(72) Score: 703 Annotation: ubie/coq5 methyltransferase, putative	137751	143148	110523	97131.3	104920	114710	85562.7	95726.7	100969	70011.6	74750.5	79932.2
0.000167698	1.10355	m.13120	m.13120	type:complete c35607.graph_c0:2009-327(-) NR_ID: XP_002404276.1 E-value: 4.4e-275 Identity: 1488/1620(91) Score: 2471 Annotation: Domain in SPla and the ryanodine receptor, putative	12167.4	10808.7	11026.3	20210.2	16936.7	14902.2	9661.59	6044.2	9918.28	9207.7	11529.9	10097.6
4.28e-11	1.1474	m.13132	m.13132	type:5prime_partial c35613.graph_c0:3-1166(+) NR_ID: XP_002411481.1 E-value: 1.7e-60 Identity: 501/672(74) Score: 619 Annotation: conserved hypothetical protein	51059.7	52153.4	52707.3	110244	111474	106675	64231.7	130050	117490	55102.5	47114.5	41421.9
4.59e-13	1.15458	m.13136	m.13136	type:5prime_partial c35614.graph_c0:737-219(-) NR_ID: XP_002416211.1 E-value: 2.6e-37 Identity: 288/297(96) Score: 416 Annotation: prefoldin, putative	2.16671e+06	285479	241904	637566	213947	211587	778196	221826	171446	240926	212245	245430
1.23e-06	1.12526	m.13142	m.13142	type:internal c35620.graph_c0:1-669(+) NR_ID: XP_002404794.1 E-value: 1.3e-44 Identity: 384/537(71) Score: 480 Annotation: cytochrome P450, putative	Filtered	Filtered	Filtered	11994.5	29865.4	23597.6	22196.4	24974	28825.5	21491.7	28168.1	29824.8
7.85e-13	1.15378	m.13143	m.13143	type:complete c35621.graph_c0:171-908(+) NR_ID: AAB41818.1 E-value: 6.7e-127 Identity: 720/735(97) Score: 1190 Annotation: autoantigen	64853.7	61365	59324.1	44221.9	38934.9	45309.1	25455.5	24694.6	28305	30968.8	31249.4	34390.9
1.63e-22	1.18087	m.13149	m.13149	type:complete c35623.graph_c0:1675-203(-) NR_ID: XP_002436041.1 E-value: 2.5e-210 Identity: 1281/1470(87) Score: 1912 Annotation: ATP-dependent RNA helicase, putative	50154.5	53417.5	72264.5	37930.7	42013	51798.3	38868.2	49622.8	44003.7	27267.5	34447.1	37995.5
2.85e-08	1.13485	m.13185	m.13185	type:5prime_partial c35640.graph_c1:1-942(+) NR_ID: PRD22540.1 E-value: 6.9e-169 Identity: 918/939(97) Score: 1553 Annotation: Ap1m1	42377	45962.3	33172.4	20799.4	11446.8	24880.7	17267.5	10416.4	18858.2	24418.5	10440.9	21284.5
8.19e-05	1.10845	m.13234	m.13234	type:complete c35662.graph_c0:2049-3194(+) NR_ID: XP_023220014.1 E-value: 2.9e-161 Identity: 978/1137(86) Score: 1488 Annotation: RNA-binding protein 39-like isoform X4	17326.2	22408.2	35489.8	13038.7	13868.6	11650	8440.07	6876.54	5272.46	18198.1	9668.66	9356.63
0.000724731	1.08885	m.13240	m.13240	type:complete c35666.graph_c0:803-84(-) NR_ID: XP_002434954.1 E-value: 3.7e-90 Identity: 588/717(82) Score: 873 Annotation: conserved hypothetical protein	20945.6	26205.7	18872.9	1877.85	1855.79	6586.92	Filtered	2959.51	Filtered	Filtered	4590.65	5738.82
1.43e-35	1.20729	m.13242	m.13242	type:5prime_partial c35667.graph_c0:2-1090(+) NR_ID: XP_002411051.1 E-value: 4.6e-132 Identity: 783/921(85) Score: 1236 Annotation: glycine N-methyltransferase, putative	55344.1	61541	53953.9	80009.6	77306	79625.6	54707.4	51718	51745.7	119115	102794	76615.1
2.33e-18	1.17048	m.13258	m.13258	type:5prime_partial c35680.graph_c1:2056-80(-) NR_ID: XP_002408027.1 E-value: 5.5e-168 Identity: 1257/1638(76) Score: 1548 Annotation: RNA-binding protein, putative	10627.9	12734.2	14573	31752.2	14323.7	21715.4	20823.8	11914.2	14283.1	37869	28351	20284.3
0.00034395	1.09692	m.13266	m.13266	type:complete c35682.graph_c0:667-260(-) NR_ID: XP_002411146.1 E-value: 1.4e-49 Identity: 321/354(90) Score: 521 Annotation: ribosomal protein S14, putative	31992.5	37627.5	52621.3	20568.2	17257.1	28423.4	Filtered	Filtered	21813.4	17435.5	40570.4	31129.4
0.010654	1.04457	m.13270	m.13270	type:5prime_partial c35684.graph_c1:531-109(-) NR_ID: XP_002433530.1 E-value: 2.6e-27 Identity: 258/399(64) Score: 329 Annotation: secreted protein, putative	65864.1	Filtered	40383.6	14897.5	70679.9	31044.3	Filtered	15887.4	67874.7	Filtered	Filtered	12269
5.76e-08	1.13324	m.13277	m.13277	type:5prime_partial c35688.graph_c0:1-396(+) NR_ID: ADE06666.1 E-value: 5.2e-09 Identity: 126/219(57) Score: 171 Annotation: insulin-like growth factor binding protein-related protein 6 short	8548.13	6621.06	4257.09	432533	241240	159305	70484.6	40461.3	17490.4	73302.1	62211.4	16826.1
0.0080064	1.05652	m.13279	m.13279	type:complete c35691.graph_c0:499-140(-) NR_ID: XP_002405405.1 E-value: 8.5e-19 Identity: 171/204(83) Score: 255 Annotation: secreted protein, putative	Filtered	Filtered	Filtered	Filtered	18885.2	29349.3	Filtered	Filtered	Filtered	Filtered	Filtered	6631.72
1.88e-06	1.12398	m.13284	m.13284	type:5prime_partial c35697.graph_c0:813-190(-) NR_ID: XP_023234727.1 E-value: 5.8e-47 Identity: 384/510(75) Score: 500 Annotation: armadillo repeat-containing protein 7-like	6928.39	11045.3	26266.6	101720	103419	100297	6993.87	19671.1	15731.1	78394.1	52455.6	46329.2
9.76e-31	1.19832	m.13288	m.13288	type:complete c35699.graph_c0:601-44(-) NR_ID: Q09JW2.1 E-value: 9.3e-89 Identity: 543/555(97) Score: 860 Annotation: RecName: Full=60S ribosomal protein L17 &gt;ABI52651.1 ribosomal protein L17	312414	614260	507575	330941	371928	486992	184388	179052	128547	155599	193493	232776
0.0379457	0.987269	m.13295	m.13295	type:complete c35702.graph_c0:468-1424(+) NR_ID: XP_002408582.1 E-value: 5.2e-71 Identity: 471/519(90) Score: 709 Annotation: alternative splicing factor ASF/SF2, putative	Filtered	Filtered	Filtered	3663.22	1872.31	482.2	10217	3143.25	2881.87	4670.13	890.415	2193.08
5.5e-37	1.20978	m.13297	m.13297	type:complete c35705.graph_c0:130-1314(+) NR_ID: ADM63066.1 E-value: 1.6e-223 Identity: 1179/1182(99) Score: 2025 Annotation: misexpression suppressor of KSR	75096.9	72741.2	79859.5	62239.5	63257.3	62355.4	85078.4	89051.5	77976.3	113234	105379	116784
2.04e-12	1.15232	m.13302	m.13302	type:complete c35707.graph_c0:58-894(+) NR_ID: XP_002435953.1 E-value: 1.9e-37 Identity: 420/729(57) Score: 419 Annotation: acid methyltransferase, putative	81217.1	88918.5	94795.6	113296	72493	72354.9	101444	88946	76967.1	78959	66181.6	51499.9
0.00934746	1.05108	m.13323	m.13323	type:complete c35716.graph_c1:1195-203(-) NR_ID: XP_002403308.1 E-value: 1.1e-153 Identity: 822/837(98) Score: 1422 Annotation: CCR4-associated factor, putative	Filtered	16653	12335.1	Filtered	12562.9	15965.9	15998.3	10365.4	11094.2	Filtered	Filtered	9135.99
0.000127525	1.10559	m.13328	m.13328	type:complete c35718.graph_c0:1280-402(-) NR_ID: XP_002399614.1 E-value: 1.5e-138 Identity: 807/876(92) Score: 1291 Annotation: tetratricopeptide repeat protein, putative	30363.9	40942.5	16191.1	10524.9	9605.19	21687.5	7951.71	4311.07	9926.69	4688.02	3621.69	7676.63
0.000866368	1.087	m.13335	m.13335	type:3prime_partial c35721.graph_c0:905-3(-) NR_ID: XP_002414877.1 E-value: 1.0e-68 Identity: 534/813(65) Score: 689 Annotation: hypothetical protein IscW_ISCW023722	63013.8	83098.3	112284	Filtered	4009.54	Filtered	Filtered	Filtered	Filtered	Filtered	Filtered	Filtered
0.000311946	1.09794	m.13346	m.13346	type:complete c35731.graph_c0:2807-399(-) NR_ID: XP_023223334.1 E-value: 0.0e+00 Identity: 2022/2388(84) Score: 3001 Annotation: AFG3-like protein 2	6817.14	Filtered	Filtered	6284.51	7530.43	6200.93	8601.18	11163	4614.17	14611.2	14604	17951.8
6.39e-20	1.17455	m.13360	m.13360	type:5prime_partial c35737.graph_c0:1062-343(-) NR_ID: XP_002408734.1 E-value: 4.3e-70 Identity: 501/693(72) Score: 700 Annotation: acyl-CoA synthetase, putative	239470	320443	278591	212405	159331	206977	130035	118780	138225	138269	133729	144544
1.61e-11	1.14904	m.13361	m.13361	type:3prime_partial c35737.graph_c1:921-1(-) NR_ID: PYQ54146.1 E-value: 4.0e-28 Identity: 414/846(48) Score: 339 Annotation: 4-coumarate--CoA ligase family protein	226634	66413.3	73986.1	84070.7	51013.4	44222.9	18513.2	47144.2	37576.4	51540.7	51852.1	53104.6
2.04e-10	1.14469	m.13368	m.13368	type:5prime_partial c35745.graph_c0:1482-85(-) NR_ID: AFX68719.1 E-value: 5.9e-265 Identity: 1374/1395(98) Score: 2383 Annotation: glutamate decarboxylase	68051	65579.4	71640.3	46264.8	40433.9	52716.4	72420.9	67951.1	70683.9	14361.1	19024.3	21244.1
0.0193388	1.01677	m.13385	m.13385	type:5prime_partial c35756.graph_c0:736-386(-) NR_ID: XP_002402434.1 E-value: 7.8e-25 Identity: 282/357(78) Score: 307 Annotation: cleavage and polyadenylation specificity factor, putative	14821.7	23677.6	18105.2	Filtered	7381.95	10545.1	Filtered	7582.93	15399.7	6726.42	7739.32	6373.24
0.00349503	1.07193	m.13386;Q5TA45	m.13386;Q5TA45	type:3prime_partial c35756.graph_c1:256-1692(+) NR_ID: XP_002402434.1 E-value: 4.2e-266 Identity: 1386/1449(95) Score: 2393 Annotation: cleavage and polyadenylation specificity factor, putative;Integrator complex subunit 11	27419.9	16938.6	16650	Filtered	8168.39	9359.99	Filtered	11033.8	11284.8	Filtered	Filtered	10304.8
5.87e-16	1.16374	m.13403	m.13403	type:complete c35763.graph_c0:155-703(+) NR_ID: XP_002400550.1 E-value: 2.3e-100 Identity: 540/546(98) Score: 960 Annotation: membrane coat complex retromer, subunit VPS29/PEP11, putative	58835.6	68556.6	68043.1	58494.4	38221.3	36689.8	31671.5	22139	11018.5	61171.9	48559.3	28305.4
1.2e-23	1.18349	m.13424	m.13424	type:complete c35783.graph_c0:2051-282(-) NR_ID: XP_002406082.1 E-value: 2.3e-125 Identity: 1611/1791(89) Score: 1180 Annotation: protein phosphatase 2A regulatory subunit A, putative	52684	74192.2	90268.3	84523.2	93721.3	78273.5	83327.6	76750.5	69839.6	87673.6	88362.8	90200.1
9.16e-37	1.20939	m.13427	m.13427	type:complete c35787.graph_c0:314-784(+) NR_ID: XP_002411582.1 E-value: 2.0e-55 Identity: 393/468(83) Score: 572 Annotation: hypothetical protein IscW_ISCW011195	257030	240103	239620	473092	432021	415778	85337.3	93270.4	75310	584151	552873	462594
0.000151167	1.10435	m.13431	m.13431	type:complete c35788.graph_c0:1500-88(-) NR_ID: XP_002404279.1 E-value: 3.9e-99 Identity: 960/1422(67) Score: 953 Annotation: WD-repeat protein, putative	Filtered	Filtered	Filtered	21466.8	47895.1	3692.71	32519.6	26676.9	1114.68	61303.6	26480.3	Filtered
0.000258562	1.0998	m.13436	m.13436	type:complete c35790.graph_c0:1251-187(-) NR_ID: XP_013772539.1 E-value: 7.4e-119 Identity: 813/1062(76) Score: 1122 Annotation: protein FAM45A-like	12264.9	13382	24018.4	9042.27	15680.8	12979.9	12374.6	13289.7	7904.7	10910.4	13024	13972.1
0.00291991	1.07418	m.13445	m.13445	type:complete c35795.graph_c0:183-782(+) NR_ID: XP_002414264.1 E-value: 1.1e-82 Identity: 567/597(94) Score: 808 Annotation: vacuolar assembly/sorting protein DID2, putative	36831.3	9204.1	21932.2	6752.73	9112.04	6541.45	25576.8	12171.2	13334.4	Filtered	2003.24	2774.99
2.86e-20	1.17544	m.13448	m.13448	type:complete c35796.graph_c0:1313-15(-) NR_ID: XP_003737920.1 E-value: 7.5e-182 Identity: 1053/1203(87) Score: 1666 Annotation: PREDICTED: ornithine aminotransferase, mitochondrial	169334	171260	168617	142829	148046	142422	113744	104921	112879	142381	139236	143252
3.54e-06	1.12196	m.13449	m.13449	type:complete c35799.graph_c0:2113-131(-) NR_ID: XP_002399295.1 E-value: 2.7e-231 Identity: 1593/1860(85) Score: 2094 Annotation: signal recognition particle protein, putative	13359.4	9436.83	2611.61	20739.1	17181.2	22490.4	15424	8518.88	12448.9	12709.8	17465.9	16205.8
1.73e-10	1.14497	m.13474	m.13474	type:5prime_partial c35810.graph_c0:3-722(+) NR_ID: XP_003743482.1 E-value: 5.6e-62 Identity: 435/528(82) Score: 630 Annotation: PREDICTED: TPPP family protein CG45057	16463.9	54309.4	29534.5	8390.44	12963	11521.3	56290.8	31952.4	39348.4	9690.32	14463.4	5744.85
1.48e-08	1.1363	m.13480	m.13480	type:complete c35821.graph_c0:190-1305(+) NR_ID: XP_002407062.1 E-value: 1.1e-160 Identity: 933/1113(83) Score: 1483 Annotation: C-3 sterol dehydrogenase/3-beta-hydroxysteroid dehydrogenase, putative	30204.5	54397.8	33158.2	4074.71	9069.34	5563.11	4671.06	9735.69	9592.01	9299.07	12020.8	11272.2
7.81e-26	1.18832	m.13503	m.13503	type:complete c35835.graph_c0:185-913(+) NR_ID: XP_002435676.1 E-value: 7.6e-99 Identity: 627/705(88) Score: 948 Annotation: secreted protein, putative	152409	188109	192089	88934.5	75995.7	67975.8	101620	86954.8	93741.1	42416	40121.1	45210.5
0.0113051	1.04095	m.13515	m.13515	type:complete c35842.graph_c0:193-1182(+) NR_ID: XP_013790866.1 E-value: 2.7e-75 Identity: 618/720(85) Score: 746 Annotation: coiled-coil domain-containing protein 94-like	613.45	600.927	Filtered	Filtered	14144.2	9462.67	9990.01	8780.86	11510.3	7401.5	Filtered	16163
1.88e-13	1.15589	m.13518	m.13518	type:complete c35844.graph_c0:207-1427(+) NR_ID: XP_013784774.1 E-value: 4.4e-176 Identity: 1077/1218(88) Score: 1616 Annotation: WD repeat and FYVE domain-containing protein 2-like isoform X1	73518.2	22906.3	40704.3	37827.4	44805.4	47015.3	37816	39221.9	37500.4	62732.5	57193.6	68981.1
8.7e-28	1.19243	m.13523	m.13523	type:complete c35845.graph_c0:193-993(+) NR_ID: DAA34112.1 E-value: 6.6e-96 Identity: 612/675(90) Score: 923 Annotation: TPA_exp: glycoprotein gC1qBP	190173	81707.4	65897.6	195885	233017	209230	162529	223479	207282	299667	322982	307034
0.000245932	1.10027	m.13532	m.13532	type:complete c35855.graph_c0:745-191(-) NR_ID: XP_002399543.1 E-value: 1.0e-66 Identity: 402/429(93) Score: 670 Annotation: 28S ribosomal protein S24, putative	Filtered	13795	23223.1	14680	Filtered	Filtered	15875	15771.2	14836.8	22824.9	20298.4	28040.6
8.1e-10	1.14215	m.13534	m.13534	type:complete c35861.graph_c0:987-469(-) NR_ID: XP_002434772.1 E-value: 6.2e-71 Identity: 459/543(84) Score: 706 Annotation: conserved hypothetical protein	71950.7	173007	33957.4	135500	151066	121906	8095.05	14746.7	Filtered	53107	102670	87857.4
4.93e-21	1.17733	m.13535	m.13535	type:complete c35862.graph_c0:880-512(-) NR_ID: AAO92284.1 E-value: 6.7e-11 Identity: 123/129(95) Score: 187 Annotation: putative beta thymosin	450381	446362	482935	541333	515009	616078	175495	164736	151810	690230	659221	635798
6.47e-59	1.24297	m.13548	m.13548	type:complete c35875.graph_c0:800-180(-) NR_ID: XP_002435215.1 E-value: 1.1e-53 Identity: 423/615(68) Score: 558 Annotation: secreted protein, putative	341975	632393	769031	546628	437957	413076	568761	565307	471097	917070	754352	724402
0.0193318	1.01679	m.13584	m.13584	type:5prime_partial c35910.graph_c0:3-704(+) NR_ID: XP_002415077.1 E-value: 1.1e-70 Identity: 468/570(82) Score: 705 Annotation: NADH dehydrogenase, putative	Filtered	Filtered	Filtered	Filtered	5925.36	Filtered	25537.5	37526.9	9149.42	13971.8	3704.31	Filtered
3.73e-05	1.11269	m.13595	m.13595	type:complete c35914.graph_c0:658-203(-) NR_ID: XP_013788755.1 E-value: 8.5e-48 Identity: 336/384(87) Score: 506 Annotation: signal recognition particle 19 kDa protein-like	40543.8	34620	27762	167582	40121.7	24347.9	96571.6	65546.9	10948.3	88243.9	36395.4	4044.9
0.000513272	1.09256	m.13608	m.13608	type:5prime_partial c35921.graph_c0:870-424(-) NR_ID: XP_002435711.1 E-value: 9.3e-31 Identity: 243/324(75) Score: 359 Annotation: cytochrome C oxidase, subunit VIa/COX13, putative	58885.6	74462	69502.5	9341.76	8998.34	22191	3001.6	19329.3	5144.26	6287.57	18649	3797.78
2.1e-35	1.20699	m.13624	m.13624	type:complete c35931.graph_c0:1896-319(-) NR_ID: XP_002406283.1 E-value: 6.8e-193 Identity: 1146/1332(86) Score: 1762 Annotation: conserved hypothetical protein	247634	266765	247694	94958.8	116374	106364	96449.4	104463	98801.9	169756	195461	190224
4.45e-45	1.22306	m.13639	m.13639	type:5prime_partial c35943.graph_c0:1-1920(+) NR_ID: XP_023224822.1 E-value: 2.0e-263 Identity: 1506/1806(83) Score: 2371 Annotation: actin-interacting protein 1-like	62845.9	65256.1	53559.1	72265.8	72530	57384.3	54613.1	57020.4	45155.6	107197	123234	126262
0.000979869	1.08575	m.13678	m.13678	type:complete c35975.graph_c0:217-570(+) NR_ID: XP_013779653.1 E-value: 1.7e-40 Identity: 303/345(87) Score: 442 Annotation: NADH dehydrogenase	19480.5	28604.8	41794.6	17814	17362.5	15384	3244.17	9099.51	8616.74	11899.1	12420.8	26083.4
1.34e-12	1.15297	m.13723	m.13723	type:complete c35998.graph_c0:785-255(-) NR_ID: XP_002412047.1 E-value: 2.6e-88 Identity: 513/528(97) Score: 856 Annotation: TATA box binding protein (TBP)-associated factor	6243.96	33845	30395.9	47932.1	22101.1	29621.2	24979.1	27489	32909.6	28397.3	12874	14696.1
0.00421352	1.06935	m.1373	m.1373	type:internal c17634.graph_c0:455-3(-) NR_ID: XP_002408650.1 E-value: 5.0e-24 Identity: 276/453(60) Score: 301 Annotation: polyprenyl synthetase, putative	Filtered	Filtered	Filtered	Filtered	9008.49	40204.9	Filtered	Filtered	Filtered	Filtered	Filtered	3952.39
3.93e-39	1.21345	m.13730	m.13730	type:5prime_partial c36002.graph_c0:1-495(+) NR_ID: ACF35546.1 E-value: 2.3e-62 Identity: 402/480(83) Score: 632 Annotation: putative ML-domain containing protein, partial	6921651	6602172	7.04236e+06	805950	692406	538898	500243	477179	355376	213782	130414	112363
4.44e-28	1.19303	m.13731	m.13731	type:complete c36003.graph_c0:1671-37(-) NR_ID: XP_002412597.1 E-value: 4.3e-251 Identity: 1524/1635(93) Score: 2264 Annotation: chaperonin complex component, TCP-1 theta subunit, putative	76130.6	96925.6	69544.2	84042.6	86101.5	83844.6	88549.7	78329.6	82887.9	130615	124043	131672
2.62e-31	1.19942	m.13755	m.13755	type:complete c36018.graph_c0:119-1045(+) NR_ID: XP_002410207.1 E-value: 1.5e-112 Identity: 744/918(81) Score: 1067 Annotation: dihydrodipicolinate synthase, putative	230739	179583	204965	274176	237372	247340	141264	139617	143836	216258	202057	184322
2.14e-12	1.15225	m.13779	m.13779	type:5prime_partial c36035.graph_c0:2-439(+) NR_ID: XP_002405270.1 E-value: 4.9e-53 Identity: 312/315(99) Score: 551 Annotation: RNA polymerase II transcription elongation factor, putative	151504	95783.1	95512.2	41598.2	49495.9	43265.7	8087.34	5458.79	10287.1	45837.3	45068	45368.4
2.8e-07	1.12935	m.13783	m.13783	type:internal c36043.graph_c0:1-732(+) NR_ID: XP_023212455.1 E-value: 6.5e-98 Identity: 597/732(81) Score: 940 Annotation: twitchin-like	78643.1	64567.3	81815.6	39286.4	58049.8	24288.5	35601.8	70990.4	43102.2	3819.23	12077.5	11400.8
0.00073914	1.08864	m.13816	m.13816	type:complete c36054.graph_c0:2232-1375(-) NR_ID: XP_002401002.1 E-value: 2.7e-148 Identity: 828/855(96) Score: 1375 Annotation: COPII vesicle protein, putative	27988.2	25832.9	88748.5	16332.6	13857.6	14754.1	6250.23	12660.2	10849	335.289	15829.8	13389.5
3.66e-08	1.13429	m.13844	m.13844	type:5prime_partial c36071.graph_c0:1377-199(-) NR_ID: XP_002414866.1 E-value: 1.5e-80 Identity: 621/897(69) Score: 792 Annotation: suppressor of G2 allele of skp1, putative	2704.94	Filtered	3784.94	33057.7	40394.4	57434.9	47243.1	32695.8	34258.7	34299.8	13100.3	24793.2
5.42e-33	1.2026	m.13850	m.13850	type:complete c36075.graph_c0:49-813(+) NR_ID: XP_002412689.1 E-value: 8.5e-125 Identity: 729/762(95) Score: 1172 Annotation: electron transfer flavoprotein, beta subunit, putative	173140	192254	201670	217539	227702	186967	142773	160134	143392	245896	247768	248723
0.000425506	1.09462	m.13868;m.13869	m.13868;m.13869	type:complete c36090.graph_c0:829-1215(+) NR_ID: XP_002410682.1 E-value: 2.3e-30 Identity: 279/378(73) Score: 355 Annotation: conserved hypothetical protein; type:complete c36090.graph_c0:489-103(-) NR_ID: XP_002410682.1 E-value: 2.3e-30 Identity: 279/378(73) Score: 355 Annotation: conserved hypothetical protein	65105	84214.2	103054	25390.4	10397.1	7412.79	136866	4277.79	10604.1	10370.5	7705.84	2644.42
2.2e-20	1.17572	m.13875	m.13875	type:complete c36094.graph_c0:127-792(+) NR_ID: XP_002414923.1 E-value: 1.1e-123 Identity: 648/663(97) Score: 1162 Annotation: GTP-binding nuclear protein RAN1, putative	83965.8	81137.1	79248.1	120182	122929	122641	149525	125315	126642	148526	157365	176100
3.98e-15	1.16124	m.13889	m.13889	type:complete c36101.graph_c0:782-54(-) NR_ID: XP_012265686.1 E-value: 1.3e-95 Identity: 594/663(89) Score: 920 Annotation: proteasome subunit beta type-6	38143.5	25278.3	25260.2	42475.5	38010.8	34674.5	31189.2	46452.5	32437.6	95715.4	106837	58382
1.65e-26	1.18976	m.13907	m.13907	type:complete c36113.graph_c0:131-1093(+) NR_ID: ABW16870.1 E-value: 1.9e-150 Identity: 960/960(100) Score: 1394 Annotation: ribosomal protein P0	155526	171604	187365	227432	228193	238872	167581	179704	163091	250754	255363	251717
7.49e-08	1.13262	m.13913	m.13913	type:complete c36116.graph_c0:79-564(+) NR_ID: XP_002416195.1 E-value: 6.9e-56 Identity: 378/477(79) Score: 576 Annotation: NADH-ubiquinone oxidoreductase, subunit NDUFB10/PDSW, putative	179622	48110.6	514841	58779.4	71954.6	49745.4	285287	42606.4	34994.9	28086.4	33183.7	60933.6
1.31e-07	1.13127	m.13920	m.13920	type:complete c36125.graph_c0:116-982(+) NR_ID: PRD29126.1 E-value: 7.4e-117 Identity: 681/735(92) Score: 1104 Annotation: Ddx39b	8731.14	33091.2	26871.6	25519.2	22471.8	22478	16716.1	8266.33	9776.81	25682.7	13549.5	13264.8
0.00637815	1.06218	m.13921	m.13921	type:complete c36125.graph_c0:2127-2672(+) NR_ID: XP_023228211.1 E-value: 5.2e-92 Identity: 537/543(98) Score: 888 Annotation: spliceosome RNA helicase Ddx39b	Filtered	5787.65	Filtered	166314	220144	346130	113366	28290.7	63890.2	321851	414179	64330
8.91e-07	1.12619	m.13929	m.13929	type:internal c36139.graph_c0:3-746(+) NR_ID: XP_002404608.1 E-value: 5.2e-87 Identity: 585/705(82) Score: 846 Annotation: 39S ribosomal protein L28, putative	6601.29	4128.58	4954.24	37702.8	31099.6	29903.4	32800.1	32706.7	28660.3	34067.9	40061.6	27427.7
3.91e-07	1.12847	m.13947	m.13947	type:5prime_partial c36150.graph_c0:2-1219(+) NR_ID: XP_012671916.1 E-value: 2.8e-106 Identity: 783/1179(66) Score: 1014 Annotation: PREDICTED: N-acetylglucosamine-6-sulfatase-like	105919	70842.1	97461	15282.3	22114	28733.4	24711.7	16898.3	22282.7	20904.5	47576.2	43106.2
8.6e-05	1.10816	m.13952	m.13952	type:internal c36154.graph_c1:2-535(+) NR_ID: PRD36204.1 E-value: 3.5e-69 Identity: 438/534(82) Score: 691 Annotation: mys	13181.2	12058.9	2504.09	24989.6	37238.7	43962.5	62375.7	60206	64494.3	69400.8	64243.7	64261.8
2.6e-28	1.1935	m.13956	m.13956	type:complete c36158.graph_c0:199-2145(+) NR_ID: AIS39468.1 E-value: 0.0e+00 Identity: 1944/1944(100) Score: 3084 Annotation: heat shock 70 kDa protein	210502	248439	201748	189414	209058	212361	265161	245588	226882	365498	355476	328956
5.46e-08	1.13337	m.13959	m.13959	type:5prime_partial c36159.graph_c0:1-633(+) NR_ID: XP_002400316.1 E-value: 1.2e-89 Identity: 549/564(97) Score: 868 Annotation: ribosomal protein L18, putative	46365.7	57426.7	70168.8	69891.7	75980.1	61556.6	30718.4	35645	25402.7	26035.9	37728.6	31118.8
0.00835341	1.05521	m.13970	m.13970	type:5prime_partial c36164.graph_c0:1299-31(-) NR_ID: XP_002400559.1 E-value: 2.0e-139 Identity: 927/1014(91) Score: 1300 Annotation: xpa-binding protein, putative	Filtered	Filtered	22349.8	12093	17798.6	17240.3	10574	13079.6	15614.1	7596.2	Filtered	9371.92
3.65e-06	1.12185	m.13986	m.13986	type:internal c36174.graph_c0:3-1085(+) NR_ID: XP_013773516.2 E-value: 1.7e-38 Identity: 561/1143(49) Score: 429 Annotation: protein ELYS-like	53390.2	18909.5	49280.1	23070.1	23304.3	4943.47	20035.8	31550.6	30032.6	16393.2	18860.3	46630.1
1.05e-23	1.18362	m.13993	m.13993	type:complete c36175.graph_c0:118-1920(+) NR_ID: XP_002416459.1 E-value: 2.0e-63 Identity: 492/522(94) Score: 646 Annotation: RNA binding protein, putative	69904.7	69566.8	54604.4	71521.2	53237.9	65365.9	81130.5	55917.5	52011.5	76347.3	67229.7	66079.6
9.76e-26	1.18811	m.14005	m.14005	type:5prime_partial c36177.graph_c0:590-57(-) NR_ID: XP_002411125.1 E-value: 6.4e-87 Identity: 507/531(95) Score: 844 Annotation: ribosomal protein L18A, putative	97111.1	61188.3	55270.4	222700	200391	163866	81881.4	68487.4	69129	129715	128117	85727.6
7.53e-08	1.13261	m.14007	m.14007	type:complete c36180.graph_c0:200-1069(+) NR_ID: XP_002416505.1 E-value: 2.9e-113 Identity: 729/864(84) Score: 1073 Annotation: exosomal 3&apos;-5&apos; exoribonuclease complex, subunit Rrp42, putative	Filtered	80477	78391.9	56473.7	56274.5	58760.3	35445.8	32827.4	42830.4	30308.9	34207.1	31113.9
4.68e-24	1.18441	m.14013	m.14013	type:complete c36188.graph_c0:1978-1532(-) NR_ID: AIT40205.1 E-value: 1.7e-72 Identity: 408/411(99) Score: 719 Annotation: Ubiquitin-conjugating enzyme E2	56376.2	20198.8	51119.7	132113	153284	138539	187854	187659	108493	241071	212014	182537
3.36e-42	1.2185	m.14022	m.14022	type:complete c36197.graph_c0:462-1478(+) NR_ID: XP_002434662.1 E-value: 1.9e-164 Identity: 942/999(94) Score: 1515 Annotation: fructose-1,6-bisphosphatase, putative	163742	159975	151821	183408	195842	176405	156571	155125	136419	287228	212791	215249
3.31e-07	1.12891	m.14043	m.14043	type:complete c36216.graph_c0:152-955(+) NR_ID: XP_002401731.1 E-value: 2.8e-118 Identity: 630/642(98) Score: 1116 Annotation: ubiquitin protein ligase, putative	61235.9	93812.3	90926	32873.9	30798.6	44358.9	35342.6	31277	44113.6	36689.8	45203.4	60487.7
6.91e-09	1.13791	m.14070	m.14070	type:complete c36228.graph_c0:617-114(-) NR_ID: XP_023232429.1 E-value: 1.8e-78 Identity: 456/501(91) Score: 771 Annotation: peptidyl-prolyl cis-trans isomerase-like 1	53812.4	36136.6	51397.6	34821	47496.8	51325.2	66006.6	49726.1	48960.1	53765.4	54590.6	51909.1
3.37e-30	1.19727	m.14079	m.14079	type:complete c36233.graph_c0:350-1009(+) NR_ID: XP_002435996.1 E-value: 1.3e-52 Identity: 438/651(67) Score: 549 Annotation: sulfotransferase, putative	942406	866510	798455	75193.5	80270.3	63546.1	113456	121589	95941.4	17037.9	9240.99	7854.98
6.5e-13	1.15406	m.14081	m.14081	type:3prime_partial c36235.graph_c0:231-692(+) NR_ID: XP_002409748.1 E-value: 2.1e-62 Identity: 417/462(90) Score: 632 Annotation: heat shock protein 20.5, putative	111087	61083.9	100092	118558	116691	139633	156287	173070	117769	54451.7	75386.3	61592
3.11e-50	1.23083	m.14110	m.14110	type:complete c36253.graph_c0:573-115(-) NR_ID: XP_002416191.1 E-value: 1.4e-69 Identity: 420/456(92) Score: 694 Annotation: nucleoside diphosphate kinase, putative	238375	281945	294938	172241	265590	237664	290362	299176	288097	299043	342415	281705
5.61e-26	1.18863	m.14111	m.14111	type:complete c36254.graph_c0:181-927(+) NR_ID: 3TH6_A E-value: 8.3e-117 Identity: 669/738(90) Score: 1103 Annotation: Chain A, Crystal Structure Of Triosephosphate Isomerase From Rhipicephalus (Boophilus) Microplus. &gt;3TH6_B Chain B, Crystal Structure Of Triosephosphate Isomerase From Rhipicephalus (Boophilus) Microplus. &gt;ABK76308.1 triosephosphate isomerase	208756	245439	169634	98883.3	138747	101545	102447	107043	89515	118838	105686	112391
5.49e-05	1.11072	m.14115	m.14115	type:5prime_partial c36259.graph_c0:2128-593(-) NR_ID: XP_013774340.1 E-value: 4.6e-138 Identity: 936/1275(73) Score: 1289 Annotation: carboxypeptidase E-like	62184	37445.7	231396	14585.4	11684.4	8023.04	50762.7	22674.7	17267.5	13470.9	11213	8669.38
3.08e-16	1.16456	m.14119	m.14119	type:complete c36262.graph_c0:37-522(+) NR_ID: XP_002403588.1 E-value: 6.2e-81 Identity: 471/483(97) Score: 792 Annotation: ribosomal protein L21, putative	113330	426182	54786.9	319257	83012.5	86851.8	221406	32877.5	32967.7	Filtered	47656.5	41407.3
2.04e-28	1.19372	m.14128	m.14128	type:complete c36266.graph_c0:871-407(-) NR_ID: AAY86487.1 E-value: 1.8e-53 Identity: 315/327(96) Score: 555 Annotation: cytochrome C (mitochondrion)	115759	116807	146651	188943	135415	136420	159061	153859	122916	82320.8	86076.6	86213.2
1.29e-06	1.12511	m.14134	m.14134	type:internal c36268.graph_c0:3279-1(-) NR_ID: XP_002405222.1 E-value: 8.9e-54 Identity: 381/426(89) Score: 565 Annotation: microtubule-associated protein 1S, putative	37993.4	27760.9	27047.3	29411.2	18671.5	16537.1	43758.9	39998.6	28404.1	10377.3	12825	10260.3
0.00118107	1.08387	m.14142	m.14142	type:3prime_partial c36270.graph_c0:71-1906(+) NR_ID: XP_002415082.1 E-value: 5.8e-95 Identity: 915/1506(60) Score: 918 Annotation: ccar1, putative	39687.1	39523.5	31618	1821.59	Filtered	Filtered	Filtered	2053.58	Filtered	Filtered	Filtered	Filtered
8.79e-08	1.13224	m.14147	m.14147	type:complete c36271.graph_c1:6065-2382(-) NR_ID: XP_002400195.1 E-value: 0.0e+00 Identity: 2979/3588(83) Score: 4781 Annotation: Contactin-5, putative	22458	23311.6	18372.2	15290.9	15565.3	15950	37613	31234.1	31853.1	22115.3	16354.4	18547.1
0.000120755	1.10597	m.14158	m.14158	type:complete c36272.graph_c0:126-533(+) NR_ID: XP_002434359.1 E-value: 2.9e-47 Identity: 339/393(86) Score: 501 Annotation: clathrin heavy chain, putative	17170.3	14444	22958	3266.22	8929.88	8584.53	2594.59	5380.63	6531.71	2331	4577.89	3474.17
7.27e-05	1.10916	m.14164	m.14164	type:5prime_partial c36278.graph_c0:621-22(-) NR_ID: XP_002436161.1 E-value: 9.0e-13 Identity: 207/327(63) Score: 205 Annotation: hypothetical protein IscW_ISCW018902	14104.4	12107.3	10202.6	10105	22151.7	21650.4	7510.24	4371.71	3026.3	3510.2	12260.5	12817.9
2.9e-06	1.12261	m.14166	m.14166	type:complete c36280.graph_c0:2272-1421(-) NR_ID: XP_002411991.1 E-value: 4.0e-91 Identity: 624/849(73) Score: 882 Annotation: IG-like C2-type domain-containing protein, putative	67424.8	27639.4	48703.9	27183.1	44049.7	42935.4	79144.2	117321	70602.8	33391	32789.2	29204.4
1.1e-05	1.11794	m.14172	m.14172	type:complete c36282.graph_c0:584-210(-) NR_ID: XP_002402622.1 E-value: 8.8e-59 Identity: 372/372(100) Score: 600 Annotation: histone 2A	Filtered	22802.4	382611	507744	12213.7	1267.49	119865	1732.29	8356.03	130788	22593.9	9593.13
2.28e-08	1.13535	m.14178	m.14178	type:5prime_partial c36284.graph_c0:666-22(-) NR_ID: XP_002409189.1 E-value: 9.5e-77 Identity: 498/564(88) Score: 757 Annotation: adenylate kinase isoenzyme, putative	60226.2	60486.6	63977.9	58684.4	41540.2	50470.2	77261.9	71812.8	71505.9	95127.9	49327	70690.3
1.37e-20	1.17623	m.14185	m.14185	type:complete c36288.graph_c0:2575-506(-) NR_ID: APO36713.1 E-value: 0.0e+00 Identity: 1854/1965(94) Score: 3020 Annotation: heat shock protein 70-2393	103853	88852.2	89117.3	90166.5	87975.9	98519.1	83602.9	81840.9	91934.9	168107	165917	166003
1.21e-14	1.15975	m.14206	m.14206	type:complete c36301.graph_c0:139-1356(+) NR_ID: XP_023229000.1 E-value: 7.7e-128 Identity: 885/1194(74) Score: 1200 Annotation: endoplasmic reticulum resident protein 44-like	80246.2	45656.1	32872.6	66239	56124.5	58082.9	52999	58558.4	48296.5	31268.3	28403.4	28052.7
0.000371541	1.0961	m.14236;m.9449	m.14236;m.9449	type:complete c36314.graph_c0:160-1170(+) NR_ID: XP_002412213.1 E-value: 3.9e-162 Identity: 939/1005(93) Score: 1495 Annotation: replication factor C, subunit RFC2, putative; type:3prime_partial c32367.graph_c0:441-1(-) NR_ID: XP_002412213.1 E-value: 2.1e-67 Identity: 420/444(94) Score: 675 Annotation: replication factor C, subunit RFC2, putative	2145.9	4127.39	8075.8	15405.7	15790.1	16242.3	Filtered	10350.9	17306.8	12417.9	20702.1	20272.7
0.0011344	1.08427	m.14240	m.14240	type:internal c36316.graph_c0:983-3(-) NR_ID: XP_015794482.1 E-value: 4.7e-75 Identity: 447/474(94) Score: 744 Annotation: high mobility group protein DSP1 isoform X1	2787.3	Filtered	Filtered	15556.5	11439.4	10972.6	8900.45	8319.93	7422.34	16105.3	8343.7	5617.73
0.00892743	1.0529	m.1425	m.1425	type:internal c17714.graph_c0:1-1029(+) NR_ID: XP_002407629.1 E-value: 9.0e-53 Identity: 546/957(57) Score: 552 Annotation: apoptotic protease-activating factor, putative	Filtered	Filtered	9774.33	Filtered	Filtered	Filtered	Filtered	Filtered	1344.19	Filtered	Filtered	6018.42
1.61e-29	1.19593	m.14255	m.14255	type:complete c36324.graph_c0:1225-899(-) NR_ID: XP_002399778.1 E-value: 3.6e-24 Identity: 237/318(74) Score: 301 Annotation: cuticular protein, putative	32515.1	41688	43878.3	14556.1	7641.77	10722	51241.1	58061.4	54214.3	2838.95	5677.82	4082.29
4.58e-09	1.13876	m.14310;m.14314	m.14310;m.14314	type:complete c36359.graph_c0:131-1063(+) NR_ID: XP_013775218.1 E-value: 4.2e-49 Identity: 537/828(64) Score: 520 Annotation: eukaryotic translation initiation factor 4H-like; type:complete c36359.graph_c1:1577-645(-) NR_ID: XP_013775218.1 E-value: 4.2e-49 Identity: 537/828(64) Score: 520 Annotation: eukaryotic translation initiation factor 4H-like	11920.7	22421.9	Filtered	247665	140202	81975.3	172708	204862	97080.6	50274.3	106034	13675.8
0.000268151	1.09945	m.14326	m.14326	type:internal c36365.graph_c0:3-689(+) NR_ID: XP_002405888.1 E-value: 1.3e-44 Identity: 348/432(80) Score: 480 Annotation: regulator of chromosome condensation, putative	15457.5	24881.4	29284.4	40080.2	45553.9	66488.8	28936.7	12550.7	38290.1	38674.7	12907.1	19397.2
0.0169918	1.02149	m.14328	m.14328	type:internal c36367.graph_c0:2-1213(+) NR_ID: XP_002413477.1 E-value: 2.3e-108 Identity: 792/1206(65) Score: 1032 Annotation: nuclear pore complex protein Nup88, putative	Filtered	Filtered	21285.3	Filtered	1249.82	9695.29	6640.06	12550.5	9533.69	Filtered	Filtered	Filtered
3.81e-18	1.16991	m.14367	m.14367	type:3prime_partial c36384.graph_c0:254-580(+) NR_ID: ADY39534.1 E-value: 6.8e-39 Identity: 273/327(83) Score: 428 Annotation: putative muscular protein, partial	279246	194644	230983	110341	174181	190648	48240	68978.7	70029.2	85209.9	87233.9	87467.8
0.000217307	1.10139	m.14371	m.14371	type:5prime_partial c36386.graph_c0:2-2107(+) NR_ID: XP_002402161.1 E-value: 0.0e+00 Identity: 2055/2082(98) Score: 3489 Annotation: cleavage and polyadenylation specificity factor, putative	26578.8	23846.7	54503	Filtered	26830.9	20713.3	Filtered	20515.2	17965.4	Filtered	13936.5	16751
5.52e-14	1.15764	m.14374	m.14374	type:5prime_partial c36387.graph_c0:603-133(-) NR_ID: XP_002408139.1 E-value: 9.1e-29 Identity: 282/438(64) Score: 342 Annotation: 15-hydroxyprostaglandin dehydrogenase, putative	105971	65909.3	88127	51247.2	74501	90153.6	36900.9	39475.8	47012	38411.7	24783.1	43382
0.017327	1.02077	m.14375	m.14375	type:complete c36388.graph_c0:1123-2673(+) NR_ID: XP_022252813.1 E-value: 6.1e-146 Identity: 1119/1563(71) Score: 1357 Annotation: vacuolar protein sorting-associated protein 51 homolog	Filtered	Filtered	Filtered	3934.64	3844.02	4481.05	Filtered	4202.41	2344.08	Filtered	5003.39	4129.6
6.86e-20	1.17448	m.14394	m.14394	type:complete c36396.graph_c0:121-528(+) NR_ID: AAY66965.1 E-value: 8.7e-52 Identity: 366/405(90) Score: 540 Annotation: 40S ribosomal protein S30	76650.1	116333	105586	623845	635887	250656	118495	186694	217276	136952	110759	315866
4.07e-20	1.17505	m.14402	m.14402	type:complete c36399.graph_c0:1676-507(-) NR_ID: AAY42205.1 E-value: 5.5e-107 Identity: 624/633(98) Score: 1020 Annotation: troponin T	91806.7	107273	114862	114038	111292	110538	164712	162533	148239	65640.5	73416.8	75536.5
2.63e-37	1.21033	m.14406	m.14406	type:complete c36400.graph_c0:1223-201(-) NR_ID: XP_002402153.1 E-value: 1.0e-170 Identity: 978/1020(95) Score: 1569 Annotation: malate dehydrogenase, putative	155656	202696	164244	154433	141183	163965	151259	143697	159279	191512	179200	177133
0.0011217	1.08439	m.14417	m.14417	type:complete c36409.graph_c0:191-835(+) NR_ID: XP_002434671.1 E-value: 3.2e-85 Identity: 513/591(86) Score: 830 Annotation: conserved hypothetical protein	125697	163393	148988	86465.5	80903	58848.1	139710	108931	98669.7	104668	108391	109394
3.47e-12	1.15149	m.14426	m.14426	type:complete c36418.graph_c0:4059-2914(-) NR_ID: XP_002407929.1 E-value: 1.2e-218 Identity: 1134/1143(99) Score: 1983 Annotation: mitogen-activated protein kinase, putative	60782.2	47620.7	39132.8	27476.5	25649.5	25096.1	33267.9	26577.3	26799.4	45868.1	53033	43916
0.000369489	1.09616	m.14438	m.14438	type:5prime_partial c36429.graph_c0:1512-322(-) NR_ID: XP_002413429.1 E-value: 8.4e-204 Identity: 1074/1149(93) Score: 1855 Annotation: methionine aminopeptidase, putative	44484	35523.4	60988.1	27919.3	34211.8	33925.7	22717.3	23565.9	17944.5	28922	18094.9	18782
0.000126909	1.10562	m.14454	m.14454	type:5prime_partial c36441.graph_c0:2-433(+) NR_ID: XP_022254608.1 E-value: 7.5e-46 Identity: 342/429(79) Score: 489 Annotation: LOW QUALITY PROTEIN: neurexin-4-like	8934.54	Filtered	14497	31255.5	34542.2	32158.6	78252.4	41776.2	39429.4	10394.1	19522.9	20101.8
2.85e-06	1.12267	m.14461	m.14461	type:complete c36443.graph_c0:1053-100(-) NR_ID: XP_002406325.1 E-value: 1.2e-128 Identity: 759/945(80) Score: 1206 Annotation: sulfotransferase, putative	Filtered	Filtered	Filtered	37897.2	39887	50264.3	14829.1	16455.8	24073.9	73948.5	54340.5	74405
4.07e-16	1.16421	m.14463	m.14463	type:5prime_partial c36444.graph_c1:755-111(-) NR_ID: XP_023343107.1 E-value: 1.1e-77 Identity: 453/489(92) Score: 765 Annotation: peptidyl-prolyl cis-trans isomerase	15609.1	Filtered	15689.3	30002.6	31470.2	42675.9	81917.4	23731.9	30189.6	20458.4	28054.2	35842.9
1.44e-08	1.13635	m.14464	m.14464	type:complete c36446.graph_c0:235-1437(+) NR_ID: XP_002413667.1 E-value: 2.9e-156 Identity: 981/1080(90) Score: 1445 Annotation: molecular chaperone, putative	52906.7	80322.8	59362.8	53100.7	69170.8	59867.9	41223.5	36380.5	48287.6	44846.6	42312.7	48434.2
8.56e-08	1.1323	m.14468	m.14468	type:5prime_partial c36448.graph_c0:3-1022(+) NR_ID: XP_002406338.1 E-value: 2.5e-124 Identity: 807/1071(75) Score: 1169 Annotation: autophagy protein, putative	110168	104356	112678	88646	60894.2	89987.5	61536.6	55176	46114	Filtered	25690.1	33155.8
6.97e-05	1.1094	m.14472	m.14472	type:3prime_partial c36448.graph_c1:287-1324(+) NR_ID: XP_002406338.1 E-value: 5.8e-92 Identity: 684/1044(65) Score: 890 Annotation: autophagy protein, putative	230678	198042	172617	32672.8	Filtered	47356	27576.5	Filtered	Filtered	Filtered	Filtered	Filtered
0.000539326	1.09201	m.14474	m.14474	type:3prime_partial c36449.graph_c0:458-3(-) NR_ID: XP_013782524.1 E-value: 5.0e-40 Identity: 345/456(75) Score: 439 Annotation: aldehyde dehydrogenase, dimeric NADP-preferring-like isoform X4	195330	279989	262132	80948.9	71985.3	66403.1	91478.8	52340.1	102091	35052	3871.01	18686.2
8.2e-10	1.14213	m.14476	m.14476	type:complete c36450.graph_c0:1277-417(-) NR_ID: XP_013788144.1 E-value: 2.7e-103 Identity: 711/900(79) Score: 987 Annotation: transcription elongation factor S-II-like	49053.5	51897.2	32015.6	31392.3	24108.7	18232.7	19360.4	24088.8	20739.7	13772.9	14514.1	14005.7
0.00109121	1.08466	m.14485	m.14485	type:5prime_partial c36460.graph_c0:2-1852(+) NR_ID: XP_022523784.1 E-value: 2.3e-75 Identity: 948/1851(51) Score: 749 Annotation: tubulin-specific chaperone D	25569.1	13581.7	23686.5	21022.9	19735	15937.3	10735.2	12285.3	10820.9	6695.54	13341.3	8907.39
0.0026407	1.07537	m.14491	m.14491	type:complete c36462.graph_c0:1062-316(-) NR_ID: XP_020039472.1 E-value: 8.5e-29 Identity: 279/585(47) Score: 344 Annotation: ankyrin repeat domain-containing protein 16	4976.81	Filtered	6487.97	Filtered	Filtered	Filtered	Filtered	Filtered	Filtered	Filtered	Filtered	Filtered
9.23e-27	1.1903	m.14521	m.14521	type:complete c36478.graph_c0:338-2350(+) NR_ID: ABO61883.1 E-value: 0.0e+00 Identity: 1779/1878(94) Score: 3047 Annotation: phosphoenolpyruvate carboxykinase	147855	118008	140503	157853	108661	105204	74122.3	54589.7	48052.2	168734	130415	124883
6.31e-09	1.1381	m.14548	m.14548	type:5prime_partial c36492.graph_c0:2047-1238(-) NR_ID: XP_002411198.1 E-value: 2.6e-92 Identity: 585/675(86) Score: 892 Annotation: adenylate kinase, putative	59746.1	65343.1	61908.8	54902.5	50261	46146.8	59871.4	46963.6	50638.1	95821.8	79257.1	81421
0.000121139	1.10594	m.14557	m.14557	type:complete c36499.graph_c0:107-1189(+) NR_ID: XP_015912468.1 E-value: 2.0e-172 Identity: 996/1098(90) Score: 1584 Annotation: calcium/calmodulin-dependent protein kinase type 1-like	12645	14707.3	15204.3	6765.78	5494.51	6876.64	8001.82	8603.54	10836.6	11830.3	4986.59	8056.33
5.68e-05	1.11053	m.14570	m.14570	type:3prime_partial c36506.graph_c0:166-1173(+) NR_ID: XP_002411784.1 E-value: 4.3e-116 Identity: 768/1008(76) Score: 1098 Annotation: queuine tRNA-ribosyltransferase, putative	70208.3	97227.5	54895.8	37522.9	49571.7	54424	13558.6	30939.2	37866.4	Filtered	22922.8	21186.3
0.010233	1.04681	m.14571	m.14571	type:complete c36507.graph_c0:246-1328(+) NR_ID: XP_023220867.1 E-value: 1.6e-60 Identity: 639/1080(59) Score: 619 Annotation: immunoglobulin-binding protein 1-like	Filtered	Filtered	Filtered	Filtered	Filtered	264.888	Filtered	12793.9	2914.43	Filtered	Filtered	1464.8
4.37e-09	1.13885	m.14583	m.14583	type:5prime_partial c36518.graph_c0:1343-225(-) NR_ID: XP_002402717.1 E-value: 4.4e-98 Identity: 657/951(69) Score: 943 Annotation: secreted protein, putative	208005	80108.4	89137.2	9958.4	14179.9	7181.88	13281.2	8849.04	9358.82	Filtered	Filtered	Filtered
7.52e-06	1.11935	m.14601	m.14601	type:complete c36525.graph_c0:186-1724(+) NR_ID: XP_023231466.1 E-value: 3.4e-80 Identity: 1116/1554(71) Score: 790 Annotation: importin subunit alpha-5-like	87432	82476.2	37559.3	55359.7	24027.8	15878.5	10351.3	11400.4	10095.5	25722.3	9022.3	7733.66
2.12e-08	1.13551	m.14606	m.14606	type:5prime_partial c36529.graph_c0:2-706(+) NR_ID: KFM57107.1 E-value: 5.3e-65 Identity: 531/693(76) Score: 656 Annotation: Sperm-associated antigen 7-like protein, partial	Filtered	7073.68	96935.6	44355	40960.2	32460.3	66186.6	27241	14939.2	10466.2	663.159	Filtered
4.41e-17	1.16698	m.14608	m.14608	type:complete c36531.graph_c0:282-971(+) NR_ID: DAA34623.1 E-value: 2.7e-98 Identity: 618/690(89) Score: 943 Annotation: TPA_inf: tetraspanin	62093.1	68962.9	81231.3	58864.2	55796	55397.3	68650.5	54156.9	55951	23156.2	24483.2	27313.2
0.0107315	1.04415	m.14609	m.14609	type:complete c36532.graph_c0:1401-310(-) NR_ID: XP_002412855.1 E-value: 2.8e-60 Identity: 486/711(68) Score: 617 Annotation: dehydrogenase, putative	13931.8	19414.6	19693.3	Filtered	7479.16	9496.04	10591.9	9970.06	10270.8	Filtered	Filtered	Filtered
4.79e-05	1.11143	m.14614	m.14614	type:5prime_partial c36535.graph_c0:1384-254(-) NR_ID: XP_002408944.1 E-value: 3.0e-126 Identity: 846/1128(75) Score: 1186 Annotation: 2-phosphodiesterase, putative	Filtered	11661.5	Filtered	20834.3	28982.5	26331	Filtered	14869.3	27717.5	18799.8	5103.82	18263.8
0.000222894	1.10117	m.14626	m.14626	type:complete c36538.graph_c1:3862-263(-) NR_ID: XP_013782387.1 E-value: 0.0e+00 Identity: 2952/3609(81) Score: 3508 Annotation: structural maintenance of chromosomes protein 3-like	19624.9	24135.2	40679.8	4870.09	6172.87	2885.18	6331.06	6017.09	2950.22	Filtered	5934.62	Filtered
0.000924157	1.08634	m.14636	m.14636	type:3prime_partial c36543.graph_c0:107-3925(+) NR_ID: XP_002401568.1 E-value: 1.4e-58 Identity: 771/1506(51) Score: 607 Annotation: conserved hypothetical protein	27559.5	3787.46	46872.7	17581.3	12870.7	18358.9	17242.9	20027.7	22352.4	7854.83	Filtered	Filtered
7.01e-13	1.15395	m.14642	m.14642	type:complete c36544.graph_c0:892-290(-) NR_ID: XP_023234078.1 E-value: 2.7e-89 Identity: 558/603(92) Score: 865 Annotation: ras-related protein Rab-10-like	50889.9	65305.4	35273.2	18086.9	16512.4	22532.1	20788.4	17428.3	19746.2	23167	19839.8	13920.4
0.00251974	1.07591	m.14645	m.14645	type:complete c36545.graph_c0:175-702(+) NR_ID: DAA34762.1 E-value: 1.8e-89 Identity: 492/525(93) Score: 866 Annotation: TPA_inf: vacuolar protein-sorting-associated protein	4945.74	6182.22	6938.66	27221	15332	13104	Filtered	3094.35	2964.96	Filtered	624.074	10605.2
2.58e-47	1.22649	m.14663	m.14663	type:5prime_partial c36556.graph_c0:3-1505(+) NR_ID: BAE53722.1 E-value: 8.0e-228 Identity: 1173/1173(100) Score: 2063 Annotation: aspartic protease	1.88198e+06	2.02001e+06	2.34587e+06	170746	163553	154565	163545	153537	175684	130291	170775	142765
2.06e-06	1.12369	m.14671	m.14671	type:complete c36563.graph_c0:113-754(+) NR_ID: DAA34697.1 E-value: 2.1e-52 Identity: 354/492(71) Score: 547 Annotation: TPA_inf: putative thyropin precursor	2261.76	696.093	1915.22	8194.24	5595.06	33253.8	Filtered	Filtered	985.984	Filtered	1459.01	Filtered
3.45e-06	1.12204	m.14707	m.14707	type:5prime_partial c36597.graph_c0:612-124(-) NR_ID: AIX97454.1 E-value: 6.4e-25 Identity: 255/405(62) Score: 309 Annotation: cystatin-3	63042.8	19541.7	14359.5	3557.5	14414.9	26644.1	Filtered	17968.3	Filtered	17086.8	29646.8	30869.9
0.000255121	1.09992	m.14716	m.14716	type:5prime_partial c36602.graph_c0:4901-2373(-) NR_ID: XP_002435498.1 E-value: 0.0e+00 Identity: 1749/2085(83) Score: 2813 Annotation: neuromusculin, putative	18514.2	Filtered	5938.42	12534.8	9969.38	25783.5	25402	24574.9	22712.8	13119.8	16153.4	22214.2
1.79e-21	1.17839	m.14732	m.14732	type:5prime_partial c36606.graph_c0:3-842(+) NR_ID: XP_005997562.1 E-value: 2.8e-68 Identity: 498/669(74) Score: 685 Annotation: PREDICTED: ubiquitin carboxyl-terminal hydrolase isozyme L3 isoform X1	7562.53	8332	30532.4	116711	142342	165621	25916	22180.6	22005.2	82153.9	81475	122423
4.7e-12	1.15101	m.14741	m.14741	type:complete c36612.graph_c0:2245-953(-) NR_ID: XP_002433767.1 E-value: 1.1e-132 Identity: 873/1200(72) Score: 1242 Annotation: conserved hypothetical protein	21229.9	8487.04	32079.4	23170.6	23629	17609.9	13518.5	16080.5	Filtered	15281	9619.99	Filtered
3.05e-13	1.15518	m.14746	m.14746	type:5prime_partial c36613.graph_c0:3166-2411(-) NR_ID: XP_002402589.1 E-value: 4.5e-54 Identity: 411/585(70) Score: 562 Annotation: Niemann-Pick type C1 domain-containing protein, putative	314478	606981	528499	57205.9	48726.7	43972.9	40964.6	30950.9	12538.8	45498.4	40507.8	25219.8
1.2e-14	1.15975	m.14750	m.14750	type:complete c36614.graph_c0:139-1119(+) NR_ID: ODM92524.1 E-value: 3.1e-55 Identity: 405/573(70) Score: 573 Annotation: Heterogeneous nuclear ribonucleoprotein 27C	73927.4	62324.8	54173.2	110452	97192.8	111352	65063.1	61786.7	64869.5	51032.9	51341.1	58285.1
0.00622985	1.06267	m.14754	m.14754	type:complete c36615.graph_c0:303-692(+) NR_ID: XP_002403434.1 E-value: 7.5e-53 Identity: 354/387(91) Score: 549 Annotation: iron-sulfur protein Isa2, putative	6014.88	6327.5	6395.93	Filtered	13371.2	8891.08	Filtered	12152.6	8903.76	4326.87	Filtered	7934.6
3.12e-12	1.15166	m.14789	m.14789	type:complete c36635.graph_c0:739-35(-) NR_ID: AAV63542.1 E-value: 1.0e-95 Identity: 606/678(89) Score: 921 Annotation: fed tick salivary protein 8	2637.84	53662.5	42249.3	110630	58766	26275.6	48690.9	14367.9	11736.3	221248	30837.3	24885.9
4.41e-07	1.12814	m.14794	m.14794	type:5prime_partial c36640.graph_c0:3-1193(+) NR_ID: XP_002402386.1 E-value: 4.6e-194 Identity: 1044/1068(97) Score: 1771 Annotation: protein kinase, putative	44443.9	54113	53619.9	27778	26204.4	28050.7	31533.1	29008.1	27057.3	25936	22488.2	23743.4
2.25e-13	1.15563	m.14796	m.14796	type:3prime_partial c36641.graph_c0:305-1300(+) NR_ID: XP_014664746.1 E-value: 8.6e-69 Identity: 588/960(61) Score: 690 Annotation: PREDICTED: uncharacterized protein LOC106807044 isoform X1	80060.6	81270.6	39956.9	103112	76661.4	86456.9	107328	94364.3	88912.2	48539.5	55236.1	45277
1.09e-34	1.20571	m.14801	m.14801	type:5prime_partial c36652.graph_c0:1055-528(-) NR_ID: XP_013781029.1 E-value: 4.4e-48 Identity: 342/477(71) Score: 509 Annotation: natterin-3-like	698661	752518	633503	159897	208526	251647	107384	110298	137015	162168	208912	203357
0.0119168	1.03764	m.1481	m.1481	type:3prime_partial c17805.graph_c0:535-2(-) NR_ID: XP_002433752.1 E-value: 1.9e-91 Identity: 531/534(99) Score: 883 Annotation: AP-2 complex subunit alpha-1, putative	29861.5	Filtered	9897.73	66578.2	76001.2	55388.7	85360.2	83122.6	68969.8	23878.8	61012.3	55889
0.0647151	0.954662	m.14819	m.14819	type:complete c36663.graph_c0:3258-2440(-) NR_ID: XP_002401612.1 E-value: 2.8e-94 Identity: 702/1275(55) Score: 909 Annotation: hypothetical protein IscW_ISCW001585	20989	16197.2	Filtered	Filtered	Filtered	Filtered	Filtered	Filtered	Filtered	Filtered	Filtered	Filtered
7.84e-17	1.16627	m.14831	m.14831	type:complete c36673.graph_c0:125-1267(+) NR_ID: XP_002436268.1 E-value: 7.8e-183 Identity: 1041/1140(91) Score: 1674 Annotation: branched chain alpha-keto acid dehydrogenase, putative	61614.3	41866	78760.9	107960	86232.5	93959.1	60810.5	79357.1	90067.2	142769	120887	131078
2.13e-12	1.15226	m.14857	m.14857	type:complete c36693.graph_c0:204-584(+) NR_ID: XP_002404294.1 E-value: 1.0e-22 Identity: 279/324(86) Score: 289 Annotation: CDGSH iron sulfur domain-containing protein 3, putative	27131.4	32792.4	4979812	138633	130937	364731	122936	140650	186096	63874.2	89643.6	Filtered
5.66e-14	1.15761	m.14858	m.14858	type:complete c36695.graph_c0:316-1305(+) NR_ID: XP_002409198.1 E-value: 3.5e-147 Identity: 876/981(89) Score: 1366 Annotation: PDZ domain protein	79813.6	100605	78861.8	78466.9	66780.6	60229.3	64709.3	78283.7	77161.7	31731.5	41889	34270.1
4.65e-16	1.16404	m.14863	m.14863	type:5prime_partial c36697.graph_c0:908-33(-) NR_ID: XP_002400012.1 E-value: 2.3e-73 Identity: 672/789(85) Score: 729 Annotation: elongation factor 1 beta/delta chain, putative	63087.5	61492.1	92320.8	108092	75123.4	76638.1	82152.5	63459.9	42433.7	49057.6	61277.2	57262.3
1.22e-29	1.19617	m.1488	m.1488	type:5prime_partial c17811.graph_c0:1833-466(-) NR_ID: KFM74388.1 E-value: 4.3e-180 Identity: 1032/1221(84) Score: 1651 Annotation: Aspartate aminotransferase, cytoplasmic, partial	127255	127224	115622	137276	121311	102738	145311	130481	123534	202209	155727	178301
4.27e-18	1.16978	m.14895	m.14895	type:complete c36715.graph_c0:146-1687(+) NR_ID: XP_002402439.1 E-value: 3.8e-209 Identity: 1158/1224(94) Score: 1902 Annotation: 3-oxoacid CoA-transferase, putative	134838	137056	116369	38688.9	80050	71349.6	71216.2	67947.8	62560.7	60809.4	63316.7	76474.9
0.000127039	1.10561	m.1490	m.1490	type:complete c17812.graph_c0:381-944(+) NR_ID: XP_002400312.1 E-value: 1.7e-98 Identity: 549/561(97) Score: 944 Annotation: conserved hypothetical protein	271.408	8882.8	Filtered	29585.6	27625.3	21362.8	15648.9	18108.7	16614.9	30068	39123.6	20178.7
4.16e-06	1.12142	m.14902;m.49064	m.14902;m.49064	type:complete c36723.graph_c0:2227-1763(-) NR_ID: DAA34683.1 E-value: 3.6e-70 Identity: 462/462(100) Score: 699 Annotation: TPA_inf: vacuolar H+-ATPase V0 sector subunits c/c&apos;; type:complete c51178.graph_c0:551-90(-) NR_ID: XP_007256360.1 E-value: 7.5e-68 Identity: 459/459(100) Score: 679 Annotation: V-type proton ATPase 16 kDa proteolipid subunit	21757.6	3627.73	10145.8	Filtered	8258.83	8348.23	8310.83	7788.67	7169.01	9639.11	17633.4	22936.4
3.42e-09	1.13934	m.14906	m.14906	type:complete c36725.graph_c0:2122-218(-) NR_ID: KFM82908.1 E-value: 1.5e-215 Identity: 1452/1917(75) Score: 1958 Annotation: Signal recognition particle receptor subunit alpha, partial	27723.5	54346.9	33458.1	8934.77	9242.11	12838.4	6791.02	7235.35	6027.99	3158.91	5606.01	8527.53
0.000312441	1.09792	m.1492	m.1492	type:complete c17820.graph_c0:166-1002(+) NR_ID: XP_002403178.1 E-value: 8.7e-123 Identity: 759/837(90) Score: 1155 Annotation: conserved hypothetical protein	73136.9	97821.3	88768.6	16741.3	22303	24906.5	17311.8	22687.5	16731.7	18965.7	21992.8	29859.5
9.17e-36	1.20763	m.14923	m.14923	type:complete c36733.graph_c0:298-1035(+) NR_ID: XP_002409851.1 E-value: 1.8e-79 Identity: 576/729(79) Score: 781 Annotation: reductase, putative	113800	125654	104041	104965	109725	96998.8	61664.4	65469.1	61951.6	323921	314836	358807
0.010107	1.04746	m.14928	m.14928	type:complete c36736.graph_c0:366-818(+) NR_ID: XP_002412110.1 E-value: 2.2e-24 Identity: 249/384(64) Score: 304 Annotation: hypothetical protein IscW_ISCW011547	50473.3	42446.1	33687.1	16769.7	3561.21	6762.75	9248.16	Filtered	12203.2	Filtered	Filtered	Filtered
4.33e-09	1.13887	m.14929	m.14929	type:3prime_partial c36737.graph_c0:160-750(+) NR_ID: XP_002404600.1 E-value: 7.6e-73 Identity: 483/555(87) Score: 723 Annotation: peptidyl-tRNA hydrolase, putative	55775.1	78629.6	73163.7	18968.9	37019	28062.1	25433	38617.1	21673.7	19941.1	22714.3	19045.7
0.00192903	1.07885	m.14943	m.14943	type:complete c36744.graph_c0:260-3703(+) NR_ID: XP_002401323.1 E-value: 0.0e+00 Identity: 3213/3435(93) Score: 5142 Annotation: conserved hypothetical protein	Filtered	Filtered	9962.69	10417.2	21736.2	19510.4	7236.13	12351.2	12780.1	11584.5	12843.3	15912.1
0.00611205	1.06305	m.1495	m.1495	type:5prime_partial c17822.graph_c0:3-692(+) NR_ID: EEC10032.1 E-value: 2.1e-58 Identity: 354/405(87) Score: 599 Annotation: CEBPA: CCAAT/enhancer-binding protein alpha, putative	Filtered	Filtered	Filtered	11614	14969.9	18783.5	17696	12752.7	12901.9	8414.03	11272.2	8827.54
8.84e-07	1.12621	m.1496	m.1496	type:complete c17823.graph_c0:1409-600(-) NR_ID: KFM69986.1 E-value: 1.3e-118 Identity: 621/675(92) Score: 1119 Annotation: hypothetical protein X975_23976, partial	111326	32200.7	23338.9	575.241	17951	28396.5	Filtered	Filtered	12518.1	Filtered	9350.8	8448.82
0.000334284	1.09722	m.14967	m.14967	type:5prime_partial c36757.graph_c0:3-914(+) NR_ID: XP_002406017.1 E-value: 6.4e-119 Identity: 687/789(87) Score: 1122 Annotation: proteasome assembly chaperone, putative	28470.6	16267.3	17848.7	33885.4	43950.7	30177.9	18016.7	15306.5	12925.8	22599.8	32134.5	34763.5
5.02e-25	1.18657	m.14973	m.14973	type:complete c36758.graph_c0:639-133(-) NR_ID: AHX02953.1 E-value: 2.4e-83 Identity: 504/504(100) Score: 813 Annotation: actin-related protein 2/3 complex subunit 4	106914	113706	85720.6	94289.1	114994	101354	59791.9	59856.9	54879.3	114740	112306	123831
5.66e-05	1.11056	m.14975	m.14975	type:complete c36759.graph_c0:2016-226(-) NR_ID: XP_002434958.1 E-value: 4.4e-257 Identity: 1395/1575(88) Score: 2316 Annotation: suppressor of actin, putative	39847.8	37185.4	34960.2	12692.8	22337.5	23573.4	16509	37154	32192.6	25089.5	18521	16289.3
0.000585495	1.09112	m.14984	m.14984	type:complete c36763.graph_c0:126-1961(+) NR_ID: XP_002401460.1 E-value: 2.5e-45 Identity: 426/606(70) Score: 490 Annotation: A-kinase anchor protein 7, putative	7575.7	7692.56	13456.1	18240.9	32299.9	27026.9	13970.8	9073.71	13920.2	Filtered	38236.9	15048.9
0.00882985	1.0533	m.14999	m.14999	type:5prime_partial c36774.graph_c0:1-372(+) NR_ID: XP_002404048.1 E-value: 2.2e-22 Identity: 201/261(77) Score: 286 Annotation: hypothetical protein IscW_ISCW024672	14129	Filtered	Filtered	Filtered	21527.9	11950.3	14338	Filtered	Filtered	17902.7	14081	12375.4
0.000550904	1.09178	m.15008	m.15008	type:complete c36781.graph_c0:1501-311(-) NR_ID: XP_002433414.1 E-value: 2.5e-131 Identity: 1035/1182(87) Score: 1230 Annotation: WD-repeat protein, putative	17792.7	29405.5	22833.2	Filtered	Filtered	12791.2	19119.5	8611.88	40767.7	32297.6	22305.5	59510.7
6.14e-14	1.15749	m.1502	m.1502	type:complete c17827.graph_c0:695-297(-) NR_ID: XP_020632316.1 E-value: 1.1e-30 Identity: 282/381(74) Score: 358 Annotation: peptide methionine sulfoxide reductase-like	58405.4	50387.8	60423.7	11774.5	8808.38	9008.1	20896.4	16475	10119.8	13819.7	7987.58	6043.16
3.5e-15	1.16142	m.15021	m.15021	type:internal c36791.graph_c1:414-1(-) NR_ID: XP_002412933.1 E-value: 1.4e-60 Identity: 363/414(87) Score: 616 Annotation: alpha-L-fucosidase, putative	92015.7	131268	113319	86014.8	91991.1	98465.8	142294	124324	141080	62472.2	61355.8	59038.6
7.29e-05	1.10914	m.15023	m.15023	type:3prime_partial c36792.graph_c0:118-2250(+) NR_ID: XP_023229433.1 E-value: 6.0e-43 Identity: 366/561(65) Score: 470 Annotation: E3 ubiquitin-protein ligase HUWE1-like	39938.4	30101.4	12956.3	16774.6	11843.9	12374.5	11964.3	11722	14511.9	9038.72	11440.2	6163.44
2.59e-09	1.1399	m.15033	m.15033	type:5prime_partial c36795.graph_c0:1-855(+) NR_ID: XP_002416548.1 E-value: 3.5e-63 Identity: 393/495(79) Score: 641 Annotation: conserved hypothetical protein	29031.3	69759.3	55528.2	62417.2	75308.8	80696.5	26974.3	36212.1	33880.5	29440	29338.9	41322.3
0.000182969	1.10285	m.15052	m.15052	type:complete c36811.graph_c0:47-2092(+) NR_ID: XP_002405620.1 E-value: 3.6e-106 Identity: 897/1215(73) Score: 1015 Annotation: transmembrane protein, putative	17236.4	30081.5	30637.6	16386.5	16441.5	20756.4	19767.5	19741.5	27503.8	20164.5	18355.5	19896.6
0.0211892	1.01341	m.15057	m.15057	type:complete c36814.graph_c0:897-118(-) NR_ID: XP_002404066.1 E-value: 9.5e-132 Identity: 753/777(96) Score: 1232 Annotation: metaxin, putative	10481.8	15506.8	Filtered	Filtered	4277.39	Filtered	Filtered	Filtered	8498.02	Filtered	Filtered	Filtered
4.39e-10	1.14329	m.1506	m.1506	type:complete c17832.graph_c1:1329-160(-) NR_ID: XP_002405171.1 E-value: 5.4e-163 Identity: 915/1092(83) Score: 1503 Annotation: N-acylsphingosine amidohydrolase (acid ceramidase), putative	160257	194011	187672	17778.8	26375.5	27450.1	13134.5	11880.9	15199	36144.9	39851.7	36908.3
4.65e-06	1.12104	m.15067	m.15067	type:complete c36819.graph_c0:107-1237(+) NR_ID: XP_002413562.1 E-value: 3.1e-216 Identity: 1119/1128(99) Score: 1962 Annotation: actin, putative	53977.3	14640.1	27325.3	48417.4	60511.9	42516.2	73888.8	40841	32849.8	90042.3	79800.8	82040.8
0.00665755	1.06125	m.15071	m.15071	type:5prime_partial c36821.graph_c0:3-1604(+) NR_ID: XP_002409604.1 E-value: 9.2e-222 Identity: 1299/1563(83) Score: 2011 Annotation: conserved hypothetical protein	10664.3	10460.1	11047	7254.67	21189.2	17569.9	Filtered	9871.68	Filtered	Filtered	Filtered	Filtered
5.64e-07	1.12747	m.15074	m.15074	type:complete c36824.graph_c0:608-15(-) NR_ID: XP_002408662.1 E-value: 7.1e-79 Identity: 492/579(84) Score: 775 Annotation: conserved hypothetical protein	13613.1	46095.8	36036.8	37661.2	47524.6	28538.9	28093.4	40012.2	48273.5	64576.5	57633.9	49754.5
0.0111729	1.04168	m.15077	m.15077	type:3prime_partial c36825.graph_c0:308-2395(+) NR_ID: XP_023229760.1 E-value: 2.2e-29 Identity: 747/1707(43) Score: 353 Annotation: uncharacterized protein LOC111629994 isoform X2	Filtered	Filtered	Filtered	Filtered	Filtered	Filtered	Filtered	Filtered	3810.36	Filtered	Filtered	Filtered
4.61e-09	1.13874	m.15079	m.15079	type:internal c36826.graph_c0:2-547(+) NR_ID: XP_002405127.1 E-value: 6.1e-08 Identity: 177/288(61) Score: 163 Annotation: cytochrome P450, putative	36694.8	70122.1	75308.1	25380.7	23403.7	15837.2	34528.4	38586.9	34667.1	12407.6	10772.7	7368.73
1.51e-31	1.19988	m.1508	m.1508	type:complete c17833.graph_c0:2149-647(-) NR_ID: XP_002426420.1 E-value: 3.8e-262 Identity: 1413/1467(96) Score: 2359 Annotation: vacuolar ATP synthase subunit B, putative	105436	129092	144704	136042	146772	135073	136391	135272	134049	248060	236833	235337
5.58e-24	1.18424	m.15080	m.15080	type:5prime_partial c36828.graph_c0:705-115(-) NR_ID: ADL28275.1 E-value: 1.1e-79 Identity: 477/504(94) Score: 782 Annotation: small heat shock protein II	101102	109648	116459	116078	111777	99830.9	194439	145568	163701	367969	523503	417765
3.04e-28	1.19337	m.15082	m.15082	type:complete c36829.graph_c0:162-1025(+) NR_ID: XP_002411702.1 E-value: 1.0e-126 Identity: 699/723(96) Score: 1189 Annotation: DNA replication factor/protein phosphatase inhibitor SET/SPR-2, putative	96686	59254.8	86291.9	203391	285105	256609	249268	256935	278255	261146	258995	276559
0.00339548	1.0723	m.15105	m.15105	type:complete c36835.graph_c1:1430-165(-) NR_ID: XP_002407799.1 E-value: 3.4e-187 Identity: 1062/1245(85) Score: 1712 Annotation: chitinase, putative	51452.3	41773.6	25124	734.725	Filtered	Filtered	999.76	Filtered	Filtered	1834.73	4323.66	Filtered
1.28e-17	1.16847	m.15108	m.15108	type:complete c36837.graph_c0:1086-436(-) NR_ID: XP_007491749.1 E-value: 2.7e-39 Identity: 360/528(68) Score: 434 Annotation: PREDICTED: prostamide/prostaglandin F synthase	120209	84263.9	115911	131323	105074	110549	143995	135825	119048	132302	134802	106994
1.86e-07	1.13039	m.15112	m.15112	type:complete c36839.graph_c0:163-834(+) NR_ID: XP_002402690.1 E-value: 7.7e-106 Identity: 642/672(95) Score: 1008 Annotation: vacuolar sorting protein VPS28, putative	148953	200219	87029.8	104470	81335.7	82467.7	39687.7	60714.4	61287.6	61447.7	65736.4	57560.2
3.32e-16	1.16447	m.15115	m.15115	type:complete c36840.graph_c0:394-1764(+) NR_ID: XP_002408251.1 E-value: 2.3e-229 Identity: 1275/1371(92) Score: 2076 Annotation: programmed cell death-involved protein, putative	42042.4	35330.6	65308.6	141778	126017	136904	119250	118270	121231	91528.5	81497.4	94949.3
3.38e-16	1.16445	m.1512	m.1512	type:complete c17837.graph_c0:509-69(-) NR_ID: XP_023240727.1 E-value: 5.3e-63 Identity: 420/432(97) Score: 637 Annotation: 60S ribosomal protein L26-like	95087.4	76605.4	63002.2	112034	142544	161305	47215.4	58000.3	55332.4	76899.1	82550.4	80776.8
2.46e-24	1.18504	m.1515	m.1515	type:complete c17838.graph_c0:125-934(+) NR_ID: AAT92176.1 E-value: 3.8e-123 Identity: 738/807(91) Score: 1158 Annotation: 60S ribosomal protein L7A	106210	87090.7	75044	270943	255267	254847	110889	111844	104102	188832	210703	191875
2.15e-08	1.13548	m.15159	m.15159	type:complete c36865.graph_c0:1943-159(-) NR_ID: XP_022243675.1 E-value: 4.9e-99 Identity: 987/1680(58) Score: 953 Annotation: biotin--protein ligase-like isoform X2	48603.2	17371.9	62813.3	40120.8	10356.6	7361.98	28397.9	5904.33	6797.82	Filtered	12516.4	3666.48
6.71e-10	1.14251	m.15161	m.15161	type:complete c36870.graph_c0:306-1391(+) NR_ID: XP_003746974.1 E-value: 1.9e-93 Identity: 750/1080(69) Score: 903 Annotation: PREDICTED: poly(ADP-ribose) glycohydrolase ARH3	27915.1	32571.8	19973.4	29079.9	18923.9	22619.9	22796.4	19023.5	18282.5	53994.6	26295.4	39617.7
0.00152002	1.08132	m.15163	m.15163	type:3prime_partial c36871.graph_c0:545-3(-) NR_ID: XP_002407452.1 E-value: 2.1e-48 Identity: 378/543(69) Score: 512 Annotation: cytochrome P450, putative	110519	65552.1	45260.2	23577.2	14811.9	41598.5	129216	34053.4	20506.2	65193.6	14680.8	2800.83
4.64e-18	1.16968	m.15174	m.15174	type:complete c36877.graph_c0:390-2066(+) NR_ID: XP_002433480.1 E-value: 2.2e-109 Identity: 822/1284(64) Score: 1042 Annotation: RAB geranylgeranyl transferase alpha subunit, putative	66655	74997	55739.2	43040.1	39326.7	34855.4	48084.5	40091.1	24695.8	28707.1	32112.7	9180.79
1.63e-11	1.14901	m.15180	m.15180	type:complete c36880.graph_c0:603-208(-) NR_ID: XP_002411975.1 E-value: 2.8e-07 Identity: 201/348(57) Score: 156 Annotation: glycine proline-rich secreted protein, putative	132627	57363.9	49181.2	85353.1	75332.1	75365.3	81414.8	56835.5	38174.1	53707.2	82783.1	63648.6
5.92e-31	1.19874	m.1519	m.1519	type:complete c17842.graph_c0:89-556(+) NR_ID: DAA34557.1 E-value: 1.7e-80 Identity: 453/465(97) Score: 788 Annotation: TPA_exp: translation initiation factor 5A eIF-5A	129519	149105	133311	106481	136503	129799	123660	114953	119674	134392	109420	130331
8.8e-16	1.16322	m.15193	m.15193	type:complete c36888.graph_c0:1966-1313(-) NR_ID: XP_015788635.1 E-value: 3.9e-102 Identity: 609/648(93) Score: 976 Annotation: ras-related protein Rab-11A	32314.8	47722.5	21619.9	83401.7	101483	99280.6	97486.2	124868	114271	96344.3	96310.7	128531
1.07e-31	1.20017	m.15196	m.15196	type:5prime_partial c36891.graph_c0:2-1096(+) NR_ID: XP_002415080.1 E-value: 3.4e-135 Identity: 843/930(90) Score: 1263 Annotation: 3-hydroxyacyl-CoA dehydrogenase, putative	114393	106757	157524	199987	211799	210066	135227	141744	153347	132019	182870	179692
7.23e-17	1.16637	m.15198	m.15198	type:5prime_partial c36892.graph_c0:1627-212(-) NR_ID: XP_013794503.1 E-value: 2.6e-228 Identity: 1323/1386(95) Score: 2067 Annotation: ruvB-like 2 isoform X2	18603.6	31770.2	33883	35691.4	53064.8	48155.7	39761.7	48158.7	48774.5	47790.1	47184.5	43271.4
1.57e-10	1.14515	m.15201	m.15201	type:complete c36895.graph_c0:1269-757(-) NR_ID: XP_002408101.1 E-value: 2.3e-62 Identity: 426/516(82) Score: 632 Annotation: calcium-dependent cysteine protease, putative	32624.8	14666.3	19527.1	34739	25752.3	21853.2	44017.2	36331.4	26954.4	23374.2	27555.4	Filtered
0.0133384	1.03143	m.15205	m.15205	type:complete c36897.graph_c0:2568-1318(-) NR_ID: XP_002436024.1 E-value: 1.9e-89 Identity: 534/576(92) Score: 869 Annotation: RNA-binding protein precursor, putative	54004.6	54067.8	6103.57	21845.7	12215.9	25504.4	Filtered	5253.6	13026.6	5509.2	Filtered	Filtered
0.000169075	1.10349	m.15209	m.15209	type:5prime_partial c36900.graph_c0:1059-508(-) NR_ID: DAA34743.1 E-value: 2.2e-74 Identity: 432/465(92) Score: 736 Annotation: TPA_inf: salivary selenoprotein precursor	12450	6501.43	11140.2	19897.2	15283.1	15134.1	6328.68	5693	5384.98	19227.5	14240.2	28399.5
3.08e-07	1.1291	m.15219	m.15219	type:5prime_partial c36910.graph_c0:1-960(+) NR_ID: XP_002434871.1 E-value: 3.4e-70 Identity: 636/990(64) Score: 702 Annotation: hypothetical protein IscW_ISCW006498	2039.96	Filtered	2177.51	19810.8	13413.2	3361.73	12766.6	14115.4	3718.12	28481.6	6298.7	Filtered
5.05e-21	1.1773	m.1522	m.1522	type:5prime_partial c17843.graph_c0:3-500(+) NR_ID: ADO33191.1 E-value: 1.0e-54 Identity: 462/462(100) Score: 566 Annotation: ribosomal protein L24	136491	167448	156205	335753	252051	280447	184269	130674	102497	218268	156780	170589
5.9e-06	1.12022	m.15223	m.15223	type:complete c36912.graph_c0:149-577(+) NR_ID: XP_002402018.1 E-value: 1.5e-30 Identity: 255/342(74) Score: 357 Annotation: conserved hypothetical protein	25723.2	28476.8	35854.7	45688.2	41358.6	41696.2	19600.4	18561.4	15639.3	26640.6	22628.8	15821.4
1.19e-05	1.11762	m.15225	m.15225	type:complete c36918.graph_c0:577-242(-) NR_ID: XP_023223347.1 E-value: 2.5e-20 Identity: 219/318(68) Score: 268 Annotation: replication protein A 14 kDa subunit-like	160252	142683	75202.6	40240	192816	56862.9	24528.4	9605.22	61648.3	20983.7	28412.3	24220.4
0.000618191	1.09053	m.15227	m.15227	type:internal c36921.graph_c1:423-1(-) NR_ID: DAA34457.1 E-value: 2.2e-53 Identity: 375/420(89) Score: 554 Annotation: TPA_exp: mitochondrial-associated endoribonuclease MAR1	29568.6	9658.45	10058	10359.8	13261.2	13185.7	Filtered	5142.46	6938.61	Filtered	2485.42	Filtered
1.04e-21	1.17896	m.1524	m.1524	type:complete c17844.graph_c0:641-1006(+) NR_ID: XP_002405144.1 E-value: 7.8e-60 Identity: 363/363(100) Score: 609 Annotation: ribosomal protein S20, putative	53046.2	22268.5	20714.7	312433	360380	346089	117340	159643	125985	172128	150530	166874
6.99e-06	1.11962	m.15240	m.15240	type:internal c36925.graph_c0:2580-1(-) NR_ID: XP_015916354.1 E-value: 1.0e-137 Identity: 1455/2553(56) Score: 1288 Annotation: nesprin-1	44024.5	32527.2	42843	6082.58	15619.1	14984.3	7093.33	12552.8	14505.4	5044.32	13421.1	12793.7
1.87e-14	1.15915	m.15251	m.15251	type:complete c36928.graph_c0:2119-1112(-) NR_ID: XP_002408177.1 E-value: 3.3e-100 Identity: 705/927(76) Score: 961 Annotation: guanylate-binding protein, putative	104338	102352	86090.3	35940.4	42714.2	39389.7	38729.2	45128	48255.6	33528.8	36619.1	38026.7
2.13e-09	1.14028	m.15252	m.15252	type:complete c36928.graph_c0:1092-343(-) NR_ID: XP_011646465.1 E-value: 6.6e-05 Identity: 141/273(51) Score: 138 Annotation: atlastin isoform X1	79691.8	86955.5	53514.5	42445.8	37631.4	43093	35789.4	36550.2	35478.5	26782.3	32811.1	38235.3
4.36e-08	1.13389	m.15261	m.15261	type:complete c36933.graph_c0:615-88(-) NR_ID: XP_002403368.1 E-value: 1.9e-19 Identity: 270/477(56) Score: 262 Annotation: secreted protein, putative	28814.7	11031.3	7689.36	14838.7	6825.52	10121.9	4954.5	13913.7	12516.3	Filtered	Filtered	Filtered
2.17e-31	1.19958	m.1527	m.1527	type:complete c17845.graph_c0:616-221(-) NR_ID: DAA34573.1 E-value: 5.1e-57 Identity: 357/393(90) Score: 585 Annotation: TPA_exp: profilin-like protein	359745	393283	276372	197123	210908	96688	56673.8	27677.4	34593.8	171677	151422	119088
1.83e-05	1.11589	m.15280	m.15280	type:complete c36945.graph_c0:2840-1974(-) NR_ID: XP_013778760.1 E-value: 2.8e-76 Identity: 516/660(78) Score: 754 Annotation: translocon-associated protein subunit alpha-like	14923.9	15125.7	34706.7	85117.6	66945.3	78202.7	48310.7	112763	126309	148813	83755	100208
2.82e-05	1.11399	m.15286	m.15286	type:complete c36948.graph_c0:611-30(-) NR_ID: XP_025073562.1 E-value: 9.9e-33 Identity: 264/336(78) Score: 377 Annotation: frataxin homolog, mitochondrial	15536.8	2805.75	10526.3	32721	14591	22168	4817.79	12749	18126.1	Filtered	4033.71	6206.81
0.00181611	1.07948	m.15287	m.15287	type:complete c36949.graph_c0:218-745(+) NR_ID: XP_002403368.1 E-value: 3.0e-20 Identity: 258/453(56) Score: 269 Annotation: secreted protein, putative	24838.6	28650.3	Filtered	11283.7	7589.53	16564.3	4728.65	Filtered	9433.08	Filtered	9027.46	11512.7
7.75e-22	1.17927	m.1529	m.1529	type:complete c17850.graph_c0:518-180(-) NR_ID: XP_002400283.1 E-value: 5.7e-57 Identity: 333/336(99) Score: 584 Annotation: translation factor Sui1, putative	56968.7	50906.8	55767.5	69242.2	59020.3	66795.5	30984.3	23144.1	30954.5	54974.1	41527.8	34211.1
5.03e-10	1.14304	m.15292	m.15292	type:5prime_partial c36952.graph_c0:1-678(+) NR_ID: XP_013776303.1 E-value: 1.6e-95 Identity: 603/675(89) Score: 919 Annotation: EH domain-containing protein 3-like	78173	82986.5	118655	61437.1	43576.8	51944.7	44946.8	38441.3	44959.5	52965.8	43283.4	21625.3
1.05e-15	1.163	m.15295	m.15295	type:3prime_partial c36952.graph_c1:963-1(-) NR_ID: XP_002411757.1 E-value: 2.0e-171 Identity: 900/918(98) Score: 1575 Annotation: endocytosis/signaling protein EHD1, putative	32805.3	66484.8	34648.7	33968.4	31195.5	28246.2	28812.5	30307	19193.5	37723.9	33312.5	15742.2
1.7e-28	1.19388	m.15296	m.15296	type:complete c36954.graph_c0:1660-53(-) NR_ID: XP_002415178.1 E-value: 2.0e-277 Identity: 1554/1602(97) Score: 2491 Annotation: chaperonin complex component, TCP-1 eta subunit, putative	82508	74542.5	87194.6	99017.5	93997	82138.1	93137.4	81849.2	73567.5	158855	159756	143153
2.59e-19	1.173	m.15308	m.15308	type:internal c36963.graph_c0:1-507(+) NR_ID: DAA34257.1 E-value: 9.0e-30 Identity: 267/360(74) Score: 351 Annotation: TPA_inf: serpin	97926.6	86126.2	69364	64162	81943.3	88333.9	91493	124365	137333	11616.5	17122.2	15710.2
8.52e-15	1.16022	m.15317	m.15317	type:complete c36970.graph_c0:803-78(-) NR_ID: XP_013785621.1 E-value: 2.2e-114 Identity: 681/723(94) Score: 1082 Annotation: proteasome subunit alpha type-5-like	75110.4	85859.2	59754.7	93254.7	83656	62865.7	94496.4	85954.3	72890.9	204651	140295	154095
7.07e-05	1.10932	m.15320	m.15320	type:complete c36974.graph_c0:1249-32(-) NR_ID: XP_002409602.1 E-value: 2.8e-146 Identity: 909/1041(87) Score: 1359 Annotation: 28S ribosomal protein S9, putative	86808.9	93722.4	67159.6	21142.7	23250	22963.7	21578.6	24813.8	10948.6	13744.6	35064.4	40437.3
5.43e-05	1.11078	m.15324	m.15324	type:complete c36979.graph_c0:422-1366(+) NR_ID: XP_002415093.1 E-value: 4.7e-133 Identity: 789/894(88) Score: 1244 Annotation: geranylgeranyl diphosphate synthase, putative	41913.5	25676.9	117940	17270.7	22025.6	17846.3	14131.4	34460	21884.4	16919.5	34306.1	32189.4
0.0112616	1.04119	m.1533	m.1533	type:3prime_partial c17853.graph_c0:396-2543(+) NR_ID: XP_023230351.1 E-value: 7.7e-240 Identity: 1596/2115(75) Score: 2168 Annotation: CCR4-NOT transcription complex subunit 1-like	Filtered	8565.15	Filtered	Filtered	Filtered	5415.77	Filtered	4113.73	4054.7	Filtered	Filtered	Filtered
3.06e-07	1.12912	m.15334	m.15334	type:5prime_partial c36984.graph_c0:2-1090(+) NR_ID: XP_002405895.1 E-value: 6.1e-60 Identity: 423/498(84) Score: 614 Annotation: ribosomal protein L1, putative	Filtered	13367.6	19933.7	39975.3	41153.7	42312.6	24826.8	26613.9	26146.6	56039.4	43903.7	26359.6
6.77e-08	1.13286	m.15339	m.15339	type:complete c36987.graph_c0:1388-840(-) NR_ID: XP_002433782.1 E-value: 1.8e-89 Identity: 531/546(97) Score: 866 Annotation: RAS family protein, putative	44005.2	38322.5	32924.5	34202.8	35463.6	38418.9	38053.9	29201.7	32217.4	24156.8	33038.4	30431.6
9.91e-14	1.15681	m.15341	m.15341	type:complete c36988.graph_c0:1368-172(-) NR_ID: BAD11156.1 E-value: 4.8e-215 Identity: 1176/1194(98) Score: 1952 Annotation: serpin-2	210407	135362	118366	108806	101515	58765.4	107288	122323	98472.8	96783.7	61883.8	42940.6
0.00849062	1.05467	m.15363	m.15363	type:complete c36998.graph_c0:291-758(+) NR_ID: XP_002407259.1 E-value: 8.4e-59 Identity: 429/462(92) Score: 601 Annotation: conserved hypothetical protein	7476.93	6887.99	6123.94	4218.84	9571.16	11129.1	7810.62	8240.77	5240.5	4836.36	Filtered	6852.88
1.18e-15	1.16284	m.1537	m.1537	type:complete c17857.graph_c0:120-512(+) NR_ID: XP_023220501.1 E-value: 8.1e-55 Identity: 336/390(86) Score: 566 Annotation: probable nuclear transport factor 2	28975.1	33747.3	40176.3	67967.5	26573.5	15408.4	17216.3	6253.49	13356.3	112008	70368.8	31023.3
1.27e-10	1.14552	m.15379	m.15379	type:complete c37005.graph_c0:157-1236(+) NR_ID: KFM78158.1 E-value: 1.8e-173 Identity: 987/1053(93) Score: 1593 Annotation: GDP-mannose 4,6 dehydratase, partial	56179	42505.9	50595.4	16398.8	18372.7	20841.7	20007.1	20961.6	22130.6	34319.5	33171.9	42670.7
7.16e-14	1.15728	m.1540	m.1540	type:complete c17861.graph_c0:125-1348(+) NR_ID: XP_002408934.1 E-value: 9.3e-182 Identity: 1041/1242(83) Score: 1665 Annotation: molecular chaperone, putative	31618.8	15919	52934.4	24568.6	26838.8	36127.1	18902.3	24293.6	27171.8	22834.8	23182.5	15369.1
8.02e-12	1.15016	m.15408	m.15408	type:5prime_partial c37017.graph_c0:1006-86(-) NR_ID: XP_002413990.1 E-value: 4.3e-123 Identity: 717/810(88) Score: 1158 Annotation: NADH-ubiquinone oxidoreductase, NDUFS3/30 kDa subunit, putative	60611	45234.9	32069.6	34831.1	27109.5	42093.8	35972.5	42485.8	56823.3	36988.3	32972.3	40108
0.000693951	1.0893	m.15421	m.15421	type:complete c37028.graph_c0:2945-1734(-) NR_ID: XP_002410310.1 E-value: 4.7e-178 Identity: 1056/1209(87) Score: 1633 Annotation: protein cereblon, putative	1613.26	Filtered	7208.65	17777	18350.3	11624.9	17711.2	14860.5	15471.8	14647.8	13370.9	6528.59
0.00515926	1.06617	m.15424	m.15424	type:5prime_partial c37031.graph_c0:1-534(+) NR_ID: BAF75797.1 E-value: 3.0e-68 Identity: 408/408(100) Score: 683 Annotation: autophagy-related 12	51416.2	28548.4	29206.6	45455.5	36863.2	37200.1	52391.1	42450.6	35492.9	25089.7	40586	39723
2.3e-18	1.1705	m.15439	m.15439	type:complete c37039.graph_c0:902-39(-) NR_ID: XP_002400555.1 E-value: 1.8e-102 Identity: 648/744(87) Score: 980 Annotation: ribosomal protein L6, putative	17144.3	24393.4	38429.6	223774	224457	166222	115922	99114	55458.4	114574	116153	62642.4
3.7e-15	1.16134	m.1544	m.1544	type:5prime_partial c17864.graph_c0:711-58(-) NR_ID: XP_002402071.1 E-value: 4.1e-112 Identity: 606/612(99) Score: 1062 Annotation: ribosomal protein L15, putative	35652.8	32250.6	34066.9	65008	58858.9	60507.3	31430.1	35925.4	30337.5	43023.1	53831.2	41067.4
2.8e-05	1.11402	m.15445	m.15445	type:complete c37041.graph_c0:206-2638(+) NR_ID: XP_002414424.1 E-value: 0.0e+00 Identity: 2346/2394(97) Score: 3538 Annotation: armadillo, putative	64742.2	50542.6	65373	31081.7	19279.3	25750.3	60863.8	50197.1	48546.9	29706	24164	24924.1
6.22e-22	1.1795	m.1545	m.1545	type:complete c17865.graph_c0:931-170(-) NR_ID: XP_002435379.1 E-value: 2.6e-126 Identity: 726/759(95) Score: 1185 Annotation: proteasome alpha subunit, putative	185628	124018	206985	149205	137470	143470	167371	117437	138714	198164	147237	186957
0.00455889	1.06817	m.15466	m.15466	type:internal c37049.graph_c0:2-841(+) NR_ID: XP_002435949.1 E-value: 8.6e-78 Identity: 576/831(69) Score: 767 Annotation: secreted protein, putative	10289.5	16348.7	25624.4	11478.6	14601.4	16646.1	10483.7	13584.7	19164.8	5331.94	4173.1	4993.59
6.66e-22	1.17943	m.1548	m.1548	type:complete c17872.graph_c0:1543-323(-) NR_ID: XP_013786603.1 E-value: 1.5e-62 Identity: 657/948(69) Score: 637 Annotation: la protein homolog	64646.6	60603.8	62113.4	123020	105603	96595.7	69367	98079.2	102518	93769.3	100134	78037.1
8.13e-07	1.12645	m.15480	m.15480	type:5prime_partial c37053.graph_c0:1210-284(-) NR_ID: DAA34646.1 E-value: 5.3e-105 Identity: 621/726(85) Score: 1002 Annotation: TPA_inf: hypothetical secreted protein 1657	27824.2	45854.9	40190.5	95062.6	98747.6	70247	96332.6	109615	112357	64573.5	81728.1	70875.9
3.46e-16	1.16442	m.15496	m.15496	type:complete c37057.graph_c0:252-731(+) NR_ID: XP_002414996.1 E-value: 1.2e-87 Identity: 468/477(98) Score: 850 Annotation: ubiquitin protein ligase, putative	69024.2	93727.1	88012.1	62954.7	61381.1	60880.2	35368.4	24846.8	32601.9	71998.4	68189.2	73795.5
0.0018257	1.07943	m.15503	m.15503	type:complete c37061.graph_c0:824-141(-) NR_ID: PRD37060.1 E-value: 3.7e-23 Identity: 384/684(56) Score: 295 Annotation: Vesicle transport interaction protein	45291.2	26131	47821	12693.1	8990.81	11932.7	7550.77	9246.27	16962.8	Filtered	6198	6977.46
0.000469545	1.09354	m.15512	m.15512	type:3prime_partial c37067.graph_c0:79-774(+) NR_ID: XP_014671917.1 E-value: 2.7e-29 Identity: 234/300(78) Score: 348 Annotation: PREDICTED: NIF3-like protein 1	41486.2	5515.93	127001	135531	233739	65824.4	Filtered	35267.4	Filtered	99172.2	106076	92466.8
3.37e-15	1.16147	m.15518	m.15518	type:complete c37071.graph_c0:474-1049(+) NR_ID: XP_002403848.1 E-value: 7.3e-105 Identity: 573/573(100) Score: 999 Annotation: Cdc42 protein, putative	43055.5	75181.2	50410.9	184189	47612.1	45922	11420.6	39803.3	60981.5	2010.91	43440.6	55421.8
1.74e-16	1.16528	m.15526	m.15526	type:complete c37074.graph_c0:221-2677(+) NR_ID: XP_002416036.1 E-value: 0.0e+00 Identity: 2136/2274(93) Score: 3357 Annotation: vacuolar sorting protein, putative	30914.3	32952.4	36037.6	25229.7	21879.5	26130.1	22943.5	22070	18680.5	31056.9	25370.5	30680.3
2.67e-24	1.18496	m.15529	m.15529	type:5prime_partial c37078.graph_c0:2-838(+) NR_ID: XP_006864573.1 E-value: 2.4e-40 Identity: 444/783(56) Score: 444 Annotation: PREDICTED: 15-hydroxyprostaglandin dehydrogenase	73407.2	68495.4	56310	45734.6	52694	41777.4	40012.2	39197.2	44577.8	62577.8	59057	68253.8
3.96e-49	1.2292	m.15533	m.15533	type:complete c37081.graph_c0:1050-124(-) NR_ID: XP_002436292.1 E-value: 6.1e-61 Identity: 483/657(73) Score: 622 Annotation: glutathione S-transferase, putative	958334	799347	1.17494e+06	336265	347557	334154	175670	142000	145917	190329	187659	175991
1.07e-27	1.19225	m.15534	m.15534	type:5prime_partial c37084.graph_c0:2471-1434(-) NR_ID: XP_023222745.1 E-value: 4.9e-91 Identity: 549/567(96) Score: 882 Annotation: heterogeneous nuclear ribonucleoprotein 87F-like isoform X3	111588	84812.2	92098.2	121078	93042.4	93858.8	66977.1	60209.4	72963.3	69121.4	90134.9	80108.7
3.54e-06	1.12196	m.15549	m.15549	type:complete c37093.graph_c0:1489-908(-) NR_ID: XP_002434903.1 E-value: 5.2e-66 Identity: 447/579(77) Score: 664 Annotation: transmembrane protein, putative	31801.5	65261.7	24610.7	19878.4	19611.2	21626.4	Filtered	5533.1	7000.56	18847.8	27258.5	31438.5
6.25e-24	1.18413	m.15552	m.15552	type:complete c37098.graph_c0:246-1397(+) NR_ID: XP_002413427.1 E-value: 4.5e-186 Identity: 1017/1125(90) Score: 1702 Annotation: glutathione-dependent formaldehyde dehydrogenase, putative	49734.2	49528.8	56631.3	121960	88837.4	93335.3	98744.6	88008.6	90787.7	105400	108352	105274
0.000314738	1.09785	m.15562	m.15562	type:5prime_partial c37101.graph_c0:3285-376(-) NR_ID: XP_003741831.1 E-value: 9.5e-217 Identity: 1656/2703(61) Score: 1970 Annotation: PREDICTED: protein Skeletor, isoforms B/C	21965.1	21757.6	3309.43	5771.25	3105.85	3744.26	9540.49	2386.16	2645.18	1508.35	Filtered	Filtered
1.1e-07	1.1317	m.15569	m.15569	type:3prime_partial c37107.graph_c0:2087-3(-) NR_ID: XP_013775552.1 E-value: 7.8e-96 Identity: 891/1770(50) Score: 926 Annotation: uncharacterized protein LOC106460404 isoform X2	5171.2	5013.86	9312.48	60470.2	23604.9	13162.3	606993	209270	31693.8	103661	73035.1	Filtered
0.000881791	1.08682	m.15573	m.15573	type:complete c37108.graph_c0:770-219(-) NR_ID: XP_002408174.1 E-value: 3.5e-48 Identity: 405/546(74) Score: 510 Annotation: conserved hypothetical protein	7458.73	3370.98	4002.27	Filtered	486.963	2040.38	Filtered	1634.44	3390.83	Filtered	Filtered	768.349
7.3e-07	1.12676	m.15590	m.15590	type:complete c37120.graph_c0:439-44(-) NR_ID: ACF35532.1 E-value: 4.2e-27 Identity: 225/291(77) Score: 327 Annotation: mucin-like protein	Filtered	9740.96	Filtered	96144.2	68012.2	36304.7	Filtered	28100.7	11215.4	103938	105808	51365.8
0.00285584	1.07445	m.15593	m.15593	type:complete c37122.graph_c0:337-1098(+) NR_ID: XP_002409548.1 E-value: 1.1e-113 Identity: 687/768(89) Score: 1076 Annotation: Mid1-interacting protein, putative	11283.1	6209.57	7032.39	Filtered	7072.5	4585.43	Filtered	Filtered	Filtered	Filtered	Filtered	Filtered
1.12e-46	1.22552	m.15597	m.15597	type:complete c37127.graph_c0:404-1084(+) NR_ID: AWW13594.1 E-value: 1.8e-97 Identity: 588/675(87) Score: 936 Annotation: heme-inducible glutathione S-transferase	758101	690776	869888	295025	265249	228639	128391	75975.1	93829.1	254729	201583	227732
2.75e-15	1.16174	m.1562	m.1562	type:5prime_partial c17882.graph_c0:833-147(-) NR_ID: XP_023234563.1 E-value: 1.2e-66 Identity: 417/510(81) Score: 670 Annotation: lactoylglutathione lyase-like isoform X2	96957.6	156159	117202	93282	66891.3	82095.5	47677.3	53887.4	41819.3	59773.2	61607	59293.6
0.00809603	1.05619	m.15622	m.15622	type:5prime_partial c37140.graph_c0:1287-508(-) NR_ID: ABR23363.1 E-value: 1.4e-114 Identity: 600/606(99) Score: 1084 Annotation: U2 snRNP splicing factor small subunit	53845.1	7113.01	12814.5	31075.8	93160.3	100501	Filtered	46639	61212.9	Filtered	63784.9	57299.7
8.32e-13	1.15369	m.15632	m.15632	type:complete c37156.graph_c0:152-874(+) NR_ID: XP_002416366.1 E-value: 1.2e-22 Identity: 339/654(51) Score: 291 Annotation: sidestep protein, putative	54258	18791	13955.9	64830.1	32373.9	30265.5	82555.3	104471	74271.8	Filtered	Filtered	Filtered
0.000919861	1.08639	m.15634	m.15634	type:complete c37157.graph_c0:1139-654(-) NR_ID: DAA34782.1 E-value: 2.0e-34 Identity: 318/453(70) Score: 391 Annotation: TPA_inf: hypothetical conserved protein 916	Filtered	Filtered	4403.65	Filtered	11989	12198.2	11479.6	17824.7	18037.9	Filtered	1097.64	2888.24
0.00317338	1.07316	m.15641	m.15641	type:complete c37166.graph_c0:596-171(-) NR_ID: XP_014277570.1 E-value: 1.9e-49 Identity: 321/408(78) Score: 520 Annotation: probable NADH dehydrogenase	Filtered	Filtered	Filtered	8473.13	2357.13	6121.46	10492	9350.11	5121.75	2404.58	Filtered	Filtered
0.000214807	1.10149	m.15657	m.15657	type:complete c37177.graph_c0:2549-1710(-) NR_ID: XP_002401573.1 E-value: 3.6e-84 Identity: 612/903(67) Score: 822 Annotation: inositol polyphosphate multikinase, putative	45327.6	20393.5	28087	11278	15899.1	15578.6	11399.8	12666.8	12086.5	11568.5	9706.39	11684.8
1.54e-21	1.17856	m.1566	m.1566	type:complete c17891.graph_c0:494-2221(+) NR_ID: XP_002416034.1 E-value: 8.6e-258 Identity: 1494/1764(84) Score: 2322 Annotation: acyl-CoA synthetase, putative	74186.3	66975	51035.8	34041.9	30590.7	30889	25365.6	27255.4	28232.6	69914.1	59270.3	59428.7
5.52e-08	1.13334	m.15676	m.15676	type:complete c37185.graph_c0:372-1523(+) NR_ID: AAN78224.1 E-value: 1.1e-195 Identity: 978/1026(95) Score: 1785 Annotation: factor D-like protein	78183.9	91064.5	90673.3	47958.6	32877.5	36199.3	42403.8	35701.7	48611.9	32353.6	27666.4	33087.4
1.8e-09	1.14062	m.15684	m.15684	type:5prime_partial c37190.graph_c0:1253-132(-) NR_ID: XP_013378701.1 E-value: 2.9e-166 Identity: 930/981(94) Score: 1531 Annotation: COP9 signalosome complex subunit 5	67580.3	78752.7	86880.8	32910.1	32306.3	36934.2	18726.5	27223.1	32041.8	6719.3	35687.3	12753.3
1.04e-06	1.12575	m.15685	m.15685	type:complete c37191.graph_c0:3627-1033(-) NR_ID: XP_002433695.1 E-value: 0.0e+00 Identity: 2121/2610(81) Score: 3083 Annotation: vesicle coat complex AP-3, delta subunit, putative	34967.7	26190.1	30154.7	30032.8	24177.7	23978.1	19122.2	20353.5	19371.3	25017.6	23727.5	24045.6
2.25e-14	1.15889	m.1569	m.1569	type:complete c17896.graph_c0:126-1355(+) NR_ID: DAA34696.1 E-value: 4.0e-217 Identity: 1116/1122(99) Score: 1970 Annotation: TPA_inf: apoptosis-promoting RNA-binding protein TIA-1/TIAR	32931.2	24038.2	29669.8	32558.2	33238.3	25970.6	20051	24812	20798.6	38049.7	32854.1	33027.2
5.3e-05	1.11091	m.15697	m.15697	type:complete c37199.graph_c0:185-1750(+) NR_ID: XP_002413914.1 E-value: 2.1e-247 Identity: 1443/1548(93) Score: 2232 Annotation: amino acid transporter, putative	43947	31871.9	62041.7	45086.3	14964.5	Filtered	55974.2	11403.2	15049.6	61443.3	Filtered	7280.59
7.5e-12	1.15027	m.15706	m.15706	type:complete c37201.graph_c0:1095-532(-) NR_ID: XP_022667226.1 E-value: 2.2e-37 Identity: 372/564(65) Score: 417 Annotation: uncharacterized protein LOC111252887	12924.7	23215.5	13660.7	25834.3	35324.1	37239.5	22346.9	19944.1	30740.6	24042.2	27607.8	26118.1
1.38e-09	1.14113	m.15712	m.15712	type:3prime_partial c37206.graph_c0:456-1(-) NR_ID: XP_002400108.1 E-value: 2.5e-55 Identity: 339/402(84) Score: 571 Annotation: cytochrome P450, putative	9049.18	2046.05	5221.95	89378.6	98489.3	105165	112949	124345	127529	163947	147023	139769
0.000766033	1.08827	m.15717	m.15717	type:5prime_partial c37210.graph_c0:1-2529(+) NR_ID: XP_002413561.1 E-value: 0.0e+00 Identity: 1866/2235(83) Score: 2930 Annotation: mannosyl-oligosaccharide glucosidase, putative	26728.7	24318.1	33796.7	10944.5	12366.7	9797.9	7955.04	14651.9	13135.6	14194.2	4320.08	6997.58
2.37e-31	1.1995	m.15728	m.15728	type:complete c37217.graph_c0:891-136(-) NR_ID: XP_002404931.1 E-value: 1.2e-110 Identity: 657/753(87) Score: 1050 Annotation: ribosomal protein, putative	35336.9	51044.8	43946.5	161368	190494	211176	73500.6	73975.4	88071.3	96819.6	119977	125219
2.56e-05	1.11443	m.15735	m.15735	type:complete c37223.graph_c0:638-75(-) NR_ID: XP_002410673.1 E-value: 5.0e-66 Identity: 459/561(81) Score: 664 Annotation: alpha-B-crystallin, putative	54418.1	77900.3	63068.7	24357	31501.4	30946.2	24887.9	15326.2	17588.5	4842.28	16492.8	17758.7
6.64e-23	1.18178	m.1574	m.1574	type:complete c17901.graph_c0:1569-769(-) NR_ID: DAA34585.1 E-value: 2.0e-76 Identity: 447/447(100) Score: 755 Annotation: TPA_exp: mapmodulin-like protein	138260	134577	141212	251307	241899	250467	221542	219985	208013	265209	300711	328352
1.55e-07	1.13086	m.15751	m.15751	type:complete c37229.graph_c0:1311-283(-) NR_ID: XP_002412705.1 E-value: 8.0e-86 Identity: 585/708(82) Score: 837 Annotation: sumo-1-activating enzyme E1a, putative	65148.5	61342.9	9073.47	40843.2	57334.3	50807.6	49434.6	44922	42836	16963.4	18198.4	22880.7
0.000549558	1.09181	m.15753	m.15753	type:complete c37230.graph_c0:375-1718(+) NR_ID: XP_002435331.1 E-value: 1.1e-170 Identity: 1032/1230(83) Score: 1570 Annotation: pseudouridylate synthase, putative	16682.5	20865.3	14870.8	18664	19930.1	16255.7	5872.28	10601.1	16645.9	8098.38	8844.03	5982.49
4.77e-08	1.13368	m.15758	m.15758	type:complete c37233.graph_c0:5030-429(-) NR_ID: XP_002434227.1 E-value: 0.0e+00 Identity: 3513/4722(74) Score: 4706 Annotation: titin, putative	34887.4	28462.8	33483.9	12611.9	11837.8	11940.2	23393.8	16936.2	18013.4	15565.4	13785	13564.8
7.33e-11	1.14648	m.15782	m.15782	type:complete c37241.graph_c0:1307-57(-) NR_ID: XP_002405626.1 E-value: 2.1e-128 Identity: 891/1239(71) Score: 1205 Annotation: secreted NADH-ubiquinone oxireductase, putative	23626.6	32531.1	17899.4	16143.4	7994.19	11317.3	18622	13515.7	12516	7685.14	5918.97	6014.67
0.000608028	1.09071	m.15788	m.15788	type:3prime_partial c37245.graph_c0:174-653(+) NR_ID: XP_002434715.1 E-value: 2.0e-55 Identity: 372/492(75) Score: 572 Annotation: peritrophic membrane chitin binding protein, putative	Filtered	38157.1	8328.3	Filtered	Filtered	Filtered	Filtered	Filtered	Filtered	Filtered	Filtered	Filtered
9.22e-09	1.1373	m.1581	m.1581	type:5prime_partial c17906.graph_c0:659-57(-) NR_ID: XP_002411161.1 E-value: 1.9e-87 Identity: 546/567(96) Score: 849 Annotation: translocon-associated protein, gamma subunit, putative	20665.9	Filtered	Filtered	23906.3	37602.6	29626.1	90696.5	68696.3	Filtered	51932.4	27643.2	6512.32
9.72e-08	1.132	m.15839	m.15839	type:5prime_partial c37274.graph_c0:680-87(-) NR_ID: AAY66909.1 E-value: 1.0e-69 Identity: 474/498(95) Score: 696 Annotation: ATP synthase H+ transporting, mitochondrial F1 complex, delta subunit precursor	32499.8	20867	15877.6	32224.2	28245.4	26643.5	51568.4	57244.6	26794.3	15351.1	13695.1	11411.4
0.0118547	1.03796	m.15840	m.15840	type:complete c37275.graph_c0:2367-958(-) NR_ID: XP_013776457.1 E-value: 6.6e-91 Identity: 873/1446(60) Score: 882 Annotation: fucose-1-phosphate guanylyltransferase-like	Filtered	7346.26	Filtered	5710.63	7076.29	Filtered	Filtered	12516.2	10559.6	45022.9	27664.8	36380.4
8.76e-14	1.15699	m.15844	m.15844	type:complete c37279.graph_c0:653-3109(+) NR_ID: XP_002415964.1 E-value: 0.0e+00 Identity: 2190/2610(83) Score: 3498 Annotation: hyaluronoglucosaminidase, putative	35334.5	45139.9	40494.2	14452.8	16774.3	13828.1	17711.8	14332.3	15920.4	17836.9	17584.3	12844.4
2.55e-37	1.21036	m.15854	m.15854	type:complete c37282.graph_c0:779-114(-) NR_ID: XP_002402685.1 E-value: 7.7e-90 Identity: 567/663(85) Score: 870 Annotation: glutathione S-transferase, putative	206893	176502	216465	222814	237035	211973	288694	321763	314615	237636	235089	227822
6.49e-31	1.19866	m.15857	m.15857	type:complete c37284.graph_c0:1382-594(-) NR_ID: DAA34045.1 E-value: 9.0e-37 Identity: 321/498(64) Score: 413 Annotation: TPA_exp: hypothetical secreted protein 1652	156728	107884	128606	133785	140222	145325	192066	193905	211643	48332.1	50745.8	45332.1
0.00887966	1.0531	m.15863	m.15863	type:5prime_partial c37288.graph_c0:1093-254(-) NR_ID: XP_023225536.1 E-value: 1.6e-55 Identity: 486/723(67) Score: 575 Annotation: uncharacterized protein LOC111626404	32987.9	507972	124633	1.36733e+06	563760	308721	768814	188929	232895	1.62569e+06	944737	547394
6.72e-05	1.10961	m.15894	m.15894	type:5prime_partial c37308.graph_c1:1087-656(-) NR_ID: KFM74962.1 E-value: 1.3e-58 Identity: 393/432(90) Score: 599 Annotation: Ras-related protein Rab-5C, partial	35282.7	26392.7	57282.5	82517.4	68801.4	53384.2	95143	137871	98481.7	60240.8	82390.8	82636.4
8.99e-29	1.19444	m.15909	m.15909	type:complete c37322.graph_c0:2483-3295(+) NR_ID: Q4PM31.1 E-value: 2.4e-141 Identity: 786/810(97) Score: 1315 Annotation: RecName: Full=40S ribosomal protein S3a &gt;AAY66934.1 40S ribosomal protein S3a	75458.5	58120.4	53626.6	116762	121767	124541	54733.2	67460	63092.7	92073	84191.1	90036.2
4.39e-19	1.1724	m.15921	m.15921	type:complete c37324.graph_c0:167-1345(+) NR_ID: XP_002408195.1 E-value: 8.4e-156 Identity: 912/1017(89) Score: 1441 Annotation: translocation associated membrane protein, putative	111279	85906.7	82734.1	40279.3	28026.6	38584.4	41551.5	32191.7	40730.4	31201.4	20609.7	34344.9
6.13e-30	1.19676	m.15935	m.15935	type:complete c37330.graph_c0:91-708(+) NR_ID: ADC97464.1 E-value: 2.4e-106 Identity: 600/609(98) Score: 1012 Annotation: putative 60S ribosomal protein L13a, partial	46734.5	144370	145805	211771	223830	201063	105472	100996	113303	196508	184077	172030
0.000266524	1.0995	m.15941	m.15941	type:complete c37333.graph_c0:1221-712(-) NR_ID: AAY66846.1 E-value: 1.4e-35 Identity: 327/507(64) Score: 401 Annotation: vitamin K epoxide reductase complex subunit 1 precursor	5517.82	14077.6	12217.5	Filtered	6102.18	8688.73	14136.1	15024.7	18541.3	6607.52	7089.79	7708.62
9.62e-25	1.18595	m.15943	m.15943	type:complete c37334.graph_c0:94-870(+) NR_ID: XP_023216401.1 E-value: 1.6e-131 Identity: 744/774(96) Score: 1230 Annotation: 60S ribosomal protein L8	122286	156040	129158	210971	307566	303282	143233	159534	162312	240519	273361	276621
0.0063847	1.06216	m.15945	m.15945	type:complete c37335.graph_c0:3736-1607(-) NR_ID: XP_023217302.1 E-value: 7.6e-264 Identity: 1707/2157(79) Score: 2375 Annotation: WD and tetratricopeptide repeats protein 1-like	Filtered	Filtered	Filtered	3230.39	Filtered	Filtered	1318.02	Filtered	Filtered	1934.46	Filtered	Filtered
3.15e-06	1.12234	m.15955	m.15955	type:complete c37339.graph_c0:719-12(-) NR_ID: XP_013777505.1 E-value: 4.7e-53 Identity: 471/642(73) Score: 553 Annotation: exosome complex component RRP46-like	21913.6	81036.1	71700.1	Filtered	34513.3	25783.1	8471.72	42102.4	Filtered	Filtered	43741.7	12866.1
7.71e-07	1.1266	m.15971	m.15971	type:complete c37349.graph_c0:112-711(+) NR_ID: XP_023214914.1 E-value: 3.7e-99 Identity: 573/597(95) Score: 950 Annotation: ubiquitin-conjugating enzyme E2-22 kDa-like isoform X1	64083.3	51884.3	52620.1	11026	11178.3	22801.1	12626.1	14183.2	12342.7	19516.6	6120.24	17454
1.88e-18	1.17073	m.15981	m.15981	type:complete c37356.graph_c0:1032-676(-) NR_ID: XP_002410989.1 E-value: 6.9e-53 Identity: 348/354(98) Score: 549 Annotation: RNA polymerase II transcription elongation factor, putative	139761	145528	82523.4	62989.6	65841.4	70752.3	18106.4	14430.1	15573.7	64897.1	78957.7	84296
3.74e-06	1.12178	m.15984	m.15984	type:complete c37361.graph_c0:145-1464(+) NR_ID: XP_002404277.1 E-value: 9.4e-164 Identity: 1080/1344(80) Score: 1510 Annotation: ribosomal protein L38, putative	42376.2	27707.2	27740	29711.3	16676.9	26522.7	22578.3	29031.8	21607.9	18784.4	29127.1	11291.9
0.00479342	1.06738	m.15996	m.15996	type:internal c37369.graph_c0:1-378(+) NR_ID: XP_015782502.1 E-value: 4.5e-42 Identity: 300/378(79) Score: 456 Annotation: twitchin isoform X1	15230.8	11967.1	9737.92	3693.28	2138.5	Filtered	4587.44	12392.8	7213.44	Filtered	Filtered	9333.95
0.00164993	1.08048	m.16004	m.16004	type:complete c37376.graph_c0:1180-341(-) NR_ID: XP_002435509.1 E-value: 3.3e-98 Identity: 672/837(80) Score: 943 Annotation: Anamorsin, putative	26272.3	29642.2	37498.1	26502	26540.7	29144.5	10939	11612.2	20492.6	11992.4	18096.3	11915.9
0.0176573	1.02008	m.16007	m.16007	type:complete c37378.graph_c0:479-30(-) NR_ID: KFM64870.1 E-value: 1.6e-46 Identity: 336/405(82) Score: 495 Annotation: 6-pyruvoyl tetrahydrobiopterin synthase, partial	Filtered	Filtered	Filtered	3884.2	6769.62	Filtered	11831.5	8675.84	12505.1	14019.6	Filtered	18396.6
0.00713794	1.05962	m.16038	m.16038	type:5prime_partial c37397.graph_c0:2-670(+) NR_ID: XP_019873212.1 E-value: 3.8e-28 Identity: 222/303(73) Score: 338 Annotation: PREDICTED: LOW QUALITY PROTEIN: 39S ribosomal protein L35, mitochondrial	Filtered	Filtered	Filtered	16470	38760.2	45849.2	12829.7	29211.3	40064	Filtered	41472.6	52781.2
0.000121575	1.10592	m.16067	m.16067	type:5prime_partial c37407.graph_c0:2-2752(+) NR_ID: XP_022655446.1 E-value: 9.8e-139 Identity: 1419/2451(57) Score: 1297 Annotation: glutamate receptor ionotropic, kainate 3-like	12160.8	47548	27239.3	10039.8	5213.24	7074.38	14220.3	8245.57	28433.1	8906.92	16219.7	15984.1
4.43e-19	1.17239	m.16082	m.16082	type:complete c37413.graph_c0:152-1033(+) NR_ID: XP_023234238.1 E-value: 1.6e-79 Identity: 546/771(70) Score: 782 Annotation: valacyclovir hydrolase-like isoform X1	50869.6	70198.2	66067.9	105385	94996.2	87586.1	88750.6	94533.6	89185.5	88597	102779	94120.3
6.77e-15	1.16053	m.16123	m.16123	type:internal c37429.graph_c0:429-1(-) NR_ID: XP_002402404.1 E-value: 7.6e-14 Identity: 183/246(74) Score: 213 Annotation: reductase, putative	34738.2	17233.9	17126.9	52902.4	25284.8	40007	30902.7	42531.1	35881.8	21808.6	17073.5	8976.95
0.000633396	1.09027	m.16124	m.16124	type:complete c37430.graph_c0:1558-341(-) NR_ID: XP_002407802.1 E-value: 5.6e-171 Identity: 933/1071(87) Score: 1572 Annotation: chitinase, putative	26015.8	37738.2	28228	37603.6	25581.3	31083.1	27548.2	21266.7	19554.6	14814.1	18502.2	18759.8
1.06e-06	1.12569	m.16135	m.16135	type:5prime_partial c37436.graph_c0:656-141(-) NR_ID: XP_002405492.1 E-value: 6.1e-34 Identity: 255/300(85) Score: 387 Annotation: transmembrane protein 14C, putative	Filtered	17676.8	Filtered	183233	180768	155913	34542.5	66849.1	56880.8	55468.5	37407.8	49811.7
2.55e-36	1.20861	m.16150	m.16150	type:3prime_partial c37444.graph_c0:1146-1(-) NR_ID: AHC98657.1 E-value: 5.2e-134 Identity: 894/1146(78) Score: 1253 Annotation: serine protease inhibitor 6 RmS6	136341	190611	169628	287515	208998	247508	345526	329909	361034	62556.2	58445.7	70063.2
3.19e-23	1.18252	m.16167	m.16167	type:complete c37450.graph_c0:693-148(-) NR_ID: XP_002407976.1 E-value: 1.4e-60 Identity: 438/555(78) Score: 617 Annotation: protein involved in membrane traffic, putative	39366.5	72202.2	19011.8	51587.5	64935.3	62678	42154.7	48260.9	51252.1	25951.9	21992.9	24251.4
1.1e-26	1.19014	m.16170	m.16170	type:complete c37455.graph_c0:679-368(-) NR_ID: XP_002402608.1 E-value: 6.6e-52 Identity: 303/306(99) Score: 540 Annotation: enhancer of rudimentary, putative	465821	521158	388415	262890	308891	163210	42289.2	60288.3	54406.1	130237	148158	156005
5.31e-16	1.16387	m.16173	m.16173	type:3prime_partial c37458.graph_c0:270-605(+) NR_ID: XP_002435976.1 E-value: 3.2e-36 Identity: 303/324(93) Score: 405 Annotation: RNA polymerase II proteinral transcription factor BTF3, putative	28873.4	85253.9	221683	61700.6	57270.4	28029.9	76193.9	272546	41817.9	65814.1	107180	42597.7
9.22e-18	1.16887	m.16175	m.16175	type:complete c37460.graph_c0:869-111(-) NR_ID: XP_002436142.1 E-value: 3.0e-90 Identity: 579/675(85) Score: 874 Annotation: alpha-aspartyl dipeptidase, putative	67009.8	92974	81654.6	126972	120014	123207	81712.1	110579	113450	74461.2	90056.3	69732.6
5.96e-11	1.14684	m.16176	m.16176	type:complete c37461.graph_c0:1036-77(-) NR_ID: XP_002436144.1 E-value: 3.1e-76 Identity: 600/945(63) Score: 754 Annotation: salivary sulfotransferase, putative	57032.5	44930	55195.2	49446.2	53448.5	50572.9	30575	36882	29161.6	48787.9	40966.5	48482.6
9.74e-06	1.11839	m.16179	m.16179	type:5prime_partial c37462.graph_c0:971-21(-) NR_ID: BAF95090.1 E-value: 5.3e-177 Identity: 942/948(99) Score: 1623 Annotation: 2nd tick legumain	322971	265096	312129	44452.1	25033.3	36558.3	21496.2	31609.9	27883.3	40669	21801.2	37760.6
5.61e-15	1.16078	m.16181	m.16181	type:internal c37462.graph_c1:430-2(-) NR_ID: BAF95090.1 E-value: 1.8e-68 Identity: 393/399(98) Score: 684 Annotation: 2nd tick legumain	3701.31	2067.45	8761.49	Filtered	12089.3	11061.6	Filtered	10124.9	12073.8	Filtered	Filtered	2422.89
5.46e-13	1.15432	m.16196	m.16196	type:complete c37469.graph_c0:905-237(-) NR_ID: XP_002405182.1 E-value: 5.2e-78 Identity: 540/633(85) Score: 768 Annotation: vacuolar ATP synthase subunit E, putative	35138.3	88524.4	44899.9	21503.7	26050	20724.2	25746.4	24580.3	19257.6	16348.2	16397.6	22006.7
2.75e-29	1.19547	m.16207	m.16207	type:complete c37473.graph_c0:1264-149(-) NR_ID: ADG86641.1 E-value: 1.0e-219 Identity: 1113/1113(100) Score: 1992 Annotation: lysosomal acid phosphatase	108702	113360	120351	209246	186021	213412	384652	408906	412942	283819	271833	277722
0.000151244	1.10435	m.16216	m.16216	type:5prime_partial c37477.graph_c0:1096-425(-) NR_ID: XP_003785525.1 E-value: 1.9e-96 Identity: 549/576(95) Score: 927 Annotation: ADP-ribosylation factor-like protein 8B	83181.5	103854	33692.3	176676	42208.3	42101.8	93632.6	109312	55300.3	192807	28221.6	67268.5
0.000204075	1.10194	m.16224	m.16224	type:complete c37480.graph_c0:843-181(-) NR_ID: XP_002409225.1 E-value: 2.9e-105 Identity: 615/660(93) Score: 1003 Annotation: synbindin, putative	42364.1	39073.6	33603.8	25894.8	18943.3	16979.4	23598	18220.5	18693.1	25702.8	23032.2	23726.6
1.24e-16	1.16571	m.16230	m.16230	type:complete c37488.graph_c0:1269-730(-) NR_ID: XP_002414779.1 E-value: 1.3e-55 Identity: 429/552(77) Score: 574 Annotation: salivary lipid interacting protein, putative	84159.3	78894.3	83597.7	86889.7	73083	96768.2	69641.3	70622.5	77222.2	66395.4	54804.2	60767.8
6.42e-14	1.15743	m.16232	m.16232	type:complete c37490.graph_c0:309-3356(+) NR_ID: XP_023235223.1 E-value: 0.0e+00 Identity: 2319/2931(79) Score: 3355 Annotation: insulin-degrading enzyme-like	47981.1	51276.7	45671.5	34149.9	35899.7	39466.8	25111.8	27533.8	21047	40843.9	40602.8	34966.8
1.38e-15	1.16264	m.16240	m.16240	type:complete c37491.graph_c0:272-772(+) NR_ID: XP_002409435.1 E-value: 3.0e-86 Identity: 480/498(96) Score: 838 Annotation: sorting nexin, putative	51316.3	85260.7	107538	65468.2	67770.2	74988.4	106008	54546	51907	40403.5	39386.1	57041.2
1.36e-20	1.17624	m.16242	m.16242	type:complete c37492.graph_c0:109-1431(+) NR_ID: XP_002407853.1 E-value: 2.7e-211 Identity: 1230/1320(93) Score: 1920 Annotation: vacuolar sorting protein, putative	87097.5	80241.1	124201	57868.9	56506.6	52898.9	81386.3	62397	79951.1	63624.8	66771.9	73264.8
1.27e-09	1.14129	m.16264	m.16264	type:complete c37505.graph_c0:467-138(-) NR_ID: XP_002403787.1 E-value: 1.2e-46 Identity: 303/327(92) Score: 495 Annotation: conserved hypothetical protein	17582.9	15147.7	Filtered	50974.9	29897.8	19375.4	29067.6	35810.4	20341.6	60319.3	62451.9	38190.3
0.000179365	1.10301	m.16266	m.16266	type:internal c37506.graph_c0:1751-3(-) NR_ID: XP_002400193.1 E-value: 4.2e-212 Identity: 1383/1704(81) Score: 1928 Annotation: hypothetical protein IscW_ISCW017075	56642.1	47767.8	67380.5	17148.6	17740.8	22451.2	10607.5	23385.7	17336.9	16215	18551.3	13964.9
5.53e-13	1.1543	m.16272	m.16272	type:complete c37509.graph_c0:232-1320(+) NR_ID: KFM69687.1 E-value: 2.8e-129 Identity: 831/918(90) Score: 1212 Annotation: Erlin-2-B, partial	119437	107491	47942.9	26900.5	26805.6	26053.3	53346.5	41632.8	33113.2	34693	31825.4	33251
6.52e-06	1.11986	m.16274	m.16274	type:complete c37510.graph_c0:191-1603(+) NR_ID: XP_002413428.1 E-value: 5.6e-138 Identity: 951/1281(74) Score: 1288 Annotation: seryl-tRNA synthetase, putative	27876	25613.4	18874	29197.2	26900	26553.8	20035.8	19584.8	26672.2	30996.2	18715.9	18867.6
0.00765514	1.05781	m.16277	m.16277	type:5prime_partial c37511.graph_c0:2-694(+) NR_ID: XP_002409666.1 E-value: 2.1e-29 Identity: 330/570(57) Score: 349 Annotation: conserved hypothetical protein	121939	170472	137361	35698.8	29267.2	31078.7	24566.8	17179.6	14458.2	Filtered	Filtered	Filtered
2.95e-28	1.19339	m.16288	m.16288	type:5prime_partial c37517.graph_c0:685-161(-) NR_ID: XP_013786908.1 E-value: 2.2e-55 Identity: 360/381(94) Score: 572 Annotation: NHP2-like protein 1	1.20152e+06	822965	1.00516e+06	974087	1.01778e+06	922821	308324	338913	359499	869188	1.06293e+06	1.02304e+06
1.08e-10	1.14581	m.16301	m.16301	type:complete c37526.graph_c0:2581-4107(+) NR_ID: YP_588408.1 E-value: 1.7e-278 Identity: 1512/1524(99) Score: 2500 Annotation: ATPase subunit 1 (mitochondrion)	Filtered	Filtered	12595.2	17288.9	23998.9	51703.5	161504	100697	14611.7	541970	384490	356235
1.05e-05	1.1181	m.16303	m.16303	type:complete c37527.graph_c0:763-20(-) NR_ID: DAA34454.1 E-value: 1.1e-116 Identity: 642/678(94) Score: 1102 Annotation: TPA_inf: mitochondrial ribosomal protein L24	55229.5	53965.5	60546.4	31393.3	19438.7	30886.5	4197.66	16164.7	25631.7	Filtered	25348.2	70556.1
4.02e-24	1.18456	m.16321	m.16321	type:5prime_partial c37538.graph_c0:2-3388(+) NR_ID: XP_002434225.1 E-value: 0.0e+00 Identity: 3120/3252(95) Score: 5140 Annotation: Exportin-7-A, putative	24076.5	22852.9	24146.8	20533.5	22538.9	26679.3	19271.6	19027.3	20133.4	20894.3	22138.2	22507.8
7.6e-13	1.15383	m.16336	m.16336	type:complete c37542.graph_c0:41-745(+) NR_ID: XP_013790362.1 E-value: 1.5e-112 Identity: 660/693(95) Score: 1066 Annotation: proteasome subunit alpha type-2	43809.5	46456.6	43837.9	42337.3	35072.3	22514	29115.5	39478.1	37914.1	67476.6	74655.8	69893.1
9.77e-37	1.20934	m.16337	m.16337	type:complete c37543.graph_c0:1216-518(-) NR_ID: XP_002400518.1 E-value: 7.8e-101 Identity: 600/699(85) Score: 965 Annotation: thioredoxin-dependent peroxide reductase	251073	268866	229755	243644	248502	230735	259311	266784	265370	339130	320421	282690
0.000764181	1.08829	m.16346	m.16346	type:complete c37547.graph_c0:1952-891(-) NR_ID: XP_002408729.1 E-value: 9.2e-162 Identity: 933/1017(91) Score: 1492 Annotation: endophilin-B1, putative	14397.3	22687.8	21063.9	26126.2	23911.4	13805.1	30764.8	22426.8	18733.4	26410.2	17896.8	Filtered
1.74e-11	1.1489	m.16349	m.16349	type:5prime_partial c37549.graph_c0:2-319(+) NR_ID: XP_002434451.1 E-value: 4.2e-38 Identity: 255/297(85) Score: 421 Annotation: pyruvate dehydrogenase, putative	Filtered	8420.23	14068.8	126090	91892.5	62242.4	58304.8	42722.4	31934.2	50507.1	56191.8	5903.54
1.9e-11	1.14876	m.16352	m.16352	type:complete c37552.graph_c0:686-297(-) NR_ID: ABZ89554.1 E-value: 1.8e-67 Identity: 387/387(100) Score: 675 Annotation: cystatin	424695	365180	246090	47853.9	59448	57242.5	52630.3	43628.6	36302	24310.4	23237.2	13252.4
0.0108674	1.04339	m.16370	m.16370	type:complete c37563.graph_c0:672-1925(+) NR_ID: XP_022238391.1 E-value: 3.5e-120 Identity: 840/1089(77) Score: 1134 Annotation: putative sodium-coupled neutral amino acid transporter 7	11630.3	7580.85	9391.49	Filtered	Filtered	Filtered	Filtered	Filtered	Filtered	Filtered	Filtered	Filtered
1.49e-20	1.17614	m.16373	m.16373	type:complete c37564.graph_c0:138-488(+) NR_ID: XP_002415521.1 E-value: 1.9e-31 Identity: 306/348(87) Score: 364 Annotation: vacuolar H+-ATPase V1 sector, subunit G, putative	65924.9	67232	53599.9	52825.4	55485.6	57709.2	47464.6	41047	49742.1	51326	32817.8	50841.9
0.000280113	1.09902	m.16376	m.16376	type:internal c37566.graph_c0:537-1(-) NR_ID: XP_002406105.1 E-value: 2.5e-62 Identity: 456/540(84) Score: 632 Annotation: ABC transporter, putative	1834.26	1305.12	Filtered	32187.5	38436.5	17039.8	60485.7	26919	9468.75	108651	51691.1	23586.6
2.36e-06	1.12327	m.16381	m.16381	type:complete c37569.graph_c0:850-299(-) NR_ID: XP_002436042.1 E-value: 1.8e-100 Identity: 543/549(98) Score: 961 Annotation: peptidyl-prolyl cis-trans isomerase H (PPIH), putative	12037.3	4526.16	39751.4	20772.9	34100.5	33831.6	24383.8	21843.3	23686.6	76277.1	48328.9	54261.2
1.4e-15	1.16262	m.16382	m.16382	type:5prime_partial c37570.graph_c0:1008-190(-) NR_ID: XP_002404452.1 E-value: 2.1e-65 Identity: 570/816(69) Score: 660 Annotation: RNA-binding protein, putative	34185.7	24656.4	20395.5	107677	98382.2	92598.3	18978.2	29047.1	26230.7	34361.7	13479.3	33192
2.29e-24	1.18511	m.16412	m.16412	type:5prime_partial c37583.graph_c0:2-796(+) NR_ID: KFM76719.1 E-value: 1.9e-66 Identity: 492/648(75) Score: 669 Annotation: Eukaryotic translation initiation factor 3 subunit K, partial	75508.8	49360.8	67707.9	66489.4	59417.1	64115.6	33318.7	20799.8	24962.2	56381.9	57951.8	48977.8
0.00271607	1.07505	m.16433	m.16433	type:complete c37602.graph_c0:2139-1378(-) NR_ID: XP_002411410.1 E-value: 3.6e-67 Identity: 504/720(70) Score: 675 Annotation: conserved hypothetical protein	Filtered	Filtered	Filtered	Filtered	Filtered	Filtered	Filtered	Filtered	Filtered	24688.5	28984.6	16069
0.00254703	1.07579	m.16438	m.16438	type:complete c37604.graph_c0:1052-246(-) NR_ID: XP_013780570.1 E-value: 1.7e-38 Identity: 480/759(63) Score: 428 Annotation: dysbindin-like isoform X1	43828.4	18838.6	574887	14111.1	227114	222374	18947.1	20145.7	75475.4	25113.4	67084.3	143428
4.15e-08	1.134	m.16443	m.16443	type:complete c37608.graph_c0:727-158(-) NR_ID: XP_002400848.1 E-value: 3.9e-66 Identity: 432/567(76) Score: 665 Annotation: 39S ribosomal protein L49, putative	24273.4	14250	22691.3	43270.7	34484.5	56161.5	9690.51	Filtered	11390.3	15789.7	18789.5	11061.4
6.58e-12	1.15048	m.16464	m.16464	type:complete c37613.graph_c0:636-214(-) NR_ID: XP_002434728.1 E-value: 4.6e-48 Identity: 324/408(79) Score: 508 Annotation: secreted protein, putative	123903	74826	53272.4	132690	111242	84273.5	62716.2	51096	56918.7	43486.8	53454.7	54228.2
5.49e-20	1.17472	m.16471	m.16471	type:complete c37617.graph_c0:232-810(+) NR_ID: XP_013778572.1 E-value: 1.0e-106 Identity: 576/576(100) Score: 1015 Annotation: ras-related protein Rac1	62178.1	86768.3	66963.1	81752.7	65600.5	82501.5	73825.3	77405.8	81100.2	95577.1	99521.2	91023.9
0.00246488	1.07616	m.16472	m.16472	type:complete c37618.graph_c0:118-690(+) NR_ID: XP_015906575.1 E-value: 6.8e-95 Identity: 561/570(98) Score: 913 Annotation: AP-3 complex subunit sigma-2-like	Filtered	51670.8	Filtered	17964.5	5428.96	9712.76	24175	7226.48	Filtered	Filtered	Filtered	Filtered
2.92e-09	1.13966	m.16482	m.16482	type:complete c37623.graph_c0:1301-750(-) NR_ID: XP_002413097.1 E-value: 2.3e-95 Identity: 534/549(97) Score: 917 Annotation: ubiquitin protein ligase, putative	84060.8	178450	245253	Filtered	43316.8	17087.2	Filtered	Filtered	29141.7	Filtered	Filtered	32583.6
8.24e-21	1.17678	m.16483	m.16483	type:5prime_partial c37624.graph_c0:2-484(+) NR_ID: XP_002409742.1 E-value: 1.1e-32 Identity: 315/498(63) Score: 376 Annotation: sulfotransferase, putative	83598.4	66455.4	62894.7	148828	103656	124703	114199	79931.9	79368.9	72909.2	76919.1	65512.4
6.48e-18	1.16928	m.16488	m.16488	type:complete c37626.graph_c0:2782-152(-) NR_ID: XP_002403006.1 E-value: 0.0e+00 Identity: 2001/2271(88) Score: 3270 Annotation: dimethylglycine dehydrogenase, putative	42336.5	38741.5	40529.3	77785.2	79028	90268.7	69359.8	67144	69771.3	102341	103223	103169
1.63e-25	1.18763	m.16501	m.16501	type:complete c37631.graph_c0:1796-1329(-) NR_ID: DAA34110.1 E-value: 1.2e-60 Identity: 390/432(90) Score: 617 Annotation: TPA_exp: 3-hydroxyacyl-CoA dehydrogenase	98124	94781.9	98482.6	57537.9	54680.8	57049.6	69542.4	45916.6	44944.5	28962.3	30620	24972.5
2.53e-19	1.17302	m.16502	m.16502	type:complete c37631.graph_c0:928-509(-) NR_ID: KFM79276.1 E-value: 1.9e-46 Identity: 336/411(81) Score: 494 Annotation: Lambda-crystallin-like protein, partial	69481.8	117333	79207.6	176505	87760.1	122249	127610	120757	99286.2	123677	96437.9	88925.5
0.0166502	1.02224	m.16503	m.16503	type:complete c37633.graph_c0:1704-4481(+) NR_ID: XP_002416521.1 E-value: 8.4e-247 Identity: 1428/1683(84) Score: 2229 Annotation: conserved hypothetical protein	24789	Filtered	Filtered	20321.7	19653.5	21330.1	21762.9	18338.5	Filtered	4213.91	15423.8	10729.8
9.15e-30	1.19642	m.16504	m.16504	type:complete c37633.graph_c0:1272-802(-) NR_ID: XP_002416520.1 E-value: 3.9e-80 Identity: 459/468(98) Score: 785 Annotation: 40S ribosomal protein S10, putative	23413.2	43314	52832.4	240895	269740	306011	90913.8	96146.6	98303.1	141612	198307	241689
2.58e-20	1.17555	m.16548	m.16548	type:complete c37654.graph_c0:174-791(+) NR_ID: XP_002434211.1 E-value: 5.3e-101 Identity: 564/615(91) Score: 966 Annotation: sarcoplasmic calcium-binding proteins I, III, and IV, putative	7489.92	11241.7	12263.3	69279.8	50851.1	43704.1	43624.7	55693.4	59873.2	60402.5	63756.9	53449.6
6.04e-17	1.1666	m.16554	m.16554	type:complete c37657.graph_c0:2498-1749(-) NR_ID: XP_002409441.1 E-value: 6.7e-50 Identity: 459/738(62) Score: 526 Annotation: short chain alcohol dehydrogenase, putative	65390.3	103313	77651	66497.9	77309.3	39190.6	65264.9	69345.2	65572.3	135988	158270	178616
9.21e-15	1.16012	m.16566	m.16566	type:complete c37663.graph_c0:4475-1659(-) NR_ID: XP_002433752.1 E-value: 0.0e+00 Identity: 2685/2823(95) Score: 4200 Annotation: AP-2 complex subunit alpha-1, putative	41653.8	37049.5	27545.5	50455.2	42571.8	35221.6	51619.9	43362.3	38841.9	48967.5	41560.2	40239.2
1.73e-07	1.13058	m.16579	m.16579	type:5prime_partial c37665.graph_c0:1247-249(-) NR_ID: XP_002410845.1 E-value: 6.0e-62 Identity: 573/897(63) Score: 631 Annotation: 39S ribosomal protein L46, putative	14272.3	10746.8	9127.94	18206	20178.1	14394.7	10939.2	14825.6	13593.9	17835.2	12488.8	8706.2
9.97e-24	1.18367	m.16606	m.16606	type:complete c37687.graph_c0:309-824(+) NR_ID: XP_002414795.1 E-value: 6.5e-36 Identity: 276/339(81) Score: 404 Annotation: thiamin pyrophosphokinase, putative	90314.5	66175.4	64918.9	136065	93956.3	64764.7	75058.2	65579.6	61303.9	119176	118458	107431
1.73e-18	1.17083	m.16617	m.16617	type:complete c37693.graph_c0:2155-422(-) NR_ID: XP_002407409.1 E-value: 2.7e-267 Identity: 1428/1515(94) Score: 2404 Annotation: IMP-GMP specific 5&apos;-nucleotidase, putative	62181.6	66494.4	78068	56925.2	62415.1	61469.7	48897.3	50287.8	61672.7	93703.1	94611.7	118076
4.69e-19	1.17233	m.16636	m.16636	type:complete c37703.graph_c0:370-1413(+) NR_ID: XP_002404453.1 E-value: 1.3e-59 Identity: 396/438(90) Score: 611 Annotation: conserved hypothetical protein	37626	16585.1	9144.12	67585.5	86076.8	84578.5	73634	73363	67288.5	101729	89536.1	87423.3
2.72e-15	1.16175	m.16650	m.16650	type:5prime_partial c37709.graph_c0:3-842(+) NR_ID: XP_013773839.1 E-value: 2.0e-95 Identity: 624/795(78) Score: 919 Annotation: LOW QUALITY PROTEIN: 26S proteasome non-ATPase regulatory subunit 8-like	94570.3	91545.4	79697.9	99708.7	82451.3	104203	61807.3	66027.4	61860.6	82349	112803	102167
0.000226548	1.10102	m.16660	m.16660	type:complete c37713.graph_c0:105-1031(+) NR_ID: BAH03485.1 E-value: 2.6e-184 Identity: 918/924(99) Score: 1686 Annotation: tick serine proteinase	40681.1	34057.5	35559.9	5809.04	15291	11523.2	Filtered	Filtered	Filtered	Filtered	Filtered	8514.27
2.61e-06	1.12295	m.16675	m.16675	type:5prime_partial c37723.graph_c0:2433-370(-) NR_ID: XP_021431072.1 E-value: 2.4e-36 Identity: 564/1182(47) Score: 413 Annotation: eukaryotic translation initiation factor 2-alpha kinase 1-like	40405.9	273563	7426.23	16968	23146.4	32707.4	6907.9	Filtered	Filtered	3918.34	9318.85	25411.1
0.000100118	1.10721	m.16679	m.16679	type:5prime_partial c37727.graph_c0:3-3284(+) NR_ID: XP_002415967.1 E-value: 4.1e-192 Identity: 2121/3108(68) Score: 1758 Annotation: CDC42 binding protein kinase alpha, putative	29858.1	38557.6	28631	13426.5	10370.2	17433	14085.7	18009.5	16526.5	13567.6	13755.2	14704.2
1.96e-08	1.13568	m.16697	m.16697	type:3prime_partial c37734.graph_c0:2337-1(-) NR_ID: XP_022242425.1 E-value: 0.0e+00 Identity: 1986/2337(84) Score: 2942 Annotation: LOW QUALITY PROTEIN: E3 ubiquitin-protein ligase HUWE1-like	41109.6	52407.2	55558.3	13247.9	19577.5	17149.2	18904.8	17306.3	18997.5	23746.7	24870.8	22580.5
0.0014605	1.08173	m.16720	m.16720	type:complete c37747.graph_c0:114-1037(+) NR_ID: XP_023230512.1 E-value: 1.2e-101 Identity: 603/717(84) Score: 973 Annotation: lariat debranching enzyme-like	2167.45	2931.97	NaN	6205.55	1029.52	5560.45	2531.07	1018.49	Filtered	Filtered	Filtered	1905.79
3.36e-10	1.14378	m.16748	m.16748	type:complete c37757.graph_c0:412-945(+) NR_ID: XP_002408092.1 E-value: 1.0e-60 Identity: 438/522(83) Score: 618 Annotation: conserved hypothetical protein	43675.2	42994.7	33452.3	27956.5	11734.6	1541.13	27728.2	23762	2306.56	4404.04	Filtered	Filtered
9.11e-16	1.16318	m.16752	m.16752	type:5prime_partial c37761.graph_c0:3-569(+) NR_ID: AQX36323.1 E-value: 1.3e-21 Identity: 264/459(57) Score: 281 Annotation: Reeler domain-containing gut protein	163268	168743	116657	65352.4	74869.7	85953.4	92918.8	48648.9	97938.3	9321.74	10506.3	15749.2
0.013006	1.03269	m.16755	m.16755	type:complete c37763.graph_c0:184-1128(+) NR_ID: XP_002403847.1 E-value: 1.6e-120 Identity: 759/942(80) Score: 1136 Annotation: conserved hypothetical protein	Filtered	Filtered	Filtered	8647.34	12775.3	13444.4	12676.7	16029.5	Filtered	23775	30970.4	29781
4.2e-19	1.17245	m.16756	m.16756	type:5prime_partial c37764.graph_c0:1-888(+) NR_ID: XP_012257012.1 E-value: 1.8e-65 Identity: 492/717(68) Score: 661 Annotation: 6-phosphogluconolactonase	73797.9	91184.2	71287.2	99419.8	88644.8	96618.7	41401.1	43893.4	46499.6	132928	140989	125847
7.21e-13	1.1539	m.16771	m.16771	type:complete c37773.graph_c0:2194-938(-) NR_ID: XP_013781387.1 E-value: 6.2e-141 Identity: 879/1140(77) Score: 1313 Annotation: group XV phospholipase A2-like	196593	160102	196317	14347.4	14340.5	15953.4	12668.6	11834.3	12048.9	23765.8	33718.8	26137.5
3.73e-25	1.18685	m.16779	m.16779	type:5prime_partial c37777.graph_c0:1668-241(-) NR_ID: KDR15061.1 E-value: 1.7e-150 Identity: 1008/1404(71) Score: 1396 Annotation: Puromycin-sensitive aminopeptidase	45482.7	38346.3	37818.3	48630.4	45328.4	39301	42152.4	52336	51141.3	87748	101235	104853
0.000256831	1.09986	m.16787	m.16787	type:complete c37780.graph_c0:20-1279(+) NR_ID: XP_002433762.1 E-value: 4.7e-104 Identity: 720/927(77) Score: 995 Annotation: 39S ribosomal protein L39, putative	16492.9	11337	9618.16	65943.7	22627.8	11496.5	57707.5	26460.4	34848	77490	16254	39970.1
0.00169471	1.08021	m.16791	m.16791	type:complete c37781.graph_c1:674-171(-) NR_ID: XP_023236469.1 E-value: 8.0e-23 Identity: 288/429(67) Score: 291 Annotation: biogenesis of lysosome-related organelles complex 1 subunit 3-like	39373.3	28554.5	38994	13372.3	20846.2	15534.2	14805.2	11395.3	4806.99	9029.51	4784.82	12134
2.47e-12	1.15202	m.16809	m.16809	type:complete c37788.graph_c0:67-951(+) NR_ID: XP_002410265.1 E-value: 7.0e-30 Identity: 267/366(72) Score: 354 Annotation: cuticular protein, putative	81111.4	66922	94870.9	151917	165052	175045	69629.7	34689.4	62247.5	348528	386474	312069
4.83e-18	1.16963	m.16820	m.16820	type:complete c37793.graph_c0:308-1057(+) NR_ID: ERL85350.1 E-value: 1.4e-71 Identity: 534/717(74) Score: 713 Annotation: hypothetical protein D910_02770	32445.9	40954.4	46478	34916.5	31119.2	26890.9	36377.2	39080.8	28081.3	14556.2	22361	24928.5
2.35e-12	1.1521	m.16824	m.16824	type:complete c37796.graph_c0:1770-52(-) NR_ID: XP_002409005.1 E-value: 9.0e-199 Identity: 1377/1764(78) Score: 1813 Annotation: GTP-binding protein mmr1, putative	27743.4	28007.1	19992.7	31697	30039.4	25683	23174	15147.2	17861.3	36830.6	24163.9	25950.7
4.75e-07	1.12794	m.16836	m.16836	type:5prime_partial c37802.graph_c0:1-459(+) NR_ID: DAA34591.1 E-value: 8.0e-46 Identity: 306/321(95) Score: 489 Annotation: TPA_exp: ubiquinol cytochrome c reductase subunit QCR7	Filtered	36613.1	16536.3	20044.2	23276.8	24729	18316.9	26428.5	23618.7	26138	31093	32008.1
1.04e-32	1.20208	m.16878	m.16878	type:complete c37825.graph_c0:1088-48(-) NR_ID: XP_002404365.1 E-value: 5.8e-108 Identity: 648/741(87) Score: 1028 Annotation: conserved hypothetical protein	302059	293745	255554	130414	138206	126554	165170	170673	174273	177518	152674	142484
2.39e-07	1.12976	m.16897	m.16897	type:5prime_partial c37838.graph_c0:1306-89(-) NR_ID: XP_013779544.1 E-value: 9.4e-118 Identity: 846/1194(70) Score: 1113 Annotation: NADH dehydrogenase	33920.2	40455.9	35128.9	28200.6	28060.6	28465.6	40389.3	42163.3	38313.6	30464.4	27719.7	28044.9
2.29e-26	1.18946	m.16962	m.16962	type:complete c37876.graph_c0:1709-1059(-) NR_ID: DAA34468.1 E-value: 3.3e-69 Identity: 507/636(79) Score: 692 Annotation: TPA_exp: RNA-binding protein LARK	127270	101740	111899	103880	98751	80205.1	71425.2	71785.6	62529.4	84386.1	84596.9	68958.2
3.96e-06	1.12159	m.16967	m.16967	type:complete c37880.graph_c0:1071-364(-) NR_ID: XP_002408366.1 E-value: 2.6e-67 Identity: 435/519(83) Score: 676 Annotation: conserved hypothetical protein	79519.8	47300.2	1835.17	51915.4	48025.6	45325.3	65017.9	72163.7	59329.3	44283.1	45555.7	44619.4
0.00291192	1.07422	m.16981	m.16981	type:complete c37886.graph_c0:841-260(-) NR_ID: XP_002433953.1 E-value: 1.1e-52 Identity: 378/426(88) Score: 549 Annotation: molybdenum cofactor biosynthesis pathway protein, putative	25352.9	30458	18992.7	10015.2	10534	9055.6	5450.5	4813.53	8285.82	Filtered	5592.92	5485.48
0.00618449	1.06282	m.16982	m.16982	type:internal c37887.graph_c0:2631-1(-) NR_ID: XP_002411438.1 E-value: 1.7e-209 Identity: 1551/2721(57) Score: 1907 Annotation: neurogenic locus notch, putative	11230.1	2915.96	25845.2	8302.87	8762.78	1916.97	16190.9	13251.9	14414.9	Filtered	Filtered	Filtered
4.68e-21	1.17738	m.16985	m.16985	type:complete c37888.graph_c0:279-1556(+) NR_ID: XP_002412111.1 E-value: 7.1e-92 Identity: 993/1296(76) Score: 890 Annotation: nucleotide excision repair factor NEF2, RAD23 component, putative	213513	85118.1	81440.3	68331.6	75000.7	72244.4	68592.6	88687.3	87466.6	85041.9	105897	106070
3.42e-05	1.1131	m.17009	m.17009	type:internal c37894.graph_c1:387-1(-) NR_ID: AAP06152.1 E-value: 7.5e-69 Identity: 387/387(100) Score: 687 Annotation: similar to GenBank Accession Number L06232 beta-tubulin in Xenopus laevis	94436.9	51314.9	61974.8	42801.5	61655.4	92739.5	31493.3	44766.5	54264	37361.7	47180	69311.9
0.000545925	1.09188	m.17062	m.17062	type:complete c37919.graph_c0:3160-1550(-) NR_ID: XP_002407798.1 E-value: 2.7e-266 Identity: 1395/1572(88) Score: 2395 Annotation: chitinase, putative	31337.6	38507.5	48536.8	131188	8580.93	124420	10725	174285	9399.88	117514	110677	106037
0.00049718	1.09291	m.17070	m.17070	type:complete c37922.graph_c0:2230-389(-) NR_ID: XP_023228206.1 E-value: 2.0e-236 Identity: 1497/1845(81) Score: 2138 Annotation: negative elongation factor B-like	22403	7265.11	19989.9	8804.03	10848.3	9423.68	8404.86	6020.13	6240.76	11305.4	6421.14	Filtered
3.44e-07	1.12881	m.17076	m.17076	type:complete c37925.graph_c0:1508-657(-) NR_ID: XP_002413686.1 E-value: 5.2e-123 Identity: 675/720(93) Score: 1157 Annotation: matricellular protein osteonectin/SPARC/BM-40, putative	139766	72373.7	87220.1	13224.1	12225.5	17207.2	Filtered	12654.1	Filtered	528075	Filtered	14517.8
9.23e-05	1.10772	m.17084	m.17084	type:complete c37928.graph_c0:1048-1638(+) NR_ID: XP_021001603.1 E-value: 6.8e-05 Identity: 114/153(74) Score: 137 Annotation: tRNA selenocysteine 1-associated protein 1	16467	24881.3	32391.4	98274.3	78802.6	84495.7	27824.5	27314	25353.8	Filtered	46707.2	50726.3
1.5e-12	1.1528	m.1709	m.1709	type:complete c18073.graph_c0:487-104(-) NR_ID: XP_002434993.1 E-value: 2.9e-41 Identity: 318/339(93) Score: 449 Annotation: programmed cell death, putative	53060.4	32930.9	59804.3	95191.3	88081.4	92611.8	77381.3	72088.1	87588.6	90299.9	85888.5	84067.5
2.66e-07	1.12948	m.17094	m.17094	type:complete c37933.graph_c0:288-1409(+) NR_ID: XP_002400995.1 E-value: 2.3e-203 Identity: 1074/1119(95) Score: 1851 Annotation: pantothenate kinase PanK, putative	44620.7	59727.5	71477.2	2964.56	4658.36	836.668	4406.23	3765.55	2103.62	2771.22	3882.63	3163.31
1.88e-07	1.13036	m.17099	m.17099	type:complete c37937.graph_c0:301-726(+) NR_ID: AGB35873.1 E-value: 1.5e-30 Identity: 294/423(69) Score: 357 Annotation: gut cystatin	272054	2691.59	27841.3	366076	71188	43218.8	260331	91154.9	39966.2	38242.6	44417.9	24246.3
1.61e-15	1.16244	m.17100	m.17100	type:complete c37938.graph_c0:171-779(+) NR_ID: XP_002403700.1 E-value: 3.3e-95 Identity: 540/552(97) Score: 916 Annotation: calponin, putative	49485.6	71394.5	72038.9	68129.1	64338.6	59179.6	26958.4	19490.2	19869.1	45588	40816.1	36993.8
2.79e-05	1.11405	m.17114	m.17114	type:5prime_partial c37945.graph_c0:3-479(+) NR_ID: XP_002404501.1 E-value: 4.9e-54 Identity: 378/456(82) Score: 560 Annotation: 39S ribosomal protein L23, putative	6454.89	4668.72	12953.9	38380.5	28354.8	27477.7	69161.8	22132.7	26827.1	NaN	22971.7	43696.8
4.07e-06	1.12149	m.17117	m.17117	type:complete c37947.graph_c0:114-1010(+) NR_ID: XP_002414506.1 E-value: 1.2e-141 Identity: 819/894(91) Score: 1318 Annotation: vesicle coat complex COPI, epsilon subunit, putative	47723	78542.5	85924.7	40971.7	46943.3	50777.1	7074.86	6511.79	10000.1	29566.3	26718.4	30192.4
6.75e-05	1.10958	m.17124	m.17124	type:5prime_partial c37954.graph_c0:1254-241(-) NR_ID: XP_013787866.1 E-value: 4.2e-79 Identity: 660/954(69) Score: 779 Annotation: vacuolar protein sorting-associated protein VTA1 homolog	22462.3	50308.1	44260.6	45445.8	57663	47798.6	38296.2	49861.7	47215.3	32545.1	32925.1	39998.8
0.00589309	1.06377	m.17129	m.17129	type:3prime_partial c37956.graph_c0:89-847(+) NR_ID: KFM78911.1 E-value: 4.0e-34 Identity: 258/345(74) Score: 390 Annotation: Protein TMED8, partial	17066.6	25273.7	22280	862.775	Filtered	3680.77	1230.25	Filtered	4066.96	1201.05	Filtered	5000.05
6.09e-14	1.1575	m.17140	m.17140	type:complete c37962.graph_c0:247-816(+) NR_ID: XP_002407233.1 E-value: 2.7e-43 Identity: 315/369(85) Score: 468 Annotation: secreted salivary gland peptide, putative	75334.4	196653	228201	194318	229865	218730	5000.18	8973.74	8710.09	147662	132825	160717
7.78e-05	1.10876	m.1715	m.1715	type:complete c18082.graph_c0:1280-369(-) NR_ID: XP_013779577.1 E-value: 3.4e-173 Identity: 885/900(98) Score: 1590 Annotation: serine/threonine-protein phosphatase 6 catalytic subunit isoform X1	65622.1	69189.9	48820.9	40419	41673.8	40128.8	28504.1	21643.6	21490.6	83496.8	63516.8	55875.7
3.32e-11	1.14783	m.17161	m.17161	type:complete c37977.graph_c0:1155-241(-) NR_ID: XP_015910218.1 E-value: 6.0e-117 Identity: 714/912(78) Score: 1105 Annotation: probable very-long-chain enoyl-CoA reductase art-1	137453	153928	117124	22823.1	25042	20155.4	38381.9	32488.7	28681.1	21184.1	14385.5	10889.7
0.00163254	1.08059	m.17165	m.17165	type:5prime_partial c37979.graph_c0:879-109(-) NR_ID: XP_002412631.1 E-value: 9.1e-42 Identity: 357/537(66) Score: 456 Annotation: conserved hypothetical protein	1737.14	3048.89	Filtered	3581.57	11279.1	4097.21	5731.63	4524.56	Filtered	Filtered	Filtered	Filtered
1.58e-26	1.1898	m.17176	m.17176	type:complete c37984.graph_c0:263-805(+) NR_ID: XP_002410067.1 E-value: 1.7e-34 Identity: 402/540(74) Score: 392 Annotation: alternative splicing factor SRp20/9G8, putative	60365.1	54657.5	70355.1	94939.7	77097.3	86008.8	86417.4	68015.4	94357.9	98030	82889.1	86143.4
0.00935057	1.05106	m.17183	m.17183	type:complete c37986.graph_c0:484-999(+) NR_ID: XP_002415003.1 E-value: 2.5e-72 Identity: 429/513(83) Score: 718 Annotation: conserved hypothetical protein	29144.3	10575.2	13219.8	9658.89	6905.32	5397.42	75044.8	3695.55	5397.4	6273.46	13077.3	12055.7
3.06e-31	1.19929	m.17188	m.17188	type:complete c37990.graph_c0:1725-100(-) NR_ID: XP_020618234.1 E-value: 4.2e-81 Identity: 879/1608(54) Score: 798 Annotation: 4-coumarate--CoA ligase 4-like	107840	109415	107592	134292	132565	129043	116490	108550	110571	145416	116548	118567
0.0102684	1.04663	m.17206	m.17206	type:complete c37998.graph_c0:406-819(+) NR_ID: XP_002416497.1 E-value: 4.4e-27 Identity: 258/411(62) Score: 327 Annotation: hypothetical protein IscW_ISCW023917	Filtered	Filtered	Filtered	20146.6	12332.3	23358	Filtered	Filtered	3357.59	Filtered	Filtered	Filtered
3.27e-05	1.11332	m.17212	m.17212	type:complete c38002.graph_c0:1057-584(-) NR_ID: XP_019629276.1 E-value: 4.7e-49 Identity: 363/453(80) Score: 517 Annotation: PREDICTED: mitotic spindle-associated MMXD complex subunit MIP18-like	108237	97475.9	147808	18500.1	15862.9	22486.2	14130.8	5265.1	11477.8	19675.1	10746.7	16577.5
1.13e-21	1.17887	m.17222	m.17222	type:complete c38006.graph_c0:2506-1439(-) NR_ID: KFM63435.1 E-value: 1.2e-89 Identity: 732/1053(69) Score: 870 Annotation: Poly(ADP-ribose) glycohydrolase ARH3, partial	39286.4	65207.8	49707.7	35396.9	32772.2	33645.4	28887.2	32906.6	33305.7	48143.4	53621	46753.5
0.000241696	1.10043	m.17250	m.17250	type:complete c38026.graph_c0:1039-332(-) NR_ID: XP_013775473.1 E-value: 3.7e-42 Identity: 348/588(59) Score: 459 Annotation: thiopurine S-methyltransferase-like isoform X1	180405	64062	65000.7	2968.57	6753.51	961.421	6938.52	Filtered	3279.91	17479.1	Filtered	Filtered
5.08e-13	1.15443	m.17265	m.17265	type:complete c38031.graph_c0:2719-902(-) NR_ID: XP_002408276.1 E-value: 2.3e-160 Identity: 1095/1335(82) Score: 1482 Annotation: conserved hypothetical protein	29215.6	38120.2	33128.2	32578.3	37860.6	42076.7	40260.3	28911.8	38678.5	32817.1	27614.2	31740
4.52e-17	1.16695	m.17274	m.17274	type:5prime_partial c38037.graph_c0:1-1737(+) NR_ID: XP_002408207.1 E-value: 2.1e-248 Identity: 1368/1530(89) Score: 2241 Annotation: phosphoglycerate mutase, putative	67509.7	72120.4	93871.5	123898	131503	128995	133566	134361	126938	80044.3	86420.6	86321.3
0.00315407	1.07324	m.17290	m.17290	type:complete c38044.graph_c0:5018-3465(-) NR_ID: AHH29556.1 E-value: 5.9e-266 Identity: 1434/1551(92) Score: 2392 Annotation: phosphatidylinositol triP phosphatase	8621.23	Filtered	Filtered	7049.85	8852.35	7298.26	13416.8	14995.7	7913.52	31258.5	7862.61	16186.9
5.26e-13	1.15438	m.17294	m.17294	type:5prime_partial c38046.graph_c0:1586-981(-) NR_ID: DAA34563.1 E-value: 8.1e-70 Identity: 531/540(98) Score: 697 Annotation: TPA_exp: heterochromatin-associated protein HP1	49496.3	51260.1	77429.8	74609.5	29346.6	46842.1	78118.5	49768.6	41325	80850.9	71445.4	70783.9
0.00150841	1.0814	m.17301	m.17301	type:complete c38049.graph_c0:367-789(+) NR_ID: BAK20441.1 E-value: 1.2e-75 Identity: 420/420(100) Score: 746 Annotation: lysozyme	Filtered	Filtered	Filtered	Filtered	22538.2	22575.5	Filtered	14308.7	9579.39	Filtered	6247.91	Filtered
0.00574054	1.06427	m.17318	m.17318	type:5prime_partial c38057.graph_c0:1491-472(-) NR_ID: XP_023242562.1 E-value: 2.7e-102 Identity: 693/900(77) Score: 979 Annotation: uridine phosphorylase 1-like isoform X1	42026.9	Filtered	Filtered	Filtered	38801.2	73654.9	35960.2	39321.8	116097	Filtered	39810.1	Filtered
9.17e-20	1.17415	m.17326	m.17326	type:5prime_partial c38061.graph_c0:1-555(+) NR_ID: XP_002434004.1 E-value: 2.2e-29 Identity: 270/372(72) Score: 348 Annotation: translation initiation inhibitor UK114/IBM1, putative	255405	293763	264741	79172.7	92242.7	90729.3	71847.2	66153.5	80176.3	43051.6	40040.6	49468.8
0.00174223	1.07992	m.17327	m.17327	type:5prime_partial c38062.graph_c0:1-3315(+) NR_ID: XP_022246289.1 E-value: 3.7e-193 Identity: 1866/3417(54) Score: 1767 Annotation: coiled-coil domain-containing protein CG32809-like isoform X3	4973.99	3782.51	1959.14	Filtered	Filtered	Filtered	Filtered	1180.49	Filtered	Filtered	Filtered	Filtered
7.24e-08	1.1327	m.17339	m.17339	type:5prime_partial c38066.graph_c0:3-2870(+) NR_ID: XP_022249333.1 E-value: 1.2e-134 Identity: 1446/2898(49) Score: 1262 Annotation: cubilin-like	44989.4	43405.1	23465.2	7490.76	7824.36	10028.8	33740.6	26221.5	32941.9	6661.19	6187.56	6977.74
0.033016	0.994462	m.17353	m.17353	type:3prime_partial c38072.graph_c0:839-3(-) NR_ID: XP_024915579.1 E-value: 1.2e-15 Identity: 183/273(67) Score: 231 Annotation: nucleolar protein 8	Filtered	Filtered	Filtered	8935.28	7628.67	Filtered	2907.72	Filtered	Filtered	Filtered	Filtered	Filtered
0.00666598	1.06122	m.17364	m.17364	type:complete c38077.graph_c0:431-1372(+) NR_ID: XP_013794435.1 E-value: 1.2e-67 Identity: 585/948(61) Score: 680 Annotation: uncharacterized protein LOC106478439	22304.4	14781.8	21137.3	Filtered	13756	17830.1	Filtered	12587.7	11977.8	Filtered	6085.25	8458.6
3.54e-09	1.13927	m.17367	m.17367	type:5prime_partial c38079.graph_c0:3-1022(+) NR_ID: XP_002403474.1 E-value: 5.9e-57 Identity: 516/834(61) Score: 588 Annotation: secreted protein, putative	16645.6	11956.1	37466.9	42733.6	23895.8	37808.8	138978	65565.2	78339.2	13789.4	14118.9	10986.4
5.11e-25	1.18655	m.17369	m.17369	type:complete c38080.graph_c0:2054-774(-) NR_ID: XP_023240340.1 E-value: 2.3e-199 Identity: 1113/1218(91) Score: 1817 Annotation: aspartate aminotransferase, mitochondrial-like	121320	120551	112671	185046	156891	157335	103138	111171	106223	181673	143119	135998
3.76e-08	1.13422	m.1737	m.1737	type:3prime_partial c18118.graph_c0:105-1481(+) NR_ID: XP_022649292.1 E-value: 9.7e-212 Identity: 1188/1374(86) Score: 1924 Annotation: uncharacterized protein LOC111245331	6570.03	18155.1	18731.5	15114.6	12847.7	13805.3	25524.1	26328.2	23717.3	22455.6	17039.5	18785.3
3.95e-13	1.1548	m.17384	m.17384	type:complete c38087.graph_c0:273-593(+) NR_ID: AFQ93569.1 E-value: 8.9e-60 Identity: 318/318(100) Score: 608 Annotation: muscle LIM protein	112450	143779	153810	100246	133705	118128	51560.8	76369.8	69679.9	106484	79374.9	89199.2
2.64e-14	1.15867	m.17385	m.17385	type:complete c38088.graph_c0:141-1016(+) NR_ID: XP_002401746.1 E-value: 1.1e-88 Identity: 618/777(79) Score: 861 Annotation: enoyl-CoA hydratase, putative	62952.5	82532.3	57175.7	55261.9	50653	54018.5	72224.3	59554.4	75848.9	69274.8	79351.3	44252.6
0.000405539	1.09515	m.17403	m.17403	type:complete c38098.graph_c1:3946-1142(-) NR_ID: XP_023231462.1 E-value: 2.2e-242 Identity: 1632/2262(72) Score: 2191 Annotation: piwi-like protein Ago3	Filtered	72261.4	37535.8	12306.6	8345.95	11022.1	25512.6	13575.2	11287.9	14967.5	6383.99	4938.92
2.03e-05	1.11544	m.1741	m.1741	type:internal c18124.graph_c0:743-3(-) NR_ID: EFX86741.1 E-value: 1.1e-57 Identity: 453/741(61) Score: 593 Annotation: cubilin	61967.4	55835.4	18150.6	15078.4	56345.6	60253.5	25225.8	90002.6	121916	103283	Filtered	179073
8.03e-06	1.11911	m.17428	m.17428	type:complete c38108.graph_c0:1278-712(-) NR_ID: XP_002399363.1 E-value: 3.0e-66 Identity: 423/579(73) Score: 666 Annotation: conserved hypothetical protein	329701	36419.3	99318.8	21525	25271.5	25335.5	26236.7	34266.8	33725.1	16673.5	29659.9	14041.7
1.13e-16	1.16582	m.17449	m.17449	type:5prime_partial c38117.graph_c0:3-1262(+) NR_ID: KFM82977.1 E-value: 1.0e-138 Identity: 903/1101(82) Score: 1294 Annotation: Interleukin enhancer-binding factor 2-like protein, partial	21450.7	63354.1	31837.2	37296.6	46793.2	49041.4	32599.5	33893.6	34437.6	33250.3	22372.6	30832.6
1.52e-33	1.20362	m.17485	m.17485	type:complete c38136.graph_c0:69-1742(+) NR_ID: XP_002413810.1 E-value: 5.9e-272 Identity: 1527/1596(95) Score: 2444 Annotation: F0F1-type ATP synthase, beta subunit, putative	630470	549644	619407	431351	403985	434908	977416	812371	838471	466791	455321	461188
0.0106367	1.04467	m.17532	m.17532	type:5prime_partial c38153.graph_c0:1-804(+) NR_ID: XP_002412446.1 E-value: 1.3e-83 Identity: 540/642(84) Score: 817 Annotation: glutathione S-transferase, putative	Filtered	16948.6	59590.2	Filtered	Filtered	Filtered	Filtered	Filtered	Filtered	Filtered	Filtered	Filtered
0.00190021	1.07901	m.17542	m.17542	type:complete c38156.graph_c0:797-354(-) NR_ID: XP_002402827.1 E-value: 1.1e-52 Identity: 354/411(86) Score: 548 Annotation: deoxyuridine 5&apos;-triphosphate nucleotidohydrolase, putative	64292.2	94190.7	71450	6373.41	Filtered	Filtered	2476.25	Filtered	Filtered	Filtered	Filtered	Filtered
0.00249188	1.07604	m.17553	m.17553	type:complete c38161.graph_c0:214-753(+) NR_ID: XP_001847098.1 E-value: 2.8e-42 Identity: 348/483(72) Score: 459 Annotation: mitochondrial 28S ribosomal protein S28	Filtered	27430.6	Filtered	60099.6	51077.5	51313.5	40209	41335.1	38568.6	22580.2	29287.5	36761.5
0.0105894	1.04492	m.1756	m.1756	type:5prime_partial c18154.graph_c0:1013-291(-) NR_ID: XP_022652284.1 E-value: 1.3e-21 Identity: 342/642(53) Score: 282 Annotation: acetylcholinesterase-1-like isoform X2	Filtered	Filtered	18481	4885.58	8541.4	5107.39	10049	2325.07	15066.7	Filtered	Filtered	Filtered
0.00107099	1.08485	m.17566	m.17566	type:3prime_partial c38166.graph_c0:252-3617(+) NR_ID: XP_013774548.1 E-value: 5.0e-286 Identity: 2298/3762(61) Score: 2568 Annotation: WD repeat-containing protein 11-like	26153.7	13951.9	16739.6	Filtered	2403.65	5604.54	Filtered	940.637	3172.75	Filtered	Filtered	1390.3
3.26e-10	1.14384	m.17570	m.17570	type:complete c38169.graph_c0:1642-413(-) NR_ID: XP_002399937.1 E-value: 4.0e-108 Identity: 852/1215(70) Score: 1030 Annotation: polyadenylate-binding protein-interacting protein, putative	31005.5	39342.5	27070	112332	113268	101272	59411.5	59326.8	75750.2	35906	43410.7	42635.7
0.000880691	1.08683	m.17574	m.17574	type:complete c38170.graph_c0:224-595(+) NR_ID: DAA34340.1 E-value: 3.7e-41 Identity: 303/330(91) Score: 448 Annotation: TPA_inf: conserved protein 1893	Filtered	Filtered	Filtered	4463.56	7960.08	8151.93	Filtered	Filtered	3184.89	2659.91	8263.58	5248.42
4.82e-11	1.1472	m.17577	m.17577	type:complete c38171.graph_c0:258-863(+) NR_ID: XP_002414523.1 E-value: 6.0e-57 Identity: 420/543(77) Score: 586 Annotation: crystallin, alpha B, putative	26752.2	25665.7	17408.1	28114.5	27813.6	19297.4	27681.2	22553	18537	11337.3	7586.5	8418.52
4.88e-08	1.13363	m.17578	m.17578	type:5prime_partial c38172.graph_c0:1088-75(-) NR_ID: XP_015908912.1 E-value: 5.0e-141 Identity: 846/954(88) Score: 1313 Annotation: replication factor C subunit 5	49235.7	33689.4	33102.1	74668.3	41842.3	43542.8	42293	54902.6	47934	57602.4	55650.1	46163
1.08e-17	1.16868	m.17581	m.17581	type:5prime_partial c38174.graph_c0:2822-2223(-) NR_ID: XP_023239872.1 E-value: 1.4e-21 Identity: 234/339(69) Score: 281 Annotation: ras GTPase-activating protein-binding protein 2-like	141934	88725.1	153042	53847.4	68486.1	60699.9	82506.4	64707.2	38838.2	58930.5	64388.9	72113.5
1.59e-25	1.18765	m.17585	m.17585	type:complete c38177.graph_c0:1090-62(-) NR_ID: AEI91122.1 E-value: 2.4e-162 Identity: 906/1023(88) Score: 1497 Annotation: inorganic pyrophosphatase	180989	178604	223135	55262.5	80882.2	85224.8	73754.8	85993.4	78980.7	64929.7	63678	73076.2
2.82e-08	1.13487	m.17587	m.17587	type:5prime_partial c38178.graph_c0:3-404(+) NR_ID: XP_002415514.1 E-value: 1.7e-12 Identity: 168/240(70) Score: 201 Annotation: conserved hypothetical protein	17070.4	16435.4	11809.8	40134.2	16759.3	7391.71	41527.1	16029.4	17237.3	23488.6	26224.1	6355.38
4.62e-08	1.13376	m.17589	m.17589	type:complete c38179.graph_c0:460-1392(+) NR_ID: XP_002435778.1 E-value: 8.4e-50 Identity: 534/942(56) Score: 526 Annotation: sulfotransferase, putative	96060.5	60975.9	50343.2	11555	10249.5	12632.5	Filtered	6167.71	6652.01	Filtered	14804.3	Filtered
4.39e-13	1.15464	m.17592	m.17592	type:complete c38181.graph_c0:369-1442(+) NR_ID: XP_002402073.1 E-value: 2.0e-164 Identity: 924/975(94) Score: 1515 Annotation: arsenite-translocating ATPase, putative	52921.2	50784.3	48863.5	51960.8	55853.1	79509.3	53371.9	63831.5	71352.5	76630.2	107940	98676
5.22e-26	1.1887	m.17605	m.17605	type:complete c38190.graph_c0:307-1182(+) NR_ID: XP_023210766.1 E-value: 3.7e-116 Identity: 708/861(82) Score: 1098 Annotation: spermidine synthase-like	127949	96830.9	114080	191422	210774	199362	164903	180618	186539	209730	252162	204504
0.00225782	1.07715	m.17630	m.17630	type:5prime_partial c38199.graph_c0:2-535(+) NR_ID: XP_002416540.1 E-value: 3.2e-62 Identity: 423/525(80) Score: 631 Annotation: conserved hypothetical protein	104424	61060.3	80881.5	6037.36	Filtered	1791.11	Filtered	Filtered	Filtered	Filtered	Filtered	Filtered
0.00015537	1.10414	m.17635	m.17635	type:3prime_partial c38199.graph_c1:498-1(-) NR_ID: XP_002416540.1 E-value: 2.2e-17 Identity: 171/204(83) Score: 244 Annotation: conserved hypothetical protein	195566	158289	167148	Filtered	57302.4	25782.8	Filtered	34009.5	16652	Filtered	51067.9	9337.74
0.0223154	1.01146	m.17639	m.17639	type:complete c38202.graph_c0:923-15(-) NR_ID: XP_002434442.1 E-value: 1.1e-35 Identity: 441/756(58) Score: 404 Annotation: cell death regulator Aven, putative	Filtered	28829.2	6198.26	Filtered	13544	18324	Filtered	17212.1	15959.8	Filtered	13533.9	19931.8
7.42e-05	1.10904	m.17661	m.17661	type:5prime_partial c38213.graph_c0:1-1635(+) NR_ID: XP_002399997.1 E-value: 0.0e+00 Identity: 1539/1551(99) Score: 2815 Annotation: conserved hypothetical protein	76769.4	12753.1	8827.01	Filtered	1603.54	Filtered	Filtered	2904.22	Filtered	Filtered	Filtered	2745.25
2.57e-09	1.13992	m.17682	m.17682	type:complete c38221.graph_c0:249-1838(+) NR_ID: XP_002406257.1 E-value: 9.3e-251 Identity: 1428/1590(89) Score: 2261 Annotation: tyrosyl-tRNA synthetase, putative	60668.5	46680.1	50192.1	49382.8	41544.9	48420.4	61062.4	41122.7	45582.3	64045.5	56884.7	57626.3
1.28e-12	1.15303	m.17686	m.17686	type:complete c38224.graph_c0:174-800(+) NR_ID: XP_002404303.1 E-value: 1.4e-112 Identity: 624/624(100) Score: 1066 Annotation: RAS-related protein, putative	141775	201403	161605	21790.8	22880.2	25982.2	28027.7	26250.7	17453.8	53299.3	47606	42155.4
5.54e-09	1.13837	m.17688	m.17688	type:internal c38225.graph_c0:2858-3(-) NR_ID: XP_013775712.1 E-value: 5.4e-47 Identity: 492/891(55) Score: 506 Annotation: uncharacterized protein LOC106460541	143137	84212.5	129576	Filtered	Filtered	Filtered	Filtered	Filtered	Filtered	Filtered	Filtered	Filtered
2.58e-17	1.16763	m.17693	m.17693	type:complete c38226.graph_c0:173-1084(+) NR_ID: DAA34574.1 E-value: 3.3e-160 Identity: 831/909(91) Score: 1478 Annotation: TPA_exp: Na+/K+ ATPase beta subunit	132981	139997	101003	115988	149254	124539	185551	209707	200348	129869	165148	139219
0.000405568	1.09515	m.17705	m.17705	type:complete c38233.graph_c0:1893-1237(-) NR_ID: XP_002409048.1 E-value: 4.4e-106 Identity: 612/657(93) Score: 1010 Annotation: glycoprotein 25l, putative	Filtered	13624.9	Filtered	47553.3	50407.9	69999.5	51867.8	29910	36009.8	12818	19335.1	13463.3
6.59e-13	1.15404	m.17707	m.17707	type:complete c38234.graph_c0:365-1504(+) NR_ID: XP_002409478.1 E-value: 5.8e-162 Identity: 966/1098(87) Score: 1494 Annotation: isocitrate dehydrogenase, putative	42980.9	34984.2	15780.2	88650.3	117401	142551	51197.2	72486	74633.5	77910.9	108661	130053
8.43e-08	1.13234	m.17731	m.17731	type:internal c38245.graph_c0:2-364(+) NR_ID: KZS12377.1 E-value: 5.5e-05 Identity: 84/102(82) Score: 136 Annotation: Src substrate cortactin	60766.5	36701.4	54453.4	26225.3	35859.4	20775.2	19124.1	19918.8	23130.9	15829.5	21418	29095.7
4.62e-16	1.16405	m.17741	m.17741	type:5prime_partial c38248.graph_c0:775-107(-) NR_ID: XP_002412861.1 E-value: 5.1e-65 Identity: 426/522(81) Score: 656 Annotation: ribosomal protein L17, putative	58950.4	57955.4	61378.6	64235.9	79545.5	68366.9	44085	53185.9	52065.4	51857.6	106672	121159
1.96e-08	1.13568	m.17745	m.17745	type:complete c38250.graph_c0:1083-157(-) NR_ID: XP_002435540.1 E-value: 2.5e-54 Identity: 585/945(61) Score: 565 Annotation: conserved hypothetical protein	34067.7	42240.2	54012.8	35538	55033.1	40973.3	27486.3	48467.3	55427.8	38417.8	17888.8	57450.8
5.43e-13	1.15433	m.17750	m.17750	type:complete c38252.graph_c0:74-931(+) NR_ID: AAY66829.1 E-value: 4.4e-138 Identity: 780/855(91) Score: 1287 Annotation: succinate dehydrogenase Ip subunit	133652	125526	106157	36974.1	61423.7	60582.7	54764.3	67987	80916.4	28419.4	42713.7	56505.8
2.55e-09	1.13993	m.17754	m.17754	type:complete c38256.graph_c0:246-857(+) NR_ID: DAA34579.1 E-value: 1.0e-96 Identity: 567/603(94) Score: 929 Annotation: TPA_exp: COX4 neighbor	43679.5	24951.7	113802	18324.6	1502.58	10219.1	Filtered	Filtered	Filtered	12025.1	3456.96	Filtered
5.37e-11	1.14702	m.17766	m.17766	type:internal c38263.graph_c0:3-1139(+) NR_ID: XP_015911043.1 E-value: 1.0e-126 Identity: 774/1002(77) Score: 1190 Annotation: 2-amino-3-carboxymuconate-6-semialdehyde decarboxylase	167441	168952	176919	66897.2	62794.4	62067.5	54253.6	48252.4	44314.4	23309	14747.9	16606.2
0.00874705	1.05364	m.17776	m.17776	type:complete c38268.graph_c0:47-3001(+) NR_ID: XP_022241871.1 E-value: 7.1e-236 Identity: 1869/3030(61) Score: 2135 Annotation: rab3 GTPase-activating protein catalytic subunit-like isoform X2	21314.7	26981	Filtered	Filtered	Filtered	Filtered	2537.22	8333	Filtered	Filtered	Filtered	17217.1
2.54e-08	1.13511	m.17790	m.17790	type:complete c38274.graph_c0:154-666(+) NR_ID: XP_021913093.1 E-value: 6.1e-87 Identity: 504/510(98) Score: 844 Annotation: calcineurin subunit B type 2	41490.6	39548.3	46876.3	113255	105186	144950	46933.9	49121.6	65281.8	53828.2	39067.7	50609.2
8.78e-20	1.1742	m.17802	m.17802	type:complete c38282.graph_c0:1626-202(-) NR_ID: XP_002434377.1 E-value: 5.0e-179 Identity: 1134/1395(81) Score: 1642 Annotation: galactokinase, putative	199155	168103	148622	72381	66404	72136.4	47570	51277.7	40451.8	63724.2	66750.7	68260.4
3.89e-17	1.16713	m.17805	m.17805	type:complete c38284.graph_c0:1710-187(-) NR_ID: XP_002412141.1 E-value: 4.6e-162 Identity: 1089/1530(71) Score: 1496 Annotation: beta-carotene dioxygenase, putative	43752.9	63777.6	50454.6	71466.6	77476.1	66148.1	44600.9	57543.2	57037.2	62179.2	78033.9	60074.7
5.15e-24	1.18432	m.17831	m.17831	type:5prime_partial c38295.graph_c0:1154-165(-) NR_ID: DAA34045.1 E-value: 4.7e-43 Identity: 375/543(69) Score: 468 Annotation: TPA_exp: hypothetical secreted protein 1652	75673.2	242878	216454	209144	150230	140674	238491	249162	220430	96642.3	31698.2	54441.7
2.14e-20	1.17575	m.17856	m.17856	type:5prime_partial c38308.graph_c0:1116-94(-) NR_ID: DAA34151.1 E-value: 5.3e-106 Identity: 600/681(88) Score: 1011 Annotation: TPA_inf: serine protease-like protein precursor	55466.8	50263.5	45512	47967.7	45492.1	45038.2	34137.7	26225.7	29973.1	29407.5	27340.9	21445
5.73e-11	1.14691	m.17862	m.17862	type:complete c38310.graph_c0:200-1429(+) NR_ID: KFM63435.1 E-value: 1.8e-71 Identity: 654/1062(61) Score: 714 Annotation: Poly(ADP-ribose) glycohydrolase ARH3, partial	69889.8	108104	43294.1	44463.8	30246	17494.5	37079	25328.3	14018	21567.7	12647.4	5728.56
3.46e-10	1.14373	m.17867	m.17867	type:complete c38314.graph_c0:2310-193(-) NR_ID: XP_023219710.1 E-value: 3.0e-79 Identity: 756/1644(45) Score: 783 Annotation: papilin-like isoform X1	30938.9	23281.4	39868.8	50457.3	58287.8	68220.7	50703.7	59007.4	64230.8	33588.4	35269.7	39865.8
3.5e-45	1.22322	m.17871	m.17871	type:complete c38316.graph_c0:1020-76(-) NR_ID: DAA34065.1 E-value: 1.6e-80 Identity: 531/675(78) Score: 791 Annotation: TPA_exp: sulfotransferase	33014.4	33560	43205.9	115287	121769	155477	103992	87619.7	102834	40836.8	45549.3	53370.4
9.21e-09	1.13731	m.17895	m.17895	type:3prime_partial c38334.graph_c0:396-1(-) NR_ID: AIX97454.1 E-value: 2.7e-21 Identity: 231/378(61) Score: 277 Annotation: cystatin-3	Filtered	Filtered	3581.52	36293.4	4127.17	2252.94	15161.5	12892.3	7758.46	44791	11000.5	2374.42
0.0101454	1.04726	m.17912	m.17912	type:3prime_partial c38342.graph_c0:2257-2(-) NR_ID: XP_021928378.1 E-value: 7.3e-132 Identity: 858/1134(75) Score: 1237 Annotation: splicing factor 1-like	Filtered	Filtered	Filtered	Filtered	20509.9	33376.1	Filtered	16644.9	23376.9	13026.2	11362.6	18021
6.84e-07	1.12694	m.17933	m.17933	type:complete c38350.graph_c0:536-1114(+) NR_ID: XP_002406497.1 E-value: 1.3e-64 Identity: 414/459(90) Score: 652 Annotation: EF-Hand domain-containing protein, putative	75239.9	56466.3	85034.4	21302.2	25090.2	6116.65	38932.7	10784.8	10592.3	10153.1	10891.9	9634.52
2.4e-08	1.13523	m.17936	m.17936	type:complete c38352.graph_c0:194-709(+) NR_ID: XP_002403622.1 E-value: 2.7e-82 Identity: 450/492(91) Score: 804 Annotation: Ufm1-conjugating enzyme, putative	75257.5	109177	78069.9	39370.3	25254.3	31954.8	23610.1	10271.1	8501.43	36832.5	40291.3	9007.69
0.000201874	1.10203	m.17938	m.17938	type:complete c38353.graph_c0:115-978(+) NR_ID: XP_002415069.1 E-value: 6.8e-22 Identity: 396/726(54) Score: 285 Annotation: hypothetical protein IscW_ISCW014618	Filtered	Filtered	7052.5	14731.8	6551.04	Filtered	8174.08	6459.07	Filtered	11535.3	Filtered	Filtered
5.27e-15	1.16087	m.17943	m.17943	type:complete c38355.graph_c0:307-1206(+) NR_ID: XP_002413050.1 E-value: 1.8e-113 Identity: 723/918(78) Score: 1075 Annotation: glyoxalase, putative	58631.9	111082	63436.4	86248.5	73357.9	73603.1	56155.6	59348.8	70477.5	47073.4	55653.9	72416.7
4.47e-26	1.18884	m.17957	m.17957	type:3prime_partial c38365.graph_c0:484-2(-) NR_ID: DAA34065.1 E-value: 3.4e-63 Identity: 399/483(82) Score: 639 Annotation: TPA_exp: sulfotransferase	234930	251151	289506	185221	191872	201324	131081	112279	131632	151418	133969	186045
0.000225109	1.10108	m.17967	m.17967	type:complete c38369.graph_c0:622-284(-) NR_ID: XP_002412251.1 E-value: 2.2e-53 Identity: 312/315(99) Score: 553 Annotation: dynein light chain, putative	61449.2	56777.3	85023.2	9014.38	19000.3	16087	12293.2	12440.2	6241.23	26307.4	20910.7	20747.4
5.03e-13	1.15444	m.17973	m.17973	type:5prime_partial c38373.graph_c0:1-444(+) NR_ID: XP_002436291.1 E-value: 1.1e-39 Identity: 309/417(74) Score: 436 Annotation: glutathione S-transferase, putative	142106	150763	113849	130099	123439	133481	101106	89595.1	72140.7	57805.4	51538.7	41206.7
1.33e-37	1.21084	m.17977	m.17977	type:complete c38375.graph_c0:180-572(+) NR_ID: ABC94582.1 E-value: 5.8e-69 Identity: 387/390(99) Score: 688 Annotation: cystatin-2	355231	189036	220397	41265.9	40201.4	37002.2	8620.74	3861.79	8836.16	56636.8	4698.48	12726.6
1.27e-15	1.16275	m.17981	m.17981	type:complete c38378.graph_c0:328-1572(+) NR_ID: AHC98658.1 E-value: 2.4e-201 Identity: 1155/1242(92) Score: 1834 Annotation: serine protease inhibitor 7 RmS7	36504.9	44138.8	39934.9	43062.7	34804.8	34437.5	62977.1	45873.8	48912.9	28594.2	28997	26671.2
3.8e-22	1.18001	m.18001	m.18001	type:complete c38391.graph_c0:233-1147(+) NR_ID: XP_003745759.1 E-value: 1.4e-150 Identity: 876/912(96) Score: 1395 Annotation: PREDICTED: calbindin-32	38616.6	37442.2	26431.1	69642.3	63653.9	48950.4	118935	124192	95882.8	30319.3	32100.7	28955.5
2.19e-09	1.14023	m.18009	m.18009	type:5prime_partial c38394.graph_c0:3-380(+) NR_ID: DAA34640.1 E-value: 7.3e-37 Identity: 246/264(93) Score: 411 Annotation: TPA_inf: acyl-CoA-binding protein	133048	122063	122485	140850	182400	213521	38656.4	60157.5	62752.4	130545	119537	98846.1
2.52e-05	1.11451	m.18013	m.18013	type:5prime_partial c38397.graph_c0:1-693(+) NR_ID: XP_002413834.1 E-value: 4.8e-119 Identity: 654/687(95) Score: 1122 Annotation: mRNA cleavage factor I subunit, putative	59872.2	66201.8	88165.4	83127	84918.7	58582.4	36867.2	38143.3	49202	30568.4	40675	31438.1
4.72e-13	1.15454	m.18015	m.18015	type:complete c38399.graph_c0:2740-743(-) NR_ID: XP_013785928.1 E-value: 1.2e-197 Identity: 1386/1977(70) Score: 1804 Annotation: tubulin--tyrosine ligase-like protein 12 isoform X1	59459.4	48874.6	50196.8	30633.3	32152.7	44915.5	24181.4	39854.7	47294.8	31120.5	58414	52193.9
0.000265186	1.09955	m.18033	m.18033	type:complete c38404.graph_c0:173-970(+) NR_ID: XP_013779114.1 E-value: 3.4e-92 Identity: 654/789(82) Score: 891 Annotation: COP9 signalosome complex subunit 7a-like	63319.3	65464.3	93050.9	19665.8	4920.93	5175.29	6723.66	4446.06	2399.66	11369.4	11217	2790.89
7.32e-20	1.1744	m.18038	m.18038	type:5prime_partial c38407.graph_c0:832-56(-) NR_ID: XP_013778864.1 E-value: 7.9e-86 Identity: 549/666(82) Score: 836 Annotation: proteasome subunit beta type-4-like	118468	56606.1	82986.1	124964	117688	95614.8	71425.6	113512	88316.6	206315	193168	163850
5.13e-08	1.13351	m.18044	m.18044	type:complete c38411.graph_c0:1312-551(-) NR_ID: XP_002412964.1 E-value: 1.9e-116 Identity: 711/759(93) Score: 1100 Annotation: integral membrane protein, putative	121319	138961	122559	37034.1	33017.4	41592.8	64860.4	45335.8	58351.5	80598.1	48019.1	51166.9
1.35e-20	1.17625	m.18071	m.18071	type:complete c38420.graph_c0:152-610(+) NR_ID: AHX02954.1 E-value: 1.7e-75 Identity: 453/456(99) Score: 745 Annotation: actin-related protein 2/3 complex subunit 5	92103.7	88373.4	114609	51174.3	46756.7	45665.3	50424.6	55106.3	42751.6	67895	73134.5	61507.3
2.82e-16	1.16467	m.18074	m.18074	type:complete c38421.graph_c0:78-1619(+) NR_ID: PRD25368.1 E-value: 2.5e-216 Identity: 1257/1368(91) Score: 1964 Annotation: Dihydrolipoyl dehydrogenase	229699	195049	182564	82394.1	70741.1	84393.2	41133.8	64789	75233.4	66458.3	82130.5	93196.5
3.05e-06	1.12245	m.18088	m.18088	type:5prime_partial c38433.graph_c0:1584-1042(-) NR_ID: XP_002406236.1 E-value: 1.3e-50 Identity: 384/453(84) Score: 531 Annotation: cuticle protein, putative	23763.7	28205.8	34542.7	26551.4	39487.2	41767.6	67671	71607.7	73054	15284.2	7905.83	11856.6
1.8e-09	1.14061	m.18098	m.18098	type:complete c38440.graph_c0:447-1031(+) NR_ID: XP_002410493.1 E-value: 3.4e-97 Identity: 561/576(97) Score: 933 Annotation: Ca2+ sensor, putative	10026.7	32605.9	23253.1	44729.4	41787.4	51601.7	18062.2	22655.7	23747.1	51896.5	33024.6	53257.7
3.92e-11	1.14755	m.18100	m.18100	type:complete c38442.graph_c0:945-202(-) NR_ID: XP_015906699.2 E-value: 4.0e-47 Identity: 483/759(63) Score: 502 Annotation: replication protein A 32 kDa subunit-B-like	98402.3	107676	105786	45269.8	74458.7	60327.1	39733.7	45030.6	45995.7	63727.3	59842.4	65195.8
8.91e-06	1.11872	m.18103	m.18103	type:complete c38444.graph_c0:480-1604(+) NR_ID: XP_002433447.1 E-value: 3.5e-159 Identity: 963/1131(85) Score: 1470 Annotation: ubiquitin-conjugating enzyme, putative	34489.8	26510	23510.1	17397.8	22343	17443.7	35582.3	36142.4	28312.4	33307.7	29351	36117.1
2.16e-17	1.16785	m.18108	m.18108	type:5prime_partial c38448.graph_c1:2-805(+) NR_ID: XP_002402210.1 E-value: 1.2e-118 Identity: 705/825(85) Score: 1119 Annotation: beta 1 syntrophin, putative	47031.5	40076.9	45441.7	12551.4	15996.4	19405	27159.6	47907.1	43048.1	17976.3	28998.9	26187.7
1e-08	1.13712	m.18121	m.18121	type:complete c38453.graph_c0:3210-4778(+) NR_ID: XP_002405745.1 E-value: 1.2e-133 Identity: 1113/1608(69) Score: 1251 Annotation: epsin 4/enthoprotin, putative	21031.9	31482.7	37284.2	24913.2	29800.2	30900.8	11816.5	28456.5	22568.1	13415.3	15789.2	19770.7
3.91e-10	1.1435	m.18122	m.18122	type:complete c38453.graph_c0:2178-838(-) NR_ID: XP_002405746.1 E-value: 2.4e-231 Identity: 1206/1224(98) Score: 2093 Annotation: protein phosphatase, putative	19540	15132.2	32806.1	12038.7	26383.9	19261.6	10911.7	21228.2	25389.2	12561	26381.8	17672.9
3.09e-07	1.12909	m.18130	m.18130	type:5prime_partial c38456.graph_c0:3-728(+) NR_ID: XP_002435177.1 E-value: 5.3e-76 Identity: 528/624(84) Score: 751 Annotation: steroid membrane receptor Hpr6.6/25-Dx, putative	78366	88025.5	115619	14474	16383.5	20436.4	19910.1	24076.9	26860.9	17272.6	22652.5	24090.6
2.54e-10	1.14429	m.18138	m.18138	type:complete c38462.graph_c0:2284-764(-) NR_ID: XP_013790589.1 E-value: 3.5e-271 Identity: 1452/1518(95) Score: 2437 Annotation: tRNA-splicing ligase RtcB homolog	42019.4	30198.3	41403.2	34620.2	33511.6	39739.3	27820.4	26580.4	30075	25291.2	27488.1	28366.8
1.62e-21	1.1785	m.18141	m.18141	type:complete c38463.graph_c0:2272-1091(-) NR_ID: XP_002399895.1 E-value: 1.4e-110 Identity: 762/1083(70) Score: 1051 Annotation: phospholipase A2 precursor, putative	111111	62623.5	33802.2	69189.3	54616.3	48349.7	85755.2	84690	90057.4	54084.3	44490.3	36519.4
9.95e-07	1.12587	m.18148	m.18148	type:complete c38467.graph_c0:2654-1998(-) NR_ID: XP_015378849.1 E-value: 2.1e-15 Identity: 171/276(61) Score: 228 Annotation: PREDICTED: uncharacterized protein C14orf119	4277.01	Filtered	Filtered	169086	258582	291843	175042	242116	243109	56457.2	92636.2	142206
3.17e-21	1.1778	m.18151	m.18151	type:complete c38468.graph_c0:2025-766(-) NR_ID: DAA34728.1 E-value: 7.2e-222 Identity: 1227/1257(97) Score: 2011 Annotation: TPA_inf: translation factor	71936.2	76000.9	82389.7	28914.7	29148.2	27545.9	26877.4	32092.2	27408.4	12892.9	17137.2	15836
9.1e-16	1.16318	m.18155	m.18155	type:complete c38470.graph_c0:172-780(+) NR_ID: XP_015929200.1 E-value: 4.7e-78 Identity: 519/579(89) Score: 768 Annotation: proteasome subunit beta type-2-like	182091	167414	162458	127594	194518	168120	119539	146802	135253	293711	316493	311052
0.00156823	1.081	m.18173	m.18173	type:complete c38482.graph_c0:268-1584(+) NR_ID: PRD19521.1 E-value: 2.2e-173 Identity: 1002/1236(81) Score: 1593 Annotation: acp7	8782.58	33409.3	19383.3	5142.1	10311.3	17442.5	5320.12	12515.8	17034.4	15399.6	12008.1	15498.4
1.21e-17	1.16855	m.18177	m.18177	type:complete c38484.graph_c0:1174-149(-) NR_ID: BAF43801.1 E-value: 2.5e-212 Identity: 1020/1023(99) Score: 1928 Annotation: Longipain	21181.4	42108.1	37070	42289.5	43452.6	41830.2	80581.3	91191.6	88256.9	157881	156401	146971
1.2e-22	1.18118	m.18183	m.18183	type:complete c38486.graph_c0:574-2193(+) NR_ID: XP_002400928.1 E-value: 1.5e-219 Identity: 1176/1221(96) Score: 1992 Annotation: G-3-P dehydrogenase, putative	69306	77212.5	62434.1	95358.2	104908	97724.1	73315.9	89481.3	85689.6	91046.8	103424	108952
0.00953143	1.05024	m.18188	m.18188	type:complete c38487.graph_c0:1456-107(-) NR_ID: KFM79775.1 E-value: 2.9e-112 Identity: 786/1116(70) Score: 1066 Annotation: Ubiquitin carboxyl-terminal hydrolase CYLD, partial	Filtered	Filtered	5472.24	7307.73	60668.7	55120.9	Filtered	39436.6	33405.8	Filtered	38282.4	20057.3
0.00623208	1.06266	m.18191	m.18191	type:5prime_partial c38489.graph_c0:1588-65(-) NR_ID: XP_013782887.1 E-value: 7.5e-165 Identity: 1065/1374(77) Score: 1520 Annotation: argininosuccinate lyase-like isoform X1	41494.7	46017.5	25498.6	7071.7	7243.47	10486.6	Filtered	12049.4	Filtered	Filtered	Filtered	Filtered
0.00686065	1.06057	m.18193	m.18193	type:complete c38490.graph_c0:2229-745(-) NR_ID: XP_002411077.1 E-value: 2.7e-228 Identity: 1431/1482(96) Score: 2067 Annotation: WD-repeat protein, putative	26575.3	59041.3	48712	Filtered	9820.17	10002.6	Filtered	6506.61	6415.28	Filtered	10555	13999.6
7.02e-14	1.1573	m.18214	m.18214	type:5prime_partial c38497.graph_c0:2-793(+) NR_ID: XP_014681322.1 E-value: 7.3e-87 Identity: 582/759(76) Score: 845 Annotation: PREDICTED: U1 small nuclear ribonucleoprotein A-like	107741	72777.9	89093.7	54073.2	57548.5	52185.9	60532.1	48824.7	61764.2	50940.5	34709.8	50861.5
1.9e-09	1.14051	m.18235	m.18235	type:complete c38503.graph_c0:224-5191(+) NR_ID: XP_013777403.1 E-value: 0.0e+00 Identity: 3072/5355(57) Score: 2954 Annotation: alsin-like	3521.38	1258.53	25431.6	15685.5	6725.77	1649.87	19160.6	6300.59	9600.2	9514.32	Filtered	5593.48
0.000477418	1.09336	m.18252	m.18252	type:5prime_partial c38507.graph_c0:1-1419(+) NR_ID: XP_002411706.1 E-value: 2.6e-42 Identity: 690/1398(49) Score: 463 Annotation: conserved hypothetical protein	Filtered	Filtered	Filtered	11808.9	1338.61	3976.94	Filtered	4438.79	9387.12	Filtered	Filtered	Filtered
1.54e-15	1.1625	m.1827	m.1827	type:internal c18309.graph_c0:3-635(+) NR_ID: XP_002436144.1 E-value: 1.3e-33 Identity: 345/546(63) Score: 385 Annotation: salivary sulfotransferase, putative	86995	57280.2	139520	162949	75991.9	45284	48374.4	54056.2	59180.5	204615	248821	185210
2.96e-17	1.16747	m.18271	m.18271	type:complete c38515.graph_c0:1712-252(-) NR_ID: XP_002435760.1 E-value: 5.0e-126 Identity: 930/1401(66) Score: 1185 Annotation: FK506 binding protein (FKBP), putative	43092.8	54832.3	60463.9	68775.6	67139.5	67665.9	49431.8	50936.7	46652.4	55295.4	42002.7	34198.2
0.00977111	1.04912	m.18275	m.18275	type:5prime_partial c38516.graph_c0:1243-116(-) NR_ID: XP_013772552.1 E-value: 1.3e-97 Identity: 687/999(68) Score: 939 Annotation: THO complex subunit 6 homolog	Filtered	Filtered	Filtered	18905	12715.8	2902.58	39477.5	15377.5	2196.59	29493.2	3170.13	6777.32
1.45e-09	1.14104	m.18277	m.18277	type:complete c38517.graph_c0:435-112(-) NR_ID: XP_002402270.1 E-value: 1.5e-51 Identity: 312/321(97) Score: 537 Annotation: small nuclear ribonucleoprotein (snRNP) splicing factor	82602.5	129532	59469.7	61696.8	49735.8	37176.1	32377.9	18280.4	6566.31	40912.2	37893.3	42071.2
1.31e-08	1.13656	m.18278	m.18278	type:complete c38519.graph_c0:1657-338(-) NR_ID: XP_013080422.1 E-value: 5.6e-124 Identity: 852/1185(71) Score: 1167 Annotation: PREDICTED: LOW QUALITY PROTEIN: GDP-fucose protein O-fucosyltransferase 2-like	20279.4	19938.5	23107.4	31183.4	31595.5	32088.4	41704.1	42645.9	43957.5	14780.2	8454.86	16944.5
1.01e-41	1.21773	m.18281	m.18281	type:complete c38520.graph_c0:79-1029(+) NR_ID: DAA34051.1 E-value: 7.6e-123 Identity: 684/693(98) Score: 1156 Annotation: TPA_exp: 40S ribosomal protein SA	194059	148683	156413	364634	374566	380886	249188	270737	219092	439607	372316	450765
0.00947922	1.05048	m.18301	m.18301	type:complete c38529.graph_c0:103-906(+) NR_ID: XP_002402970.1 E-value: 1.3e-107 Identity: 669/807(82) Score: 1024 Annotation: cytochrome C oxidase assembly protein, putative	125415	23137.4	16628	19281.5	46764.4	2637.05	25592.1	29187.2	8354.84	13469.9	11227.1	10418.9
0.003737	1.07103	m.18308	m.18308	type:complete c38533.graph_c0:501-112(-) NR_ID: XP_002399649.1 E-value: 6.8e-70 Identity: 375/387(96) Score: 696 Annotation: RNA polymerase II subunit, putative	Filtered	57277.2	4321.73	Filtered	15723.7	18004.1	Filtered	3292.12	6695.34	Filtered	24740.1	13131.9
1.85e-08	1.13581	m.18313	m.18313	type:5prime_partial c38536.graph_c2:1743-238(-) NR_ID: XP_021000122.1 E-value: 5.5e-19 Identity: 309/543(56) Score: 262 Annotation: E3 ubiquitin-protein ligase MIB2	29299.1	11877.4	31461.1	19231.6	12741.9	20016.6	8650.01	9848.03	8583.52	13066.1	5775.19	6265.8
2.93e-07	1.12923	m.18315	m.18315	type:3prime_partial c38536.graph_c3:427-2841(+) NR_ID: XP_007070246.1 E-value: 1.6e-31 Identity: 810/1635(49) Score: 372 Annotation: PREDICTED: LOW QUALITY PROTEIN: E3 ubiquitin-protein ligase MIB2	28992.9	46876.2	37478.4	28746.4	27092.6	27784.7	15723.7	13929.1	15970.3	7754.63	5421.36	7070.65
3.7e-15	1.16134	m.18336	m.18336	type:complete c38546.graph_c0:1075-131(-) NR_ID: DAA34065.1 E-value: 2.2e-90 Identity: 567/675(84) Score: 876 Annotation: TPA_exp: sulfotransferase	150895	157690	176647	45577.3	40213.9	43564.4	13605.1	13973.7	14768.8	18394.6	22215.2	32772.6
0.010481	1.04551	m.18361	m.18361	type:5prime_partial c38557.graph_c0:789-79(-) NR_ID: XP_002406933.1 E-value: 4.5e-88 Identity: 558/657(84) Score: 855 Annotation: ribosomal protein S7, putative	Filtered	Filtered	Filtered	18926.7	Filtered	Filtered	Filtered	Filtered	Filtered	15279.7	21687	9773.22
3.48e-11	1.14775	m.18375	m.18375	type:complete c38563.graph_c0:1452-283(-) NR_ID: XP_002399903.1 E-value: 1.5e-149 Identity: 900/954(94) Score: 1387 Annotation: nucleosome assembly protein NAP-1, putative	72835.8	82193.3	62351.6	74435.6	62749.3	53644.5	73172.1	67450	67763.7	54816.5	50291.1	41353.4
6.48e-12	1.15051	m.18437	m.18437	type:complete c38597.graph_c0:84-644(+) NR_ID: XP_013788437.1 E-value: 7.4e-78 Identity: 513/558(91) Score: 766 Annotation: trafficking protein particle complex subunit 5-like	54746.1	50608.2	53538.5	29253.8	29429	37244.8	45398.2	38395.6	42103.6	52905.2	36448.4	41647.6
8.89e-25	1.18602	m.18447	m.18447	type:complete c38603.graph_c0:1053-2006(+) NR_ID: XP_002410051.1 E-value: 5.8e-147 Identity: 837/942(88) Score: 1364 Annotation: aldo-keto reductase, putative	89903	84822.7	74170.2	107212	92698.1	96835.3	106600	95033.6	96064.3	109818	92796	98812.6
0.0479839	0.973318	m.18450	m.18450	type:3prime_partial c38604.graph_c0:1492-2(-) NR_ID: XP_002403580.1 E-value: 8.7e-182 Identity: 1182/1452(81) Score: 1666 Annotation: diaphanous, putative	Filtered	4105.39	8727.74	Filtered	Filtered	1386.42	Filtered	Filtered	Filtered	3451.89	1850.54	Filtered
0.0035378	1.07177	m.18452	m.18452	type:complete c38605.graph_c0:1400-2932(+) NR_ID: XP_002416064.1 E-value: 4.8e-260 Identity: 1407/1515(92) Score: 2341 Annotation: NMD protein affecting ribosome stability and mRNA decay, putative	Filtered	Filtered	Filtered	6473.86	270.432	1754.87	3666.16	5386.8	31191.1	Filtered	Filtered	36030.4
9.13e-18	1.16888	m.18491	m.18491	type:complete c38620.graph_c0:238-1557(+) NR_ID: XP_021000357.1 E-value: 2.5e-172 Identity: 1047/1296(80) Score: 1584 Annotation: mitochondrial enolase superfamily member 1-like	111449	120374	87933.1	41558	43447.3	38728.3	42861.1	43632.8	44158.1	83737.8	91172.8	93323.3
0.0208672	1.01398	m.18495	m.18495	type:complete c38621.graph_c1:1641-745(-) NR_ID: XP_002407936.1 E-value: 4.8e-79 Identity: 543/651(83) Score: 778 Annotation: DNA-3-methyladenine glycosylase, putative	Filtered	Filtered	Filtered	9503.25	3578.41	5219.84	Filtered	3297.72	Filtered	Filtered	Filtered	2973.18
1.4e-05	1.11699	m.18500	m.18500	type:5prime_partial c38624.graph_c0:1-360(+) NR_ID: A6NA00.1 E-value: 1.4e-08 Identity: 177/354(50) Score: 167 Annotation: RecName: Full=40S ribosomal protein SA &gt;ABR23483.1 40S ribosomal protein SA	Filtered	Filtered	21873.5	92092.8	70417.6	75474.4	45917.4	63570.8	44076.5	46991.9	57474.5	30996.3
1.5e-13	1.15622	m.18507	m.18507	type:complete c38626.graph_c0:1419-331(-) NR_ID: XP_022919672.1 E-value: 2.3e-83 Identity: 660/933(70) Score: 816 Annotation: phosphopantothenate--cysteine ligase	112977	73971.4	55262.6	33172	33693.2	23382.7	25568.5	27632	20021.3	17158.2	23667.4	19451.4
0.000544821	1.0919	m.18519	m.18519	type:complete c38632.graph_c0:1652-987(-) NR_ID: XP_002415079.1 E-value: 1.9e-125 Identity: 654/666(98) Score: 1177 Annotation: casein kinase II, beta subunit, putative	14086.3	16287	33089.8	10436.7	4678.62	12282.8	8665.05	10721.4	6660.47	25449.2	21435.6	25958.2
7.48e-05	1.10899	m.18526	m.18526	type:complete c38639.graph_c0:249-1814(+) NR_ID: XP_002406131.1 E-value: 1.4e-169 Identity: 1152/1494(77) Score: 1561 Annotation: tRNA synthetase, putative	25482.4	29763.6	Filtered	10997.6	Filtered	Filtered	6187.48	4895.83	Filtered	14951	9579.43	Filtered
0.00162319	1.08065	m.18530	m.18530	type:5prime_partial c38641.graph_c0:1-534(+) NR_ID: XP_002404204.1 E-value: 6.9e-65 Identity: 441/525(84) Score: 654 Annotation: copine, putative	15325.9	8519.96	12376	859.315	3666.44	22612.9	19990.5	13001.9	19892.9	Filtered	35117.5	36220.1
7.65e-20	1.17435	m.18540	m.18540	type:complete c38646.graph_c0:503-2941(+) NR_ID: XP_002406316.1 E-value: 0.0e+00 Identity: 2142/2271(94) Score: 3675 Annotation: peroxinectin, putative	91463.1	80884.7	90042	32637.6	32132.8	31721.5	39019.4	39739.4	35223.5	15148.3	12776.9	23212.2
0.00802523	1.05645	m.18550	m.18550	type:3prime_partial c38651.graph_c0:2031-1(-) NR_ID: XP_002402507.1 E-value: 2.3e-145 Identity: 1008/1491(67) Score: 1353 Annotation: conserved hypothetical protein	16555.3	1679.41	3804.79	800.03	4929.05	3639.2	1857.17	2216.87	7806.65	Filtered	Filtered	Filtered
0.00271844	1.07503	m.18552	m.18552	type:internal c38653.graph_c0:2-1684(+) NR_ID: XP_023217746.1 E-value: 3.1e-151 Identity: 1206/1680(71) Score: 1403 Annotation: nesprin-1-like	13205.5	2527.56	15408.7	4900.31	8859.24	7076.61	2706.2	7750.92	Filtered	13871.8	15586.6	16485.7
0.000234512	1.10071	m.18567	m.18567	type:5prime_partial c38659.graph_c0:1-1362(+) NR_ID: XP_002400190.1 E-value: 3.3e-244 Identity: 1257/1290(97) Score: 2204 Annotation: E3 ubiquitin protein ligase (URE-B1), putative	24559.5	41675.1	26022.7	19355.8	18389.8	19903.6	25425.3	21974.6	16898.7	20287.2	20659.2	56503.5
2.22e-10	1.14453	m.18572	m.18572	type:complete c38661.graph_c1:258-1166(+) NR_ID: XP_002414642.1 E-value: 6.6e-100 Identity: 744/924(80) Score: 958 Annotation: hypothetical protein IscW_ISCW014890	52185.5	39184.3	27463.7	34364.3	26446.6	22877.5	43311.5	30251.1	39313.1	21091.6	18506.6	18826.1
0.0325061	0.995223	m.18603	m.18603	type:internal c38674.graph_c0:1035-1(-) NR_ID: XP_002434414.1 E-value: 2.3e-117 Identity: 756/900(84) Score: 1109 Annotation: conserved hypothetical protein	Filtered	Filtered	Filtered	21423.5	56269.4	37500.2	Filtered	23557.2	32384.7	Filtered	14529.7	39605.8
1.76e-05	1.11606	m.18661	m.18661	type:complete c38694.graph_c0:275-1126(+) NR_ID: XP_022257120.1 E-value: 1.0e-41 Identity: 450/723(62) Score: 456 Annotation: 39S ribosomal protein L9, mitochondrial-like	7366.68	10731.1	231856	Filtered	7903.75	12982.3	29026.6	9224.64	12418.3	14063.9	14566.8	20948.9
5.01e-17	1.16682	m.18669	m.18669	type:complete c38699.graph_c0:609-184(-) NR_ID: BAH02683.1 E-value: 3.0e-79 Identity: 420/423(99) Score: 777 Annotation: thrombin inhibitor haemalin	66749.5	137544	177838	259631	163753	94927.9	14550.3	14581	3919.34	154158	148450	92499.7
1.81e-08	1.13585	m.18677	m.18677	type:complete c38703.graph_c0:1001-267(-) NR_ID: XP_002409851.1 E-value: 6.1e-104 Identity: 660/732(90) Score: 992 Annotation: reductase, putative	103162	87995	68127.7	76180.4	70890.8	50856.8	13763.4	16813.2	14324.8	68950.3	60022.1	63998.2
8.86e-17	1.16612	m.18702	m.18702	type:complete c38713.graph_c0:73-1362(+) NR_ID: XP_013789651.1 E-value: 3.5e-163 Identity: 1074/1281(83) Score: 1505 Annotation: 26S proteasome non-ATPase regulatory subunit 11-like	40141	63984.9	60920.6	62057.6	61423	55107.1	40492.5	42260.4	45222.5	36091.3	44158.8	35027
1.4e-26	1.18991	m.18706	m.18706	type:complete c38715.graph_c0:202-885(+) NR_ID: XP_005986592.1 E-value: 5.0e-60 Identity: 459/633(72) Score: 613 Annotation: PREDICTED: maleylacetoacetate isomerase isoform X2	420438	326980	356807	224390	208948	234831	98449.4	70530	61914.7	114096	110887	103119
3.05e-08	1.1347	m.18712	m.18712	type:complete c38718.graph_c2:140-1084(+) NR_ID: BAT62327.1 E-value: 2.8e-178 Identity: 942/942(100) Score: 1634 Annotation: leucine-rich repeat containing protein	21765.1	40037.3	25919	50885.7	60490.7	56702.2	59818.6	61025.9	68021.3	33216.2	20591.7	42081.6
3.25e-05	1.11333	m.18723	m.18723	type:complete c38723.graph_c0:617-231(-) NR_ID: XP_001999006.2 E-value: 1.2e-05 Identity: 162/306(52) Score: 142 Annotation: uncharacterized protein Dmoj_GI24277	Filtered	Filtered	16073	16994.6	73912.7	79891.3	110476	84475.2	71867.8	Filtered	Filtered	Filtered
2.79e-19	1.17291	m.18736	m.18736	type:5prime_partial c38731.graph_c0:2-946(+) NR_ID: XP_002399673.1 E-value: 5.6e-110 Identity: 648/687(94) Score: 1045 Annotation: glyoxylase, putative	31926.1	29441.9	29330.5	77245.9	93733.2	90618.8	105602	99815.3	102895	154232	128904	131295
1.91e-32	1.20158	m.18764	m.18764	type:complete c38746.graph_c0:3285-751(-) NR_ID: XP_023234639.1 E-value: 0.0e+00 Identity: 2409/2532(95) Score: 4066 Annotation: elongation factor 2 isoform X1	131967	116545	138196	161527	145816	146711	158526	136122	142797	204815	193040	188830
0.000143906	1.10472	m.18774	m.18774	type:5prime_partial c38753.graph_c0:2-676(+) NR_ID: XP_015920530.1 E-value: 8.7e-49 Identity: 426/645(66) Score: 516 Annotation: esterase OVCA2	Filtered	Filtered	2644.98	Filtered	849.395	2294	Filtered	Filtered	903.695	Filtered	Filtered	199709
3.21e-26	1.18915	m.18779	m.18779	type:complete c38758.graph_c0:131-1756(+) NR_ID: XP_002412049.1 E-value: 8.8e-289 Identity: 1593/1623(98) Score: 2589 Annotation: chaperonin subunit, putative	65434.5	54937	58990.3	68930.1	69487.5	61453	68762.1	66633.3	63035.7	103774	113290	107931
1.84e-08	1.13582	m.18783	m.18783	type:5prime_partial c38761.graph_c0:3388-74(-) NR_ID: XP_002402287.1 E-value: 0.0e+00 Identity: 2337/3210(72) Score: 2973 Annotation: karyopherin (importin) beta, putative	20211	41898.7	17026	20114.3	17313.4	13405.5	15571.9	15454	17965.8	19497.3	14889.8	17452.2
3.26e-60	1.2447	m.18793	m.18793	type:complete c38765.graph_c0:1030-113(-) NR_ID: XP_023216154.1 E-value: 1.6e-125 Identity: 780/888(87) Score: 1179 Annotation: C-1-tetrahydrofolate synthase, cytoplasmic-like	118966	144364	149147	161786	154661	143228	156461	129335	120403	238489	203376	202287
7.96e-17	1.16625	m.18804	m.18804	type:5prime_partial c38769.graph_c0:1-951(+) NR_ID: XP_023209846.1 E-value: 4.2e-113 Identity: 672/735(91) Score: 1072 Annotation: ATP-dependent RNA helicase DDX3Y-like isoform X2	72684.8	56229.3	52228.9	55187.4	55770.7	53804.4	32983.7	26040.6	28851.2	44154.5	39105.7	39515.4
6.63e-08	1.13291	m.18806	m.18806	type:internal c38769.graph_c1:1-747(+) NR_ID: XP_023219119.1 E-value: 2.2e-101 Identity: 591/630(93) Score: 970 Annotation: ATP-dependent RNA helicase DDX3X-like	30833.7	25931.8	27987	33516	29693.9	31329.2	11593.3	13185.1	13892.8	15428	16490.1	16639.9
1.03e-22	1.18134	m.18813	m.18813	type:complete c38772.graph_c0:247-1023(+) NR_ID: XP_022708402.1 E-value: 5.9e-57 Identity: 522/771(67) Score: 587 Annotation: estradiol 17-beta-dehydrogenase 8-like isoform X1	114137	129162	123982	47598.5	60903.1	59991.4	43705	62739	57237.1	86453.8	109065	113319
0.000321433	1.09763	m.18821	m.18821	type:5prime_partial c38775.graph_c0:645-202(-) NR_ID: XP_002403123.1 E-value: 2.5e-44 Identity: 339/426(79) Score: 476 Annotation: sulfotransferase, putative	83006.5	38721.9	82001	10145.8	14318.6	12774.4	29516.1	15699.8	21632.1	52012.7	25131.7	19412.9
3.22e-06	1.12227	m.18838	m.18838	type:complete c38783.graph_c0:451-1263(+) NR_ID: KFM66842.1 E-value: 4.5e-15 Identity: 321/696(46) Score: 226 Annotation: putative methyltransferase 235L, partial	52823.3	72294.3	104365	245526	92975.4	83040.3	48659.2	47856.3	30733.9	74464.2	55385.4	42924
0.0110938	1.04213	m.18848	m.18848	type:complete c38787.graph_c0:3595-1556(-) NR_ID: XP_002407483.1 E-value: 2.2e-127 Identity: 723/726(99) Score: 1198 Annotation: RNA polymerase-associated protein LEO1, putative	23031.8	35819.9	45994.8	3395.79	3678.09	3435.03	Filtered	Filtered	Filtered	6019.56	Filtered	Filtered
6.74e-16	1.16356	m.18875	m.18875	type:complete c38800.graph_c0:363-1718(+) NR_ID: KFM59231.1 E-value: 1.0e-197 Identity: 1155/1350(85) Score: 1803 Annotation: Protein henna, partial	121695	114108	122925	51463.1	49499.3	46490.7	98370.9	77537.1	79524.1	60270.8	60900.1	59085.1
0.000314925	1.09784	m.18882	m.18882	type:complete c38802.graph_c0:158-1426(+) NR_ID: XP_002435218.1 E-value: 2.1e-152 Identity: 996/1215(81) Score: 1412 Annotation: charged multivesicular body protein, putative	39684.8	40357.2	86995	10502.3	7764.83	2789.97	3101.38	8644.58	7995.46	18425.3	7457.81	27348.7
7.51e-05	1.10897	m.18903	m.18903	type:complete c38811.graph_c0:236-1231(+) NR_ID: XP_002403428.1 E-value: 9.4e-116 Identity: 720/837(86) Score: 1095 Annotation: dihydrodipicolinate synthase, putative	123297	130396	48153.1	13616.6	14077.8	20447.1	6025.8	9937.99	Filtered	4705.14	12434.8	Filtered
3.98e-10	1.14347	m.18911	m.18911	type:3prime_partial c38816.graph_c0:328-1437(+) NR_ID: XP_013772994.1 E-value: 7.3e-109 Identity: 891/1122(79) Score: 1036 Annotation: coatomer subunit delta-like	31466.9	22717	20703.4	33081.8	36830.3	40805.4	31881.7	31708.9	31847.9	33100.8	37129.5	37619.9
1.04e-15	1.16301	m.18915	m.18915	type:5prime_partial c38816.graph_c1:685-215(-) NR_ID: XP_023238625.1 E-value: 6.5e-51 Identity: 378/468(80) Score: 533 Annotation: coatomer subunit delta-like isoform X2	275312	266668	138832	228778	303789	271253	202312	234827	111455	175000	213647	203112
8.04e-09	1.13759	m.18936	m.18936	type:5prime_partial c38826.graph_c0:1640-387(-) NR_ID: XP_002412306.1 E-value: 1.1e-190 Identity: 1083/1191(90) Score: 1742 Annotation: oxysterol-binding protein 1, putative	60779.4	64695.6	46552.2	45874.7	39437.5	28023.4	27606	32668.3	25588.7	23934.4	26247.6	27819.9
0.000616433	1.09056	m.18940	m.18940	type:internal c38827.graph_c0:3-3098(+) NR_ID: RMX38664.1 E-value: 6.2e-307 Identity: 2229/3186(69) Score: 2748 Annotation: hypothetical protein pdam_00005872	13138.1	9581.28	8014.22	Filtered	Filtered	Filtered	1142.63	Filtered	Filtered	Filtered	Filtered	Filtered
1.9e-13	1.15588	m.18945	m.18945	type:complete c38828.graph_c0:121-3768(+) NR_ID: XP_023216850.1 E-value: 0.0e+00 Identity: 3321/3654(90) Score: 5295 Annotation: splicing factor 3B subunit 3	52935.1	47271	51984.3	24754	27112	30070	34287	29562.9	33060.2	18362.8	24365	14285.4
0.0031376	1.0733	m.18952	m.18952	type:3prime_partial c38831.graph_c0:357-1169(+) NR_ID: XP_002404169.1 E-value: 3.7e-70 Identity: 525/702(74) Score: 701 Annotation: cytochrome P450, putative	20458.6	15113.4	21130.3	32892.4	42345.3	31522.5	21758.2	17304.8	24426	4590.08	Filtered	2809.59
2.15e-06	1.12356	m.18954	m.18954	type:5prime_partial c38832.graph_c0:1-2013(+) NR_ID: XP_002415310.1 E-value: 2.4e-267 Identity: 1599/2013(79) Score: 2405 Annotation: protein-glutamine gamma-glutamyltransferase, putative	29979.2	27876.5	20082.5	14831.5	12677.3	13129.7	30472.6	26212.9	27342.1	6312.11	9498.82	9587.78
7.53e-08	1.13261	m.18959	m.18959	type:5prime_partial c38833.graph_c0:679-26(-) NR_ID: XP_015920940.1 E-value: 2.8e-12 Identity: 132/141(93) Score: 201 Annotation: WD repeat-containing protein 61	6695.64	20729.5	33430	93084.6	75500.8	99108.5	66800	62336.1	68725.5	52413.7	45670.8	47767.7
0.00466703	1.0678	m.18991	m.18991	type:complete c38849.graph_c0:1028-3(-) NR_ID: XP_002435754.1 E-value: 2.5e-127 Identity: 819/1002(81) Score: 1195 Annotation: cytochrome P450, putative	24792.8	9128.48	5478.59	Filtered	Filtered	6680.56	Filtered	1030.55	6998.84	Filtered	Filtered	Filtered
0.0055551	1.06488	m.18996	m.18996	type:5prime_partial c38849.graph_c1:1-366(+) NR_ID: XP_002435754.1 E-value: 4.4e-47 Identity: 324/363(89) Score: 499 Annotation: cytochrome P450, putative	Filtered	5936.28	10972.7	7854.29	Filtered	Filtered	5046.86	Filtered	Filtered	12645.2	Filtered	Filtered
6.57e-06	1.11984	m.19001	m.19001	type:complete c38852.graph_c0:776-177(-) NR_ID: XP_002415822.1 E-value: 4.5e-57 Identity: 414/537(77) Score: 587 Annotation: conserved hypothetical protein	19990.9	40031.3	16411	4688.04	13946.5	14437.2	13663.7	14713.9	10389.1	3732.68	6779.81	7151.06
6.14e-25	1.18637	m.19009	m.19009	type:complete c38856.graph_c0:259-1167(+) NR_ID: ADZ96258.1 E-value: 4.1e-17 Identity: 132/150(88) Score: 244 Annotation: TRE31	32091.9	30764	39167.3	61288.4	43852.4	50495.1	58160.9	57942.1	51609.3	85365.6	33586.6	78218.9
0.00503578	1.06658	m.19012	m.19012	type:complete c38858.graph_c0:1202-132(-) NR_ID: XP_002409191.1 E-value: 2.5e-154 Identity: 876/981(89) Score: 1428 Annotation: tick legumain, putative	Filtered	Filtered	25008.8	14087.6	Filtered	Filtered	17983	Filtered	Filtered	Filtered	Filtered	Filtered
0.0101862	1.04706	m.19024	m.19024	type:complete c38864.graph_c0:1100-153(-) NR_ID: BAH03486.1 E-value: 3.8e-183 Identity: 942/945(99) Score: 1676 Annotation: tick serine proteinase	4413.67	2163.02	1821.09	Filtered	3341.26	Filtered	609.3	Filtered	Filtered	Filtered	Filtered	Filtered
2.41e-06	1.1232	m.19038	m.19038	type:complete c38871.graph_c0:184-1227(+) NR_ID: XP_002414556.1 E-value: 2.2e-144 Identity: 828/936(88) Score: 1342 Annotation: acid methyltransferase, putative	48867.9	30964.5	24605.9	16333.7	38511.1	30399.7	23460.6	22777	32323.1	18401	19610.1	20771.5
1.95e-38	1.21227	m.19055	m.19055	type:complete c38877.graph_c0:695-45(-) NR_ID: XP_002436292.1 E-value: 2.5e-69 Identity: 510/648(78) Score: 693 Annotation: glutathione S-transferase, putative	94119.1	104672	69089.6	89184	102139	80190.8	88293.3	86179.9	76457.8	59323.9	73454.7	71057.7
7.1e-25	1.18624	m.19060	m.19060	type:complete c38879.graph_c0:69-1910(+) NR_ID: XP_013773604.1 E-value: 8.2e-307 Identity: 1710/1833(93) Score: 2745 Annotation: V-type proton ATPase catalytic subunit A	59987.6	89692.5	90662	59950.5	59494.1	58192.2	66813.1	62624.4	60132.2	89397.1	84917.3	86608.8
0.000637514	1.0902	m.19063	m.19063	type:complete c38880.graph_c0:337-1725(+) NR_ID: XP_002401540.1 E-value: 2.4e-194 Identity: 1065/1179(90) Score: 1774 Annotation: conserved hypothetical protein	111450	135306	159330	84974.9	94216.8	85540.2	69355.7	54507.3	61929.2	69601.2	24592.2	59677
1.97e-06	1.12383	m.19066	m.19066	type:complete c38881.graph_c0:94-1137(+) NR_ID: XP_002404399.1 E-value: 1.2e-105 Identity: 828/906(91) Score: 1008 Annotation: conserved hypothetical protein	34922.6	23354.4	36771.4	31123.5	17841.6	28242.3	19670.7	31916.9	10114.8	10569.4	24830.9	13600
5.27e-14	1.15771	m.19069	m.19069	type:5prime_partial c38882.graph_c0:1084-263(-) NR_ID: XP_002407565.1 E-value: 8.3e-94 Identity: 567/606(93) Score: 905 Annotation: thiol-disulfide isomerase, putative	157104	88960.6	146484	37173.7	35827.6	51576.3	84074.9	77760.3	74585.9	66667.4	55133.9	60623.8
0.044919	0.977434	m.19098	m.19098	type:5prime_partial c38892.graph_c0:3828-2038(-) NR_ID: XP_022667261.1 E-value: 4.1e-279 Identity: 1620/1707(94) Score: 2506 Annotation: E3 ubiquitin-protein ligase Su(dx)-like	Filtered	Filtered	Filtered	12949.8	10278.3	14650.1	Filtered	Filtered	4685.28	Filtered	Filtered	Filtered
9.51e-05	1.10754	m.19103	m.19103	type:5prime_partial c38894.graph_c1:2-421(+) NR_ID: XP_002400279.1 E-value: 1.2e-56 Identity: 369/417(88) Score: 582 Annotation: cytochrome P450, putative	44859.6	87148.7	67276.2	44055.7	42974.5	47619.2	25030.4	30934.8	34136.2	Filtered	14742.4	25949.9
0.0238452	1.00888	m.19111	m.19111	type:complete c38899.graph_c0:109-1182(+) NR_ID: XP_013773887.1 E-value: 4.2e-114 Identity: 789/1140(69) Score: 1081 Annotation: Golgi reassembly-stacking protein 2-like isoform X5	12033.6	2736.92	4062.36	Filtered	11327.9	17476.7	Filtered	7334.33	6447.7	7131.71	8271.08	14473.9
0.00322826	1.07295	m.19163	m.19163	type:5prime_partial c38919.graph_c0:1558-176(-) NR_ID: XP_002401436.1 E-value: 5.4e-170 Identity: 1014/1161(87) Score: 1564 Annotation: membrane protein, putative	10168.8	10737.4	9836.72	Filtered	1991.6	Filtered	Filtered	Filtered	Filtered	Filtered	Filtered	Filtered
0.0152289	1.02566	m.19172	m.19172	type:complete c38924.graph_c0:604-1179(+) NR_ID: XP_002414083.1 E-value: 3.0e-13 Identity: 225/450(50) Score: 209 Annotation: secreted protein, putative	Filtered	Filtered	4256.83	3405.31	1357.79	491.443	Filtered	Filtered	Filtered	Filtered	Filtered	Filtered
4.97e-07	1.12782	m.19174	m.19174	type:5prime_partial c38925.graph_c0:3-911(+) NR_ID: XP_018416505.1 E-value: 3.9e-84 Identity: 609/765(79) Score: 822 Annotation: PREDICTED: haloacid dehalogenase-like hydrolase domain-containing protein 2	17546.3	42045.6	21638.8	34207.8	29211.6	27469.4	34609.2	30824	23904.6	61121.5	62343.6	71467
0.000338707	1.09708	m.19177	m.19177	type:complete c38926.graph_c0:404-1111(+) NR_ID: XP_002411373.1 E-value: 1.5e-67 Identity: 519/708(73) Score: 678 Annotation: tetraspanin, putative	1396.9	Filtered	Filtered	6696.44	8625.37	9624.12	19398.9	12964.5	7654.03	Filtered	5823.2	5976.97
7.65e-16	1.1634	m.19182	m.19182	type:5prime_partial c38928.graph_c0:1420-584(-) NR_ID: DAA34697.1 E-value: 1.8e-56 Identity: 387/519(74) Score: 583 Annotation: TPA_inf: putative thyropin precursor	15261.9	15452.6	14936.7	310620	423414	466234	257279	284205	389509	59965.4	81626.8	114933
8.2e-32	1.20038	m.19184	m.19184	type:5prime_partial c38929.graph_c0:1913-528(-) NR_ID: XP_015905314.1 E-value: 2.3e-168 Identity: 933/954(97) Score: 1550 Annotation: ribose-phosphate pyrophosphokinase 2	51105.7	40008.7	48717.6	69667.2	59259	56241.1	44323.2	50188.3	48560.6	87150.3	96563.1	79493.3
4.55e-05	1.1117	m.19192	m.19192	type:complete c38934.graph_c0:947-438(-) NR_ID: XP_013772288.1 E-value: 7.5e-45 Identity: 363/498(72) Score: 481 Annotation: caltractin-like isoform X1	Filtered	5134.71	9913.1	15652.2	4534.66	16314.9	42333.7	20204.8	43201.8	15651.3	21145	11483
0.00395931	1.07024	m.19210	m.19210	type:complete c38943.graph_c0:866-225(-) NR_ID: XP_009066109.1 E-value: 8.3e-57 Identity: 474/639(74) Score: 585 Annotation: hypothetical protein LOTGIDRAFT_222883	71965.3	78895.6	95951.5	7072.13	Filtered	Filtered	Filtered	Filtered	Filtered	Filtered	Filtered	Filtered
6.33e-05	1.10994	m.19216	m.19216	type:complete c38946.graph_c0:171-2261(+) NR_ID: XP_003739709.1 E-value: 3.1e-270 Identity: 1614/1821(88) Score: 2430 Annotation: PREDICTED: ATP-binding cassette sub-family F member 1	33580.8	78308.2	70682.4	8795.08	11030.9	11468.1	11418.9	8765.04	5401.55	4201.55	4123.17	5202.08
2.13e-13	1.15571	m.19217	m.19217	type:complete c38947.graph_c0:2973-1840(-) NR_ID: XP_002434890.1 E-value: 1.1e-43 Identity: 315/369(85) Score: 474 Annotation: PIN domain-containing RNA-binding protein, putative	75325.4	115608	81236.1	79732	79329.5	83698.1	73740.4	70750.3	73223.6	65074	62395	68983.1
4.62e-09	1.13874	m.19230	m.19230	type:3prime_partial c38952.graph_c0:134-2203(+) NR_ID: XP_002415638.1 E-value: 1.5e-224 Identity: 1527/2178(70) Score: 2036 Annotation: huntingtin interacting protein, putative	12189.7	15089.2	21877	17812.6	14365.2	8482.51	9447.81	14542.7	9324.46	13527.6	13718.5	7772.42
0.00383943	1.07066	m.19247	m.19247	type:complete c38958.graph_c0:1193-588(-) NR_ID: DAA34577.1 E-value: 2.4e-106 Identity: 588/603(97) Score: 1012 Annotation: TPA_exp: GTPase Rab18	97767.5	79563.6	81729	22512.4	30969	15660.7	16330.3	22154.3	28867.7	31123.2	6857.21	24963.3
1.64e-12	1.15266	m.19283	m.19283	type:complete c38979.graph_c0:219-797(+) NR_ID: XP_002399544.1 E-value: 1.6e-104 Identity: 570/576(98) Score: 996 Annotation: vesicle coat complex COPII, GTPase subunit SAR1, putative	151364	140638	117188	64543.6	41660.5	35782.3	44742.2	34500.7	32087	956369	59066.3	40337.8
1.44e-06	1.12479	m.19286	m.19286	type:complete c38980.graph_c0:2910-1738(-) NR_ID: XP_002408829.1 E-value: 2.3e-214 Identity: 1131/1152(98) Score: 1946 Annotation: Jun-N-terminal kinase, putative	62820.1	57400.1	37213.9	26172.9	19678.1	24610.7	19986.7	23205.8	25574.5	20019.9	23293.2	23018.7
0.00101	1.08544	m.19297	m.19297	type:complete c38987.graph_c0:2712-1216(-) NR_ID: OQR76350.1 E-value: 6.0e-183 Identity: 1098/1389(79) Score: 1676 Annotation: alanine--glyoxylate aminotransferase 2	35346.6	25154.5	26457.4	32610.4	24656.3	24369.3	11321.3	11953.8	11329	19645.4	6122.15	6412.61
0.00457054	1.06813	m.19300	m.19300	type:complete c38988.graph_c0:123-1352(+) NR_ID: XP_002412922.1 E-value: 5.1e-95 Identity: 729/1104(66) Score: 917 Annotation: gastric triacylglycerol lipase, putative	27758.1	10853.5	5097.7	Filtered	3514.89	Filtered	2967.88	Filtered	Filtered	Filtered	Filtered	Filtered
1.83e-29	1.19582	m.19304	m.19304	type:complete c38990.graph_c0:233-1081(+) NR_ID: ADT82652.1 E-value: 8.5e-150 Identity: 789/819(96) Score: 1388 Annotation: mitochondrial volatge dependent anion-selective channel, partial	129062	146851	159225	34710.8	31477.5	24081.4	32776.7	33440	30114	33062.8	29395.7	30652.3
1.93e-06	1.1239	m.19308	m.19308	type:complete c38993.graph_c0:124-1407(+) NR_ID: XP_002406597.1 E-value: 1.7e-117 Identity: 816/1185(68) Score: 1111 Annotation: carboxypeptidase A2 precursor, putative	95346.5	52901.7	66386.6	20833.6	23179	18177.4	Filtered	9853.96	2991.48	Filtered	Filtered	37060.5
0.00799131	1.05658	m.19311	m.19311	type:complete c38995.graph_c0:653-162(-) NR_ID: XP_002410902.1 E-value: 1.9e-45 Identity: 282/294(95) Score: 486 Annotation: U1 small nuclear ribonucleoprotein C, putative	22448.8	10910.1	7949.84	24646.9	22764.9	Filtered	Filtered	1551.28	Filtered	Filtered	11025.3	14402.7
0.000243615	1.10036	m.19321	m.19321	type:5prime_partial c39002.graph_c0:1103-528(-) NR_ID: XP_002405129.1 E-value: 3.9e-106 Identity: 546/570(95) Score: 1010 Annotation: NIPSNAP1 protein, putative	105111	132913	104200	12055.1	40631.2	51564.2	28892.8	24159.3	25855.5	31251.6	39715.1	39207.6
0.000264184	1.09959	m.19334	m.19334	type:complete c39009.graph_c1:55-747(+) NR_ID: AAY66826.1 E-value: 1.2e-13 Identity: 249/447(55) Score: 213 Annotation: putative secreted salivary protein	Filtered	Filtered	Filtered	8063.19	3724.98	Filtered	Filtered	Filtered	Filtered	4356.23	Filtered	Filtered
0.000848976	1.08721	m.19346	m.19346	type:5prime_partial c39019.graph_c0:2381-57(-) NR_ID: XP_002407978.1 E-value: 0.0e+00 Identity: 2028/2250(90) Score: 2993 Annotation: conserved oligomeric golgi complex subunit, putative	Filtered	7103.42	5894.48	Filtered	4028.83	3609.18	Filtered	3530.55	3831.42	Filtered	4136.02	4445.93
3.44e-44	1.22167	m.19348	m.19348	type:complete c39020.graph_c0:747-76(-) NR_ID: AOT82155.1 E-value: 5.3e-131 Identity: 669/669(100) Score: 1225 Annotation: MSASignal-HlGST fusion protein	336932	262533	281485	403079	330692	311812	212081	180045	167131	361260	422660	449645
1.83e-20	1.17592	m.19357	m.19357	type:5prime_partial c39026.graph_c0:3-1493(+) NR_ID: XP_019881493.1 E-value: 8.2e-233 Identity: 1245/1305(95) Score: 2106 Annotation: PREDICTED: LOW QUALITY PROTEIN: 26S protease regulatory subunit 7-like	117312	101195	91587.6	123763	119491	99468.2	92014.5	102149	101094	144139	153545	151060
2.59e-10	1.14426	m.19400	m.19400	type:complete c39040.graph_c0:2254-1817(-) NR_ID: DAA34554.1 E-value: 7.1e-60 Identity: 390/429(90) Score: 610 Annotation: TPA_exp: hypothetical secreted protein 108	67698.7	73370.5	73776.5	117658	97169	89004.5	50777.3	58419.1	53591.4	156108	113138	137234
0.00696115	1.06023	m.19403	m.19403	type:5prime_partial c39041.graph_c0:2-301(+) NR_ID: XP_003362927.1 E-value: 4.9e-20 Identity: 177/249(71) Score: 265 Annotation: glutaredoxin-like protein C5orf63 homolog	Filtered	Filtered	Filtered	28431.6	29685	41832.3	23380.9	16223.4	29768.6	15848.8	Filtered	Filtered
1.74e-07	1.13056	m.19409	m.19409	type:complete c39046.graph_c0:1700-84(-) NR_ID: XP_002409271.1 E-value: 9.3e-97 Identity: 921/1593(57) Score: 933 Annotation: acyl-CoA synthetase, putative	17233	20822.3	22047	24609.3	28242	30812.9	24657.2	22590.5	27344.4	41493.8	40874.4	37582.3
1.3e-08	1.13656	m.19437	m.19437	type:complete c39063.graph_c0:64-1302(+) NR_ID: XP_002402324.1 E-value: 2.4e-177 Identity: 1071/1233(86) Score: 1627 Annotation: histone acetyltransferase type B catalytic subunit, putative	12403.5	8413.26	12105.3	43396.9	7619.07	14380	18232.4	11138.8	12100.6	32755.5	25405.5	33748
0.000719948	1.08892	m.19440	m.19440	type:complete c39066.graph_c0:1356-2453(+) NR_ID: OQR79444.1 E-value: 5.6e-162 Identity: 879/969(90) Score: 1494 Annotation: glutaminase kidney isoform	43516.9	38352.1	26541.6	14506.5	10958.5	4632.64	Filtered	23002.9	8361.8	27251.8	11989.5	36285.2
0.0480003	0.973297	m.19441	m.19441	type:complete c39066.graph_c0:192-1220(+) NR_ID: XP_002409594.1 E-value: 5.5e-103 Identity: 579/591(97) Score: 985 Annotation: glutaminase, putative	Filtered	Filtered	Filtered	22884.4	18924.6	6588.77	27693.5	27638	Filtered	55512.4	29951.7	Filtered
6.75e-05	1.10958	m.19447	m.19447	type:complete c39069.graph_c0:281-889(+) NR_ID: XP_002410596.1 E-value: 1.3e-67 Identity: 438/573(76) Score: 678 Annotation: conserved hypothetical protein	53275.2	52246.8	48123.9	16010.5	17032.4	18679.2	26308.7	20285.2	28358.2	7748.54	14992.1	10400.4
2.14e-23	1.18292	m.19467	m.19467	type:complete c39079.graph_c0:527-1885(+) NR_ID: XP_021936297.1 E-value: 2.3e-157 Identity: 993/1350(73) Score: 1455 Annotation: bleomycin hydrolase	88067.5	74082.2	95699.8	46918.4	47080.7	40371.9	34879.4	36723.9	32732.7	39746.7	51561.3	42721.2
1.08e-07	1.13174	m.19469	m.19469	type:complete c39080.graph_c0:168-1175(+) NR_ID: ALQ43545.1 E-value: 3.4e-174 Identity: 936/1005(93) Score: 1599 Annotation: cathepsin L	7490.81	29735.9	31193.2	46290	40729.6	45376.8	110883	76506.1	95972.9	8400.7	31332.3	31036.7
2.78e-25	1.18713	m.19477	m.19477	type:complete c39084.graph_c0:1938-667(-) NR_ID: XP_002402213.1 E-value: 2.5e-121 Identity: 849/1131(75) Score: 1144 Annotation: malonyl CoA-acyl carrier protein transacylase, putative	69367.5	109017	96221.9	34825	30369.4	33469.7	32749.9	31789.4	25936.9	39472.4	37406.9	23743.1
2.53e-14	1.15873	m.19498	m.19498	type:complete c39094.graph_c0:214-1065(+) NR_ID: XP_002409106.1 E-value: 5.4e-104 Identity: 675/846(79) Score: 993 Annotation: conserved hypothetical protein	64677.7	69272.9	72049.3	46731.6	61103.8	57157.3	74969.8	63245	58552	33337.4	36358.4	32217.5
4.9e-19	1.17228	m.19513	m.19513	type:complete c39101.graph_c0:110-739(+) NR_ID: DAA34730.1 E-value: 2.2e-22 Identity: 297/516(57) Score: 288 Annotation: TPA_inf: hypothetical secreted protein 790	231989	233942	248497	264463	210720	207382	355946	219263	283698	44811.6	30430.7	25086
0.0108468	1.04351	m.19517	m.19517	type:complete c39105.graph_c0:1130-54(-) NR_ID: XP_002414742.1 E-value: 4.5e-164 Identity: 972/1083(89) Score: 1512 Annotation: replication factor C, subunit RFC4, putative	Filtered	Filtered	Filtered	Filtered	Filtered	Filtered	Filtered	Filtered	Filtered	6059.68	Filtered	Filtered
1.43e-21	1.17864	m.19519	m.19519	type:complete c39107.graph_c0:1320-85(-) NR_ID: XP_002399929.1 E-value: 8.5e-183 Identity: 1095/1236(88) Score: 1674 Annotation: glycine C-acetyltransferase/2-amino-3-ketobutyrate-CoA ligase, putative	18869.4	26714.4	35037.6	68118.7	50981	46919.9	50307.4	50367.7	34005.8	41682.8	35463.2	37785.5
0.00514576	1.06622	m.19528	m.19528	type:complete c39112.graph_c0:195-2291(+) NR_ID: XP_002435327.1 E-value: 7.1e-190 Identity: 1335/2079(64) Score: 1737 Annotation: methionine synthase, putative	46708.8	31460.9	37827.7	31759.9	Filtered	17151.8	17344	20132.1	20774.2	9479.13	4112.08	Filtered
1.6e-43	1.22062	m.19541	m.19541	type:complete c39119.graph_c0:174-866(+) NR_ID: BBE15154.1 E-value: 1.1e-134 Identity: 690/690(100) Score: 1257 Annotation: glutathione S-transferase	154214	120922	116957	138968	118525	155160	78582.5	70791.4	95928.5	249896	261802	319794
0.00072632	1.08882	m.19546	m.19546	type:complete c39122.graph_c0:1745-207(-) NR_ID: XP_002407452.1 E-value: 2.4e-142 Identity: 1020/1542(66) Score: 1326 Annotation: cytochrome P450, putative	49026.1	7996.14	8030.11	Filtered	Filtered	962.555	Filtered	Filtered	Filtered	Filtered	Filtered	Filtered
3.4e-15	1.16145	m.19550	m.19550	type:complete c39126.graph_c0:1504-374(-) NR_ID: XP_023334031.1 E-value: 1.1e-218 Identity: 1128/1128(100) Score: 1983 Annotation: actin, clone 403	7.9441e+06	15677.4	183208	Filtered	80576.1	72614.9	54522.8	302790	256648	8349	1.15259e+06	1.51843e+06
3.85e-46	1.2247	m.19555	m.19555	type:complete c39129.graph_c0:242-979(+) NR_ID: XP_014607363.1 E-value: 8.2e-125 Identity: 726/735(98) Score: 1172 Annotation: PREDICTED: 14-3-3 protein zeta isoform X1	131097	118903	95789.7	215751	235124	237346	272382	280933	282414	336211	308785	360876
5.35e-07	1.12762	m.19560	m.19560	type:complete c39136.graph_c0:112-1413(+) NR_ID: XP_002403125.1 E-value: 4.7e-99 Identity: 720/1200(60) Score: 952 Annotation: CRISP3: cysteine-rich secretory protein, putative	40798.2	44670.5	38023	42286.6	41286.5	51072	36018.8	37248.7	33032.1	10562.7	11229.5	12827.2
2.72e-17	1.16757	m.19564	m.19564	type:3prime_partial c39137.graph_c0:136-906(+) NR_ID: XP_002414702.1 E-value: 1.3e-128 Identity: 708/771(91) Score: 1205 Annotation: Der_and-312 phosphate carrier protein, putative	158348	137507	185117	92658.8	96842.2	89912.7	139737	139232	144885	63806.9	69816.5	56866.1
6.13e-13	1.15415	m.19569	m.19569	type:5prime_partial c39137.graph_c1:3338-3012(-) NR_ID: XP_002414702.1 E-value: 3.1e-52 Identity: 315/321(98) Score: 543 Annotation: Der_and-312 phosphate carrier protein, putative	247302	212545	220745	66254.4	73295.2	64704.8	89586.7	86459.3	93589.6	47017.4	51682	56007.5
0.000754238	1.08843	m.19578	m.19578	type:complete c39140.graph_c0:111-752(+) NR_ID: XP_002435909.1 E-value: 5.5e-61 Identity: 465/609(76) Score: 621 Annotation: Maf protein, putative	9351.6	15272	9778.14	Filtered	7302.88	5924.37	6692.92	6545.48	9260.67	11837.7	13582.6	11552.3
5.49e-07	1.12755	m.19586	m.19586	type:5prime_partial c39146.graph_c0:1-633(+) NR_ID: XP_022647632.1 E-value: 1.0e-30 Identity: 312/480(65) Score: 360 Annotation: 39S ribosomal protein L18, mitochondrial-like	3241.77	4895.06	19669.1	21944.9	14304.8	17496.3	16599.6	16093	14787.4	22495.2	18805.5	20290.7
0.000192052	1.10245	m.19601	m.19601	type:complete c39151.graph_c0:2798-2094(-) NR_ID: DAA34682.1 E-value: 1.7e-124 Identity: 690/702(98) Score: 1169 Annotation: TPA_inf: phosphoserine phosphatase	89366.2	38694.5	45735	10392.4	7613.23	8812.36	Filtered	2669.03	2752.92	Filtered	11118.8	15627.3
2.96e-15	1.16164	m.19609	m.19609	type:5prime_partial c39155.graph_c0:3-1268(+) NR_ID: XP_023227945.1 E-value: 1.6e-192 Identity: 1104/1221(90) Score: 1758 Annotation: dual specificity mitogen-activated protein kinase kinase 1-like isoform X1	156932	200365	235778	23055.6	13581.7	13573.5	29378.6	9327.41	14075.8	27809.6	17547	6982.81
0.000219551	1.1013	m.19612	m.19612	type:complete c39157.graph_c0:2086-518(-) NR_ID: XP_002435975.1 E-value: 1.1e-94 Identity: 753/966(77) Score: 915 Annotation: RNA polymerase II protein ral transcription factor BTF3, putative	388036	15990.2	26660	Filtered	152210	13109.3	76514.1	236667	Filtered	Filtered	115444	Filtered
1.92e-05	1.11568	m.19621	m.19621	type:complete c39161.graph_c0:349-1308(+) NR_ID: DAA34484.1 E-value: 1.0e-95 Identity: 738/777(94) Score: 922 Annotation: TPA_inf: vesicle coat complex COPII subunit SEC13	45513.8	23976.5	62295.7	21345.4	31402.1	29350.8	17710.2	22528.7	26594.2	18954.7	30595.6	18375.6
1.33e-10	1.14545	m.19626	m.19626	type:complete c39166.graph_c0:222-2888(+) NR_ID: XP_022239759.1 E-value: 0.0e+00 Identity: 2373/2667(88) Score: 3715 Annotation: peripheral plasma membrane protein CASK-like isoform X5	81079.4	77935.2	64083.4	30497.6	40389.6	35074.6	21542.6	33962.7	29744	17786.1	21723.9	30442.7
5.52e-22	1.17962	m.19640	m.19640	type:5prime_partial c39173.graph_c0:1387-83(-) NR_ID: XP_003742588.1 E-value: 4.8e-152 Identity: 951/1182(80) Score: 1409 Annotation: PREDICTED: probable medium-chain specific acyl-CoA dehydrogenase, mitochondrial	74335.4	81163.5	77018.9	68514	54625.5	50847.3	54396.1	47676.3	52281.5	82776.5	77874.8	76321.8
0.00230238	1.07693	m.19649	m.19649	type:complete c39177.graph_c0:167-814(+) NR_ID: XP_002416258.1 E-value: 1.5e-77 Identity: 510/639(79) Score: 764 Annotation: presqualene diphosphate phosphatase, putative	19603.4	34122.2	17960.8	Filtered	Filtered	Filtered	Filtered	Filtered	Filtered	Filtered	Filtered	Filtered
2.45e-09	1.14001	m.19660	m.19660	type:complete c39182.graph_c0:55-1041(+) NR_ID: XP_013777471.1 E-value: 2.2e-77 Identity: 561/705(79) Score: 764 Annotation: mRNA turnover protein 4 homolog isoform X1	27591	19905.7	26551.3	30845.1	30518.7	29400.7	6313.89	9870.91	10865.9	3916.96	12241.5	10750.1
0.0329789	0.994517	m.19668	m.19668	type:complete c39185.graph_c0:949-8(-) NR_ID: XP_002410757.1 E-value: 3.1e-129 Identity: 735/915(80) Score: 1211 Annotation: phospholipase, putative	Filtered	Filtered	Filtered	Filtered	60816.4	43431.3	Filtered	Filtered	Filtered	20164.1	21734.7	16098.7
8.79e-26	1.18821	m.19674	m.19674	type:complete c39188.graph_c0:290-2128(+) NR_ID: XP_002404324.1 E-value: 0.0e+00 Identity: 1749/1836(95) Score: 2977 Annotation: adenylsulfate kinase, putative	155511	214743	163837	37454.2	35857.8	31348.1	21159	20473.4	18755.3	25908	33358.6	33668.8
1.63e-20	1.17605	m.19680	m.19680	type:complete c39190.graph_c0:838-251(-) NR_ID: XP_002401344.1 E-value: 1.5e-84 Identity: 537/570(94) Score: 824 Annotation: prefoldin, putative	37356.2	31888.4	51754.6	63784.5	48878.8	57007.5	72497.3	51272.9	55306	68003.4	58166.8	81669.2
1.31e-07	1.13126	m.19689	m.19689	type:3prime_partial c39195.graph_c0:1307-3(-) NR_ID: XP_002403131.1 E-value: 4.6e-147 Identity: 978/1305(74) Score: 1366 Annotation: cytochrome P450, putative	187735	43542.1	63007.4	10847.8	Filtered	1190.44	Filtered	Filtered	3102.97	Filtered	Filtered	Filtered
1.28e-10	1.14551	m.19710	m.19710	type:complete c39204.graph_c0:248-886(+) NR_ID: AGM71680.1 E-value: 6.2e-28 Identity: 324/609(53) Score: 336 Annotation: small heat shock protein I	8425.01	Filtered	10175.6	117405	135362	141332	122039	114802	115926	60370.8	60674.8	73269.9
3.97e-14	1.1581	m.19725	m.19725	type:complete c39210.graph_c0:425-1153(+) NR_ID: XP_002416259.1 E-value: 4.3e-78 Identity: 528/642(82) Score: 769 Annotation: presqualene diphosphate phosphatase, putative	63057.4	24767.3	62225.5	37675.9	46623.7	49728.9	42889.4	47750.9	48137.2	24956.3	13382.4	21255
1.32e-07	1.13125	m.19760	m.19760	type:complete c39226.graph_c0:350-1213(+) NR_ID: XP_002414170.1 E-value: 1.1e-91 Identity: 579/681(85) Score: 887 Annotation: dihydroxypolyprenylbenzoate methyltransferase, putative	52760.5	36442.4	65120.9	31376.7	33611.3	34496.7	38496.6	33858.2	32335.2	29883.3	28482	29476.5
3.35e-08	1.13449	m.19776	m.19776	type:5prime_partial c39233.graph_c0:1-960(+) NR_ID: XP_002403536.1 E-value: 1.4e-97 Identity: 681/936(72) Score: 938 Annotation: ribosomal protein L4, putative	14296.3	6817.74	20167.2	57313.3	70353.1	67008.1	61172.3	60213.7	69919.5	52056.9	71078.8	56110.7
2.6e-05	1.11436	m.19798	m.19798	type:complete c39245.graph_c0:384-2561(+) NR_ID: XP_022255342.1 E-value: 4.1e-164 Identity: 1506/2043(73) Score: 1515 Annotation: mitochondrial proton/calcium exchanger protein-like	45932.5	93032.4	40924.5	24127.7	12859	13896.2	24519.3	17168.1	18820.4	31863.4	18987.2	24011.8
0.0176813	1.02003	m.19806	m.19806	type:complete c39247.graph_c0:2670-1339(-) NR_ID: XP_002411145.1 E-value: 9.4e-204 Identity: 1245/1377(90) Score: 1855 Annotation: conserved hypothetical protein	Filtered	Filtered	Filtered	7263.58	2782.11	1134.43	7039.61	18380.5	1606.42	17380.7	17134.9	Filtered
8.26e-13	1.1537	m.19817	m.19817	type:complete c39250.graph_c0:1266-2135(+) NR_ID: XP_023230793.1 E-value: 1.4e-43 Identity: 492/822(59) Score: 472 Annotation: proteasome inhibitor PI31 subunit-like	22860.7	23597.1	44844.8	85005.6	78535.2	68810.6	97573.2	97770.5	81419.9	56509.9	57540	56620.8
1.76e-10	1.14494	m.19820	m.19820	type:complete c39251.graph_c0:5719-4385(-) NR_ID: XP_003738862.1 E-value: 1.4e-103 Identity: 1263/1326(95) Score: 991 Annotation: PREDICTED: flotillin-1	14709.7	14707.7	21174.7	12230.1	14707.3	14709.9	30539	30924.6	22463.8	29918.7	30591.9	30118.5
0.000268328	1.09944	m.19831	m.19831	type:complete c39255.graph_c0:1136-255(-) NR_ID: XP_002415384.1 E-value: 5.6e-112 Identity: 660/741(89) Score: 1062 Annotation: endonuclease G, putative	Filtered	Filtered	25013.6	47631	51627.9	58241.6	42683.8	45170	47312.5	12591.5	27412.8	27329
3.85e-29	1.19518	m.19853	m.19853	type:complete c39269.graph_c0:5138-3906(-) NR_ID: ACT78707.1 E-value: 2.0e-163 Identity: 1062/1062(100) Score: 1507 Annotation: calreticulin	115604	119221	141648	137867	122974	126725	158898	155173	153285	175084	131798	113512
0.00915177	1.05194	m.19867	m.19867	type:3prime_partial c39274.graph_c0:1541-3(-) NR_ID: ABK59973.1 E-value: 1.2e-149 Identity: 1002/1482(67) Score: 1389 Annotation: iduronate 2-sulfatase	61144.6	20678.9	67156.6	24965.7	19754	18848.7	7447	12258.2	1738.53	597.994	9678.63	Filtered
3.75e-12	1.15137	m.19871	m.19871	type:complete c39275.graph_c0:2542-4089(+) NR_ID: XP_002436065.1 E-value: 4.6e-178 Identity: 1146/1530(74) Score: 1634 Annotation: RNA-binding protein Nova-1, putative	52405.1	45289.7	41628.1	19405.8	9892.81	13746.2	10694	11548.1	14354.3	15382.7	15622.3	12531.9
0.000147019	1.10456	m.19955	m.19955	type:complete c39303.graph_c0:2037-169(-) NR_ID: XP_002411579.1 E-value: 5.5e-125 Identity: 1098/1776(61) Score: 1177 Annotation: conserved hypothetical protein	25636.4	35382.5	26451.8	Filtered	Filtered	16252.1	Filtered	Filtered	4381.55	Filtered	Filtered	Filtered
3.8e-05	1.11259	m.19962	m.19962	type:internal c39305.graph_c0:1-1338(+) NR_ID: XP_013784499.1 E-value: 1.1e-74 Identity: 780/1410(55) Score: 742 Annotation: nesprin-1-like, partial	56915.1	56244.2	55116.1	17561.4	18337.1	12403	26332.4	22204.5	25609.9	35040.1	24356.8	8669.42
3.25e-11	1.14787	m.19981	m.19981	type:complete c39312.graph_c0:2543-3814(+) NR_ID: XP_002400999.1 E-value: 2.0e-232 Identity: 1248/1269(98) Score: 2102 Annotation: glyoxylate/hydroxypyruvate reductase, putative	88756.5	94238.7	111106	78773.8	93500	98820.5	67574.1	77904.1	75369.4	64193.2	79914.5	66849.5
0.00238065	1.07656	m.19989	m.19989	type:complete c39313.graph_c0:1859-435(-) NR_ID: XP_002405444.1 E-value: 2.6e-119 Identity: 864/1293(66) Score: 1127 Annotation: serine carboxypeptidase, putative	Filtered	Filtered	Filtered	Filtered	11130.1	Filtered	17038	Filtered	Filtered	55037.7	37549.8	65718.7
8.68e-43	1.21945	m.19993	m.19993	type:complete c39315.graph_c0:238-1704(+) NR_ID: BAF63673.1 E-value: 1.4e-288 Identity: 1464/1464(100) Score: 2587 Annotation: protein disulfide isomerase-3	114382	133333	140290	122136	115885	131165	154195	141815	138551	130864	122464	116186
1.82e-05	1.1159	m.19996	m.19996	type:complete c39315.graph_c0:2311-1949(-) NR_ID: XP_002406443.1 E-value: 3.0e-48 Identity: 324/357(90) Score: 509 Annotation: janus-A, putative	20607.3	15555.3	12604.3	31052.2	46220.6	38066.1	25614.4	26512.1	20097.9	30798.1	14282.2	11534.7
4.77e-05	1.11145	m.20009	m.20009	type:5prime_partial c39320.graph_c0:636-58(-) NR_ID: XP_002409125.1 E-value: 1.6e-51 Identity: 372/519(71) Score: 539 Annotation: NADH-ubiquinone oxidoreductase ashi subunit, putative	149856	121289	79265	83574.7	92806.2	89370.9	40087.2	35957.8	33150	42715.3	30346.8	42645.7
1.69e-06	1.1243	m.20018	m.20018	type:complete c39325.graph_c0:144-4274(+) NR_ID: XP_022235977.1 E-value: 0.0e+00 Identity: 3006/4080(73) Score: 3764 Annotation: F-actin-uncapping protein LRRC16A-like isoform X2	28055.8	18280.3	22445.5	14588	12289	12683.6	10806.1	12310.2	10567.3	10415.4	11703.4	8022.91
1.08e-09	1.1416	m.20028	m.20028	type:5prime_partial c39327.graph_c0:1818-232(-) NR_ID: XP_002399954.1 E-value: 5.8e-184 Identity: 1119/1377(81) Score: 1685 Annotation: complement c3f, putative	67798.4	53604.1	84131.2	60287.5	48252.4	66767.7	84070.2	73343.2	83265.2	28712.1	33507.2	40503.9
9e-12	1.14998	m.20031	m.20031	type:complete c39330.graph_c0:109-1068(+) NR_ID: XP_002400476.1 E-value: 6.0e-128 Identity: 735/858(85) Score: 1200 Annotation: palmitoyl-protein thioesterase precursor, putative	252182	165266	146714	49661.1	52093.9	55225.4	53018.9	48805.8	45688.5	71791	37427.8	41357.6
1.72e-29	1.19588	m.20042	m.20042	type:complete c39336.graph_c0:4096-2678(-) NR_ID: XP_002415341.1 E-value: 6.2e-246 Identity: 1326/1434(92) Score: 2219 Annotation: acetyl-CoA hydrolase, putative	141254	117883	139625	161244	117923	150979	128354	110995	109591	236450	190222	171579
1.52e-07	1.1309	m.20066	m.20066	type:complete c39341.graph_c0:1226-282(-) NR_ID: XP_002416376.1 E-value: 7.6e-91 Identity: 660/933(70) Score: 880 Annotation: sulfotransferase, putative	Filtered	Filtered	Filtered	2858.77	275.974	Filtered	21023.5	15316.3	11160.9	72355.9	63209.4	63769.5
4.59e-14	1.1579	m.20082	m.20082	type:complete c39348.graph_c0:2552-1239(-) NR_ID: XP_002408374.1 E-value: 1.8e-207 Identity: 1203/1320(91) Score: 1887 Annotation: dolichyl-di-phosphooligosaccharide protein glycotransferase, putative	55712.2	74210.9	77336.2	39186.3	47891.4	43759.2	57034.5	54788.2	62498	41478.5	43209.5	43660.3
4.89e-08	1.13362	m.20096	m.20096	type:5prime_partial c39351.graph_c0:1359-145(-) NR_ID: BAI82576.1 E-value: 2.9e-228 Identity: 1161/1161(100) Score: 2066 Annotation: autophagy-related 4	63734	74324.3	58487.9	50393.9	45523.4	47573.5	50162.6	25581.2	52372.9	25998	37413	33619.2
1.96e-10	1.14475	m.20099	m.20099	type:complete c39352.graph_c0:1961-954(-) NR_ID: XP_002403704.1 E-value: 3.1e-127 Identity: 783/1011(77) Score: 1194 Annotation: conserved hypothetical protein	30498.3	21320.4	16332.6	31796.2	22215.7	26258.6	21264.7	15860.5	17244.1	33761.8	57200.7	42788
2.7e-10	1.14418	m.20115	m.20115	type:complete c39357.graph_c0:2620-374(-) NR_ID: ABG48665.1 E-value: 3.8e-48 Identity: 486/888(54) Score: 515 Annotation: caspase-2	53995.9	49144.1	42531	31460.5	29808.8	31895.6	18989.4	21830.4	18490.5	25172.2	29037.2	27128.7
3.95e-08	1.13411	m.20126	m.20126	type:complete c39361.graph_c0:775-122(-) NR_ID: XP_002435996.1 E-value: 4.8e-52 Identity: 444/651(68) Score: 544 Annotation: sulfotransferase, putative	46754.4	275753	228709	255391	294822	180863	186743	199578	105107	169604	164530	31007
1.1e-11	1.14965	m.20138	m.20138	type:complete c39366.graph_c0:1680-730(-) NR_ID: XP_002413977.1 E-value: 7.4e-94 Identity: 789/966(81) Score: 906 Annotation: RNA-binding protein, putative	50569.5	56287.2	68357.5	34418.4	41653	43517.7	20607	28483.9	28034.7	37054.1	26161.5	25018.8
7.57e-16	1.16342	m.20160	m.20160	type:5prime_partial c39374.graph_c0:2-1486(+) NR_ID: XP_002404065.1 E-value: 2.8e-148 Identity: 1029/1263(81) Score: 1377 Annotation: dihydrolipoamide transacylase, putative	41030.8	50227.7	49695.3	33958.5	27956.1	32530.6	49834	43082	47226.4	41132.5	36923.9	40071.3
3.29e-05	1.11328	m.20169	m.20169	type:internal c39377.graph_c0:1538-3(-) NR_ID: XP_013784499.1 E-value: 3.4e-88 Identity: 894/1536(58) Score: 859 Annotation: nesprin-1-like, partial	3612.81	40125	51282	14186.5	12688.7	16382.9	16611	11981.5	12663.5	3132.79	11599.9	10889.6
0.000327767	1.09743	m.20204	m.20204	type:complete c39391.graph_c0:138-1415(+) NR_ID: XP_002399575.1 E-value: 4.9e-141 Identity: 837/1062(78) Score: 1314 Annotation: alpha-D-galactosidase, putative	41623.2	26213.9	27217.8	23015.9	11169.4	33502	41308.9	42584.6	12763.6	73865.7	27947.9	34326
1.28e-14	1.15967	m.20217	m.20217	type:complete c39396.graph_c0:299-985(+) NR_ID: XP_002405266.1 E-value: 3.3e-96 Identity: 573/630(90) Score: 925 Annotation: lysophospholipase, putative	122249	177190	208957	51982.5	64928.2	83464.8	80248.4	45975.4	64948.8	24407.5	102147	97800.1
1.07e-21	1.17893	m.20229	m.20229	type:complete c39401.graph_c0:1402-842(-) NR_ID: XP_023236067.1 E-value: 2.4e-84 Identity: 492/558(88) Score: 822 Annotation: muscle-specific protein 20-like	73318.9	97711.9	79632.6	69074.9	82757.7	80194	19111.5	18323.9	18224.1	75046.1	71782.4	80087.4
0.00804388	1.05638	m.20242	m.20242	type:5prime_partial c39405.graph_c0:465-28(-) NR_ID: XP_013783845.1 E-value: 2.9e-37 Identity: 300/393(76) Score: 415 Annotation: DNA-directed RNA polymerase III subunit RPC6-like isoform X1	Filtered	Filtered	Filtered	Filtered	20893.7	17287.6	3072.73	21073.6	7445.08	18100.5	27007.6	18739.8
2.57e-05	1.11441	m.20250	m.20250	type:5prime_partial c39409.graph_c0:2272-254(-) NR_ID: XP_013786530.1 E-value: 1.1e-155 Identity: 1212/1650(73) Score: 1442 Annotation: fragile X mental retardation syndrome-related protein 1-like isoform X2	43830.2	31627.7	35083.9	27301.3	15103.8	11019.7	19889.3	11839.5	9590.55	15969.4	4321.71	13389.8
2.37e-05	1.11478	m.20266	m.20266	type:5prime_partial c39417.graph_c0:3-1385(+) NR_ID: XP_014787293.1 E-value: 2.7e-97 Identity: 888/1407(63) Score: 937 Annotation: PREDICTED: histone-lysine N-methyltransferase setd3-like	26768.3	8148.84	25021.4	26418.6	29564.4	28700.2	23195.8	24120.3	24885.1	15565.3	20175.8	18950
1.65e-06	1.12437	m.20276	m.20276	type:3prime_partial c39421.graph_c0:234-4073(+) NR_ID: KFM72279.1 E-value: 5.3e-215 Identity: 2214/4119(53) Score: 1956 Annotation: Trafficking protein particle complex subunit 8, partial	17985.4	22239.5	18147.3	9916.51	12496.2	20051.8	7168.94	8140.89	10549.3	9313.12	10545.8	11885
3.73e-50	1.23071	m.20287	m.20287	type:complete c39424.graph_c0:1842-238(-) NR_ID: AWM72026.1 E-value: 9.5e-219 Identity: 1224/1482(82) Score: 1985 Annotation: catalase 1	300945	144021	194672	4112284	6.1975e+06	5706049	8264501	9024668	4.04719e+06	8167847	7.28133e+06	9621779
4.07e-08	1.13404	m.20315	m.20315	type:5prime_partial c39432.graph_c0:2542-599(-) NR_ID: XP_002404138.1 E-value: 1.8e-248 Identity: 1422/1590(89) Score: 2242 Annotation: carbohydrate kinase, putative	10142	19481.4	4293.53	35874.4	21464.9	25823.1	32709.1	26426	25983.5	47193.4	21936	25742.2
0.00172882	1.08	m.20332	m.20332	type:complete c39437.graph_c0:2549-4099(+) NR_ID: XP_023232384.1 E-value: 4.0e-230 Identity: 1281/1395(91) Score: 2083 Annotation: protein stoned-B-like isoform X2	16448.2	7393.63	16578.4	23569.7	6724.22	6986.04	17871.5	10561	7019.49	31716.7	36983.3	9316.64
9.99e-05	1.10722	m.20347	m.20347	type:complete c39443.graph_c1:1712-876(-) NR_ID: XP_002405265.1 E-value: 3.0e-75 Identity: 579/819(70) Score: 745 Annotation: enoyl-CoA hydratase, putative	9502.89	10470.7	11882.4	5062.51	7240.8	6419.7	12074.8	14452.5	9807.71	29606.2	31179.5	33795.1
0.0094807	1.05048	m.20350	m.20350	type:internal c39445.graph_c1:1-306(+) NR_ID: XP_002407455.1 E-value: 3.1e-25 Identity: 228/312(73) Score: 310 Annotation: cytochrome P450, putative	39030.2	38412.2	49494.7	11533.4	12691.2	8857.56	Filtered	2974.15	Filtered	2400.84	Filtered	Filtered
0.0271462	1.00351	m.20352	m.20352	type:3prime_partial c39445.graph_c2:1461-1(-) NR_ID: XP_002407452.1 E-value: 5.8e-138 Identity: 1026/1485(69) Score: 1288 Annotation: cytochrome P450, putative	17525.2	26049.6	20475.1	Filtered	290.852	Filtered	Filtered	Filtered	Filtered	Filtered	Filtered	Filtered
1.72e-06	1.12425	m.20359	m.20359	type:5prime_partial c39449.graph_c0:3113-978(-) NR_ID: KFM79483.1 E-value: 0.0e+00 Identity: 1842/2082(88) Score: 2862 Annotation: Calcium-binding mitochondrial carrier protein Aralar1, partial	6763.75	28975.1	62409.8	5390.98	9598.41	21072.7	20062.4	12822.5	16605.8	7612.91	13247.7	9751.83
0.0106286	1.04471	m.20372	m.20372	type:complete c39455.graph_c0:196-1155(+) NR_ID: XP_002436198.1 E-value: 2.4e-84 Identity: 615/930(66) Score: 824 Annotation: sulfotransferase, putative	95779.1	122277	129760	Filtered	7163	10539.9	Filtered	17407.3	4111.88	Filtered	Filtered	Filtered
4.64e-05	1.1116	m.20389	m.20389	type:complete c39465.graph_c0:1613-2428(+) NR_ID: XP_002403075.1 E-value: 6.9e-24 Identity: 180/180(100) Score: 302 Annotation: alternative splicing factor SRp55/B52/SRp75, putative	19137.9	8385.91	18851.1	26858.9	36343.6	30173.2	30520.2	24528.7	29901	12619.4	21673.3	17780.1
3.54e-06	1.12196	m.20402	m.20402	type:complete c39470.graph_c0:128-925(+) NR_ID: XP_002408681.1 E-value: 3.0e-72 Identity: 498/672(74) Score: 719 Annotation: conserved hypothetical protein	49507	64865.9	37528.1	19261.8	21692.4	27319.3	28397.6	25314	25315.7	12538.6	12407	9917.65
8.11e-25	1.18611	m.20445	m.20445	type:complete c39493.graph_c0:812-69(-) NR_ID: XP_023215567.1 E-value: 3.2e-100 Identity: 597/648(92) Score: 960 Annotation: 40S ribosomal protein S6-like	14822	18558.1	19573.9	214936	186628	182986	101899	86848.3	92948.5	128469	128232	94000.2
2.45e-09	1.14001	m.20447	m.20447	type:complete c39494.graph_c0:2674-908(-) NR_ID: XP_002406866.1 E-value: 0.0e+00 Identity: 1698/1737(97) Score: 2880 Annotation: acetylcholine regulator unc-18, putative	44474	34454.4	34296.8	18151.7	19698.9	19887.4	25389.6	20622.7	33015.7	15871.3	17878.9	14269.1
1.32e-26	1.18997	m.20475	m.20475	type:complete c39505.graph_c0:704-78(-) NR_ID: XP_002400259.1 E-value: 8.8e-112 Identity: 621/624(99) Score: 1059 Annotation: ribosomal protein S8, putative	56616.3	87456.8	52011.8	226143	205326	214342	118910	100336	85306.6	205195	188344	197476
3.26e-06	1.12223	m.20476	m.20476	type:complete c39505.graph_c0:785-1303(+) NR_ID: XP_002400260.1 E-value: 6.9e-54 Identity: 429/471(91) Score: 559 Annotation: conserved hypothetical protein	1156.47	36797.9	8873.9	66284.1	39071	18759.9	3696.83	14907.4	20232.2	Filtered	27092.9	25796.9
3.67e-06	1.12184	m.20485	m.20485	type:5prime_partial c39505.graph_c2:2280-1783(-) NR_ID: XP_002406086.1 E-value: 1.9e-40 Identity: 312/348(89) Score: 443 Annotation: SNARE-associated protein snapin, putative	35262.2	31873.8	37789.1	26357.6	33722.5	43086.1	14416.2	20480.1	20204.2	30120.3	38390.7	38895.5
1.53e-16	1.16544	m.20486	m.20486	type:5prime_partial c39505.graph_c3:957-391(-) NR_ID: DAA34555.1 E-value: 3.5e-83 Identity: 492/519(94) Score: 812 Annotation: TPA_exp: microtubule-binding protein	52173.4	54238.2	72727.2	33953.7	40481.3	34723.2	40744.9	42608.3	33739.8	52177.8	38895.6	51439.9
1.65e-12	1.15264	m.20493	m.20493	type:complete c39508.graph_c0:247-732(+) NR_ID: DAA34722.1 E-value: 7.2e-61 Identity: 417/495(84) Score: 619 Annotation: TPA_inf: hypothetical conserved secreted protein 684	60331.9	90716.6	77020.7	48785.1	106028	63881.8	38520.4	32531.4	6222.88	56642.7	60801.3	27158.8
3.51e-08	1.13438	m.20497	m.20497	type:3prime_partial c39509.graph_c0:468-1(-) NR_ID: XP_002412168.1 E-value: 2.4e-29 Identity: 435/480(90) Score: 347 Annotation: kinesin light chain, putative	58163.6	45932.7	150322	101373	129776	128722	87915.6	76361.8	15060.5	56860.7	44830.3	23948
0.00685272	1.06059	m.20500	m.20500	type:5prime_partial c39511.graph_c0:2-4219(+) NR_ID: XP_002433514.1 E-value: 9.9e-191 Identity: 2460/3777(65) Score: 1747 Annotation: hypothetical protein IscW_ISCW000022	Filtered	Filtered	Filtered	7071.22	14481	13614.5	2107.29	Filtered	6675.93	Filtered	Filtered	10869.7
2.08e-16	1.16506	m.20508	m.20508	type:5prime_partial c39513.graph_c0:1-1734(+) NR_ID: XP_023217226.1 E-value: 8.3e-152 Identity: 1026/1422(72) Score: 1408 Annotation: sedoheptulokinase-like	23981.6	25229.6	28256.1	53923.9	57787.7	51474.6	56828.1	45007	38651.1	48131.4	41016.4	47132.4
0.000557416	1.09165	m.20518	m.20518	type:complete c39519.graph_c0:2498-1887(-) NR_ID: XP_002401970.1 E-value: 4.6e-89 Identity: 552/609(90) Score: 863 Annotation: signal peptidase complex, subunit SPC25, putative	32944.5	116506	95650.5	55931.9	53282.8	56689.1	Filtered	36345.6	36561.2	Filtered	27499.4	21136.4
1.07e-10	1.14582	m.20520	m.20520	type:complete c39521.graph_c0:183-1679(+) NR_ID: XP_002403199.1 E-value: 9.7e-149 Identity: 1035/1437(72) Score: 1381 Annotation: cytochrome P450, putative	56779.1	120603	84938.8	148027	17786.1	13970.1	25268.6	13710.3	27255.5	2478.92	4217.71	4000.65
1.14e-14	1.15982	m.20551	m.20551	type:complete c39531.graph_c1:843-97(-) NR_ID: XP_002410516.1 E-value: 3.3e-57 Identity: 528/738(71) Score: 589 Annotation: short-chain alcohol dehydrogenase, putative	47908.4	205780	112928	45344.2	55124.9	76251.8	30870.8	62644.9	43400.8	33616.3	42145.9	78984.8
8.67e-14	1.157	m.20555	m.20555	type:complete c39532.graph_c0:317-1216(+) NR_ID: DAA34568.1 E-value: 3.1e-166 Identity: 888/897(98) Score: 1530 Annotation: TPA_exp: ADP/ATP translocase	119049	148981	164407	81233.2	79100.5	79809.3	69173.7	74264.1	85808.4	94489.1	79349.6	75780
5.86e-08	1.1332	m.20558	m.20558	type:5prime_partial c39534.graph_c0:2-2743(+) NR_ID: XP_002412387.1 E-value: 1.9e-283 Identity: 1635/2196(74) Score: 2545 Annotation: glycosyl hydralase, sucrase-isomaltase, putative	Filtered	6060.69	24854.6	31633.9	35138.2	29664.2	100720	118779	108854	4698.31	5255.13	6917.76
1.29e-05	1.11731	m.20566	m.20566	type:3prime_partial c39539.graph_c0:659-1831(+) NR_ID: XP_002433639.1 E-value: 1.1e-118 Identity: 807/984(82) Score: 1121 Annotation: signal transduction protein lnk-realted, putative	Filtered	Filtered	Filtered	12506.1	15529.6	12465.9	14546.4	12614.4	32124.7	8227.64	6785.22	7467.15
8.99e-05	1.10789	m.20574	m.20574	type:5prime_partial c39541.graph_c0:2-4024(+) NR_ID: XP_023242329.1 E-value: 2.7e-137 Identity: 1770/3600(49) Score: 1286 Annotation: enhancer of mRNA-decapping protein 4-like	37598.3	29759.6	15415.4	19835.8	17849.4	14433.5	19589.9	12961.5	12297.2	8373.41	9624.22	7293
3.75e-10	1.14358	m.20581	m.20581	type:complete c39542.graph_c1:2349-94(-) NR_ID: XP_022244276.1 E-value: 2.5e-71 Identity: 693/1218(56) Score: 715 Annotation: delta(14)-sterol reductase-like isoform X1	34583.4	40385.2	54130.3	35005.9	27056.8	27107.7	42727.5	43962.2	43033.9	27189	32864.1	34137.7
4.19e-05	1.11211	m.20600	m.20600	type:complete c39549.graph_c0:1635-580(-) NR_ID: XP_002610140.1 E-value: 5.5e-98 Identity: 747/1050(71) Score: 942 Annotation: hypothetical protein BRAFLDRAFT_216906	11117.8	Filtered	23724.4	19591	16198.5	10035.1	9056.44	5529.8	7643.51	6044.07	12514.9	10802.2
0.0103334	1.04629	m.20608	m.20608	type:3prime_partial c39553.graph_c1:786-1(-) NR_ID: XP_002414349.1 E-value: 3.6e-102 Identity: 630/771(81) Score: 977 Annotation: ATP-dependent RNA helicase, putative	2694	770.27	1065.7	1299.2	5435.59	5022.82	1290.5	Filtered	1194.34	Filtered	1043.63	Filtered
0.00449522	1.06838	m.20623	m.20623	type:complete c39561.graph_c0:231-968(+) NR_ID: DAA34235.1 E-value: 1.2e-88 Identity: 537/630(85) Score: 860 Annotation: TPA: isoamyl acetate-hydrolyzing esterase	17329.7	23372.3	37152	49112.2	20945.5	32584.1	5365.31	10505.8	12810	8261.3	11547	18176.6
3.01e-12	1.15172	m.20637	m.20637	type:complete c39569.graph_c0:2125-659(-) NR_ID: XP_013788325.1 E-value: 1.2e-164 Identity: 1335/1518(87) Score: 1518 Annotation: pre-mRNA-processing factor 19-like	176970	216901	166841	60221.3	48038.2	61064	46757.8	61821.5	46276.1	35696.6	28536.3	29272.4
0.00854021	1.05448	m.20643	m.20643	type:complete c39572.graph_c0:2306-555(-) NR_ID: XP_002410001.1 E-value: 9.2e-284 Identity: 1539/1758(87) Score: 2546 Annotation: hexosaminidase domain-containing protein, putative	51741.9	30755.8	44333.1	Filtered	10866.7	10722.8	15859	11975.4	13313.9	14719.8	15020.4	9401.02
0.000245014	1.1003	m.20660	m.20660	type:complete c39576.graph_c0:832-1137(+) NR_ID: XP_002399902.1 E-value: 2.5e-35 Identity: 264/300(88) Score: 397 Annotation: 4-nitrophenylphosphatase, putative	33580.3	21313	19090.4	13040.7	9076.53	6954.43	17639.8	12247.6	22942.9	27779.9	23259.7	12177.8
1.28e-09	1.14127	m.2067	m.2067	type:complete c18768.graph_c0:475-101(-) NR_ID: XP_002403549.1 E-value: 2.5e-53 Identity: 336/372(90) Score: 553 Annotation: conserved hypothetical protein	33684.2	45288	44620.8	64438.5	67600.6	89574.1	30441.1	18076.5	15726.6	51045.6	61154.9	62702.2
1.16e-22	1.18122	m.20699	m.20699	type:5prime_partial c39588.graph_c0:1446-43(-) NR_ID: XP_002399212.1 E-value: 2.8e-190 Identity: 1113/1284(86) Score: 1739 Annotation: translation elongation factor, putative	49778.7	18606.3	8873.11	32615.6	34872.7	30075.2	12446.4	25508	29709.2	15834.4	19525.7	20246.1
1.64e-14	1.15933	m.20704	m.20704	type:5prime_partial c39590.graph_c0:2-694(+) NR_ID: XP_002406105.1 E-value: 7.5e-88 Identity: 588/690(85) Score: 853 Annotation: ABC transporter, putative	118461	131004	110641	64943.6	61091.7	52905.4	75145.2	67557.8	76538.9	45006.2	56588.2	65703.2
0.00992804	1.04835	m.20732	m.20732	type:complete c39604.graph_c0:95-784(+) NR_ID: XP_002414533.1 E-value: 2.1e-37 Identity: 297/414(71) Score: 418 Annotation: secreted protein, putative	Filtered	6283.33	6767.6	Filtered	1625.31	487.679	Filtered	2005.9	2848.95	Filtered	Filtered	Filtered
9.17e-11	1.1461	m.20764	m.20764	type:complete c39616.graph_c0:688-179(-) NR_ID: XP_002409984.1 E-value: 1.5e-48 Identity: 333/525(63) Score: 513 Annotation: Inducible metalloproteinase, putative	19199.8	13710.2	19037.3	115668	92868.9	105320	8768.32	16237.8	11665.6	55791.6	40683.8	34911.8
0.0111938	1.04157	m.20782	m.20782	type:5prime_partial c39622.graph_c0:3-1058(+) NR_ID: XP_002415028.1 E-value: 1.3e-99 Identity: 831/939(88) Score: 956 Annotation: conserved hypothetical protein	Filtered	Filtered	Filtered	18782.6	25684.2	23825.6	10578.4	Filtered	12012.6	13694.5	Filtered	17391.9
4.1e-23	1.18227	m.20794	m.20794	type:internal c39626.graph_c0:675-1(-) NR_ID: BAF36722.1 E-value: 1.6e-18 Identity: 150/150(100) Score: 255 Annotation: cement-like antigen, partial	11590.5	31187.7	25615.4	140045	77481.7	109370	94680.3	97439	104701	68463.6	74755	82367.2
0.000767768	1.08824	m.20800	m.20800	type:complete c39629.graph_c0:4143-892(-) NR_ID: XP_002407920.1 E-value: 9.6e-202 Identity: 1695/2970(57) Score: 1841 Annotation: protein phosphatase 2A regulatory subunit A, putative	33284.4	29891.2	35382.1	8559.28	7670.59	12624.1	106992	3487.78	10414.3	14591.2	7886.93	Filtered
8.36e-05	1.10833	m.20812	m.20812	type:5prime_partial c39633.graph_c0:3-392(+) NR_ID: XP_002414188.1 E-value: 1.2e-53 Identity: 354/387(91) Score: 556 Annotation: microsomal glutathione S-transferase, putative	18474.3	26040.7	15283.5	Filtered	2035.95	Filtered	11414.4	9948.38	14251.4	33213.4	35543	41218.4
0.0085858	1.05429	m.20818	m.20818	type:5prime_partial c39636.graph_c0:3-542(+) NR_ID: XP_002434264.1 E-value: 5.5e-54 Identity: 387/540(71) Score: 560 Annotation: conserved hypothetical protein	Filtered	Filtered	Filtered	Filtered	8619.89	4622.75	8706.3	5255.33	6738.54	Filtered	5235.91	3728
0.00010781	1.10673	m.20836	m.20836	type:complete c39644.graph_c0:1498-617(-) NR_ID: XP_003743500.1 E-value: 4.2e-75 Identity: 576/750(76) Score: 744 Annotation: PREDICTED: uncharacterized protein LOC100904807	95883	56445.2	69237.2	48328.3	7433.22	51482.7	57468.7	68894.6	47380.4	38992.9	71492.8	61131.8
3.07e-34	1.20489	m.20860	m.20860	type:complete c39655.graph_c0:1311-145(-) NR_ID: XP_002399642.1 E-value: 9.4e-184 Identity: 1077/1167(92) Score: 1682 Annotation: 26S proteasome regulatory complex, subunit RPN7/PSMD6, putative	25067.8	52735.3	54095.1	34487.5	53738.9	51488.1	37919.7	44897.4	44385.7	44589.3	56977.9	55971.4
0.00110335	1.08455	m.20893	m.20893	type:complete c39671.graph_c0:129-3833(+) NR_ID: XP_013794611.1 E-value: 0.0e+00 Identity: 3069/3702(82) Score: 3312 Annotation: structural maintenance of chromosomes protein 1A-like isoform X1	8965.45	12438.4	9547.26	4178.55	4561.26	4486.9	6374.88	7047.57	6331.97	3536.64	3011.08	2697.7
1.46e-11	1.14919	m.20931	m.20931	type:complete c39681.graph_c0:1951-389(-) NR_ID: XP_002416112.1 E-value: 6.8e-254 Identity: 1422/1593(89) Score: 2288 Annotation: leucine aminopeptidase, putative	38675.5	43785.8	43190.8	28133.3	30311.9	27516.6	37728.4	31558.1	37684	43007.8	44406.7	45363.4
5.45e-10	1.14289	m.20938	m.20938	type:complete c39682.graph_c0:210-1148(+) NR_ID: XP_002401875.1 E-value: 2.2e-151 Identity: 861/936(91) Score: 1402 Annotation: COP9 signalosome, subunit CSN6, putative	44253.3	58798.2	53291.6	22342	19140.8	15503.3	13765.8	16849.4	16218.2	18736.4	24072.2	20918.9
4.25e-21	1.17748	m.20956	m.20956	type:complete c39689.graph_c0:300-1079(+) NR_ID: XP_002734132.1 E-value: 4.2e-87 Identity: 600/777(77) Score: 847 Annotation: PREDICTED: tropinone reductase 2-like	297297	282953	225020	130449	113712	105169	120318	119137	110855	151564	158503	163493
1.57e-21	1.17853	m.20976	m.20976	type:complete c39698.graph_c0:208-987(+) NR_ID: XP_015907390.1 E-value: 2.1e-118 Identity: 660/711(92) Score: 1117 Annotation: chloride intracellular channel exc-4	75228.3	95723.2	136628	101650	108180	104782	89935.1	84769.6	81081	83634.8	83698.5	98300.2
6.94e-20	1.17446	m.21021	m.21021	type:5prime_partial c39713.graph_c0:3-683(+) NR_ID: XP_022700256.1 E-value: 5.7e-40 Identity: 351/468(75) Score: 440 Annotation: 39S ribosomal protein L12, mitochondrial-like isoform X2	42265.1	38453.8	53764.5	140929	167731	145828	21399.9	21133.9	30356.9	180685	174322	135203
5.81e-23	1.18192	m.21023	m.21023	type:complete c39714.graph_c0:1762-170(-) NR_ID: XP_002404432.1 E-value: 3.2e-219 Identity: 1284/1434(89) Score: 1989 Annotation: D-3-phosphoglycerate dehydrogenase, putative	209880	303850	256680	139570	136752	141872	134528	137375	139327	177476	279456	256465
2.06e-05	1.11539	m.21046	m.21046	type:complete c39722.graph_c0:2459-507(-) NR_ID: XP_002404692.1 E-value: 3.3e-133 Identity: 1158/1797(64) Score: 1248 Annotation: ABC transporter, putative	121789	39495	40689.2	Filtered	Filtered	Filtered	1594.25	4429.23	8127.59	Filtered	10210.3	Filtered
8.65e-08	1.13228	m.21054	m.21054	type:5prime_partial c39725.graph_c0:1082-447(-) NR_ID: AAX37829.1 E-value: 2.6e-95 Identity: 528/537(98) Score: 917 Annotation: Hq05	22254.7	34966	24045.9	36369.1	60942.1	60235.2	17523.5	20598.5	27287.9	8254.88	Filtered	Filtered
6.31e-16	1.16365	m.21080	m.21080	type:complete c39739.graph_c0:164-643(+) NR_ID: ASU41667.1 E-value: 3.5e-20 Identity: 249/459(54) Score: 268 Annotation: Reeler domain-containing gut protein	196249	99140.5	130413	12939.7	13885.6	49943	9480.76	10386.5	14070.9	86592.9	106321	117174
1.66e-07	1.13069	m.21082	m.21082	type:5prime_partial c39740.graph_c0:1-765(+) NR_ID: XP_002407976.1 E-value: 1.6e-51 Identity: 411/582(70) Score: 540 Annotation: protein involved in membrane traffic, putative	81361.1	90403.8	96739.8	35774.4	28984.6	17899.8	18729.9	13128.8	19725.6	14037.2	10302.8	6550.86
4.5e-17	1.16695	m.21085	m.21085	type:complete c39742.graph_c0:2977-2087(-) NR_ID: XP_002411743.1 E-value: 5.6e-144 Identity: 810/885(91) Score: 1338 Annotation: chromatin regulatory protein sir2, putative	30257.7	40796.8	51727.9	95237.7	111159	103593	112446	101975	81078.5	123926	103119	102905
8.64e-08	1.13228	m.21094	m.21094	type:5prime_partial c39745.graph_c0:1496-444(-) NR_ID: XP_002412163.1 E-value: 5.6e-119 Identity: 678/756(89) Score: 1123 Annotation: conserved hypothetical protein	12216.1	43557.7	24599.9	48316	48867.8	55863.6	92237.6	100587	96686.5	42474.6	74395.3	74141.6
6.02e-15	1.16069	m.21138	m.21138	type:complete c39756.graph_c0:593-57(-) NR_ID: XP_023232202.1 E-value: 6.1e-37 Identity: 360/540(66) Score: 413 Annotation: uncharacterized protein LOC111632081	61707.8	67208.5	88583.9	147841	150089	155764	105044	99808.6	73401.1	55248	69894.3	63508.1
6.51e-13	1.15406	m.21161	m.21161	type:5prime_partial c39768.graph_c0:3-1640(+) NR_ID: XP_002433435.1 E-value: 6.4e-170 Identity: 1479/1572(94) Score: 1564 Annotation: karyopherin (importin) alpha, putative	30617	46004.3	38637.4	51708.2	49148.1	49412.6	45932.4	34621.6	34774.1	39126	28658.1	44548.5
5.71e-12	1.15071	m.21184	m.21184	type:internal c39772.graph_c0:1721-3(-) NR_ID: XP_002407966.1 E-value: 1.4e-207 Identity: 1209/1323(91) Score: 1889 Annotation: ribosome biogenesis protein - Nop58p/Nop5p, putative	17981.3	26057.8	33863.3	40237.4	35140.5	36193.6	31004.7	30995.1	32921.1	36966.6	40308.3	43727.7
0.000140343	1.1049	m.21188	m.21188	type:5prime_partial c39773.graph_c0:1277-642(-) NR_ID: XP_002414958.1 E-value: 6.6e-30 Identity: 276/366(75) Score: 353 Annotation: cgi-121, putative	Filtered	Filtered	Filtered	15580.4	19021.3	16916.4	14047.7	14049.8	13487.3	12007.1	7915.89	9428.94
3.41e-10	1.14376	m.21189	m.21189	type:complete c39774.graph_c0:106-660(+) NR_ID: XP_013184702.1 E-value: 2.6e-59 Identity: 357/390(91) Score: 606 Annotation: PREDICTED: adrenodoxin-like protein, mitochondrial	29603.4	24166.4	27251.6	14311.2	32245.5	30419.4	21674.3	22957.4	22096.6	40695.8	51072.4	51206.1
1.95e-08	1.1357	m.21191	m.21191	type:3prime_partial c39776.graph_c0:3760-2(-) NR_ID: XP_002405209.1 E-value: 0.0e+00 Identity: 2694/3279(82) Score: 4089 Annotation: ATP-dependent RNA helicase, putative	37050.6	35568.1	33353	25697.6	21446.8	21694.9	16398.7	15700.1	16410.6	24754.4	17544.4	13023.5
2.22e-05	1.11506	m.21215	m.21215	type:5prime_partial c39786.graph_c0:2820-754(-) NR_ID: XP_023234555.1 E-value: 3.7e-106 Identity: 1122/2067(54) Score: 1015 Annotation: N-acetylated-alpha-linked acidic dipeptidase 2-like isoform X2	30418.4	29553.4	17296.7	6417.59	3392.33	3487.02	12088.7	10362.1	30656.4	Filtered	52661.2	Filtered
2.44e-05	1.11465	m.21218	m.21218	type:5prime_partial c39787.graph_c0:2-1201(+) NR_ID: XP_013389106.1 E-value: 1.3e-116 Identity: 795/1062(74) Score: 1103 Annotation: prostaglandin reductase 2-like	38019.7	72663.8	40149.6	10175.8	15168.5	7079.8	19049.9	15878.8	12082.6	9163.97	6526.21	4159.78
2.88e-05	1.1139	m.21221	m.21221	type:complete c39790.graph_c0:2309-96(-) NR_ID: XP_002411886.1 E-value: 8.7e-146 Identity: 1107/2004(55) Score: 1357 Annotation: ubiquitin conjugating enzyme interacting protein, putative	16965.8	11207.2	12206	14657.3	10400.3	11740.3	Filtered	Filtered	Filtered	Filtered	2165.34	3074.14
0.00819083	1.05583	m.21225	m.21225	type:complete c39791.graph_c0:511-1539(+) NR_ID: XP_002407105.1 E-value: 1.3e-64 Identity: 600/1044(57) Score: 654 Annotation: conserved hypothetical protein	Filtered	Filtered	298960	Filtered	283158	13346.6	Filtered	360211	3662.2	Filtered	442952	11185.9
0.0107569	1.04401	m.21245	m.21245	type:complete c39799.graph_c0:588-37(-) NR_ID: XP_002400647.1 E-value: 6.5e-50 Identity: 372/501(74) Score: 525 Annotation: 39S ribosomal protein L54, putative	Filtered	8692.12	15514.4	5384.37	10392.5	8150.85	2306.05	2938.99	Filtered	2329.23	Filtered	Filtered
1.83e-12	1.15249	m.21248	m.21248	type:complete c39800.graph_c0:2778-1555(-) NR_ID: XP_002404068.1 E-value: 1.3e-175 Identity: 1083/1248(86) Score: 1612 Annotation: cuticlin, putative	283765	25618.5	244545	8288.46	7702.73	7442.33	14491.9	9523.22	13501.7	Filtered	13236.2	13903.5
2.99e-08	1.13474	m.21256	m.21256	type:complete c39802.graph_c0:787-2625(+) NR_ID: XP_002434123.1 E-value: 4.2e-170 Identity: 1383/1695(81) Score: 1566 Annotation: kekkon1 (kek1), putative	2656.17	Filtered	3767.55	62307	57798.5	68655.3	76243.5	84159.2	78505.5	26008.4	27884.3	33037.3
1.51e-06	1.12465	m.21275	m.21275	type:complete c39809.graph_c0:176-949(+) NR_ID: XP_002414969.1 E-value: 1.1e-108 Identity: 660/759(86) Score: 1033 Annotation: phosphomannomutase, putative	19652.6	32646.3	19401.2	31352.8	33120.8	29308.7	19726.4	21583	29045.3	38503.2	19021.5	33545.2
0.000396358	1.0954	m.21280	m.21280	type:5prime_partial c39812.graph_c0:1031-381(-) NR_ID: XP_013774642.1 E-value: 4.2e-40 Identity: 354/483(73) Score: 441 Annotation: biogenesis of lysosome-related organelles complex 1 subunit 4-like isoform X1	1907.83	8074.31	20190.9	8115.59	18886.5	25634.7	7022.71	11550.7	9513.13	15630.3	18660.3	16176.9
5.78e-09	1.13828	m.21291	m.21291	type:complete c39819.graph_c0:390-34(-) NR_ID: XP_002411748.1 E-value: 3.5e-57 Identity: 351/354(99) Score: 586 Annotation: small nuclear ribonucleoprotein sm D2, putative	16723.5	20002.9	11359.1	45841.5	46757.6	52894.7	44265.7	37493.2	31611.9	29385.2	45095.4	29921
1.98e-06	1.12382	m.21295	m.21295	type:5prime_partial c39822.graph_c0:1415-54(-) NR_ID: XP_025114076.1 E-value: 1.7e-107 Identity: 750/1104(67) Score: 1025 Annotation: glutamine synthetase-like isoform X1	108475	24089.3	29586.7	30289	31037.6	28802.2	27573.7	19715.5	23989.4	34995.9	33321.8	26221
6.27e-13	1.15412	m.21300	m.21300	type:complete c39824.graph_c0:182-1765(+) NR_ID: XP_003740121.1 E-value: 6.8e-185 Identity: 1188/1545(76) Score: 1693 Annotation: PREDICTED: amine oxidase	211934	211360	236868	27795.1	34942.8	30061.4	50605.8	50249.7	48084.6	10337.2	13328.2	11087.3
0.000506548	1.0927	m.21320	m.21320	type:complete c39832.graph_c0:98-2725(+) NR_ID: EEC10041.1 E-value: 0.0e+00 Identity: 2214/2394(92) Score: 3446 Annotation: DNA replication licensing factor, MCM4 component, putative, partial	50176.3	104935	77904.2	Filtered	Filtered	Filtered	Filtered	Filtered	Filtered	Filtered	Filtered	Filtered
0.00148643	1.08155	m.21324	m.21324	type:complete c39835.graph_c0:1454-255(-) NR_ID: XP_001865561.1 E-value: 1.1e-102 Identity: 756/1038(72) Score: 983 Annotation: conserved hypothetical protein	8075.9	31009.9	23830.9	5007.63	9028.28	5888.32	Filtered	3412.54	4624.34	Filtered	Filtered	2674.64
0.000766627	1.08826	m.21325	m.21325	type:complete c39836.graph_c0:960-163(-) NR_ID: XP_002406745.1 E-value: 1.1e-26 Identity: 231/357(64) Score: 326 Annotation: survival motor neuron protein, putative	21108.2	18509.5	22598.4	6189.79	10501.6	14009.7	Filtered	Filtered	9046.83	Filtered	Filtered	Filtered
7.76e-05	1.10878	m.21328	m.21328	type:5prime_partial c39837.graph_c0:3-1028(+) NR_ID: XP_002410350.1 E-value: 1.7e-149 Identity: 858/915(93) Score: 1386 Annotation: oxodicarboxylate carrier protein, putative	27893.9	32537.4	28645.1	9493.86	9343.55	17781.7	22781.5	12565.2	26428.5	7751	5911.04	7807.17
2.25e-13	1.15563	m.21330	m.21330	type:5prime_partial c39838.graph_c0:1-468(+) NR_ID: AAQ21387.1 E-value: 2.2e-51 Identity: 342/378(90) Score: 537 Annotation: NADH-ubiquinone oxidoreductase, partial	80317.7	85064.8	64653.4	51753	58604.8	56546.4	45632.6	46534.4	46496.4	56148.8	45261.3	48409.1
3.22e-09	1.13946	m.21337	m.21337	type:complete c39842.graph_c0:3059-987(-) NR_ID: XP_002434913.1 E-value: 2.8e-194 Identity: 1491/2340(63) Score: 1775 Annotation: phosphatidylinositol-binding clathrin assembly protein, putative	24287.3	29591.5	15534.1	14282	22481.9	9393.77	15115.1	14854.8	17122.9	10273	12657.4	12900.6
1.47e-13	1.15625	m.21340	m.21340	type:5prime_partial c39843.graph_c0:3-371(+) NR_ID: XP_013771982.1 E-value: 7.4e-42 Identity: 318/366(86) Score: 454 Annotation: methylglutaconyl-CoA hydratase, mitochondrial-like	211565	239184	343518	194366	140577	142395	194538	154473	109952	174533	142694	187822
8.67e-22	1.17915	m.21341	m.21341	type:3prime_partial c39843.graph_c1:581-3(-) NR_ID: XP_023231524.1 E-value: 1.1e-50 Identity: 369/465(79) Score: 532 Annotation: methylglutaconyl-CoA hydratase, mitochondrial-like	65553.9	100501	139446	89049.2	78222.9	70683.5	45848.7	67030.2	54369.5	68002.3	65378.2	62212.3
0.0116253	1.03918	m.21349	m.21349	type:complete c39846.graph_c0:5226-2947(-) NR_ID: XP_002434117.1 E-value: 0.0e+00 Identity: 2049/2409(85) Score: 3252 Annotation: sec15, putative	Filtered	4563.81	4069.65	Filtered	2879.21	3418.54	Filtered	2042.88	1933.94	Filtered	Filtered	Filtered
3.29e-13	1.15507	m.21379	m.21379	type:5prime_partial c39864.graph_c0:3-638(+) NR_ID: XP_002400836.1 E-value: 1.0e-70 Identity: 537/576(93) Score: 705 Annotation: NADH:ubiquinone oxidoreductase, NDUFS8/23 kDa subunit, putative	109175	84805.5	77414.1	39402	57738.7	28419.2	40670.2	26575.5	23299.1	49083.3	31363.9	25924.1
2.51e-05	1.11451	m.21380	m.21380	type:3prime_partial c39865.graph_c0:1525-2(-) NR_ID: XP_013777096.1 E-value: 4.9e-156 Identity: 1158/1581(73) Score: 1444 Annotation: probable 28S rRNA (cytosine-C(5))-methyltransferase	33326.9	67897.6	39096.4	9248.26	10939	15120.3	4004.01	5091.58	5508.87	8770.42	Filtered	5488.08
7.24e-18	1.16915	m.21383	m.21383	type:complete c39865.graph_c1:108-1718(+) NR_ID: XP_013773643.1 E-value: 4.5e-176 Identity: 1050/1227(85) Score: 1617 Annotation: H/ACA ribonucleoprotein complex subunit 4	16183	19448.4	26863.5	40268.2	39234.9	48125.4	34147.9	34461.3	36475.2	37874.3	36296.5	43088.3
1.09e-11	1.14966	m.21392	m.21392	type:internal c39868.graph_c0:1168-2(-) NR_ID: XP_022243341.1 E-value: 1.0e-169 Identity: 981/1167(84) Score: 1561 Annotation: twitchin-like	33462.3	39763.1	37884	18207.2	22749.4	22622.8	23027	27686.8	30529.7	4204.37	4476.09	5151.99
0.000215384	1.10147	m.21398	m.21398	type:complete c39870.graph_c0:4116-1021(-) NR_ID: XP_013776144.1 E-value: 4.5e-265 Identity: 2028/3075(65) Score: 2387 Annotation: phospholipase DDHD2-like	16621.9	23485.9	20532.4	18694.3	14578.1	19508.6	13327.1	10906.9	10414.4	11297.8	10554.4	6202.16
1.95e-28	1.19376	m.21439	m.21439	type:5prime_partial c39881.graph_c0:3-2474(+) NR_ID: KFM57669.1 E-value: 2.3e-06 Identity: 261/555(47) Score: 155 Annotation: Zinc finger protein 385A, partial	43651.5	50339.8	49917.8	29065.1	32412.7	28816.4	20109.5	19323.9	20638.9	16445.1	14146.6	16594.2
0.00412283	1.06966	m.21467	m.21467	type:5prime_partial c39893.graph_c0:3-1856(+) NR_ID: XP_002412937.1 E-value: 4.7e-294 Identity: 1638/1800(91) Score: 2635 Annotation: endosomal membrane protein EMP70, putative	59217.2	50088.2	56842.1	16933	15035	11357.6	19799	10132.8	17008.7	10163.2	Filtered	Filtered
1.14e-10	1.14572	m.21480	m.21480	type:complete c39898.graph_c0:656-9(-) NR_ID: DAA34697.1 E-value: 1.2e-50 Identity: 357/486(73) Score: 532 Annotation: TPA_inf: putative thyropin precursor	40790.1	21170.1	35925.1	25072.4	17724.3	14197.5	24862.6	15536.5	17870.3	3566.96	2132.43	2728.21
1.76e-05	1.11604	m.21501	m.21501	type:complete c39908.graph_c0:1833-379(-) NR_ID: XP_023231470.1 E-value: 7.3e-109 Identity: 705/825(85) Score: 1037 Annotation: paraspeckle component 1-like	48342.6	64948.3	59194.1	19483.1	18883.6	18658.9	13432.2	16257.8	17795	13395.5	14060	14815
1.09e-06	1.12561	m.21510	m.21510	type:5prime_partial c39911.graph_c0:1551-310(-) NR_ID: XP_013787202.1 E-value: 4.3e-110 Identity: 789/1164(67) Score: 1047 Annotation: chitinase domain-containing protein 1-like	146104	59658.8	78615.4	25267.3	10601.3	10304.1	44357.5	16997.2	9079.48	Filtered	1455.46	941.764
0.0134235	1.03112	m.21511	m.21511	type:5prime_partial c39914.graph_c1:2755-794(-) NR_ID: XP_002434805.1 E-value: 1.2e-125 Identity: 999/1494(66) Score: 1183 Annotation: conserved hypothetical protein	Filtered	10667.7	5594.83	Filtered	3164.11	1545.73	Filtered	2642.26	3192.03	Filtered	1466.15	1815.57
0.000981641	1.08573	m.21523	m.21523	type:complete c39920.graph_c0:1765-1019(-) NR_ID: AAT92102.1 E-value: 9.2e-92 Identity: 585/711(82) Score: 887 Annotation: isopentenyl-diphosphate delta-isomerase, partial	18658.1	27276.7	14120.7	15797.3	13656.2	19589.1	8971.92	16764.3	24414.9	Filtered	12433.9	5473.33
0.0016204	1.08067	m.21533	m.21533	type:complete c39926.graph_c0:146-736(+) NR_ID: XP_002407491.1 E-value: 1.9e-63 Identity: 468/576(81) Score: 642 Annotation: acetyltransferase, putative	Filtered	52642.7	54897.3	6205.98	5623.16	6798.06	Filtered	Filtered	10434.8	Filtered	Filtered	11078.6
0.00145945	1.08174	m.21553	m.21553	type:complete c39933.graph_c0:2244-1396(-) NR_ID: XP_002414963.1 E-value: 9.1e-144 Identity: 825/855(96) Score: 1336 Annotation: golgi protein, putative	Filtered	Filtered	Filtered	4086.25	1218.54	Filtered	8996.04	9221.85	8131.02	Filtered	Filtered	2193.12
1.06e-09	1.14164	m.21588	m.21588	type:internal c39948.graph_c0:3-1886(+) NR_ID: XP_023212455.1 E-value: 6.0e-289 Identity: 1617/1884(85) Score: 2591 Annotation: twitchin-like	44172.9	43062.3	47554.7	20469.5	20267	20639.3	26595	30371.3	29838.5	17701.8	13183.8	14092.9
7.18e-41	1.21634	m.21599	m.21599	type:complete c39953.graph_c0:322-1257(+) NR_ID: XP_002413344.1 E-value: 6.3e-98 Identity: 699/927(75) Score: 941 Annotation: dtdp-glucose 4-6-dehydratase, putative	44753.6	50088.5	54397	98760.3	91970.9	94406.1	20083.6	22722.9	20405.2	38183.8	25963.6	19619.2
1.85e-11	1.1488	m.21612	m.21612	type:complete c39959.graph_c0:127-1065(+) NR_ID: KPM04667.1 E-value: 2.8e-29 Identity: 402/690(58) Score: 349 Annotation: aspartate-tRNA ligase, cytoplasmic-like protein	85883.7	96010.7	70740	89414.6	109689	102581	133077	143591	129390	113255	109352	110835
8.99e-10	1.14195	m.21619	m.21619	type:internal c39961.graph_c0:1-1317(+) NR_ID: XP_002408094.1 E-value: 2.1e-118 Identity: 762/999(76) Score: 1119 Annotation: ribosomal protein S5, putative	9378.73	25910.2	25795	38313.1	34080.3	31556.7	25175.9	20485.4	18429.8	47277	47128.2	42302.8
1.23e-09	1.14136	m.21631	m.21631	type:complete c39968.graph_c0:6297-904(-) NR_ID: XP_002399630.1 E-value: 4.9e-134 Identity: 693/699(99) Score: 1259 Annotation: glycine rich secreted cement protein, putative	10861.4	8447.01	16211.4	95520.8	66376.2	55799.9	99684.6	83773	60837.2	269846	234349	185540
1.08e-05	1.11801	m.21654	m.21654	type:complete c39973.graph_c0:581-159(-) NR_ID: XP_002399629.1 E-value: 9.9e-75 Identity: 414/420(98) Score: 738 Annotation: mbp-1 interacting protein-2A, putative	30495.3	30897.9	Filtered	29536	24777.5	24485.9	20523.2	20034.6	21142.6	37595.3	26062.1	34852.8
2.2e-08	1.13543	m.21698	m.21698	type:5prime_partial c39995.graph_c0:2-460(+) NR_ID: XP_002435846.1 E-value: 1.2e-20 Identity: 192/249(77) Score: 272 Annotation: protein phosphatase 1, regulatory (inhibitor) subunit PPP1R2, putative	41673.6	33310.5	43957.6	18418	43072.5	33585.5	36275.6	50953.7	52720.1	8375.09	24758.7	28095.6
0.0177116	1.01997	m.21701	m.21701	type:complete c39997.graph_c0:1437-916(-) NR_ID: XP_002412276.1 E-value: 1.2e-90 Identity: 504/519(97) Score: 876 Annotation: N-acetyltransferase, putative	Filtered	Filtered	Filtered	Filtered	13797.4	15154.4	Filtered	11864.1	Filtered	Filtered	Filtered	12473.9
8.15e-31	1.19847	m.21702	m.21702	type:complete c39998.graph_c0:3423-2203(-) NR_ID: XP_002435437.1 E-value: 3.5e-165 Identity: 978/1257(77) Score: 1522 Annotation: glutamine synthetase, putative	169861	176186	180382	70283.1	89215.2	94354.9	63887.1	60520.5	61133.8	127652	112052	111652
0.000150243	1.1044	m.21713	m.21713	type:3prime_partial c40005.graph_c0:371-1162(+) NR_ID: XP_002409906.1 E-value: 9.7e-39 Identity: 453/807(56) Score: 430 Annotation: conserved hypothetical protein	19729.1	22167.1	10107.7	24040	23283.6	15889.9	17648.5	20285.1	18062.7	11520.8	10948.7	9613.37
0.00744985	1.05854	m.21725	m.21725	type:complete c40010.graph_c0:194-2146(+) NR_ID: XP_002407379.1 E-value: 0.0e+00 Identity: 1830/1941(94) Score: 3017 Annotation: cleavage and polyadenylation specificity factor, putative	Filtered	33550	87311.1	33709.6	20050.5	14384.2	38505.4	29459.1	26760.7	Filtered	25882.7	22228.7
9.19e-16	1.16317	m.21731	m.21731	type:5prime_partial c40012.graph_c0:1-585(+) NR_ID: XP_002436144.1 E-value: 1.7e-40 Identity: 372/561(66) Score: 444 Annotation: salivary sulfotransferase, putative	12317.9	22039.6	14223.4	151674	157096	141358	111211	94060.3	111737	113381	91011.8	139218
6.53e-14	1.15741	m.21745	m.21745	type:complete c40018.graph_c0:414-1223(+) NR_ID: XP_002414953.1 E-value: 1.1e-109 Identity: 675/756(89) Score: 1042 Annotation: secreted protein, putative	25180.8	269547	138210	81217.2	81289.8	45471.2	106707	91263.7	69418.2	55558.7	55737.3	37533.5
7.3e-06	1.11946	m.21751	m.21751	type:5prime_partial c40021.graph_c0:2443-206(-) NR_ID: XP_002405410.1 E-value: 1.2e-187 Identity: 1272/1647(77) Score: 1718 Annotation: conserved hypothetical protein	24686.2	18957.9	14866.7	16884.3	16584.2	17851.2	13742.8	14375.4	18866	5112.75	10982.4	9831.27
6.15e-22	1.17951	m.21755	m.21755	type:complete c40022.graph_c0:3107-1623(-) NR_ID: XP_002404785.1 E-value: 1.3e-156 Identity: 969/1233(78) Score: 1449 Annotation: limbic system-associated membrane protein, putative	67226.9	79872.8	82158.7	49276.4	44473.4	55324.8	101760	97137	113090	54246.3	55219.1	46145
2.1e-19	1.17323	m.21763	m.21763	type:complete c40027.graph_c0:187-1686(+) NR_ID: XP_022240677.1 E-value: 4.0e-211 Identity: 1251/1431(87) Score: 1919 Annotation: 26S proteasome non-ATPase regulatory subunit 3-like	65729.9	64785.6	83580.9	71621.2	87263.8	100064	72431.5	82321.7	87305.7	104832	104384	117061
1.96e-09	1.14045	m.21765	m.21765	type:complete c40028.graph_c0:156-1157(+) NR_ID: OAD60177.1 E-value: 2.0e-113 Identity: 702/918(76) Score: 1075 Annotation: Serine/threonine-protein phosphatase 2A activator, partial	30965.5	97300.2	43539	47545.4	64143.5	69792.8	68319.8	66135.2	84008.3	48117.3	45934.7	55208
1.38e-09	1.14113	m.21781	m.21781	type:complete c40033.graph_c0:2150-207(-) NR_ID: XP_002409402.1 E-value: 1.4e-227 Identity: 1356/1833(73) Score: 2062 Annotation: beta-galactosidase precursor, putative	108354	133135	94757.8	50185.6	57039.4	48533.6	47846.4	25880	19556.7	23760	25348	30940.8
0.000986166	1.08568	m.21785	m.21785	type:complete c40034.graph_c1:1179-871(-) NR_ID: XP_013783049.1 E-value: 2.2e-15 Identity: 132/150(88) Score: 225 Annotation: mitochondrial intermembrane space import and assembly protein 40-B-like	34772.1	Filtered	16360.6	3197.25	3522.57	3129.12	5767.97	5527.21	4875.13	6012.14	6548.81	3132.13
3.8e-06	1.12172	m.21787	m.21787	type:internal c40036.graph_c0:3-608(+) NR_ID: BBE15154.1 E-value: 1.9e-79 Identity: 501/558(89) Score: 780 Annotation: glutathione S-transferase	34264.3	49540.6	58763.4	45254.7	26967.9	24284	18049.2	7567.52	12193.9	274626	19493.4	205140
7.08e-20	1.17444	m.21799	m.21799	type:5prime_partial c40043.graph_c0:2809-1550(-) NR_ID: XP_002406689.1 E-value: 1.3e-149 Identity: 792/813(97) Score: 1388 Annotation: failed axon connections, putative	82347.1	100658	75790.7	34835.3	28282.9	33870.1	53823.2	41592.7	39569.9	34597.9	25942.7	10285.6
4.97e-06	1.12081	m.21811	m.21811	type:complete c40045.graph_c0:64-1515(+) NR_ID: XP_022235548.1 E-value: 2.9e-158 Identity: 1101/1251(88) Score: 1463 Annotation: septin-7-like isoform X4	36883.3	50013.2	33538.1	36434.5	44619.3	44736.1	54092.1	38641.8	52763.5	42505.7	41889.7	51054.3
8.25e-16	1.1633	m.21820	m.21820	type:complete c40051.graph_c0:204-890(+) NR_ID: XP_002433652.1 E-value: 2.6e-72 Identity: 471/657(71) Score: 719 Annotation: tRNA selenocysteine associated protein, putative	169272	80367.6	103961	393599	328012	365829	263653	289538	288404	208006	382638	319697
0.0115979	1.03933	m.21837	m.21837	type:complete c40059.graph_c0:2684-3(-) NR_ID: XP_002414167.1 E-value: 0.0e+00 Identity: 2172/2970(73) Score: 2783 Annotation: conserved hypothetical protein	2347.2	Filtered	961.587	Filtered	Filtered	Filtered	Filtered	Filtered	Filtered	Filtered	Filtered	Filtered
2.32e-35	1.20691	m.21843	m.21843	type:complete c40060.graph_c0:163-753(+) NR_ID: XP_002410624.1 E-value: 2.4e-74 Identity: 480/570(84) Score: 736 Annotation: cyclophilin B precursor, putative	432964	423475	379199	67830.2	72185.5	80963.4	74117	73746	73885.1	41824.4	41696.8	47282.6
5.35e-07	1.12762	m.21845	m.21845	type:internal c40062.graph_c0:2-943(+) NR_ID: XP_002413349.1 E-value: 5.4e-81 Identity: 702/903(77) Score: 795 Annotation: adaptin ear-binding coat-associated protein, putative	55897.8	27319.6	28437.8	57747.8	57688.5	67809.2	81247.4	72888.6	91109.4	57842.2	56850.7	52371.2
2.22e-13	1.15565	m.21849	m.21849	type:internal c40063.graph_c0:806-3(-) NR_ID: XP_002433526.1 E-value: 1.2e-55 Identity: 432/666(64) Score: 576 Annotation: sulfotransferase, putative	66518.7	84606.3	50254.3	38127.4	62066.3	76093.7	38345.9	53944.1	54348.9	41589.6	44408.7	47641.3
1.13e-13	1.15663	m.21866	m.21866	type:complete c40071.graph_c0:253-978(+) NR_ID: AAK82985.1 E-value: 1.8e-63 Identity: 402/483(83) Score: 643 Annotation: gamma-interferon inducible lysosomal thiol reductase, partial	21815.1	23408.8	33159.6	90786.9	102567	87259.4	49998.4	43266.6	56053.7	68982.4	102995	97694
9.99e-15	1.16001	m.21868	m.21868	type:5prime_partial c40072.graph_c0:3587-543(-) NR_ID: XP_018495959.1 E-value: 0.0e+00 Identity: 2427/2901(83) Score: 3656 Annotation: PREDICTED: alanine--tRNA ligase, cytoplasmic	26000.4	22704.7	22755.2	37353.8	41136	36840.7	33444.3	31321.8	33688.1	51636.7	48991.6	45312.8
4.29e-18	1.16977	m.21874	m.21874	type:complete c40073.graph_c0:1090-89(-) NR_ID: BAH86062.1 E-value: 3.6e-192 Identity: 990/999(99) Score: 1754 Annotation: cysteine protease	257330	221527	222508	103781	82125.6	80499.1	34673.4	35653	33567.3	201306	150606	172890
5.92e-06	1.1202	m.21882	m.21882	type:5prime_partial c40078.graph_c0:1-807(+) NR_ID: XP_023237206.1 E-value: 4.9e-131 Identity: 741/798(92) Score: 1226 Annotation: uncharacterized protein LOC111636227	48520.6	56429.3	50175.7	18494.4	4739.94	11358.4	23567.8	9625.83	15235.3	58344.3	26454.3	15904.2
0.00560142	1.06472	m.21914	m.21914	type:complete c40092.graph_c0:196-1584(+) NR_ID: XP_002413603.1 E-value: 2.5e-122 Identity: 669/696(96) Score: 1153 Annotation: proclotting enzyme precursor, putative	14914	6745.55	Filtered	5807.15	1984.56	Filtered	7572.95	8396.42	3578	Filtered	2656.14	Filtered
0.0142289	1.02847	m.21916	m.21916	type:5prime_partial c40093.graph_c0:2-5209(+) NR_ID: XP_023227496.1 E-value: 0.0e+00 Identity: 3384/5295(63) Score: 4210 Annotation: LOW QUALITY PROTEIN: titin-like	15047.6	23017.3	23513	Filtered	Filtered	Filtered	Filtered	Filtered	Filtered	Filtered	Filtered	Filtered
7.99e-06	1.11913	m.21920	m.21920	type:complete c40094.graph_c1:816-181(-) NR_ID: XP_002412473.1 E-value: 2.2e-78 Identity: 516/639(80) Score: 771 Annotation: Canopy3, putative	250628	145735	98213.1	43219	52798.6	49449.9	56929.4	87614.1	76084.2	27462.2	22475.2	18869.8
1.27e-36	1.20914	m.21925	m.21925	type:5prime_partial c40097.graph_c0:2-667(+) NR_ID: DAA34572.1 E-value: 4.7e-47 Identity: 333/351(94) Score: 501 Annotation: TPA_exp: histone 1	164749	150119	102103	116327	163895	177900	187442	203920	232879	146256	137763	205348
3.69e-10	1.14361	m.21929	m.21929	type:complete c40099.graph_c0:1224-2669(+) NR_ID: XP_002415923.1 E-value: 6.5e-150 Identity: 1158/1365(84) Score: 1391 Annotation: eukaryotic translation initiation factor, putative	35750	27360.7	40580.5	28909.2	27815.9	27625.3	31707.4	37213.2	34163.6	31324.4	30441.8	31561.2
3.22e-11	1.14788	m.21958	m.21958	type:complete c40107.graph_c0:1114-65(-) NR_ID: XP_019622791.1 E-value: 1.4e-77 Identity: 624/957(65) Score: 766 Annotation: PREDICTED: L-serine dehydratase/L-threonine deaminase-like	110989	130296	164880	149122	117395	90222	76051.4	70509.4	71426.9	58308.9	44655.4	55551.6
0.00059288	1.09099	m.21960	m.21960	type:complete c40108.graph_c0:2926-1406(-) NR_ID: XP_002399379.1 E-value: 6.8e-166 Identity: 930/1017(91) Score: 1529 Annotation: embryonic polarity dorsal, putative	Filtered	22392.5	36160.2	13897	16037.9	18752.6	12453.9	18286.6	15973.7	6165	10639.3	8497.94
0.00577055	1.06417	m.2197	m.2197	type:internal c18990.graph_c0:395-3(-) NR_ID: XP_015929087.1 E-value: 1.6e-34 Identity: 273/372(73) Score: 391 Annotation: microtubule-associated protein futsch	Filtered	10034.2	8863.56	Filtered	Filtered	7150.59	Filtered	3485.98	4091.44	Filtered	Filtered	Filtered
1.89e-27	1.19173	m.21973	m.21973	type:complete c40112.graph_c0:932-30(-) NR_ID: XP_002414192.1 E-value: 8.8e-113 Identity: 717/903(79) Score: 1069 Annotation: senescence marker protein-30, putative	156193	158470	128774	48905.4	36551.7	47020.7	57311.5	52495.5	50779.7	44662.8	51808.4	70010.2
0.000383337	1.09576	m.21994	m.21994	type:5prime_partial c40121.graph_c0:2622-334(-) NR_ID: XP_022255642.1 E-value: 1.5e-140 Identity: 1248/2268(55) Score: 1312 Annotation: neprilysin-1-like isoform X2	56003.2	11337.8	117215	21732	17365.9	17329.6	14156.8	19609.9	Filtered	19740.5	5578.89	26034.8
0.00713313	1.05964	m.21997	m.21997	type:complete c40122.graph_c0:4710-3154(-) NR_ID: KFM67645.1 E-value: 6.7e-161 Identity: 1050/1389(75) Score: 1486 Annotation: KDEL motif-containing protein 1, partial	35457.7	35549.6	20707.8	8504.96	Filtered	Filtered	10190.6	Filtered	3034.85	Filtered	Filtered	Filtered
3.48e-07	1.12878	m.22007	m.22007	type:complete c40125.graph_c0:236-3043(+) NR_ID: XP_002410967.1 E-value: 5.5e-145 Identity: 912/1329(68) Score: 1351 Annotation: glycogenin-1, putative	34370.1	37550.5	27160	38779.1	31562.3	35191.4	27776.4	26066.5	28641.9	16898.9	16611.5	14414.7
2.08e-07	1.13012	m.22008	m.22008	type:5prime_partial c40125.graph_c0:5983-4277(-) NR_ID: XP_002410968.1 E-value: 4.5e-267 Identity: 1542/1698(90) Score: 2402 Annotation: conserved hypothetical protein	19149.6	31837.5	30805.8	19456	25633.2	24941.9	18600.8	21132.1	25929.5	28063.1	29308.1	31382.1
1.43e-13	1.15629	m.22017	m.22017	type:complete c40128.graph_c0:399-2033(+) NR_ID: XP_002414517.1 E-value: 4.6e-229 Identity: 1296/1539(84) Score: 2074 Annotation: flavin-containing monooxygenase, putative	67270.1	75251.9	69295.4	26766.4	20339.9	25843.3	20266.7	28094.1	27772.5	18916.5	11666.1	14927.7
4.46e-11	1.14733	m.22034	m.22034	type:complete c40134.graph_c0:163-2598(+) NR_ID: XP_002414785.1 E-value: 6.6e-288 Identity: 1863/2439(76) Score: 2583 Annotation: nuclear pore complex protein Nup93, putative	43958	47321.3	31831.6	32436.5	29629.9	31533.4	51454.1	46895.1	43274.3	33571.7	28498.4	22913
3.69e-25	1.18686	m.22038	m.22038	type:complete c40135.graph_c0:170-1192(+) NR_ID: XP_002414970.1 E-value: 1.3e-144 Identity: 897/978(91) Score: 1344 Annotation: electron transfer flavoprotein, alpha subunit, putative	105486	112717	90821.8	143117	122199	117760	94610.5	82535.6	94117.3	158804	152989	146753
0.00502481	1.06661	m.22042	m.22042	type:complete c40136.graph_c0:283-852(+) NR_ID: XP_023216940.1 E-value: 2.6e-46 Identity: 366/486(75) Score: 494 Annotation: actin-binding Rho-activating protein-like isoform X1	131957	28702	22651	9896.61	3150.5	10210	12644.1	9982.99	13054.3	Filtered	Filtered	Filtered
1.91e-06	1.12393	m.22049	m.22049	type:complete c40140.graph_c0:2059-221(-) NR_ID: XP_002402839.1 E-value: 3.5e-124 Identity: 1218/1698(71) Score: 1170 Annotation: lamin, putative	10339.9	13424.2	9612.72	17542.9	13791.1	17500.3	21871.2	21126.5	25773.8	29847.3	26134.3	25294.9
0.000595158	1.09094	m.22056	m.22056	type:3prime_partial c40142.graph_c0:126-2000(+) NR_ID: XP_021003098.1 E-value: 6.8e-192 Identity: 1257/1530(82) Score: 1754 Annotation: splicing factor 3A subunit 1-like	37416	56132.1	46647.7	9280.55	11609.7	12681.1	7924	6922.06	9977.28	20283.9	2949.81	6105.33
1.69e-06	1.1243	m.22071	m.22071	type:complete c40148.graph_c0:296-838(+) NR_ID: XP_002435735.1 E-value: 4.7e-61 Identity: 462/540(85) Score: 621 Annotation: arginine-rich protein, putative	89926.4	118238	135461	102657	76915.9	86690.4	118053	66731.6	58225.2	16594.4	13405.1	26571.8
1.2e-17	1.16855	m.22076	m.22076	type:complete c40150.graph_c0:101-2008(+) NR_ID: XP_002399904.1 E-value: 3.1e-200 Identity: 1236/1443(85) Score: 1826 Annotation: ribophorin II, putative	80075.9	91913.2	90311.6	65593.3	69340.2	63435.7	82503.9	81539.8	94279.5	47010.3	43639.9	58214.2
0.000326141	1.09748	m.22102	m.22102	type:5prime_partial c40156.graph_c0:1-945(+) NR_ID: XP_023218586.1 E-value: 1.1e-86 Identity: 678/933(72) Score: 844 Annotation: uncharacterized protein LOC111620826	114457	187175	168537	13437.9	19272.5	15464.5	14410.5	12650.9	9063.26	18777.7	15631.6	14788.8
3.87e-11	1.14757	m.22111	m.22111	type:complete c40162.graph_c0:602-2770(+) NR_ID: XP_002407507.1 E-value: 9.8e-235 Identity: 1539/2085(73) Score: 2124 Annotation: long chain fatty acid CoA ligase, putative	56762.7	63147.9	50170.6	26919.4	33655.3	26845.1	33730.7	36438.7	28570.3	17381.1	32667.1	29663.4
6.14e-16	1.16369	m.22115	m.22115	type:complete c40164.graph_c0:158-691(+) NR_ID: XP_013788579.1 E-value: 2.0e-88 Identity: 516/531(97) Score: 857 Annotation: signal peptidase complex catalytic subunit SEC11A	31517.7	53107.2	38262.7	29282	27651.9	21189.5	26821.7	35079.6	37119.9	22306.1	16764.1	28113.3
4.35e-21	1.17746	m.22119	m.22119	type:5prime_partial c40166.graph_c0:1280-237(-) NR_ID: XP_023222466.1 E-value: 7.8e-113 Identity: 780/954(81) Score: 1070 Annotation: 3-hydroxyisobutyrate dehydrogenase, mitochondrial-like	32593.6	49229.8	57713.5	39702.1	54327.3	49214.3	48341.1	46115.2	43615.3	78750.6	87388.4	62357.1
7.62e-16	1.16341	m.22122	m.22122	type:5prime_partial c40168.graph_c0:1256-333(-) NR_ID: XP_023222049.1 E-value: 1.4e-73 Identity: 597/894(66) Score: 731 Annotation: pyridoxal kinase-like isoform X3	78660	75831	74447.5	52132	47417.6	50146	45138.1	37801.7	34884.3	49904.3	34575.5	32230.8
0.00692263	1.06036	m.22160	m.22160	type:complete c40180.graph_c0:1912-1112(-) NR_ID: XP_002411061.1 E-value: 1.2e-108 Identity: 612/621(98) Score: 1033 Annotation: RAS-related protein, putative	34931.7	12117.2	3502.64	3569.06	3068.71	6917.37	6345.87	6071.11	4204.6	Filtered	Filtered	12303.8
1.78e-15	1.16231	m.22175	m.22175	type:complete c40185.graph_c0:1542-988(-) NR_ID: XP_002404087.1 E-value: 2.2e-37 Identity: 324/408(79) Score: 417 Annotation: ER protein with KEEL retention signal, putative	24981.6	49783.4	38000	96635.9	115242	124069	25376.6	34950.4	33650	44606.2	45862.4	56494.1
1.15e-15	1.16288	m.22177	m.22177	type:5prime_partial c40186.graph_c0:3615-262(-) NR_ID: XP_002404822.1 E-value: 1.3e-140 Identity: 1620/3141(51) Score: 1314 Annotation: nuclear pore complex protein Nup205, putative	23633.7	19765	17853.9	13202.3	14534.7	15982.8	25501	25667.6	26362.1	16022.4	11882.3	12546.7
5.56e-12	1.15075	m.22184	m.22184	type:3prime_partial c40186.graph_c1:1256-3(-) NR_ID: XP_002404822.1 E-value: 4.3e-142 Identity: 1023/1308(78) Score: 1323 Annotation: nuclear pore complex protein Nup205, putative	30720.7	27188.4	17327.5	18258	16477.8	24310	30724.6	33740.2	32299.6	33733.7	25461.2	18710.1
1.13e-12	1.15323	m.22198	m.22198	type:complete c40190.graph_c0:928-257(-) NR_ID: XP_002413138.1 E-value: 2.3e-73 Identity: 561/672(83) Score: 728 Annotation: transcription factor containing NAC and TS-N domains, putative	138805	91707.9	87012.8	115671	106466	106295	158602	150267	120360	86432.9	94879.3	102245
1.51e-05	1.11669	m.22214	m.22214	type:complete c40197.graph_c0:101-772(+) NR_ID: DAA34176.1 E-value: 1.5e-80 Identity: 513/600(85) Score: 790 Annotation: TPA_inf: hypothetical secreted protein 1669	18021.2	69905.3	63241.9	69017.9	71193.7	65101.4	50350	45410.9	18612.3	102559	108275	92886.7
0.00259127	1.07559	m.22226	m.22226	type:complete c40206.graph_c0:309-716(+) NR_ID: XP_002433566.1 E-value: 1.4e-33 Identity: 279/345(80) Score: 383 Annotation: BolA protein, putative	9549.1	28638.9	19970.1	3614.47	2798.94	Filtered	Filtered	Filtered	Filtered	Filtered	Filtered	Filtered
7.28e-18	1.16915	m.22249	m.22249	type:complete c40214.graph_c1:1999-893(-) NR_ID: XP_013775152.1 E-value: 2.2e-89 Identity: 771/1113(69) Score: 868 Annotation: LIM and SH3 domain protein F42H10.3-like isoform X1	228831	137569	29711.2	62127.8	38282.8	38062	32014.6	41588.7	23838.4	50566.8	31007.3	42920.4
1.47e-19	1.17363	m.22264	m.22264	type:complete c40222.graph_c0:83-928(+) NR_ID: XP_002404401.1 E-value: 5.5e-109 Identity: 702/846(82) Score: 1036 Annotation: conserved hypothetical protein	60558.3	43092.3	40592.4	72029	56979.7	56833.4	66970.7	76629.7	65831.5	70061.1	82719.8	74234.7
1.63e-15	1.16242	m.22287	m.22287	type:complete c40228.graph_c0:3038-2382(-) NR_ID: OQR79210.1 E-value: 3.9e-62 Identity: 495/615(80) Score: 631 Annotation: ATP synthase subunit O	48050.7	95918.1	77059.9	33253.6	32530	25130.7	35618.2	31653.1	34628.7	21597.8	31921.7	25130.1
7.16e-48	1.22733	m.22298	m.22298	type:complete c40233.graph_c0:214-837(+) NR_ID: XP_002408855.1 E-value: 3.2e-82 Identity: 531/618(85) Score: 804 Annotation: flavonol reductase/cinnamoyl-CoA reductase, putative	193803	173695	186134	321306	286429	251240	190845	204672	173303	275663	238260	255938
9.68e-17	1.16601	m.22303	m.22303	type:complete c40235.graph_c0:173-844(+) NR_ID: AAK82985.1 E-value: 2.4e-70 Identity: 396/459(86) Score: 702 Annotation: gamma-interferon inducible lysosomal thiol reductase, partial	40017.6	33384.3	55557.9	204450	199961	137078	156078	110456	76063.2	124689	135393	63531.1
7.24e-13	1.1539	m.22312	m.22312	type:complete c40239.graph_c1:2452-1205(-) NR_ID: XP_022254575.1 E-value: 2.4e-44 Identity: 483/936(51) Score: 480 Annotation: zinc finger CCCH domain-containing protein 11A-like	82995.9	4139.93	Filtered	40039	43287.6	47662.8	22425.8	22475.8	17993.1	37617.7	41116.3	36100.4
1.19e-06	1.12535	m.22321	m.22321	type:complete c40244.graph_c1:92-1345(+) NR_ID: XP_002406432.1 E-value: 1.9e-73 Identity: 639/1014(63) Score: 731 Annotation: adipophilin, putative	7190.59	46435.9	43843.5	15382.1	11790.2	13795.9	8990.45	11501.8	10549.3	4745.63	6534.02	3.63573
2.09e-22	1.18062	m.22375	m.22375	type:complete c40262.graph_c0:1762-152(-) NR_ID: XP_002399659.1 E-value: 2.0e-240 Identity: 1401/1485(94) Score: 2172 Annotation: chaperonin complex component, TCP-1 delta subunit, putative	22276.9	25628.5	27529.2	21210.2	23681	21044.4	16889.7	19476.9	19576.7	32062.1	46717.3	36890
0.0234459	1.00955	m.22391	m.22391	type:complete c40268.graph_c0:239-2140(+) NR_ID: XP_002433902.1 E-value: 3.0e-179 Identity: 1299/1923(67) Score: 1645 Annotation: staufen, putative	Filtered	Filtered	Filtered	24654.4	23210.3	16681.1	16306.5	14634.4	8640.37	14549.6	15151.7	1754.81
9.35e-22	1.17908	m.22401	m.22401	type:complete c40272.graph_c0:205-852(+) NR_ID: DAA34457.1 E-value: 1.8e-83 Identity: 504/528(95) Score: 815 Annotation: TPA_exp: mitochondrial-associated endoribonuclease MAR1	452857	315142	278228	305661	373115	448188	48244.2	130775	142737	310182	430584	403216
1.02e-05	1.11822	m.22427	m.22427	type:complete c40281.graph_c0:114-1679(+) NR_ID: XP_002402792.1 E-value: 1.5e-147 Identity: 1209/1650(73) Score: 1371 Annotation: zinc finger protein, putative	32646.8	33270.2	20221.7	14549.2	17100	19378.2	11558.5	12218.9	14339.7	13801.5	12009	20999.8
1.11e-13	1.15665	m.22430	m.22430	type:complete c40282.graph_c0:169-1164(+) NR_ID: XP_012221120.1 E-value: 9.8e-73 Identity: 621/981(63) Score: 724 Annotation: PREDICTED: trans-1,2-dihydrobenzene-1,2-diol dehydrogenase-like	23001.5	24120.9	34198	40903.1	35133.3	47997.1	36883.3	45636	49804.2	40033.9	30498.4	33780.5
0.000172081	1.10335	m.22439	m.22439	type:complete c40285.graph_c0:881-96(-) NR_ID: XP_002403158.1 E-value: 7.8e-57 Identity: 444/699(63) Score: 586 Annotation: conserved hypothetical protein	33042.1	33481.2	44813	Filtered	8373.74	Filtered	Filtered	Filtered	Filtered	Filtered	Filtered	Filtered
0.0595872	0.959629	m.22440	m.22440	type:complete c40286.graph_c0:418-2487(+) NR_ID: XP_002409480.1 E-value: 3.7e-13 Identity: 816/2022(40) Score: 213 Annotation: conserved hypothetical protein	2334.72	4420.36	4292.04	Filtered	11039.5	7656.87	Filtered	3459.06	Filtered	Filtered	24514.3	Filtered
6.48e-35	1.20611	m.22450	m.22450	type:complete c40291.graph_c0:1140-697(-) NR_ID: DAA34100.1 E-value: 1.0e-45 Identity: 297/345(86) Score: 488 Annotation: TPA_exp: thioredoxin	97912.3	135086	107805	377308	407591	362862	451783	474626	427628	331389	343698	324479
3.76e-19	1.17257	m.22454	m.22454	type:complete c40296.graph_c0:2888-99(-) NR_ID: XP_002412387.1 E-value: 2.2e-295 Identity: 1674/2187(76) Score: 2648 Annotation: glycosyl hydralase, sucrase-isomaltase, putative	96991.2	123959	105114	56927.7	72715.1	69595.4	93322.7	107131	86096.7	73079.7	68504.7	84242.1
2.22e-42	1.21879	m.22467	m.22467	type:complete c40301.graph_c0:686-93(-) NR_ID: BAU79645.1 E-value: 8.3e-112 Identity: 591/591(100) Score: 1059 Annotation: peroxiredoxin	104187	33932.1	93141.8	63382.1	72068.8	83319.5	102563	96062.2	112536	63626.2	60039.8	65694
2.4e-19	1.17308	m.22480	m.22480	type:5prime_partial c40306.graph_c0:853-143(-) NR_ID: XP_002400194.1 E-value: 2.2e-90 Identity: 594/705(84) Score: 875 Annotation: enoyl-CoA hydratase, putative	103705	50435.8	58764	139214	142217	129245	123082	101652	125944	78066.7	85015.5	89036.7
1.71e-18	1.17084	m.22483	m.22483	type:3prime_partial c40306.graph_c1:527-997(+) NR_ID: XP_002399360.1 E-value: 7.0e-37 Identity: 309/414(74) Score: 412 Annotation: enoyl-CoA hydratase, putative	106035	201248	144407	98261.9	81212.3	87431.7	122646	86113.4	86072.6	84642.6	59799	70881.1
3.26e-60	1.2447	m.22487	m.22487	type:complete c40307.graph_c0:343-738(+) NR_ID: DAA34565.1 E-value: 6.4e-60 Identity: 369/393(93) Score: 610 Annotation: TPA_exp: fatty acid-binding protein FABP	219050	349102	149711	231503	189169	197285	198234	163059	154184	241603	259784	223230
1.18e-08	1.13678	m.22489	m.22489	type:5prime_partial c40309.graph_c0:1161-34(-) NR_ID: XP_002400650.1 E-value: 5.8e-122 Identity: 747/840(88) Score: 1149 Annotation: conserved hypothetical protein	122394	106844	119094	52691.6	40963.7	33552.7	41600.3	32865.1	26671	23665.3	24017.1	24507.5
2.3e-18	1.1705	m.22492	m.22492	type:complete c40311.graph_c0:2862-1930(-) NR_ID: XP_002413567.1 E-value: 1.9e-102 Identity: 702/813(86) Score: 980 Annotation: enoyl-CoA hydratase, putative	27518.4	49611.9	62488	63863.6	97378.3	83831.9	118393	88222.8	68006	44248.6	71917.7	71427.8
1.61e-16	1.16538	m.22504	m.22504	type:complete c40317.graph_c0:819-37(-) NR_ID: XP_002435486.1 E-value: 2.6e-113 Identity: 708/777(91) Score: 1073 Annotation: short-chain alcohol dehydrogenase, putative	153676	144833	198004	169291	133279	148334	181456	121772	123585	164826	163300	158114
3.59e-07	1.1287	m.22510	m.22510	type:complete c40320.graph_c0:1014-295(-) NR_ID: XP_011452277.1 E-value: 1.6e-112 Identity: 657/708(92) Score: 1066 Annotation: PREDICTED: dolichol-phosphate mannosyltransferase subunit 1-like	45821.3	73897.7	80466.9	19164.7	29303.1	26250.3	18321.6	24995.8	32832.1	20677.6	18083.2	22669.9
3.12e-08	1.13465	m.22511	m.22511	type:complete c40322.graph_c0:1483-386(-) NR_ID: XP_002399391.1 E-value: 9.8e-82 Identity: 675/1143(59) Score: 802 Annotation: conserved hypothetical protein	35600.7	29943.8	21124.7	70919.1	60185.8	60086.1	40960	37901.4	40711.1	32717.4	33732.6	34188.4
2.75e-05	1.1141	m.22531	m.22531	type:complete c40328.graph_c0:1527-109(-) NR_ID: XP_002414081.1 E-value: 4.2e-53 Identity: 681/1356(50) Score: 556 Annotation: hypothetical protein IscW_ISCW012380	12787.6	11650.6	20744.2	37913.1	19455.7	21112.1	30802.3	32609.2	27396.1	6484.78	11363.2	12867.3
2.61e-19	1.17299	m.22546	m.22546	type:complete c40336.graph_c0:1472-165(-) NR_ID: AIR95100.1 E-value: 2.3e-194 Identity: 1011/1104(91) Score: 1774 Annotation: glycosyl hydrolase 18-like chitinase long isoform	98363.4	126614	138212	61048.3	76975.5	77753	85851.1	94986.9	99042	40054.7	34986.3	24840.1
3.35e-06	1.12214	m.22556	m.22556	type:complete c40342.graph_c0:2480-1707(-) NR_ID: XP_002434519.1 E-value: 2.0e-33 Identity: 342/603(56) Score: 384 Annotation: conserved hypothetical protein	17758.4	22512	15778.3	10479.6	12771.3	9838.53	2342.42	8060	3470.46	Filtered	1663.7	Filtered
0.00508039	1.06643	m.22563	m.22563	type:complete c40345.graph_c0:479-3634(+) NR_ID: XP_023215178.1 E-value: 3.6e-129 Identity: 1125/1773(63) Score: 1215 Annotation: COP1-interactive protein 1-like isoform X1	20174.1	Filtered	Filtered	Filtered	17942.7	11176.1	Filtered	27469.8	16603.6	Filtered	Filtered	Filtered
0.00152512	1.08129	m.22574	m.22574	type:3prime_partial c40347.graph_c0:53-2698(+) NR_ID: XP_002410877.1 E-value: 2.5e-38 Identity: 516/921(56) Score: 431 Annotation: conserved hypothetical protein	Filtered	Filtered	Filtered	14798.5	11585.5	15591.8	5661.52	7139.8	8213.12	3727.55	3292.58	4331.44
0.00181473	1.07949	m.22589	m.22589	type:5prime_partial c40352.graph_c0:3-1997(+) NR_ID: XP_002402284.1 E-value: 1.2e-48 Identity: 534/864(61) Score: 519 Annotation: hypothetical protein IscW_ISCW024474	135819	39240.7	127928	18094.5	30118.4	41629.3	23521.8	10014.9	4727.61	55851.2	19213.7	2036.3
5.78e-13	1.15424	m.22606	m.22606	type:5prime_partial c40359.graph_c0:3-1724(+) NR_ID: XP_002410294.1 E-value: 4.2e-180 Identity: 1152/1509(76) Score: 1652 Annotation: neuronal cell adhesion molecule, putative	Filtered	Filtered	Filtered	25923.8	30209.5	26294.5	61039.8	60921.8	65348.2	24937.6	45599.9	42966.3
0.00026508	1.09956	m.22625	m.22625	type:3prime_partial c40366.graph_c0:1701-1(-) NR_ID: XP_002399322.1 E-value: 7.8e-288 Identity: 1539/1587(96) Score: 2581 Annotation: DNA topoisomerase II, putative	36201.2	96301.1	75828.7	Filtered	4264.17	3389.16	Filtered	7631.02	13181.4	Filtered	Filtered	Filtered
5.06e-14	1.15776	m.22634	m.22634	type:5prime_partial c40370.graph_c0:2309-1263(-) NR_ID: XP_013778980.1 E-value: 5.4e-146 Identity: 858/948(90) Score: 1356 Annotation: mitochondrial 2-oxoglutarate/malate carrier protein-like	35476.5	53031.3	142300	26555.3	44586.4	5038.05	78193	78327.8	47604.7	2166.08	3502.74	3237.58
0.00407337	1.06984	m.22639	m.22639	type:5prime_partial c40371.graph_c0:2257-236(-) NR_ID: XP_002434160.1 E-value: 1.8e-41 Identity: 615/1341(45) Score: 457 Annotation: hypothetical protein IscW_ISCW004809	4709.51	7933.61	25066.6	12357.2	6072.76	8233.17	16399.3	10336.3	12170.2	Filtered	3811.14	4970.04
4.06e-42	1.21837	m.22646	m.22646	type:internal c40373.graph_c0:2-1255(+) NR_ID: AXP34688.1 E-value: 4.8e-210 Identity: 1155/1254(92) Score: 1909 Annotation: vitellogenin-2	83193.8	85454.5	80552.4	110819	107482	110101	244847	212623	181054	31102.2	30617.4	31229
1.52e-05	1.11665	m.22660	m.22660	type:complete c40379.graph_c0:964-26(-) NR_ID: XP_002402579.1 E-value: 4.7e-133 Identity: 786/852(92) Score: 1244 Annotation: diphthine synthase, putative	66974.9	64039.2	60324.3	79686	27287.9	52019.6	49398.4	39467.9	41579.1	131245	146181	92863.4
0.00682837	1.06068	m.22669	m.22669	type:5prime_partial c40383.graph_c0:3-1697(+) NR_ID: XP_002416491.1 E-value: 6.3e-96 Identity: 702/993(70) Score: 926 Annotation: organic cation/carnitine transporter, putative	38108.3	20182.8	34652	Filtered	Filtered	Filtered	Filtered	Filtered	1343.21	Filtered	Filtered	Filtered
9.83e-06	1.11836	m.22673	m.22673	type:5prime_partial c40385.graph_c0:1113-223(-) NR_ID: XP_002413845.1 E-value: 4.9e-124 Identity: 627/684(91) Score: 1166 Annotation: peritrophin A, putative	54413.6	47907.6	50797.7	44666.9	51790.6	43015.1	Filtered	7472.79	4365.93	62750.6	71844.1	64468.1
1.52e-08	1.13623	m.22675	m.22675	type:complete c40387.graph_c0:1331-2551(+) NR_ID: XP_002408521.1 E-value: 2.7e-104 Identity: 789/1185(66) Score: 997 Annotation: inositol polyphosphate-1-phosphatase, putative	16934.8	28357	12301.4	21926.2	14287.1	8346.93	13883.3	24926.9	17912	14048.9	11242.3	17185.4
0.000207105	1.10181	m.22690	m.22690	type:complete c40392.graph_c0:135-1514(+) NR_ID: XP_002408913.1 E-value: 6.4e-54 Identity: 438/630(69) Score: 563 Annotation: RNA-binding protein musashi, putative	46040	7136.83	18738	20872.6	34557.6	23312.4	35521	24158.6	10657.9	16445.8	21652.5	11973.4
0.00625745	1.06258	m.22700	m.22700	type:internal c40394.graph_c1:2-1714(+) NR_ID: XP_002406919.1 E-value: 2.6e-259 Identity: 1437/1551(92) Score: 2335 Annotation: conserved hypothetical protein	12893.4	11443.6	10591.2	Filtered	9143.02	6033.03	Filtered	Filtered	Filtered	Filtered	Filtered	Filtered
1.27e-09	1.1413	m.22703	m.22703	type:complete c40395.graph_c0:214-1479(+) NR_ID: XP_025957634.1 E-value: 8.4e-170 Identity: 1029/1215(84) Score: 1562 Annotation: argininosuccinate synthase	25634	Filtered	Filtered	49831.6	7009.08	9856.36	26861.7	9063.65	18957.1	158966	129481	132278
3.54e-12	1.15146	m.22721	m.22721	type:5prime_partial c40406.graph_c0:1553-102(-) NR_ID: XP_002403757.1 E-value: 2.0e-244 Identity: 1356/1368(99) Score: 2206 Annotation: conserved hypothetical protein	49063.8	61665.8	61715.8	37072.2	38484.3	34340.2	38102.3	31353.6	38128.9	39882.7	36230	19594.6
2.09e-25	1.1874	m.22725	m.22725	type:complete c40407.graph_c0:239-3427(+) NR_ID: PRD26058.1 E-value: 0.0e+00 Identity: 2493/3096(80) Score: 3650 Annotation: Ubiquitin-like modifier-activating enzyme	101495	89737.6	103934	94059.1	85195.1	75882.7	90726.3	79096.1	79030.8	87901.1	88179	68279.8
0.0164325	1.02273	m.22732	m.22732	type:5prime_partial c40409.graph_c0:3-761(+) NR_ID: XP_023215869.1 E-value: 3.0e-53 Identity: 366/417(87) Score: 555 Annotation: bromodomain-containing protein 3-like isoform X3	9025.06	1532.71	2732.64	1123.23	6422.31	4005.93	2466.72	3826.02	3407.33	Filtered	Filtered	Filtered
3.13e-06	1.12236	m.22753	m.22753	type:complete c40419.graph_c0:1505-357(-) NR_ID: XP_002413356.1 E-value: 3.8e-193 Identity: 1065/1131(94) Score: 1763 Annotation: small GTPase involved in nuclear protein import, putative	31571.8	21220.2	31178.1	10451.1	12460.4	11784.7	12962.3	9496.15	8640.85	13218.6	28751	18253.6
3.62e-12	1.15143	m.22784	m.22784	type:complete c40433.graph_c0:125-2842(+) NR_ID: XP_002415090.1 E-value: 3.8e-127 Identity: 1128/1881(59) Score: 1197 Annotation: hypothetical protein IscW_ISCW023296	113349	73710.4	63699.3	42759.3	43358	32378.2	104315	86809.4	94600.8	37874.5	29630.7	30056.6
0.00939844	1.05085	m.22791	m.22791	type:complete c40436.graph_c0:101-3325(+) NR_ID: XP_002400164.1 E-value: 0.0e+00 Identity: 2190/3120(70) Score: 2789 Annotation: exocyst componenet sec8, putative	Filtered	17969.7	8360.29	13002.1	Filtered	Filtered	11448.2	Filtered	Filtered	8262.23	Filtered	Filtered
7.54e-22	1.1793	m.22803	m.22803	type:complete c40438.graph_c0:2120-315(-) NR_ID: XP_023227384.1 E-value: 0.0e+00 Identity: 1734/1803(96) Score: 2908 Annotation: ATP-binding cassette sub-family E member 1	44003.1	37566.9	28599.2	25541.2	25752.2	24149.5	24620.1	21646.1	25733.7	33394.3	31215.1	32658
4.49e-25	1.18667	m.22816	m.22816	type:complete c40446.graph_c0:2411-1512(-) NR_ID: XP_023212854.1 E-value: 2.9e-100 Identity: 633/840(75) Score: 961 Annotation: purine nucleoside phosphorylase-like isoform X2	309186	318869	372839	159802	145778	167534	148811	135432	137780	177987	185138	179903
2.34e-17	1.16775	m.22835	m.22835	type:complete c40452.graph_c1:309-671(+) NR_ID: XP_002408411.1 E-value: 2.2e-62 Identity: 357/360(99) Score: 631 Annotation: conserved hypothetical protein	80834	45154.4	53625.9	115962	150066	119337	81323.6	98015.8	89726.3	186029	203202	237663
4.25e-15	1.16116	m.22837	m.22837	type:complete c40454.graph_c0:269-2083(+) NR_ID: XP_022251440.1 E-value: 9.4e-215 Identity: 1287/1635(78) Score: 1951 Annotation: coronin-2B-like isoform X2	82444.6	82242.5	84948.7	34966.2	18552.4	15330.9	23074	24018.4	22255.2	34344.3	20483.6	19176.4
9.62e-10	1.14183	m.22846	m.22846	type:complete c40458.graph_c0:86-2008(+) NR_ID: XP_002409600.1 E-value: 1.3e-126 Identity: 1191/1977(60) Score: 1191 Annotation: hypothetical protein IscW_ISCW020520	Filtered	17343.9	11106.6	17975.7	17684.5	18636.6	20224.9	21806.4	28645	9408.56	5369.02	13519.9
1.6e-07	1.13078	m.22880	m.22880	type:complete c40474.graph_c0:2378-663(-) NR_ID: XP_002401157.1 E-value: 5.5e-124 Identity: 1203/1629(73) Score: 1168 Annotation: Ran GTPase-activating protein, putative	49656.3	42701.4	43510.3	24702.2	27891.6	27903.9	30090.6	25922.6	27054.3	22762.8	23084.5	27876.5
8.58e-21	1.17674	m.22885	m.22885	type:complete c40476.graph_c0:1925-243(-) NR_ID: AIW65719.1 E-value: 8.4e-250 Identity: 1428/1680(85) Score: 2253 Annotation: phosphoglucomutase, partial	160846	154872	132702	131655	138580	134812	145047	148450	142067	153287	145283	150934
0.000355635	1.09657	m.22896	m.22896	type:complete c40479.graph_c0:2112-1528(-) NR_ID: XP_002402124.1 E-value: 7.6e-57 Identity: 396/552(71) Score: 585 Annotation: nicotinamide riboside kinase, putative	21978.6	25225.5	26462.9	35086	19880.8	17652	6979.49	13767	15829.8	37628.9	8747.88	16025.4
0.0095738	1.05005	m.22912	m.22912	type:complete c40486.graph_c0:2538-562(-) NR_ID: XP_013783294.1 E-value: 9.4e-184 Identity: 1077/1335(80) Score: 1684 Annotation: DDB1- and CUL4-associated factor 8-like	Filtered	Filtered	Filtered	18449.3	18452.1	6466.09	Filtered	11063.1	7353.49	Filtered	11112.6	6831.66
0.000104476	1.10694	m.22930	m.22930	type:complete c40490.graph_c0:2182-1682(-) NR_ID: XP_013773809.1 E-value: 8.8e-38 Identity: 309/393(78) Score: 420 Annotation: ubiquitin-like protein 4A-B isoform X2	43295.9	41111.4	30434	15114.2	14730.7	14393.8	13692.3	10268.9	8005.91	6497.56	6018.75	9437.4
0.000150054	1.10441	m.22933	m.22933	type:complete c40491.graph_c0:126-2219(+) NR_ID: XP_023224127.1 E-value: 2.2e-127 Identity: 1137/2004(56) Score: 1198 Annotation: U3 small nucleolar RNA-associated protein 4 homolog isoform X2	Filtered	Filtered	Filtered	10082	8778.13	Filtered	22672.4	12066.3	Filtered	9164.61	Filtered	Filtered
9.25e-14	1.15691	m.22947	m.22947	type:complete c40496.graph_c0:1750-131(-) NR_ID: XP_021002345.1 E-value: 1.2e-197 Identity: 1311/1653(79) Score: 1803 Annotation: eukaryotic translation initiation factor 3 subunit L	30639.3	51380.7	34396.3	51698.9	42514.4	38675.5	36323.6	31718.7	30151.2	40035.6	41770.8	41375
1.29e-31	1.20001	m.22958	m.22958	type:complete c40501.graph_c0:854-192(-) NR_ID: DAA34045.1 E-value: 2.7e-66 Identity: 450/588(76) Score: 667 Annotation: TPA_exp: hypothetical secreted protein 1652	238012	283733	211063	223809	173046	161682	127086	130682	124286	27939.9	122171	36571.5
3.97e-07	1.12842	m.22971	m.22971	type:5prime_partial c40506.graph_c0:1222-107(-) NR_ID: XP_013787725.1 E-value: 2.7e-119 Identity: 747/960(77) Score: 1126 Annotation: serine-threonine kinase receptor-associated protein-like	48505.7	42432.7	41327.7	24073.4	27914.3	28625.5	17536.3	21611.5	19200	24113	34520.7	32513.4
4.67e-15	1.16103	m.22973	m.22973	type:5prime_partial c40509.graph_c0:1-2172(+) NR_ID: XP_002412939.1 E-value: 0.0e+00 Identity: 1815/1986(91) Score: 2874 Annotation: histidine ammonia lyase, putative	102857	95432.7	96985.3	62240	53616.4	59494.5	57628.4	64632.2	61892	33495	34562	35005.2
2.84e-12	1.15181	m.23006	m.23006	type:complete c40518.graph_c0:390-2045(+) NR_ID: XP_006175447.1 E-value: 2.0e-107 Identity: 762/1059(71) Score: 1025 Annotation: PREDICTED: methylthioribose-1-phosphate isomerase	53349.7	66020.2	47351.1	49866.4	51216.9	54767.4	30151.6	26015.3	19805.1	28209.1	20969.4	23167.6
0.000604061	1.09078	m.23013	m.23013	type:5prime_partial c40520.graph_c0:3-5018(+) NR_ID: XP_002413183.1 E-value: 0.0e+00 Identity: 4326/5073(85) Score: 6674 Annotation: CCR4-not transcription complex, putative	Filtered	42202.2	29532	48357.4	21309.6	38472.7	34627.9	30190.1	32661.1	28533	23977.1	25469.3
1.08e-09	1.1416	m.23035	m.23035	type:5prime_partial c40526.graph_c0:2-1840(+) NR_ID: XP_013787747.2 E-value: 8.8e-277 Identity: 1554/1827(85) Score: 2486 Annotation: electron transfer flavoprotein-ubiquinone oxidoreductase, mitochondrial-like	33312.4	32051.9	27360.4	23090.5	25842.1	22838.9	24122.2	21372.8	21307	41947.8	52114.9	49949.5
1.38e-10	1.14538	m.23061	m.23061	type:5prime_partial c40537.graph_c0:2877-1258(-) NR_ID: XP_002403623.1 E-value: 3.8e-175 Identity: 1095/1539(71) Score: 1609 Annotation: mannose-binding endoplasmic reticulum-golgi intermediate compartment lectin	52572.6	46520.3	57237.5	30548.7	32624.9	24624.5	32642.6	33792.1	36795.7	21219.8	18213	17344.2
0.00954255	1.05019	m.23064	m.23064	type:complete c40539.graph_c0:172-1101(+) NR_ID: XP_002408330.1 E-value: 1.3e-74 Identity: 555/750(74) Score: 740 Annotation: phosphatidylinositol transfer protein SEC14, putative	9305.51	9185.09	16829.5	390.624	Filtered	Filtered	Filtered	Filtered	Filtered	6924.42	Filtered	Filtered
1.1e-05	1.11791	m.23082	m.23082	type:5prime_partial c40547.graph_c0:2-874(+) NR_ID: WP_110565380.1 E-value: 1.9e-51 Identity: 432/597(72) Score: 540 Annotation: copper homeostasis protein CutC	25546.5	72663	26868.9	19798.9	13322.3	22434	24382.4	14746.8	21814.6	11052.5	7062.2	8187.23
3.6e-08	1.13432	m.23085	m.23085	type:complete c40548.graph_c0:53-1189(+) NR_ID: XP_002399332.1 E-value: 1.3e-81 Identity: 603/948(63) Score: 801 Annotation: deoxyribonuclease II, putative	176614	150659	143311	65335	62487.1	74990.1	61365.9	71438.9	88547.3	64501.3	37725.4	48925.6
0.000450029	1.09401	m.23093	m.23093	type:complete c40551.graph_c0:897-394(-) NR_ID: XP_002399999.1 E-value: 1.2e-21 Identity: 168/207(81) Score: 281 Annotation: alternative splicing factor SRp20/9G8, putative	29368	22863.7	35369.2	43330	52896.6	71849.4	6064.64	35460.7	25118.8	15838.2	23212.6	4154.57
0.000291216	1.09864	m.23109	m.23109	type:complete c40554.graph_c0:904-1284(+) NR_ID: DAA34747.1 E-value: 4.4e-05 Identity: 72/78(92) Score: 137 Annotation: TPA_inf: hypothetical glycine-rich secreted protein 95	1024.33	2701.02	1371.5	13972.6	16144.2	14831.7	23995.7	15442.5	16883	23627.5	17261.8	24232.7
5.03e-06	1.12077	m.23122	m.23122	type:3prime_partial c40558.graph_c0:151-840(+) NR_ID: XP_022673304.1 E-value: 1.4e-41 Identity: 369/537(68) Score: 454 Annotation: ubiquinol-cytochrome-c reductase complex assembly factor 1-like isoform X2	40506.3	56650.6	49869.6	5564	5471.33	10043.5	9469.78	3980.06	4208.1	5627	9682.68	11912.1
0.00956028	1.05011	m.23134	m.23134	type:complete c40563.graph_c0:1244-279(-) NR_ID: XP_013784259.1 E-value: 5.4e-92 Identity: 651/867(75) Score: 890 Annotation: tRNA (adenine(58)-N(1))-methyltransferase catalytic subunit TRMT61A-like	Filtered	Filtered	Filtered	4177.63	14999.7	Filtered	Filtered	Filtered	Filtered	2936.7	Filtered	Filtered
1.16e-07	1.13157	m.23160	m.23160	type:complete c40569.graph_c0:975-436(-) NR_ID: XP_002414502.1 E-value: 3.4e-88 Identity: 516/537(96) Score: 855 Annotation: trafficking protein particle complex subunit, putative	108706	132237	145439	67907.4	78766.7	100416	64426	77770.9	81146.1	87842.8	95505	116237
1.19e-13	1.15656	m.23167	m.23167	type:3prime_partial c40571.graph_c0:1677-1(-) NR_ID: XP_009647523.1 E-value: 6.4e-149 Identity: 1155/1662(69) Score: 1383 Annotation: PREDICTED: pseudouridine-metabolizing bifunctional protein C1861.05-like	70211.8	96348.8	43423.7	36813	39049.2	32436.7	30735.3	29301.4	35855.8	19341.2	26002.4	37052.3
2.68e-19	1.17296	m.23170	m.23170	type:5prime_partial c40572.graph_c0:4047-2707(-) NR_ID: AHX02949.1 E-value: 1.8e-239 Identity: 1212/1221(99) Score: 2163 Annotation: actin-related protein 3	73092	75531.8	75549.7	75105.6	72076.8	80738.2	77844	70926.5	70969.6	98980	121156	102235
1.32e-06	1.12503	m.23183	m.23183	type:3prime_partial c40576.graph_c0:320-1843(+) NR_ID: XP_022657241.1 E-value: 1.0e-04 Identity: 87/120(72) Score: 139 Annotation: uncharacterized protein LOC111248704	61736.6	52488.7	52847.4	136061	140523	132637	53334.5	80397	71397.7	18427.5	67097.8	52970.1
0.0189311	1.01755	m.23190	m.23190	type:complete c40578.graph_c0:1451-309(-) NR_ID: AAI21999.1 E-value: 1.8e-110 Identity: 744/942(78) Score: 1050 Annotation: hypothetical protein LOC549483	4103.55	Filtered	Filtered	9906.37	15565.7	18598.2	4023.58	8857.27	8327.22	7125.77	11508.9	11002.7
9.42e-12	1.14991	m.23192	m.23192	type:complete c40580.graph_c0:213-1478(+) NR_ID: XP_002402966.1 E-value: 7.0e-217 Identity: 1248/1248(100) Score: 1968 Annotation: retinoblastoma-binding protein, putative	78375.3	59892.5	64817.2	39667.9	39200.9	38092.7	31295.5	35107.7	35606.6	65635.5	63208.9	62382.6
0.000273945	1.09924	m.23196	m.23196	type:complete c40581.graph_c0:1903-692(-) NR_ID: XP_013784434.1 E-value: 6.6e-156 Identity: 930/1140(81) Score: 1442 Annotation: oxysterol-binding protein-related protein 9-like	28341.7	34888.5	23058.6	14952.7	9116.76	9226.2	Filtered	9998.61	15580.7	23349.9	9195.31	27170.6
0.00014821	1.1045	m.23217	m.23217	type:complete c40585.graph_c0:112-1041(+) NR_ID: ASL06783.1 E-value: 2.9e-42 Identity: 429/756(56) Score: 461 Annotation: putative methyltransferase, partial	166412	247649	283117	Filtered	62759.6	43230.1	Filtered	49685	53447.9	Filtered	32529.1	20980.8
7.93e-10	1.14219	m.23226	m.23226	type:5prime_partial c40589.graph_c0:2-2386(+) NR_ID: XP_002408828.1 E-value: 9.0e-181 Identity: 1104/1416(77) Score: 1659 Annotation: hypothetical protein IscW_ISCW020576	21248.4	35896.9	55683.8	27093.4	18597.4	18794.3	26251.5	24224.7	29127.7	6640.01	8346.18	3471.9
5.85e-09	1.13825	m.23232	m.23232	type:complete c40592.graph_c0:3028-1547(-) NR_ID: AGP03156.1 E-value: 1.9e-245 Identity: 1356/1479(91) Score: 2215 Annotation: selenocysteine-specific elongation factor	9044.4	21439.9	27994.9	30713	27804.2	30994.2	83982.1	47845.6	28776.9	71002.1	17708.7	87247.1
1.56e-19	1.17356	m.23242	m.23242	type:complete c40598.graph_c0:405-830(+) NR_ID: XP_002412404.1 E-value: 3.7e-53 Identity: 360/423(85) Score: 552 Annotation: 5-formyltetrahydrofolate cyclo-ligase, putative	Filtered	83891.8	67857.1	74904.6	84705.6	62274.3	47175.6	76977	67622.5	79276.9	100352	70041.6
4.49e-11	1.14732	m.23243	m.23243	type:complete c40599.graph_c0:2311-407(-) NR_ID: XP_015925084.1 E-value: 9.7e-178 Identity: 1257/1800(69) Score: 1632 Annotation: carnitine O-acetyltransferase isoform X1	54268.4	56144.2	59486.7	33275.1	37449	36310.4	35095.6	39443.6	38386.1	30373.4	34688	34300.7
2.31e-06	1.12333	m.23250;m.5105	m.23250;m.5105	type:complete c40602.graph_c0:4455-2038(-) NR_ID: OQR71228.1 E-value: 3.2e-266 Identity: 1716/2424(70) Score: 2396 Annotation: hypothetical protein BIW11_11133; type:5prime_partial c24736.graph_c0:2-2098(+) NR_ID: AJP74817.1 E-value: 0.0e+00 Identity: 2076/2076(100) Score: 3682 Annotation: transferrin	28481.7	25578.4	27158.6	19117.9	22068.6	17641.5	41052.6	31881.9	36259.6	18168.7	18761.9	20061.4
1.03e-11	1.14976	m.23281	m.23281	type:complete c40619.graph_c0:1543-266(-) NR_ID: XP_015920073.1 E-value: 2.7e-176 Identity: 1194/1260(94) Score: 1618 Annotation: flotillin-2-like	32893.8	40479.9	45777.6	28222.4	32906.8	32616.8	48127	58020.6	61511.9	52400.4	52317.9	59118
3.46e-17	1.16728	m.23290	m.23290	type:complete c40621.graph_c0:2958-1453(-) NR_ID: XP_015789991.1 E-value: 7.9e-82 Identity: 939/1515(61) Score: 804 Annotation: WD repeat, SAM and U-box domain-containing protein 1 isoform X2	29307.3	27926.3	20358	23164.9	41580.5	38009	36099.3	48865	58722.3	53602.3	28107.6	41911.8
5.74e-12	1.1507	m.23305	m.23305	type:complete c40628.graph_c0:658-1392(+) NR_ID: XP_002413370.1 E-value: 1.4e-63 Identity: 495/738(67) Score: 644 Annotation: gamma-soluble NSF attachment protein, putative	11323.2	27115.2	20657.3	42960.9	32052.9	26603.6	41397.6	33916.1	34098.1	49341.4	33825.6	34096.8
5.64e-15	1.16078	m.23316	m.23316	type:complete c40632.graph_c0:2302-776(-) NR_ID: XP_002400436.1 E-value: 1.0e-182 Identity: 1104/1260(87) Score: 1674 Annotation: dynein light intermediate chain, putative	16003.1	15477.6	16393.4	23244.8	24928.3	22277.9	13235.3	15571.5	15048.2	12233.7	12645.4	12322.3
0.000234842	1.10069	m.23331	m.23331	type:complete c40638.graph_c0:1889-210(-) NR_ID: XP_002412818.1 E-value: 4.1e-140 Identity: 1041/1548(67) Score: 1307 Annotation: 60 kD ribonucleoprotein ssa/ro, putative	12535.8	10548.9	5986.24	18370.8	15406.6	9090.01	7488.71	8310.05	6730.46	17260	9239.31	6408.57
0.000990171	1.08564	m.23340	m.23340	type:5prime_partial c40645.graph_c0:3-1535(+) NR_ID: XP_023221679.1 E-value: 1.5e-141 Identity: 972/1413(68) Score: 1319 Annotation: hexosaminidase D-like	12702.5	18483	25112.4	8667.87	8026.71	9892.97	13901.1	10161.9	8282.56	8348.38	6117.2	Filtered
2.48e-25	1.18724	m.23343	m.23343	type:5prime_partial c40646.graph_c0:1808-33(-) NR_ID: ALD51318.1 E-value: 7.3e-220 Identity: 1338/1638(81) Score: 1995 Annotation: carboxylesterase	135010	112680	160012	141747	161460	127533	122905	129914	133647	153173	133276	137800
0.00875276	1.05362	m.23354	m.23354	type:5prime_partial c40650.graph_c0:2-1912(+) NR_ID: XP_002406670.1 E-value: 9.1e-51 Identity: 522/714(73) Score: 537 Annotation: transforming acidic coiled-coil containing protein, putative	Filtered	13885.6	29961.1	Filtered	4927.25	3205.37	13016.2	451.058	2606.29	Filtered	Filtered	Filtered
6.73e-07	1.12698	m.23357	m.23357	type:5prime_partial c40651.graph_c0:3-779(+) NR_ID: DAA34749.1 E-value: 4.0e-98 Identity: 576/618(93) Score: 942 Annotation: TPA_inf: UDP-glucose pyrophosphatase	42823.9	63970.7	55593.8	54117.2	79485.6	83683.1	80663.8	65405.8	58403.7	67790.6	63688.4	50441.2
3.75e-15	1.16132	m.23379	m.23379	type:complete c40655.graph_c0:90-593(+) NR_ID: XP_002406299.1 E-value: 4.5e-90 Identity: 492/498(98) Score: 871 Annotation: ubiquitin protein ligase, putative	123034	152017	158829	97250.7	87304.2	97253.5	93672.4	81747	92338.1	99098.7	106904	127181
0.0036941	1.07119	m.23394	m.23394	type:5prime_partial c40661.graph_c0:1375-119(-) NR_ID: XP_023224767.1 E-value: 1.2e-94 Identity: 786/1179(66) Score: 914 Annotation: peptidase M20 domain-containing protein 2-like	Filtered	43419.1	Filtered	15475.5	15358.6	26214.5	12580.9	11547.9	17134.4	15509.4	7756.26	8055.47
4.46e-28	1.19303	m.23417	m.23417	type:complete c40669.graph_c0:1672-95(-) NR_ID: BAF03566.1 E-value: 6.6e-289 Identity: 1560/1575(99) Score: 2590 Annotation: leucine aminopeptidase	221849	254235	233196	156096	173702	168636	151677	155960	162534	173415	188839	171283
0.000150389	1.10439	m.23426	m.23426	type:5prime_partial c40674.graph_c1:2571-1192(-) NR_ID: XP_002405080.1 E-value: 7.3e-18 Identity: 207/252(82) Score: 252 Annotation: conserved hypothetical protein	3054.24	1700.31	4654.32	3530.21	5749.08	2514.91	Filtered	1575.64	1640.46	3882.97	3844.28	4723.84
1.43e-13	1.15629	m.23447	m.23447	type:complete c40679.graph_c0:2108-312(-) NR_ID: XP_002401232.1 E-value: 7.8e-153 Identity: 1221/1413(86) Score: 1417 Annotation: calnexin, putative	68622.7	89724.1	78054.9	37948.4	23465.6	21287	52539.3	42346.7	41833.5	23638.9	18951.3	20793.6
9.33e-11	1.14606	m.23464	m.23464	type:complete c40688.graph_c0:1784-882(-) NR_ID: XP_002403575.1 E-value: 3.0e-121 Identity: 780/900(86) Score: 1142 Annotation: nucleoporin P54, putative	27359.7	34764.8	20782.6	21897.8	38578.5	23459.2	68925.3	69412.7	59036.4	49446.2	49118.3	39501.6
2.48e-06	1.1231	m.23499	m.23499	type:3prime_partial c40703.graph_c0:498-1(-) NR_ID: DAA34234.1 E-value: 3.5e-55 Identity: 405/462(87) Score: 570 Annotation: TPA_inf: amidase	147134	122185	71811.6	73952.3	66528.4	36213.5	108050	55111.5	57700.8	43170.4	52839	59358.5
1.34e-06	1.12499	m.23511	m.23511	type:complete c40707.graph_c0:1106-60(-) NR_ID: XP_002405419.1 E-value: 1.4e-141 Identity: 864/1035(83) Score: 1318 Annotation: adenosine kinase, putative	55747.4	54811.1	48658.1	7568.58	13427.5	8686.25	4230.79	13565.7	15368.2	8007.15	12364.8	11864.8
2.63e-20	1.17553	m.23535	m.23535	type:complete c40716.graph_c2:85-879(+) NR_ID: DAA34415.1 E-value: 8.3e-115 Identity: 663/705(94) Score: 1086 Annotation: TPA_inf: hypothetical conserved protein 750	106860	127877	114738	46203.4	47175.1	43253.2	30618.3	37813.8	35478.3	40387.3	34728.3	41229
0.000335449	1.09719	m.23558	m.23558	type:3prime_partial c40727.graph_c0:721-3201(+) NR_ID: XP_002404523.1 E-value: 5.7e-29 Identity: 396/669(59) Score: 350 Annotation: multiple ankyrin repeats single kh domain protein, putative	45675.8	86933.6	43832.9	2151.39	Filtered	Filtered	5113.73	4745.92	2426.78	3004.64	5710.07	Filtered
1.22e-13	1.15651	m.23578	m.23578	type:complete c40731.graph_c0:2665-566(-) NR_ID: XP_002414000.1 E-value: 0.0e+00 Identity: 1902/2088(91) Score: 3081 Annotation: acyl-coenzyme A oxidase, putative	31998.6	45992.9	31806.6	21179.3	23915.8	21587.4	25762.5	34439.4	23192.9	34026	50824.4	45096.4
2.48e-22	1.18044	m.23590	m.23590	type:complete c40735.graph_c0:192-1388(+) NR_ID: AHC98657.1 E-value: 1.4e-121 Identity: 867/1197(72) Score: 1146 Annotation: serine protease inhibitor 6 RmS6	168285	158285	141626	178322	139507	128490	270345	304897	289440	42952.7	47122.1	36601
7e-34	1.20424	m.23592	m.23592	type:internal c40736.graph_c0:3-338(+) NR_ID: AVK70348.1 E-value: 2.5e-36 Identity: 234/237(98) Score: 406 Annotation: glyceraldehyde-3-phosphate dehydrogenase	271725	254368	235729	91734.6	122577	150920	105898	116230	138514	201982	189683	283697
2.39e-46	1.22502	m.23594	m.23594	type:5prime_partial c40736.graph_c1:1015-227(-) NR_ID: AVK70348.1 E-value: 1.7e-136 Identity: 759/786(96) Score: 1273 Annotation: glyceraldehyde-3-phosphate dehydrogenase	191788	220650	253811	179242	141193	135320	147493	134194	139434	193518	146954	150937
3.04e-11	1.14798	m.23634	m.23634	type:complete c40753.graph_c0:1271-102(-) NR_ID: KFM72253.1 E-value: 1.6e-119 Identity: 813/1098(74) Score: 1128 Annotation: Hydroxyacid oxidase 1, partial	53152.2	41633.2	73476.7	20781.2	17579	20010.3	14210.3	11360.1	12007.5	49983.4	49481.5	40337.9
2.11e-10	1.14462	m.23635	m.23635	type:complete c40754.graph_c0:298-1140(+) NR_ID: XP_002434796.1 E-value: 1.2e-100 Identity: 651/762(85) Score: 964 Annotation: cytochrome B561, putative	Filtered	Filtered	Filtered	133016	150601	154142	151621	140170	159486	61969.7	57947.2	77406.6
2.26e-19	1.17315	m.23656	m.23656	type:complete c40760.graph_c0:270-641(+) NR_ID: ACF35500.1 E-value: 1.7e-46 Identity: 324/381(85) Score: 494 Annotation: putative glutaredoxin	66763.2	56792.2	87736.1	300700	254264	294611	84439.9	84760.4	80029.2	296487	268582	298252
1.41e-07	1.13109	m.23660	m.23660	type:complete c40762.graph_c0:507-1079(+) NR_ID: XP_002404045.1 E-value: 3.1e-63 Identity: 435/534(81) Score: 640 Annotation: coenzyme q10 biosynthesis protein, putative	1464.35	Filtered	26011.3	37624.3	34801.5	19912	33277.1	36263.6	21860.7	48138	49687.9	26498.7
5.62e-06	1.12039	m.23663	m.23663	type:5prime_partial c40763.graph_c0:5655-2845(-) NR_ID: XP_002416405.1 E-value: 1.5e-283 Identity: 1755/2232(78) Score: 2546 Annotation: dipeptidyl peptidase IV, putative	29207.6	1049.41	2094.01	Filtered	21322.4	23387.9	Filtered	4682.91	Filtered	Filtered	Filtered	Filtered
9.78e-09	1.13718	m.23666	m.23666	type:complete c40765.graph_c0:1151-396(-) NR_ID: XP_002434362.1 E-value: 2.7e-115 Identity: 702/753(93) Score: 1090 Annotation: ribosome maturation protein SBDS, putative	95434.7	146773	175166	44323	38413	44008.8	81612.5	84049.5	86430.1	18120.8	19296.6	26782.8
0.000647161	1.09004	m.23669	m.23669	type:complete c40766.graph_c0:1423-710(-) NR_ID: XP_002414536.1 E-value: 2.9e-42 Identity: 372/654(56) Score: 460 Annotation: secreted protein, putative	Filtered	Filtered	Filtered	32359.9	39565.3	41973.7	Filtered	5431.07	Filtered	8383.54	Filtered	7578.08
0.000129043	1.1055	m.23672	m.23672	type:complete c40768.graph_c0:1133-165(-) NR_ID: XP_002404100.1 E-value: 1.4e-95 Identity: 726/966(75) Score: 921 Annotation: initiation factor 2 subunit, putative	7428.84	15260.2	20688.8	16841.9	19892.4	23817.6	16616.3	18918	21104.6	14599.1	12911	13634.5
0.00123684	1.0834	m.23682	m.23682	type:3prime_partial c40771.graph_c0:107-1780(+) NR_ID: XP_002416544.1 E-value: 1.7e-125 Identity: 852/1095(77) Score: 1181 Annotation: conserved hypothetical protein	Filtered	7888.65	830.354	11112.1	9114.48	15698.3	5377.85	Filtered	6044.65	11454.9	10470.8	26867.3
9.76e-20	1.17409	m.23687	m.23687	type:5prime_partial c40773.graph_c0:1179-97(-) NR_ID: XP_013794330.1 E-value: 1.5e-111 Identity: 678/831(81) Score: 1059 Annotation: DNA-(apurinic or apyrimidinic site) lyase-like	39390	34963.2	28492.5	34326.4	15514.8	31362.7	67104.6	55986.6	76734.9	22537.1	13516.6	20958.8
7.38e-06	1.11942	m.23689	m.23689	type:3prime_partial c40776.graph_c0:1213-2(-) NR_ID: XP_002414374.1 E-value: 9.6e-131 Identity: 888/1131(78) Score: 1225 Annotation: eIF2B-gamma protein, putative	9355.37	21470.6	33827.6	21265.5	18247.9	21941.2	20793.5	17089.3	20961.7	21790.8	20653.2	20909.3
0.00111957	1.08441	m.23691	m.23691	type:complete c40778.graph_c0:159-1820(+) NR_ID: XP_002406155.1 E-value: 5.8e-94 Identity: 861/1422(60) Score: 909 Annotation: monocarboxylate transporter, putative	13300.4	1735.54	46046.7	Filtered	8111.49	2936.69	13019.2	12534.1	13424.1	10401.8	6173.37	9350.29
2.86e-11	1.14808	m.23702	m.23702	type:5prime_partial c40781.graph_c0:1-540(+) NR_ID: XP_013407646.1 E-value: 1.2e-43 Identity: 378/522(72) Score: 471 Annotation: RNA 3&apos;-terminal phosphate cyclase	62820.7	36537.6	36101	42640.7	40878	34653.5	46372.7	43242.7	47819.9	51398.1	53915.7	46217.4
3.22e-19	1.17275	m.23727	m.23727	type:complete c40792.graph_c0:80-1729(+) NR_ID: XP_023220983.1 E-value: 2.1e-253 Identity: 1500/1611(93) Score: 2284 Annotation: T-complex protein 1 subunit alpha-like	115659	93349.7	85458.3	78258.3	77556.7	77192.5	79436.1	62926.8	63912.3	108241	122038	125278
2.86e-20	1.17544	m.23741	m.23741	type:5prime_partial c40798.graph_c0:1-1284(+) NR_ID: KFM80338.1 E-value: 4.6e-200 Identity: 1110/1200(92) Score: 1823 Annotation: 26S protease regulatory subunit 10B, partial	82625.3	91658.5	90026.1	76964.5	79649.5	91850.1	57508.4	62727.6	62843.4	92265.2	95582.3	102447
0.0223212	1.01145	m.23756	m.23756	type:complete c40803.graph_c0:2131-1400(-) NR_ID: AAY66581.1 E-value: 1.1e-33 Identity: 366/648(56) Score: 386 Annotation: putative salivary secreted protein	24214.4	22716.4	30296.2	5585.25	8703.01	7842.42	15035.5	13881.8	14644.4	Filtered	Filtered	Filtered
0.00611692	1.06304	m.23767	m.23767	type:complete c40810.graph_c0:792-160(-) NR_ID: ABR23449.1 E-value: 8.9e-112 Identity: 624/630(99) Score: 1059 Annotation: 25-kDa subunit RNA polymerase	2270.71	1952.78	Filtered	10634.7	12724.6	Filtered	Filtered	7737.02	577.732	12037.2	14601.4	Filtered
0.00683288	1.06066	m.23777	m.23777	type:complete c40814.graph_c1:1400-1083(-) NR_ID: XP_002433879.1 E-value: 9.8e-19 Identity: 207/294(70) Score: 254 Annotation: acyl-CoA synthetase, putative	24551.9	10578.7	52754.9	Filtered	10314.1	4619.42	Filtered	15430.6	10252.1	20851.9	1388.06	38336.5
1.32e-20	1.17627	m.23778	m.23778	type:3prime_partial c40814.graph_c2:1314-1(-) NR_ID: XP_002435401.1 E-value: 3.5e-78 Identity: 714/1221(58) Score: 772 Annotation: firefly luciferase, putative	76687.8	122898	99622.1	63588.7	60839.5	59358.7	60593.8	56293.7	60542.4	178050	125595	114870
2.04e-07	1.13017	m.23782	m.23782	type:complete c40815.graph_c0:342-1634(+) NR_ID: XP_002413166.1 E-value: 1.3e-130 Identity: 849/1035(82) Score: 1224 Annotation: zinc finger protein, putative	57344.9	50436.7	40055.8	144971	101724	101362	133479	57999.8	100775	91570.1	38694.2	56943.9
5.42e-21	1.17723	m.23786	m.23786	type:complete c40817.graph_c0:437-1606(+) NR_ID: XP_002435894.1 E-value: 1.5e-160 Identity: 918/1008(91) Score: 1482 Annotation: glycogenin-1, putative	21447.6	44977.5	42824.8	90866.7	97299.7	102708	82628.3	84009.3	87765	90877.4	86900.4	109564
3.12e-08	1.13465	m.23842	m.23842	type:complete c40835.graph_c0:1922-858(-) NR_ID: XP_002412618.1 E-value: 7.1e-154 Identity: 891/1065(83) Score: 1424 Annotation: UDP-glucose 4-epimerase/UDP-sulfoquinovose synthase, putative	27474.9	14845.3	23598.5	23520.2	18182.9	18093.3	17780.8	11480.4	11531.7	45320.5	23200.9	21390.8
1.02e-05	1.11823	m.23845	m.23845	type:complete c40837.graph_c0:165-1457(+) NR_ID: XP_023242449.1 E-value: 7.5e-73 Identity: 642/1032(62) Score: 726 Annotation: rRNA methyltransferase 3, mitochondrial-like	Filtered	1730.1	21115.8	19677.8	36033.1	53763.9	10239.4	39434.9	36016.2	16931.9	33455.8	41064.8
1.53e-11	1.14912	m.23859	m.23859	type:complete c40841.graph_c0:160-780(+) NR_ID: XP_002435756.1 E-value: 1.0e-59 Identity: 354/384(92) Score: 610 Annotation: RSZp22 protein, putative	99766.2	42307.8	46107.3	106717	80236.2	78349.1	70837.8	49591.7	49020.9	48842.5	52960.3	40886.6
2.47e-11	1.14832	m.23866	m.23866	type:5prime_partial c40844.graph_c0:2719-119(-) NR_ID: XP_002406994.1 E-value: 6.8e-65 Identity: 915/1779(51) Score: 660 Annotation: paramyosin, putative	22032.3	37624.2	54171.1	28136	22596.6	22825.6	78288.3	42698.5	32496.7	61651.1	114818	83859
4.51e-10	1.14324	m.23868	m.23868	type:complete c40845.graph_c0:1608-883(-) NR_ID: DAA34400.1 E-value: 3.0e-87 Identity: 501/546(91) Score: 848 Annotation: TPA_inf: secreted stromal cell-derived factor 2	92318	112824	65175.6	31747.9	42702.2	34319	32926	31715.1	35268.3	12652	7304.06	11630.4
0.00884697	1.05323	m.23884	m.23884	type:complete c40852.graph_c0:356-820(+) NR_ID: AAY66860.1 E-value: 1.1e-47 Identity: 309/342(90) Score: 505 Annotation: unknown, partial	5625.53	Filtered	Filtered	17934.9	15465.9	Filtered	13981.5	Filtered	Filtered	14080.5	Filtered	Filtered
9.46e-25	1.18596	m.23896	m.23896	type:complete c40855.graph_c0:129-1745(+) NR_ID: ALD51320.1 E-value: 1.4e-148 Identity: 1056/1599(66) Score: 1380 Annotation: carboxylesterase	175743	162543	149568	218757	257303	277910	437445	395629	407477	162480	134262	133824
2.27e-18	1.17051	m.23939	m.23939	type:complete c40872.graph_c0:129-800(+) NR_ID: DAA34416.1 E-value: 1.9e-104 Identity: 555/555(100) Score: 996 Annotation: TPA_inf: alternative splicing factor ASF/SF2	69768.8	108900	103893	170381	190966	204080	132324	144878	141963	132640	104052	134334
9.1e-18	1.16888	m.23949	m.23949	type:complete c40876.graph_c0:762-325(-) NR_ID: ABL61513.1 E-value: 6.9e-31 Identity: 297/435(68) Score: 360 Annotation: Der-p2-like allergen	120276	108149	121295	175990	150558	196011	59327	79020.4	122768	96171.2	82163.8	81752.6
1.02e-05	1.11822	m.23965	m.23965	type:3prime_partial c40881.graph_c0:1604-3(-) NR_ID: XP_009046110.1 E-value: 2.3e-100 Identity: 891/1419(62) Score: 964 Annotation: hypothetical protein LOTGIDRAFT_224600	80466.1	41293.6	30112.5	25050.1	11834.6	14029.3	21198.7	14846.6	6829.11	7879.14	2100.62	Filtered
5.09e-06	1.12074	m.23971	m.23971	type:complete c40883.graph_c0:1181-162(-) NR_ID: XP_002406325.1 E-value: 1.2e-102 Identity: 699/942(74) Score: 982 Annotation: sulfotransferase, putative	42551.6	41576.2	57871.5	40360.2	47383.8	38828.1	59480.8	26820	32000	60022.1	46776.6	45165.7
9.72e-10	1.1418	m.23980	m.23980	type:complete c40888.graph_c0:101-4105(+) NR_ID: XP_023244554.1 E-value: 3.2e-66 Identity: 501/603(83) Score: 673 Annotation: large proline-rich protein BAG6-like	26077.6	25150.5	18534.7	4841.92	9638.51	10933.3	16782.4	9986.32	7718.17	12512.6	10881.8	6875.88
1.1e-16	1.16585	m.23995	m.23995	type:5prime_partial c40892.graph_c0:1345-128(-) NR_ID: AHC98669.1 E-value: 6.7e-124 Identity: 885/1131(78) Score: 1166 Annotation: serine protease inhibitor 18 RmS18	79122.3	76327.5	82305	56513.6	67581.6	72353.3	48333.1	47917.3	47615.3	36187.9	36789.1	36511.6
0.000297745	1.09841	m.24009	m.24009	type:complete c40896.graph_c0:849-295(-) NR_ID: XP_002405835.1 E-value: 5.9e-59 Identity: 495/549(90) Score: 603 Annotation: dynactin subunit P25, putative	74096.9	96089.8	87234.5	20717.4	21512.6	15337.6	25138	30631.4	20535.8	23693.5	42088.4	11621
3.61e-07	1.12868	m.24032	m.24032	type:complete c40904.graph_c0:142-2736(+) NR_ID: XP_023244218.1 E-value: 8.3e-172 Identity: 1578/2688(58) Score: 1582 Annotation: L-fucose kinase-like isoform X1	113435	47210	17532.7	25381.7	33095.7	37039.8	10285.4	12233.8	6444.34	19147.8	23454.4	10440.5
2.05e-15	1.16212	m.24047	m.24047	type:complete c40908.graph_c0:730-74(-) NR_ID: ABB46494.1 E-value: 7.9e-55 Identity: 435/648(67) Score: 568 Annotation: putative glutathione S-transferase	117165	214546	275170	38249.3	53695.5	63331.9	27179.4	34733.2	37174.4	33177.1	35350.8	10858.2
3.66e-10	1.14363	m.24056	m.24056	type:3prime_partial c40911.graph_c0:235-1308(+) NR_ID: XP_023228142.1 E-value: 3.4e-71 Identity: 633/1089(58) Score: 711 Annotation: serine/threonine-protein kinase PAK 3-like isoform X6	Filtered	Filtered	3751.1	74217.5	107804	115990	96445	96675.7	126915	67276.2	78411.7	82359.8
4.23e-06	1.12137	m.24079	m.24079	type:5prime_partial c40915.graph_c1:4903-731(-) NR_ID: XP_002400188.1 E-value: 0.0e+00 Identity: 3438/3705(92) Score: 5818 Annotation: peroxidase, putative	37897.1	26133.1	34197.1	16984.5	17074.7	19003.1	12200.4	10216.5	8218.84	35534.2	39226.6	39592.7
4.46e-15	1.16109	m.24089	m.24089	type:complete c40916.graph_c0:1089-487(-) NR_ID: XP_002403840.1 E-value: 4.4e-60 Identity: 477/648(73) Score: 613 Annotation: chloride ion current inducer protein, putative	329724	225525	341818	78355.9	101006	135375	75965.2	105778	125326	61962.4	120295	107648
2.78e-10	1.14413	m.24100	m.24100	type:internal c40922.graph_c0:3-1229(+) NR_ID: XP_002408106.1 E-value: 5.7e-131 Identity: 804/912(88) Score: 1227 Annotation: conserved hypothetical protein	46430.7	23482.2	39783.6	28362	33051.1	35419.9	34884.7	27503.1	29174.4	31172.6	29279.8	28312.6
0.00192411	1.07888	m.24103	m.24103	type:complete c40923.graph_c0:176-3514(+) NR_ID: XP_025098429.1 E-value: 0.0e+00 Identity: 2574/3435(74) Score: 3440 Annotation: syntaxin-binding protein 5-like isoform X4	8623.81	6523.38	7789.4	Filtered	3439.55	1815.92	Filtered	Filtered	4698.27	Filtered	Filtered	Filtered
0.000266881	1.09949	m.24111	m.24111	type:5prime_partial c40925.graph_c0:896-192(-) NR_ID: XP_002405753.1 E-value: 2.7e-24 Identity: 177/189(93) Score: 305 Annotation: ankyrin, putative	55995.5	63684.6	64697.9	30979.8	34072.4	32909.6	9469.94	7727.96	6401.59	18360.6	9956.44	16462.9
5.09e-11	1.14711	m.24113	m.24113	type:5prime_partial c40926.graph_c0:1-1629(+) NR_ID: XP_002406607.1 E-value: 2.7e-245 Identity: 1377/1527(90) Score: 2214 Annotation: mitochondrial processing peptidase alpha subunit, putative	79260.2	84283.8	83533.5	51401.2	58728.8	60511.9	58357.6	48978.4	56829.2	76036.9	58255.5	67269.8
6.88e-09	1.13792	m.24116	m.24116	type:complete c40927.graph_c0:344-991(+) NR_ID: XP_002414734.1 E-value: 4.0e-107 Identity: 615/651(94) Score: 1019 Annotation: RAS-related protein, putative	49125.5	74705.9	76581.8	20756.3	21663	26785.6	20060.2	26074	25759.5	30913.5	29554.6	29506.8
0.00561994	1.06466	m.2412	m.2412	type:5prime_partial c19421.graph_c0:627-325(-) NR_ID: XP_002414935.1 E-value: 7.9e-18 Identity: 201/291(69) Score: 246 Annotation: serine carboxypeptidase, putative	23379.8	29237.6	24788.8	7681.59	11416	19645.9	Filtered	Filtered	34082.4	Filtered	Filtered	Filtered
0.0105819	1.04496	m.24124	m.24124	type:complete c40931.graph_c0:4494-103(-) NR_ID: XP_014260624.1 E-value: 6.9e-187 Identity: 2418/4890(49) Score: 1714 Annotation: tuberin	Filtered	Filtered	Filtered	11354.4	7939.15	9372.99	7500.12	4756.29	5211.51	4381.35	7035.41	5886.39
0.00831382	1.05536	m.24143	m.24143	type:internal c40936.graph_c0:492-1(-) NR_ID: XP_002405974.1 E-value: 2.7e-55 Identity: 414/492(84) Score: 571 Annotation: multiple pdz domain protein, putative	12548.9	4363.22	Filtered	5471.75	4484.5	4810.05	12203.9	9407	10887.6	3094.18	4369.8	8088.04
4.38e-13	1.15465	m.24153	m.24153	type:5prime_partial c40939.graph_c0:1880-840(-) NR_ID: XP_002411837.1 E-value: 7.5e-132 Identity: 798/906(88) Score: 1234 Annotation: prohibitin, putative	45975.2	42639.4	44196.3	31304.7	32774.9	36725.8	38122.2	43102.5	39230	43100.9	40349.8	41321.3
0.00328165	1.07274	m.24154	m.24154	type:complete c40940.graph_c0:51-788(+) NR_ID: XP_002433430.1 E-value: 6.2e-56 Identity: 660/735(89) Score: 578 Annotation: molecular chaperone, putative	60464.9	58218.8	77024.9	4585.8	5498.67	7370.45	Filtered	Filtered	Filtered	Filtered	Filtered	8548.47
2.76e-32	1.20128	m.24158	m.24158	type:complete c40945.graph_c0:913-77(-) NR_ID: DAA34467.1 E-value: 1.1e-125 Identity: 687/699(98) Score: 1180 Annotation: TPA_exp: proteasome alpha type 1	120998	71771.8	89069.1	116786	98145.3	83479.5	89526.5	93846.8	69920.9	232501	181981	157757
9.86e-42	1.21775	m.24185	m.24185	type:complete c40955.graph_c0:822-157(-) NR_ID: BAB17604.1 E-value: 6.0e-127 Identity: 663/666(99) Score: 1190 Annotation: peroxiredoxin	204273	159199	192427	329118	313157	293506	349178	291468	301727	310102	323859	346530
1.02e-12	1.15339	m.24199	m.24199	type:complete c40963.graph_c0:1821-37(-) NR_ID: XP_002399287.1 E-value: 2.6e-172 Identity: 1218/1668(73) Score: 1585 Annotation: acyl-CoA synthetase, putative	18393.3	11352.2	8867.68	44037.2	28182.3	28709.3	29559	26290.9	23650.7	48015.7	52278.4	46246.4
1.33e-17	1.16843	m.24200	m.24200	type:5prime_partial c40964.graph_c0:1647-142(-) NR_ID: KOC61413.1 E-value: 6.0e-90 Identity: 708/1050(67) Score: 874 Annotation: Histone deacetylase 6	79063.5	67583.4	86937.3	88569.1	85894.6	102379	67879.1	70512.4	79352.4	68379	86544.4	82434.6
0.0118572	1.03795	m.24238	m.24238	type:5prime_partial c40978.graph_c0:2-1861(+) NR_ID: XP_002403293.1 E-value: 1.9e-247 Identity: 1503/1773(84) Score: 2233 Annotation: coronin, putative	62140.8	61043	50938.1	3792.83	5981.61	Filtered	6549.3	5785.01	Filtered	Filtered	Filtered	Filtered
1.42e-08	1.13638	m.24261	m.24261	type:complete c40985.graph_c0:1522-392(-) NR_ID: KFM56687.1 E-value: 2.9e-169 Identity: 963/1086(88) Score: 1557 Annotation: ELAV-like protein 2, partial	70566.2	88157.1	76018.1	28047.8	28917	28812.4	30888.4	29787.7	25411.9	15453.9	15915.6	19463.2
2.69e-18	1.17031	m.24296	m.24296	type:5prime_partial c40995.graph_c1:1008-124(-) NR_ID: XP_002404337.1 E-value: 1.3e-92 Identity: 648/846(76) Score: 895 Annotation: valacyclovir hydrolase, putative	33461	28840.4	31984.9	29264.7	26833.8	25183.5	27287.2	25610.4	27582.6	19705.8	18724.6	20182.7
0.00471267	1.06765	m.24304	m.24304	type:complete c40998.graph_c0:806-33(-) NR_ID: XP_013779039.1 E-value: 1.4e-95 Identity: 615/747(82) Score: 920 Annotation: diphthine--ammonia ligase-like isoform X4	Filtered	Filtered	Filtered	4972.24	7800.96	10070.5	Filtered	3033.48	5303.25	8382.13	6865.93	6337.17
4.7e-05	1.11153	m.24311	m.24311	type:3prime_partial c41001.graph_c0:379-2(-) NR_ID: DAA34088.1 E-value: 1.6e-63 Identity: 372/378(98) Score: 641 Annotation: TPA_exp: putative cargo transport protein ERV29	24990.9	20973.5	21998.4	21884.5	21780.2	12688	7209.71	6692.53	2124.78	Filtered	6589.14	3176.67
4.77e-08	1.13368	m.24317	m.24317	type:5prime_partial c41003.graph_c0:3-2711(+) NR_ID: XP_002411054.1 E-value: 5.7e-248 Identity: 1356/1407(96) Score: 2239 Annotation: poly(A) polymerase, putative	72563.3	70945.7	61282.7	32441.7	42003.7	32148.3	39285.6	40168.3	36519.9	27375.7	27365.4	22987
8.3e-32	1.20037	m.24335	m.24335	type:complete c41008.graph_c1:164-934(+) NR_ID: XP_002402404.1 E-value: 1.6e-62 Identity: 525/759(69) Score: 635 Annotation: reductase, putative	331236	320039	348463	503256	541444	543030	809676	674122	711617	378300	270446	370982
9.35e-08	1.13209	m.24339	m.24339	type:complete c41010.graph_c0:196-1470(+) NR_ID: XP_002400570.1 E-value: 3.3e-129 Identity: 747/879(84) Score: 1212 Annotation: abhydrolase domain-containing protein, putative	68938.7	61623.3	55096.9	15790	13629	22406.3	12012.7	22547.7	28606.8	17331.2	37869.3	20934.4
6.7e-15	1.16055	m.24342	m.24342	type:complete c41011.graph_c0:1569-127(-) NR_ID: XP_002412914.1 E-value: 1.3e-179 Identity: 993/1116(88) Score: 1647 Annotation: trimethyllysine dioxygenase, putative	106533	108331	94868.9	47546.3	47585.8	47552	31605.7	40588.2	52176.4	64512.3	88054.5	81083.2
1.06e-39	1.2144	m.24353	m.24353	type:complete c41018.graph_c0:4734-5216(+) NR_ID: ADN34300.1 E-value: 2.9e-86 Identity: 480/480(100) Score: 838 Annotation: myosin alkali light chain protein	135149	130043	169438	117141	124181	121383	92846.7	83713	82294.7	72984.6	64356.3	67053
0.000992051	1.08562	m.24399	m.24399	type:5prime_partial c41044.graph_c0:1171-161(-) NR_ID: XP_015914430.1 E-value: 6.1e-131 Identity: 879/1008(87) Score: 1226 Annotation: cleavage stimulation factor subunit 1-like	34165.7	37537.7	22139.2	29932.8	12327.7	15145.3	10802.3	5838.18	10979.1	23021.9	15882.8	15884.8
3.75e-18	1.16993	m.24401	m.24401	type:5prime_partial c41045.graph_c0:3-659(+) NR_ID: DAA34581.1 E-value: 7.6e-98 Identity: 555/555(100) Score: 939 Annotation: TPA_exp: Ras-related GTPase	123851	81022.8	116504	41616.6	73339.4	86312.5	85046.9	99553.8	102063	135422	98168.7	116382
3.85e-10	1.14353	m.24405	m.24405	type:complete c41047.graph_c0:1000-86(-) NR_ID: XP_002413170.1 E-value: 1.8e-113 Identity: 753/918(82) Score: 1075 Annotation: translin associated factor X, putative	Filtered	34493	Filtered	39766.9	47626.6	60985.7	23820.1	34989.6	30716.4	18807.3	39869.2	50956.2
0.000707513	1.0891	m.24408	m.24408	type:complete c41049.graph_c0:298-3603(+) NR_ID: XP_022240966.1 E-value: 0.0e+00 Identity: 2739/3279(83) Score: 4068 Annotation: probable phosphorylase b kinase regulatory subunit beta isoform X3	2667.7	111528	3970.13	5759.89	7026.22	6716.7	5990.41	8788.85	5476.8	8508.78	7394.77	12286
2.05e-15	1.16212	m.24414	m.24414	type:complete c41051.graph_c1:386-1720(+) NR_ID: XP_023240021.1 E-value: 1.1e-146 Identity: 927/1146(80) Score: 1363 Annotation: cystathionine gamma-lyase-like	107272	112120	121366	79034.7	82199	61360.5	59671.8	46725.5	31691.4	18318.7	11592.7	19623.6
0.00129915	1.08291	m.24419	m.24419	type:complete c41053.graph_c0:132-4658(+) NR_ID: XP_002404137.1 E-value: 1.4e-254 Identity: 2169/4263(50) Score: 2298 Annotation: alpha-macroglobulin, putative	4622.88	5538.93	Filtered	11193	13742.8	9537.21	14193.6	5697.74	12873	6034.45	9719.83	11020.1
0.000326771	1.09746	m.24425	m.24425	type:complete c41054.graph_c0:810-295(-) NR_ID: DAA34731.1 E-value: 3.4e-93 Identity: 513/513(100) Score: 898 Annotation: TPA_inf: DNA-directed RNA polymerase subunit E&apos;	11786.5	25285.3	22104.9	9398.7	8544.41	16201	17435	11641	12172	23915.2	26852.1	30043.8
0.00207974	1.07804	m.24428	m.24428	type:complete c41055.graph_c0:123-779(+) NR_ID: XP_002405467.1 E-value: 6.5e-57 Identity: 471/654(72) Score: 586 Annotation: glutathione S-transferase, putative	21027.8	67009.2	55450.2	Filtered	Filtered	Filtered	Filtered	Filtered	Filtered	Filtered	Filtered	Filtered
0.000162266	1.10381	m.24459	m.24459	type:complete c41069.graph_c0:170-1864(+) NR_ID: XP_002401820.1 E-value: 2.3e-162 Identity: 1191/1650(72) Score: 1499 Annotation: tRNA pseudouridine synthase D, putative	46608.9	43638.8	34581.5	8759.9	10636.9	6587.25	28656.7	6039.11	6389.07	8021.2	5807.4	5243.36
0.000315234	1.09783	m.24465	m.24465	type:5prime_partial c41072.graph_c1:2-2485(+) NR_ID: XP_013779319.1 E-value: 0.0e+00 Identity: 2013/2502(80) Score: 3093 Annotation: pyruvate dehydrogenase phosphatase regulatory subunit, mitochondrial-like isoform X1	12092.7	Filtered	49276.4	6656.29	9002.6	9209.23	12687.8	14807.7	16882.6	16935.7	17332	10820.2
5.75e-07	1.12742	m.24469	m.24469	type:complete c41076.graph_c0:1084-92(-) NR_ID: XP_002404500.1 E-value: 1.4e-127 Identity: 798/990(80) Score: 1197 Annotation: nucleoporin Nup37, putative	35119.5	56610.7	49731	56351.2	70022.6	71204.9	72180.9	80853.1	73976.1	49577.8	47282.2	48980.2
1.22e-12	1.15311	m.24480	m.24480	type:internal c41082.graph_c0:2822-3(-) NR_ID: XP_022242425.1 E-value: 3.3e-222 Identity: 1740/2790(62) Score: 2017 Annotation: LOW QUALITY PROTEIN: E3 ubiquitin-protein ligase HUWE1-like	40916.4	38389.8	39656.3	32240.2	34576.2	34859.9	28683.8	26665.8	25725.8	27758.5	20100.6	27390.1
1.3e-07	1.13128	m.24493	m.24493	type:complete c41086.graph_c0:3309-1933(-) NR_ID: XP_002403115.1 E-value: 4.5e-233 Identity: 1254/1329(94) Score: 2108 Annotation: casein kinase, putative	51791.6	58250.5	46191.5	11208	12995.1	12399.2	21103.6	19325	16629.7	10798.2	13182	17855.5
0.01084	1.04355	m.24512	m.24512	type:5prime_partial c41090.graph_c1:1058-105(-) NR_ID: XP_002412415.1 E-value: 4.3e-142 Identity: 828/879(94) Score: 1322 Annotation: cell adhesion complex protein bystin, putative	44767.7	13985.4	25896.7	Filtered	Filtered	Filtered	Filtered	Filtered	Filtered	Filtered	Filtered	Filtered
0.0325863	0.995103	m.24519	m.24519	type:5prime_partial c41091.graph_c1:3-512(+) NR_ID: XP_023722437.1 E-value: 6.6e-25 Identity: 228/279(81) Score: 309 Annotation: calcium uniporter protein, mitochondrial-like	Filtered	Filtered	Filtered	Filtered	Filtered	NaN	5870.28	9639.99	12182.2	Filtered	5773.56	9863.4
2.5e-19	1.17304	m.24537	m.24537	type:internal c41098.graph_c0:1-1542(+) NR_ID: XP_015912621.1 E-value: 1.1e-86 Identity: 792/1353(58) Score: 846 Annotation: fatty-acid amide hydrolase 2-like	145808	149326	184905	89784.2	105556	94263.6	167800	174390	174160	37360.2	39016.9	32840
4.68e-12	1.15102	m.24540	m.24540	type:complete c41099.graph_c0:130-1077(+) NR_ID: XP_023238566.1 E-value: 9.0e-100 Identity: 672/888(75) Score: 957 Annotation: putative deoxyribonuclease TATDN1	31371.4	56267.3	2920.39	62747.6	65826	79988	43061.1	14695.7	27304.6	37732	23973.4	1967.14
1.91e-31	1.19969	m.24576	m.24576	type:complete c41107.graph_c0:1686-1243(-) NR_ID: DAA34587.1 E-value: 1.4e-71 Identity: 429/441(97) Score: 711 Annotation: TPA_exp: actin depolymerizing factor	154377	139354	153386	127783	123768	133605	158421	105721	123835	247340	233173	232219
0.000138413	1.105	m.24577	m.24577	type:complete c41109.graph_c0:299-1093(+) NR_ID: XP_023219841.1 E-value: 7.6e-76 Identity: 561/717(78) Score: 750 Annotation: U2 small nuclear ribonucleoprotein A&apos;-like	46868.9	49721.2	15887.7	41448.5	45326.6	52491.4	59774.8	55769.5	50734.3	81118.4	48325.3	53795.7
3.6e-31	1.19916	m.24599	m.24599	type:complete c41117.graph_c0:3811-2408(-) NR_ID: XP_002411280.1 E-value: 3.5e-249 Identity: 1320/1380(95) Score: 2247 Annotation: citrate synthase, putative	158701	121188	157434	250177	232911	200315	270981	211214	192492	288783	251247	268325
0.0097818	1.04906	m.24610	m.24610	type:complete c41121.graph_c0:285-1523(+) NR_ID: XP_002403746.1 E-value: 3.8e-74 Identity: 726/1257(57) Score: 737 Annotation: nuclear pore complex component NPAP60L/NUP50, putative	111270	45538.8	Filtered	7419.4	22695	7306.49	Filtered	Filtered	5054.03	Filtered	6365.15	10648.8
0.0112751	1.04111	m.24623	m.24623	type:complete c41124.graph_c0:1209-151(-) NR_ID: AGK88355.1 E-value: 3.7e-86 Identity: 609/945(64) Score: 840 Annotation: cathepsin L, partial	Filtered	Filtered	Filtered	10638.4	32918	14974.1	22213.6	20286.8	16976.2	4007.94	12926.1	11104.7
7.01e-12	1.15038	m.24627	m.24627	type:5prime_partial c41126.graph_c0:3368-864(-) NR_ID: XP_013780596.1 E-value: 2.2e-299 Identity: 1869/2421(77) Score: 2682 Annotation: ubiquitin carboxyl-terminal hydrolase 5-like isoform X1	43187.3	45376.2	35918.3	46113.5	44717.7	35778.1	43867.6	45875.6	40465.1	47058.4	49001.9	41935.1
0.000211758	1.10162	m.24634	m.24634	type:complete c41130.graph_c0:1684-146(-) NR_ID: XP_002403199.1 E-value: 6.7e-137 Identity: 1029/1482(69) Score: 1279 Annotation: cytochrome P450, putative	12602.6	26066.5	17754.2	27174.5	32962.8	25920.8	24348.4	27959.9	28367.6	19503.8	28612.1	24635.5
9.39e-12	1.14991	m.24641	m.24641	type:complete c41134.graph_c0:95-1360(+) NR_ID: XP_002415553.1 E-value: 2.9e-130 Identity: 819/1089(75) Score: 1221 Annotation: glutaminyl cyclase, putative	47302.9	53356.5	46082.6	49941	40056.7	47380	71856.4	50395.2	42061.5	22551.2	25361	34338.5
1.12e-09	1.14153	m.24645	m.24645	type:3prime_partial c41135.graph_c0:1243-2(-) NR_ID: XP_002401914.1 E-value: 1.8e-60 Identity: 468/609(76) Score: 619 Annotation: phosphofurin acidic cluster sorting protein, putative	42065.3	26941.6	34946.5	116002	71341.2	124368	147497	110217	131975	72299.1	73734.8	102253
3.3e-21	1.17775	m.24651	m.24651	type:complete c41136.graph_c0:1670-1056(-) NR_ID: XP_002401040.1 E-value: 1.2e-110 Identity: 606/612(99) Score: 1049 Annotation: RAB-9 and, putative	113755	112592	146161	62260.7	73329.2	72992.3	75282.5	77671.9	77330.5	106183	103015	122819
5.85e-06	1.12025	m.24687	m.24687	type:5prime_partial c41151.graph_c0:3-599(+) NR_ID: BAE72662.1 E-value: 3.5e-25 Identity: 174/180(96) Score: 312 Annotation: mucin, partial	198025	137316	30333.5	484551	810946	628255	254095	364322	344427	262985	936330	434832
4.64e-25	1.18664	m.24698	m.24698	type:5prime_partial c41155.graph_c0:3-872(+) NR_ID: XP_002414683.1 E-value: 3.2e-51 Identity: 438/645(67) Score: 538 Annotation: conserved hypothetical protein	69490.8	121599	117356	60418.4	69124.8	53001.5	62783.8	50922.5	57468.1	7909.19	6874.95	5894.3
3.82e-09	1.13912	m.24702	m.24702	type:3prime_partial c41156.graph_c0:887-3(-) NR_ID: XP_002412306.1 E-value: 5.1e-97 Identity: 663/855(77) Score: 933 Annotation: oxysterol-binding protein 1, putative	32988.3	34612.1	33323.8	18164	19309.5	19698	15913.9	19923	13119.1	11345.9	7699.68	13104.4
0.000193196	1.1024	m.24708	m.24708	type:complete c41157.graph_c0:2203-563(-) NR_ID: XP_002408734.1 E-value: 1.3e-117 Identity: 816/1086(75) Score: 1113 Annotation: acyl-CoA synthetase, putative	2513.75	24464.1	39654.1	38719.7	40302.5	31098.8	39323	24721.6	37942.4	16878.6	14357.9	16492.5
7.77e-07	1.12658	m.24722	m.24722	type:complete c41162.graph_c0:320-1291(+) NR_ID: XP_002414456.1 E-value: 2.5e-105 Identity: 708/972(72) Score: 1005 Annotation: secreted protein, putative	188222	134800	196451	38212	32682	27756.7	25043.3	33139.5	37109.2	21788.3	24527	23431.6
3.1e-19	1.17279	m.24732	m.24732	type:complete c41168.graph_c0:350-1897(+) NR_ID: ACC62883.1 E-value: 1.7e-281 Identity: 1479/1545(95) Score: 2526 Annotation: glucose 6-phosphate dehydrogenase isoform A	71158.8	93175.4	116995	54692.1	54020.1	47742.5	74225.2	77774.5	71919.8	85129.2	79679.7	77237.6
0.000241707	1.10043	m.24735	m.24735	type:complete c41169.graph_c0:195-1133(+) NR_ID: KFM78863.1 E-value: 1.7e-119 Identity: 753/891(84) Score: 1127 Annotation: Maspardin, partial	19538.2	6867.72	16604.8	16192.5	19480.9	21627.8	22578.8	22573.5	21930.8	24238.4	25222.3	30655.1
7.11e-05	1.10929	m.24739	m.24739	type:3prime_partial c41170.graph_c0:166-1755(+) NR_ID: XP_002407452.1 E-value: 2.6e-83 Identity: 834/1557(53) Score: 817 Annotation: cytochrome P450, putative	Filtered	22288.9	6201.94	Filtered	46085.5	5843.06	28182.1	2784.93	8830.13	Filtered	19097.8	13423.3
2.81e-09	1.13974	m.24742	m.24742	type:complete c41172.graph_c0:46-1818(+) NR_ID: XP_013773249.1 E-value: 7.7e-254 Identity: 1443/1767(81) Score: 2288 Annotation: transportin-1-like isoform X1	20544.6	12999.4	16948	40750.4	41419.3	28894.3	26677.8	33231.3	26792.1	36300.4	34624.5	37497.2
0.00109868	1.08459	m.24747	m.24747	type:complete c41173.graph_c0:2-1354(+) NR_ID: XP_002434031.1 E-value: 7.2e-143 Identity: 945/1068(88) Score: 1330 Annotation: protein releasing factor, putative	21440	13844.6	11365.8	6153.72	9142.04	6963.02	3919.03	8775.08	6607.06	Filtered	2632.86	Filtered
9.32e-21	1.17665	m.24762	m.24762	type:complete c41178.graph_c0:1705-137(-) NR_ID: XP_002415064.1 E-value: 8.9e-254 Identity: 1446/1557(92) Score: 2287 Annotation: aldehyde dehydrogenase, putative	129288	152924	156493	110493	104761	83107.5	78064	110434	87333.3	94490.5	102915	103146
1.32e-06	1.12505	m.24765	m.24765	type:complete c41179.graph_c0:1162-29(-) NR_ID: XP_002413334.1 E-value: 4.3e-157 Identity: 957/1128(84) Score: 1452 Annotation: vacuolar protein-sorting protein, putative	54398.2	46742.5	52802.5	27175.3	31571.9	27980	29844.2	27511.9	26218.2	13948.3	18823	19072.5
2.3e-07	1.12985	m.24769	m.24769	type:complete c41181.graph_c0:2509-1157(-) NR_ID: XP_002404176.2 E-value: 3.1e-13 Identity: 294/636(46) Score: 212 Annotation: skeletrophin, putative	43347	56732.5	35514.6	28582.1	23814.7	27994.4	8299.46	9041.21	9683.26	13819.1	18467.2	17710.7
0.0182994	1.01878	m.24770	m.24770	type:complete c41181.graph_c0:4104-3121(-) NR_ID: XP_013087560.1 E-value: 7.3e-36 Identity: 378/705(53) Score: 406 Annotation: PREDICTED: E3 ubiquitin-protein ligase MIB2-like, partial	Filtered	Filtered	Filtered	Filtered	8037.61	3463.18	4505.61	5154.71	Filtered	Filtered	10957.2	10391.8
1.71e-25	1.18758	m.24783	m.24783	type:complete c41186.graph_c0:478-1713(+) NR_ID: XP_023224767.1 E-value: 3.5e-96 Identity: 771/1170(65) Score: 927 Annotation: peptidase M20 domain-containing protein 2-like	46633.6	50840.4	47567.5	47594.8	45046.7	44639.7	33076	34694.6	36191.3	37377.9	31293.6	34359.8
1.51e-08	1.13626	m.24788	m.24788	type:5prime_partial c41187.graph_c0:1890-1300(-) NR_ID: XP_002407124.1 E-value: 3.4e-33 Identity: 288/429(67) Score: 381 Annotation: Niemann-Pick type C2 domain-containing protein, putative	90522.6	62326.5	67789.7	86341.6	105632	100908	131358	135570	173212	35390.5	27078.9	25359.2
7.27e-20	1.17441	m.24799	m.24799	type:complete c41190.graph_c0:2102-933(-) NR_ID: XP_002411765.1 E-value: 7.5e-189 Identity: 1038/1134(91) Score: 1726 Annotation: beta-ureidopropionase, putative	68060.7	74576.8	47867.9	76966.2	61866.9	62234.2	78707.9	91354.6	73473	106031	122959	82538.8
5.28e-13	1.15437	m.24803	m.24803	type:complete c41191.graph_c0:3602-3036(-) NR_ID: XP_002407654.1 E-value: 1.2e-62 Identity: 402/432(93) Score: 635 Annotation: conserved hypothetical protein	181130	160402	211747	30889.3	102531	100338	77619.3	158393	180369	73413.9	67119.9	91234.6
2.96e-05	1.11377	m.24811	m.24811	type:5prime_partial c41194.graph_c0:1451-57(-) NR_ID: XP_002408368.1 E-value: 9.6e-151 Identity: 1032/1383(74) Score: 1398 Annotation: conserved hypothetical protein	110084	15860	13345.7	26564.9	24370.7	21255	17404.7	15368.9	16183.1	16645.4	21011.1	23842.9
0.00221012	1.07738	m.24822	m.24822	type:complete c41197.graph_c0:1074-652(-) NR_ID: XP_002407223.1 E-value: 4.7e-24 Identity: 237/339(69) Score: 301 Annotation: MUC5AC protein, putative	93690.2	68240.9	70825.5	43241.6	32139.1	42004.7	Filtered	Filtered	Filtered	Filtered	Filtered	30842.4
3.17e-16	1.16453	m.24824	m.24824	type:complete c41198.graph_c0:1232-90(-) NR_ID: XP_002399332.1 E-value: 4.4e-69 Identity: 582/939(61) Score: 693 Annotation: deoxyribonuclease II, putative	194364	212846	210916	60952.7	48750.3	44421	38842.6	32077.5	17555.5	13173	9616.27	13750.9
3.74e-09	1.13916	m.24829	m.24829	type:complete c41200.graph_c0:288-1397(+) NR_ID: XP_002434021.1 E-value: 7.5e-114 Identity: 855/1119(76) Score: 1079 Annotation: dynactin subunit, putative	24462	36087.2	16653.9	40190.3	34660.1	37327.5	66326.7	46490.9	32627.1	30015.2	25764.2	26423.2
1.18e-05	1.11765	m.24833	m.24833	type:complete c41201.graph_c0:1559-423(-) NR_ID: XP_021917441.1 E-value: 1.9e-67 Identity: 663/1089(60) Score: 679 Annotation: speckle-type POZ protein B isoform X4	Filtered	21776.5	36362.5	34124.4	19582.5	20050.8	25850.6	18331.1	21148.4	7320.31	6117.62	31491.2
2.95e-13	1.15523	m.24850	m.24850	type:3prime_partial c41205.graph_c2:59-454(+) NR_ID: CAX48963.1 E-value: 4.6e-66 Identity: 384/396(96) Score: 663 Annotation: aquaglyceroporin	23791.7	34305.7	29459.1	45608.3	47319.7	45640.1	71556.8	66354.7	68777.3	37476.9	31657.7	30076.1
9.14e-05	1.10778	m.24853	m.24853	type:complete c41207.graph_c0:2373-451(-) NR_ID: XP_002400452.1 E-value: 5.7e-279 Identity: 1512/1698(89) Score: 2505 Annotation: cytidine 5&apos;-triphosphate synthase (CTPS), putative	18261.6	8667.53	Filtered	15186.4	3745.31	13570.4	3307.96	2620.99	1670.03	4766.57	8514.25	15496
2.24e-22	1.18055	m.24876	m.24876	type:complete c41212.graph_c0:122-1729(+) NR_ID: XP_009051975.1 E-value: 6.6e-212 Identity: 1395/1590(87) Score: 1926 Annotation: hypothetical protein LOTGIDRAFT_231565	116018	124982	104046	97099.5	83821.4	92063.5	79117	72794.8	73513	153462	154188	161153
1.72e-19	1.17345	m.24946	m.24946	type:5prime_partial c41236.graph_c0:2038-428(-) NR_ID: XP_002405444.1 E-value: 4.1e-121 Identity: 879/1341(65) Score: 1143 Annotation: serine carboxypeptidase, putative	73279.2	86320.5	53401.8	50914.5	35271.4	35942.6	63546.8	67334.8	74164.8	8818.71	18339.4	13788.3
3.69e-15	1.16135	m.24973	m.24973	type:complete c41246.graph_c0:2718-361(-) NR_ID: XP_002401957.1 E-value: 0.0e+00 Identity: 1773/1938(91) Score: 2944 Annotation: adenosine monophosphate deaminase, putative	21593.1	23980.8	27848.4	46135.9	52664.7	51685.3	62981.4	66116.4	64505.7	78393.6	73729.2	68612.1
0.000286104	1.09881	m.24988	m.24988	type:complete c41250.graph_c0:96-1025(+) NR_ID: XP_013772469.1 E-value: 9.8e-75 Identity: 612/891(68) Score: 741 Annotation: WD repeat-containing protein 55-like isoform X1	Filtered	1640.47	Filtered	26446.7	19214.8	16601.7	28067	15317.8	16549.9	23303.5	9988.97	Filtered
2.79e-19	1.17291	m.24993	m.24993	type:complete c41252.graph_c0:164-1297(+) NR_ID: XP_002401913.1 E-value: 7.3e-157 Identity: 975/1137(85) Score: 1450 Annotation: 26S proteasome regulatory complex, subunit RPN9/PSMD13, putative	89970.4	92852	84606.2	80857.9	78984.1	93470.9	62119.2	59834.3	61540.3	56478.8	54051	59264.2
5.36e-22	1.17965	m.25004	m.25004	type:complete c41257.graph_c0:565-3234(+) NR_ID: OQR77972.1 E-value: 6.9e-206 Identity: 1743/2694(64) Score: 1876 Annotation: microsomal triglyceride transfer protein large subunit-like	76121	78417	74367.6	40140.6	44454.4	38397.5	49186.1	47378.9	53166.7	19957.5	18753.7	18303.7
5.42e-09	1.13841	m.25012	m.25012	type:5prime_partial c41258.graph_c1:1628-21(-) NR_ID: XP_002433599.1 E-value: 2.2e-146 Identity: 993/1254(79) Score: 1361 Annotation: dihydrolipoamide transacylase, putative	28623.6	47861.6	41356.8	35677.1	28545.2	28379.4	37991.9	35371.4	35418.5	25725.5	28843.7	21626.5
2.7e-19	1.17295	m.25016	m.25016	type:complete c41259.graph_c0:1811-393(-) NR_ID: NP_001089396.1 E-value: 2.4e-173 Identity: 1080/1425(75) Score: 1593 Annotation: methanethiol oxidase	76517.4	92081.1	111191	66274.3	70408.4	67778	55933.7	46648.7	46508	79586	63219.4	79158.6
0.0021722	1.07757	m.25031	m.25031	type:complete c41265.graph_c0:2328-478(-) NR_ID: XP_002411018.1 E-value: 3.4e-18 Identity: 447/738(60) Score: 256 Annotation: Scaffold attachment factor B1, putative	9907.84	7612.36	28352.6	2498.35	4826.59	4894.62	3128.43	4815.44	6968.05	665.273	1274.54	3240.1
5.89e-09	1.13824	m.25039	m.25039	type:5prime_partial c41266.graph_c0:2006-783(-) NR_ID: XP_002415486.1 E-value: 6.6e-71 Identity: 642/1239(51) Score: 709 Annotation: Tnf receptor-associated factor, putative	40360.3	15423.4	13871.3	35555.1	45229.3	52109.4	35278.8	20306.4	28472.7	25228.5	18159.5	16196
4.95e-19	1.17226	m.25045	m.25045	type:complete c41269.graph_c0:2756-1251(-) NR_ID: XP_002412394.1 E-value: 2.5e-184 Identity: 1086/1170(92) Score: 1688 Annotation: sorting nexin, putative	85201.7	82141.6	81115.1	34984.3	41638.6	34035	26397.7	37803.9	33392.7	36271	43025.7	48515.5
0.000563574	1.09153	m.25049	m.25049	type:5prime_partial c41270.graph_c1:1203-223(-) NR_ID: XP_002414574.1 E-value: 4.1e-71 Identity: 546/753(72) Score: 710 Annotation: DNAJ protein, putative	31909.5	7037.54	39630.5	24236.1	17813.8	23684.1	14020	Filtered	16594.9	17972.5	Filtered	11821.7
6.1e-15	1.16067	m.25060	m.25060	type:complete c41275.graph_c0:1656-772(-) NR_ID: XP_013781394.1 E-value: 1.2e-69 Identity: 555/876(63) Score: 697 Annotation: phenazine biosynthesis-like domain-containing protein isoform X1	37114.5	39972.1	45400.6	34120.8	24941.6	31404.8	27198.9	25165.9	23777.1	18846.9	23912	30679.8
9.39e-14	1.15689	m.25071	m.25071	type:complete c41280.graph_c0:2021-360(-) NR_ID: XP_018495380.1 E-value: 7.4e-150 Identity: 1110/1638(67) Score: 1391 Annotation: PREDICTED: sorting nexin-18 isoform X2	43166.2	50663.5	49021.1	70658.9	59477.5	67053.9	51646.4	53525	56282.5	42670.1	56951.6	60031.8
1.11e-11	1.14963	m.25084	m.25084	type:complete c41286.graph_c0:61-1317(+) NR_ID: XP_023242970.1 E-value: 1.9e-36 Identity: 318/450(70) Score: 412 Annotation: protein DEK-like isoform X1	106401	128693	117111	68234.3	60395.2	71705.7	75915.8	54870.9	73107.9	23471	22621.6	16942.7
4.85e-09	1.13864	m.25086	m.25086	type:complete c41286.graph_c0:806-1675(+) NR_ID: XP_002400977.1 E-value: 5.6e-16 Identity: 162/177(91) Score: 234 Annotation: DEK domain-containing protein, putative	87526.5	224997	160675	36337.6	25649.3	26092.3	20699.7	18820.8	34509.4	7318.67	16617.1	6647.44
7e-08	1.13278	m.25098	m.25098	type:3prime_partial c41290.graph_c0:130-855(+) NR_ID: XP_015920563.1 E-value: 1.7e-05 Identity: 273/633(43) Score: 143 Annotation: uncharacterized protein LOC107449522 isoform X2	108682	Filtered	86309.5	53578.5	56247.9	36392.2	86183.7	91088.8	48292.9	61114.9	67769.9	39095.7
1.31e-21	1.17873	m.25100	m.25100	type:complete c41291.graph_c0:329-1825(+) NR_ID: XP_013782616.1 E-value: 5.4e-224 Identity: 1266/1383(91) Score: 2030 Annotation: serine hydroxymethyltransferase, mitochondrial-like	66324.3	98897.6	99963.7	88029.2	79641.5	71729.3	67804.4	69302.5	58472.8	111480	115896	102538
4.73e-20	1.17488	m.25104	m.25104	type:complete c41293.graph_c0:1035-382(-) NR_ID: XP_002416387.1 E-value: 4.6e-79 Identity: 522/636(82) Score: 777 Annotation: glutathione S-transferase, putative	251908	181323	240295	92001.3	81349.4	65633.9	31823.1	31880.9	32975.7	42773.6	59273.5	50501.4
5.71e-24	1.18422	m.25124	m.25124	type:3prime_partial c41303.graph_c0:148-609(+) NR_ID: XP_002412444.1 E-value: 2.8e-46 Identity: 297/303(98) Score: 493 Annotation: ribosomal protein L22, putative	179574	163930	140838	481556	441320	465869	247155	246710	273614	158761	133842	85018.3
2.94e-10	1.14403	m.25126	m.25126	type:complete c41303.graph_c1:2308-986(-) NR_ID: AAL75583.1 E-value: 3.9e-242 Identity: 1299/1320(98) Score: 2186 Annotation: clathrin-adaptor protein	44420.8	33032.6	51075.2	50976.3	33895.2	30244.9	39641.6	29015.6	20710.8	45686.2	39587.6	42647.7
0.00231505	1.07687	m.25134	m.25134	type:internal c41305.graph_c0:1699-2(-) NR_ID: XP_022247521.1 E-value: 5.0e-77 Identity: 807/1551(52) Score: 763 Annotation: nucleoporin NUP188 homolog	14128.9	20940.3	28620.6	10906.5	4970.53	18930.2	38446.7	18971.4	18696.5	8662.72	9300.16	12748.9
2.61e-17	1.16762	m.25155	m.25155	type:complete c41310.graph_c0:657-2279(+) NR_ID: PNF43478.1 E-value: 1.1e-190 Identity: 1182/1368(86) Score: 1743 Annotation: V-type proton ATPase subunit H	81956.3	61010.8	73882.6	40702.8	48070.4	43013.5	65245.5	52028.1	46939.3	63029.7	63076.7	59809.7
9.88e-11	1.14596	m.25157	m.25157	type:complete c41312.graph_c0:85-3087(+) NR_ID: XP_013780751.1 E-value: 0.0e+00 Identity: 2217/2910(76) Score: 2956 Annotation: importin-11-like	30384.9	27139.8	27768.5	29602	28292.1	36149.9	25560.4	24140.3	22839.2	33841.7	35623.2	29632
3.92e-33	1.20286	m.25176	m.25176	type:complete c41316.graph_c0:1453-2280(+) NR_ID: ABR23354.1 E-value: 3.3e-122 Identity: 669/693(96) Score: 1150 Annotation: 40S ribosomal protein S2/30S	38668.1	41464.1	34041.1	179829	128887	123968	97317.9	50881.7	54050	145831	100239	82433
4.42e-10	1.14328	m.25183	m.25183	type:complete c41317.graph_c0:144-1034(+) NR_ID: KFM74367.1 E-value: 9.6e-120 Identity: 759/879(86) Score: 1129 Annotation: Down syndrome critical region protein 3-like protein, partial	20940.5	16851.5	10030.8	22487.5	20356.9	16717.6	19233.2	11341.6	7521.79	12208.6	11772.3	14752
7.12e-16	1.16349	m.25187	m.25187	type:complete c41318.graph_c0:1459-53(-) NR_ID: BAF43803.1 E-value: 2.2e-142 Identity: 939/1350(69) Score: 1326 Annotation: serine carboxypeptidase	96730.4	107354	97166.4	66118	64849.1	71791.9	87856.2	86157	87848.8	66154.6	78672.5	71702.9
9.95e-11	1.14595	m.25189	m.25189	type:complete c41319.graph_c0:1285-2262(+) NR_ID: XP_002416377.1 E-value: 5.1e-106 Identity: 702/960(73) Score: 1011 Annotation: sulfotransferase, putative	32166.9	10207.5	9880.57	40533.4	33272	38467.5	42868.5	45163.8	42436.1	59834.9	43574	48305.2
2.46e-05	1.11461	m.25195	m.25195	type:complete c41323.graph_c0:111-1622(+) NR_ID: XP_021915764.1 E-value: 3.7e-79 Identity: 855/1566(54) Score: 781 Annotation: stromal membrane-associated protein 1 isoform X1	70195.2	78427.6	80167.6	19716.5	15321.9	14229.5	15446.9	10766.3	16541	6519.14	9574.83	8128.67
0.000380515	1.09584	m.25203	m.25203	type:complete c41327.graph_c0:428-1471(+) NR_ID: AFI64324.1 E-value: 2.4e-194 Identity: 1041/1041(100) Score: 1773 Annotation: putative 17 beta-hydroxysteroid dehydrogenase	49586.1	61565.2	52157.8	17782.6	18697.9	22847	31533.4	16199.9	28385	7367.16	5137.87	5592.8
5.75e-22	1.17958	m.25205	m.25205	type:complete c41328.graph_c0:492-2576(+) NR_ID: XP_002414160.1 E-value: 2.4e-161 Identity: 1059/1374(77) Score: 1491 Annotation: ns1 binding protein, putative	96344.3	95879.6	97458.6	83896.6	82381.3	75398.6	61903.8	57903.5	56517.5	86204.2	72811.7	78589.4
0.000231647	1.10082	m.25215	m.25215	type:complete c41330.graph_c0:2019-925(-) NR_ID: KFM57362.1 E-value: 2.9e-134 Identity: 834/1008(82) Score: 1255 Annotation: Peptidyl-prolyl cis-trans isomerase D, partial	74157.5	31802.7	30188.3	31179.2	19773.5	18840	19235.4	12512.6	23452.7	32629	8287.22	12854.9
4.56e-05	1.11168	m.25262	m.25262	type:5prime_partial c41347.graph_c2:1276-71(-) NR_ID: ASL06785.1 E-value: 5.2e-169 Identity: 1020/1200(85) Score: 1555 Annotation: putative hydroxy-3-methylglutaryl-CoA synthase	26963	27046.7	6141.07	21644.2	18672.5	21179.4	24615	21141.4	16911.7	14594.1	19360.3	13950
3.44e-14	1.15831	m.25292	m.25292	type:complete c41355.graph_c0:1526-336(-) NR_ID: XP_002436278.1 E-value: 2.4e-190 Identity: 1068/1185(90) Score: 1739 Annotation: pyruvate dehydrogenase, putative	20877.9	17805.7	22146.7	37612.7	37184.9	39442.9	50531.5	39469	35361.8	66647.7	54662.6	53132.5
[truncated: 2,165 more rows]

## Sheet: 0 m
PG.p-value	PG.Cscore	PG.ProteinGroups	PG.ProteinAccessions	PG.ProteinAccessions	PG.ProteinDescriptions	[1] 0-month-Midgut-1.raw.PG.Quantity	[2] 0-month-Midgut-2.raw.PG.Quantity	[3] 0-month-Midgut-3.raw.PG.Quantity	Average
[truncated: 2,926 more rows]

[truncated: 4 more sheets: 2 m, 4 m, 6 m, Intersection proteins]
