# Supplementary material for: Proteomic changes in various organs of Haemaphysalis longicornis under long-term starvation
Source: PLoS Negl Trop Dis. 2022 Aug 22;16(8):e0010692. doi: 10.1371/journal.pntd.0010692 (PMC9394840; doi:10.1371/journal.pntd.0010692)
Supplement: S3 Table — 0 m: 0 month (control), 2 m: 2 months, 4 m: 4 months, 6 m: 6 months. The p-value that was the basis for the q-value calculation. The p-value is calculated was the inverse cumulative distribution function of the decoy distribution for a given C-score. (XLSX) [file pntd.0010692.s004.xlsx]

## Sheet: Ovary-raw
PG.p-value	PG.Cscore	PG.ProteinGroups	PG.ProteinAccessions	PG.ProteinDescriptions	[1] 0-month-Ovary-1.raw.PG.Quantity	[2] 0-month-Ovary-2.raw.PG.Quantity	[3] 0-month-Ovary-3.raw.PG.Quantity	[4] 2-month-Ovary-1.raw.PG.Quantity	[5] 2-month-Ovary-2.raw.PG.Quantity	[6] 2-month-Ovary-3.raw.PG.Quantity	[7] 4-month-Ovary-1.raw.PG.Quantity	[8] 4-month-Ovary-2.raw.PG.Quantity	[9] 4-month-Ovary-3.raw.PG.Quantity	[10] 6-month-Ovary-1.raw.PG.Quantity	[11] 6-month-Ovary-2.raw.PG.Quantity	[12] 6-month-Ovary-3.raw.PG.Quantity
0.00896349	1.04729	m.10000	m.10000	type:complete c32896.graph_c0:588-100(-) NR_ID: XP_002408246.1 E-value: 8.5e-46 Identity: 327/369(88) Score: 489 Annotation: conserved hypothetical protein	1602.35	6826.04	9425.22	8368.49	3890.61	10756.1	3690.69	2185.14	8128.23	7801.92	14674.4	12388.2
1.31e-08	1.18044	m.10008	m.10008	type:complete c32912.graph_c0:413-1072(+) NR_ID: DAA34558.1 E-value: 2.0e-106 Identity: 621/657(94) Score: 1013 Annotation: TPA_exp: RNA-binding protein LARK	63581.1	61897.3	62732.9	67603.8	64238.9	64063.9	49151.9	26073.7	37711.6	62954.4	51952.3	57021.9
1.22e-05	1.16044	m.10052	m.10052	type:5prime_partial c32953.graph_c0:2-532(+) NR_ID: DAA34724.1 E-value: 2.9e-47 Identity: 327/366(89) Score: 502 Annotation: TPA_inf: putative secreted glycine-rich protein	14039.6	15810.2	13976.5	14308.1	22665.2	27157.4	22116.3	57030.7	21060.5	6063.43	4576.43	4624.38
0.000232226	1.14371	m.10054	m.10054	type:5prime_partial c32954.graph_c0:1-555(+) NR_ID: AIX97454.1 E-value: 2.1e-24 Identity: 255/348(73) Score: 305 Annotation: cystatin-3	10711.6	12619	9610.12	53642.5	94156.7	53673.6	40249.8	19497.1	45428.7	10776.3	10049.8	10526.8
0.000564466	1.13158	m.10060	m.10060	type:complete c32962.graph_c1:276-2411(+) NR_ID: XP_015911206.1 E-value: 6.0e-285 Identity: 1668/2184(76) Score: 2557 Annotation: actin-binding LIM protein 1-like isoform X3	5729.13	6404.46	5978.52	5443.55	26518.2	6508.76	8738.39	7806.44	3583.3	7706.46	5988.41	6464.91
8.23e-09	1.18162	m.10083	m.10083	type:complete c32981.graph_c0:2209-227(-) NR_ID: ACA84007.1 E-value: 0.0e+00 Identity: 1974/1980(99) Score: 3179 Annotation: heat shock 70 kDa protein 5	44601.2	44412.2	47120.9	67634.7	86240.8	73636.3	73243.5	61706.5	78565.6	44269.3	42667.9	45439.8
0.0041194	1.07901	m.10090	m.10090	type:internal c32985.graph_c0:1604-3(-) NR_ID: XP_002400170.1 E-value: 4.9e-292 Identity: 1464/1602(91) Score: 2617 Annotation: conserved hypothetical protein	Filtered	Filtered	Filtered	Filtered	Filtered	Filtered	26741.4	14450.5	Filtered	Filtered	Filtered	Filtered
0.0500764	0.951122	m.10128	m.10128	type:internal c33013.graph_c0:2-1318(+) NR_ID: XP_002403819.1 E-value: 5.6e-76 Identity: 606/777(77) Score: 753 Annotation: chitinase, putative	Filtered	882.944	1196.41	Filtered	Filtered	Filtered	Filtered	Filtered	Filtered	Filtered	Filtered	Filtered
0.000654337	1.12869	m.10139	m.10139	type:3prime_partial c33041.graph_c0:484-2(-) NR_ID: XP_002433809.1 E-value: 3.6e-52 Identity: 384/486(79) Score: 544 Annotation: glyoxalase, putative	2404.51	2404.43	2285.62	8881.58	12113.2	9017.8	7758.32	10388.7	11988.2	3470.04	3474.32	3000.09
0.00516701	1.07213	m.10147	m.10147	type:complete c33052.graph_c0:2299-962(-) NR_ID: XP_002404561.1 E-value: 2.5e-196 Identity: 1116/1308(85) Score: 1791 Annotation: phosphatidylinositol 4-kinase type-II, putative	2982.68	3192.85	3220.66	3518.66	Filtered	Filtered	Filtered	Filtered	3053	5100.31	5268.8	5628.92
0.00630266	1.06474	m.10163	m.10163	type:5prime_partial c33068.graph_c0:2059-113(-) NR_ID: XP_022778635.1 E-value: 5.1e-142 Identity: 1212/2067(58) Score: 1324 Annotation: DNA-dependent protein kinase catalytic subunit-like isoform X1	4881.2	5296.7	5204.88	1900.05	1704.8	1812.62	1406.29	Filtered	2747.58	4653.91	4658.86	2966.6
0.00107528	1.11692	m.10170	m.10170	type:5prime_partial c33079.graph_c0:2-436(+) NR_ID: XP_026200836.1 E-value: 1.0e-10 Identity: 126/264(47) Score: 186 Annotation: low-density lipoprotein receptor-related protein 8-like isoform X2	43758.2	33196.1	51161.3	20338	8358.63	20339.1	8625.02	16889	17217.7	Filtered	Filtered	3984.43
0.00205619	1.09737	m.10172	m.10172	type:internal c33082.graph_c0:1507-2(-) NR_ID: XP_002402186.1 E-value: 1.3e-31 Identity: 246/336(73) Score: 371 Annotation: secreted protein, putative	3122.58	2200.28	5845.15	9505.6	5195.97	4013.17	8099.06	7128.58	8780.79	4216.79	3395.52	2944.03
0.000895552	1.12164	m.10185	m.10185	type:complete c33096.graph_c0:56-1204(+) NR_ID: XP_023236753.1 E-value: 2.2e-145 Identity: 843/993(84) Score: 1351 Annotation: mitotic checkpoint protein BUB3-like	9969.29	8450.84	9590.39	9039.82	6170.81	7771.68	10069.5	15522.6	7014	5344.47	4849.42	4875.62
1.95e-05	1.15854	m.10195	m.10195	type:complete c33101.graph_c0:147-512(+) NR_ID: AAY66841.1 E-value: 8.9e-64 Identity: 351/360(97) Score: 643 Annotation: FKBP-type peptidyl-prolyl cis-trans isomerase	61707.9	72673.4	77946.9	49117.1	68970.1	68653.9	20430.9	23796.8	11652.2	9679.71	13489	10801.5
0.0045536	1.07612	m.10198	m.10198	type:complete c33106.graph_c0:185-757(+) NR_ID: XP_002414113.1 E-value: 1.1e-73 Identity: 489/573(85) Score: 730 Annotation: signal sequence receptor beta	8285.31	12681.2	9623.65	17961.1	29190.7	19038.3	16851.1	12251.2	18276.6	12664.7	10278.5	11340.6
0.00202297	1.09784	m.10200	m.10200	type:complete c33112.graph_c0:2918-2208(-) NR_ID: DAA34721.1 E-value: 1.5e-107 Identity: 642/708(90) Score: 1023 Annotation: TPA_inf: Bax-mediated apoptosis inhibitor TEGT/BI-1	3557.97	4815.43	4548.92	6517.42	Filtered	Filtered	Filtered	Filtered	Filtered	2260.76	1571.45	2361.68
0.0204923	0.991182	m.10240	m.10240	type:complete c33154.graph_c0:191-1345(+) NR_ID: XP_002401005.1 E-value: 1.7e-201 Identity: 1110/1152(96) Score: 1835 Annotation: E3 ubiquitin ligase, putative	Filtered	Filtered	Filtered	Filtered	Filtered	Filtered	Filtered	7305.54	5533.72	Filtered	Filtered	Filtered
0.00128946	1.11172	m.10243	m.10243	type:3prime_partial c33155.graph_c0:827-3(-) NR_ID: XP_002413266.1 E-value: 3.6e-121 Identity: 750/825(90) Score: 1141 Annotation: F0F1-type ATP synthase, alpha subunit, putative	21041	17876	22275.2	35100.6	45048.7	13365.7	32129.7	46064.8	31586	24129.4	22303.5	23643.3
0.000394323	1.13747	m.10268	m.10268	type:complete c33187.graph_c0:115-753(+) NR_ID: XP_002434427.1 E-value: 8.4e-110 Identity: 636/636(100) Score: 1042 Annotation: RAS-related protein, putative	12450.8	12645.3	13200.4	16585	41009.8	11075.9	22479.8	15244.8	13513.2	13059.1	14472.6	10100.2
0.00162935	1.10444	m.10276	m.10276	type:5prime_partial c33197.graph_c1:1902-844(-) NR_ID: XP_022247290.1 E-value: 3.1e-40 Identity: 537/900(59) Score: 444 Annotation: 1-phosphatidylinositol 4,5-bisphosphate phosphodiesterase classes I and II-like, partial	1735.17	3839.54	2431.95	2097.75	Filtered	1655.89	Filtered	Filtered	11314.8	2947.87	2379.15	1919.33
0.000437902	1.13591	m.10307	m.10307	type:5prime_partial c33223.graph_c0:2-460(+) NR_ID: XP_002433436.1 E-value: 5.5e-47 Identity: 357/441(80) Score: 499 Annotation: coiled-coil domain-containing protein, putative	2600.28	1418.19	1511.19	10075.2	21198.3	36000.4	16046.7	12838.4	17140.1	Filtered	Filtered	Filtered
0.00143251	1.1085	m.10313	m.10313	type:3prime_partial c33234.graph_c0:91-1941(+) NR_ID: XP_015917032.1 E-value: 3.4e-58 Identity: 567/897(63) Score: 601 Annotation: WD repeat-containing protein 89 isoform X1	13038.4	10447.4	10534.3	11896.1	11877.7	9831.31	8317.1	5005.35	3354.5	5483.41	7138.76	9922.38
0.00035116	1.13905	m.10327	m.10327	type:internal c33251.graph_c0:548-3(-) NR_ID: PNF23973.1 E-value: 8.7e-39 Identity: 345/558(61) Score: 429 Annotation: hypothetical protein B7P43_G09286	19231.5	26938.5	22717.1	25731.6	37243.5	48226.4	49226.3	41403	26309.6	9637.19	14740.3	18095.3
0.0105852	1.03682	m.10346	m.10346	type:5prime_partial c33270.graph_c0:636-334(-) NR_ID: XP_002411030.1 E-value: 2.6e-37 Identity: 249/255(97) Score: 414 Annotation: mitochondrial import inner membrane translocase subunit Tim9, putative	31949.8	Filtered	9083.97	31438.9	23670.5	26406.9	7476.51	3215.75	Filtered	Filtered	Filtered	Filtered
0.00138137	1.10963	m.10349	m.10349	type:complete c33273.graph_c0:155-487(+) NR_ID: XP_002413811.1 E-value: 1.1e-20 Identity: 189/279(67) Score: 271 Annotation: secreted protein, putative	34037.1	43658.9	44272.9	169804	88813.4	55147.1	29136.1	575.897	7216.38	7623.48	2328.75	3158.3
0.000799346	1.12434	m.10378	m.10378	type:internal c33310.graph_c0:1017-1(-) NR_ID: XP_002404947.1 E-value: 2.7e-134 Identity: 816/1017(80) Score: 1255 Annotation: cubilin, putative	20187.8	19626.4	16902.9	28631.2	32005.5	33407.3	17251.7	15989.3	30123.8	20685	16941.1	14843.7
1.5e-09	1.18586	m.10381	m.10381	type:internal c33310.graph_c1:810-1(-) NR_ID: XP_002404947.1 E-value: 5.5e-98 Identity: 606/810(74) Score: 941 Annotation: cubilin, putative	30157.2	28029.8	26331.8	49002.3	51587.8	56684.2	73721.5	62817.7	43100.5	32878.8	36880.5	34697.4
0.00622474	1.06526	m.10385	m.10385	type:complete c33313.graph_c0:583-203(-) NR_ID: XP_002414106.1 E-value: 3.4e-42 Identity: 315/378(83) Score: 457 Annotation: conserved hypothetical protein	Filtered	Filtered	Filtered	10718.6	14230	11922.3	Filtered	Filtered	Filtered	Filtered	Filtered	Filtered
0.00038291	1.13788	m.10395	m.10395	type:5prime_partial c33326.graph_c0:520-38(-) NR_ID: XP_002416676.1 E-value: 4.0e-72 Identity: 423/462(91) Score: 716 Annotation: ribosomal protein S15Aa, putative	89530.4	92603.9	83991.4	37539.4	39018.4	46882.7	58629.9	40461.3	63901.3	97368.3	82437.8	87339.2
0.000793484	1.12451	m.10412	m.10412	type:complete c33338.graph_c0:120-956(+) NR_ID: XP_013781869.1 E-value: 9.3e-133 Identity: 768/813(94) Score: 1241 Annotation: LOW QUALITY PROTEIN: F-actin-capping protein subunit beta-like	28707.6	27221.9	30153.1	29818.9	47517.5	31606.3	32513.8	44316.3	24127.3	23606.4	23625.8	19804.4
1.44e-11	1.19647	m.10443	m.10443	type:complete c33364.graph_c0:141-503(+) NR_ID: XP_002401133.1 E-value: 3.8e-59 Identity: 360/360(100) Score: 603 Annotation: ribosomal protein S26, putative	96477.7	106612	83936.1	83108.4	148342	124130	184208	185874	95541.5	106234	114415	135230
1.73e-10	1.19097	m.10449	m.10449	type:5prime_partial c33374.graph_c0:1-720(+) NR_ID: XP_002404773.1 E-value: 1.2e-109 Identity: 639/651(98) Score: 1041 Annotation: 60S ribosomal protein L10A, putative	50758.8	49420.1	51157.4	27852.1	16472.1	13675	16450.9	16478.3	22604.8	47890.5	54218.9	55998.5
4.16e-06	1.16427	m.10452	m.10452	type:5prime_partial c33375.graph_c0:645-37(-) NR_ID: XP_002407167.1 E-value: 7.5e-92 Identity: 546/567(96) Score: 887 Annotation: 60S ribosomal protein L9, putative	22389.7	19260.3	21239.1	16333.5	24516.4	16690.8	13478.9	14399.2	6921.85	29325	23243.7	28889.2
0.00108005	1.1168	m.10473	m.10473	type:internal c33402.graph_c0:302-3(-) NR_ID: ACV83329.1 E-value: 1.6e-10 Identity: 135/213(63) Score: 183 Annotation: serine proteinase inhibitor precursor	191632	258918	194935	45510.4	35651.1	51094.7	8951.53	14682.9	12633.5	12867	9566.7	20173.5
3.27e-06	1.16506	m.10476	m.10476	type:complete c33407.graph_c0:145-1803(+) NR_ID: XP_002399587.1 E-value: 9.3e-76 Identity: 843/1248(67) Score: 752 Annotation: RNA-binding protein musashi, putative	25128.6	27451.2	26201.3	28863	20570.4	20904.9	15683.6	27932.4	23447.6	22502.6	20659.8	25778.3
3.85e-09	1.18353	m.10518	m.10518	type:complete c33438.graph_c0:510-40(-) NR_ID: AAY66925.1 E-value: 2.9e-67 Identity: 468/468(100) Score: 674 Annotation: ubiquitin/ribosomal protein S27a fusion protein	57436.9	55419	53147.4	41615.3	62108.2	48822.3	64766.8	46539.6	77206	82744.9	88466.8	78751.3
0.000781282	1.12486	m.10536	m.10536	type:complete c33474.graph_c0:896-78(-) NR_ID: XP_002403005.1 E-value: 1.4e-138 Identity: 783/816(95) Score: 1291 Annotation: M0V-34 protein, putative	47052.5	46128.9	39731.2	42054	25068.1	38300	24161.3	22660.8	26602.6	31249.8	27343.9	34326.8
0.00220633	1.09539	m.10538	m.10538	type:complete c33477.graph_c0:1067-141(-) NR_ID: ACJ12615.1 E-value: 2.8e-154 Identity: 858/927(92) Score: 1427 Annotation: neuroendocrine protein 7B2 precursor	2455.31	2464.32	2101.52	43398.7	18031	7599.57	13812.1	5226.49	5816.97	4273.05	5215.88	4914.4
0.00897042	1.04725	m.10542	m.10542	type:complete c33480.graph_c0:799-419(-) NR_ID: XP_003747834.1 E-value: 1.2e-52 Identity: 339/378(89) Score: 547 Annotation: PREDICTED: histidine triad nucleotide-binding protein 1	7613.74	4910.64	1371.72	32754.5	45788.6	37317.4	8774.46	12451.5	13614.8	Filtered	Filtered	2664.16
0.00125831	1.11245	m.10562	m.10562	type:complete c33493.graph_c0:539-240(-) NR_ID: ABG36931.1 E-value: 3.1e-30 Identity: 249/279(89) Score: 353 Annotation: putative intracellular cystatin	10920.7	14547.4	12774.3	45631.5	50965.2	47218.3	19214.5	23430.6	23967.1	8041.39	7377.7	7785.81
4.05e-10	1.18899	m.10577	m.10577	type:complete c33528.graph_c0:312-617(+) NR_ID: XP_002433721.1 E-value: 3.2e-43 Identity: 291/303(96) Score: 465 Annotation: heat shock protein	87522	96007.8	94032.7	246430	249208	262506	307128	255980	220571	38384.3	41564.3	43737.1
0.00145731	1.10796	m.10600	m.10600	type:5prime_partial c33547.graph_c0:1-489(+) NR_ID: XP_002399841.1 E-value: 1.4e-43 Identity: 291/306(95) Score: 470 Annotation: pterin-4-alpha-carbinolamine dehydratase, putative	13557.2	8752.74	6752.17	32636.8	143227	36576	37062.3	20779.9	16270	Filtered	Filtered	Filtered
2.52e-09	1.18458	m.10603	m.10603	type:5prime_partial c33551.graph_c0:3-554(+) NR_ID: AAO92287.1 E-value: 5.4e-81 Identity: 468/468(100) Score: 793 Annotation: 40S ribosomal protein S11	97237.7	84659.1	95684.8	52531.2	38071.9	47316	73973.3	44327.4	60108.6	128505	89105.4	117828
0.00112918	1.11557	m.10623	m.10623	type:5prime_partial c33569.graph_c0:3-377(+) NR_ID: ABR23416.1 E-value: 9.4e-53 Identity: 315/315(100) Score: 548 Annotation: 60S ribosomal protein L44	15948.4	6639.1	5686.68	20827.1	18371.3	13888.4	18877.6	20749.7	19222.2	5290.01	18871.7	8153.36
0.00277627	1.08931	m.10624	m.10624	type:complete c33570.graph_c0:628-17(-) NR_ID: XP_002405324.1 E-value: 6.4e-99 Identity: 576/588(97) Score: 948 Annotation: cargo transport protein EMP24, putative	5454.2	4242.82	6305.73	13302.7	11726.6	6219.05	4036.48	27210.7	2669.75	2032.96	3095.44	2284.66
5.87e-05	1.15339	m.10663;m.10755	m.10663;m.10755	type:5prime_partial c33608.graph_c0:687-301(-) NR_ID: DAA34342.1 E-value: 3.6e-55 Identity: 372/375(99) Score: 569 Annotation: TPA_inf: transcription factor MBF1; type:complete c33693.graph_c0:1475-1029(-) NR_ID: XP_002414153.1 E-value: 1.3e-64 Identity: 414/441(93) Score: 651 Annotation: transcription factor Mbf1, putative	48940.5	44989.6	39967.7	78474.1	49882	68115.5	30805.2	72662.7	55077.1	12435.2	20390.4	29020.8
0.000266626	1.1423	m.10671	m.10671	type:complete c33617.graph_c0:493-834(+) NR_ID: XP_002407712.1 E-value: 5.8e-25 Identity: 222/342(64) Score: 308 Annotation: single-stranded DNA binding protein P9, putative	36052.3	42122.5	31703.2	29058.4	28265.6	24444.5	21076.6	30062.1	17231.4	31334	30460.2	27742.5
0.000185109	1.14577	m.10681	m.10681	type:complete c33628.graph_c0:164-634(+) NR_ID: XP_021927470.1 E-value: 5.2e-32 Identity: 246/276(89) Score: 370 Annotation: acyl carrier protein, mitochondrial isoform X2	22866.1	16351.9	16885	89961.1	53570.4	64525	63856.2	59954.7	53750.6	9906.51	13325.5	8187.88
1.15e-08	1.18078	m.10683	m.10683	type:internal c33631.graph_c0:2-316(+) NR_ID: BAG12081.1 E-value: 3.1e-49 Identity: 297/315(94) Score: 517 Annotation: Vitellogenin-2	102978	111893	104959	56560.2	93227.6	71244.5	142247	12303.2	17043	82546.9	100339	102140
6.48e-05	1.15286	m.10688	m.10688	type:complete c33637.graph_c0:204-1883(+) NR_ID: XP_013777447.1 E-value: 4.4e-259 Identity: 1455/1677(86) Score: 2333 Annotation: glucose-6-phosphate isomerase	14098.3	15361.4	15749.6	18436.5	28916.6	18927.2	34414.9	30351.2	20899.2	27063.9	25380	27835.9
0.00156788	1.10566	m.10698	m.10698	type:5prime_partial c33643.graph_c1:754-167(-) NR_ID: OQR75562.1 E-value: 2.6e-49 Identity: 396/585(67) Score: 520 Annotation: synaptophysin-like	71137.7	80113.2	88691.3	155506	236023	219186	Filtered	136547	24319.3	117766	134466	85305
1.26e-08	1.18054	m.10706	m.10706	type:5prime_partial c33649.graph_c0:2-469(+) NR_ID: AAY66882.1 E-value: 8.2e-30 Identity: 222/228(97) Score: 351 Annotation: ribosomal protein S25	37300.9	44924.3	37620.2	29408.2	23096.3	27150.9	54247.8	60061.6	50219.3	39365	39532	35560.4
3.32e-12	1.19955	m.10715	m.10715	type:complete c33654.graph_c0:665-87(-) NR_ID: XP_002416200.1 E-value: 3.0e-98 Identity: 570/576(98) Score: 942 Annotation: 40S ribosomal protein S9, putative	87662.4	85402.1	90942.3	67279.4	60672.1	58857.6	88617.5	92094.1	89205.4	107547	98944.8	93386.5
0.000285722	1.14155	m.10737	m.10737	type:complete c33676.graph_c0:3694-293(-) NR_ID: XP_002411153.1 E-value: 0.0e+00 Identity: 2208/2349(93) Score: 3284 Annotation: paramyosin, putative	19737.9	18776.7	19973.8	13851	14004	11983.8	13293.3	10402.3	11284	15815.2	18111.1	17299.7
0.00102479	1.11821	m.10750	m.10750	type:3prime_partial c33688.graph_c0:529-2(-) NR_ID: PRD29947.1 E-value: 1.9e-46 Identity: 327/372(87) Score: 495 Annotation: Na(+)/H(+) exchange regulatory cofactor NHE-RF1	30771.1	29046.7	28966.8	36652	21244.8	42017.4	50464.9	47829.1	50829.2	29941.3	26746.5	26155.1
0.00228815	1.09438	m.10757	m.10757	type:5prime_partial c33696.graph_c0:1055-297(-) NR_ID: DAA34255.1 E-value: 1.0e-106 Identity: 582/618(94) Score: 1016 Annotation: TPA_inf: translation initiation factor 4F cap-binding subunit	26584.9	12759.2	22111.1	9536.78	Filtered	19148	31978.5	8285.72	15554.4	23181.3	22547	19048.8
1.53e-11	1.19636	m.10758	m.10758	type:complete c33697.graph_c0:1349-723(-) NR_ID: AAO92280.1 E-value: 5.4e-77 Identity: 492/501(98) Score: 759 Annotation: putative HMG-like protein	42150.4	36639	38425.8	30069.7	41659.2	45781.6	57515.8	49234.7	51431	42043.8	38272.1	42614.1
0.0012624	1.11235	m.10775	m.10775	type:internal c33712.graph_c0:3-869(+) NR_ID: XP_013774227.1 E-value: 4.4e-53 Identity: 495/804(61) Score: 554 Annotation: uncharacterized protein LOC106459176 isoform X1	13367.3	5773.33	4814.48	1768.05	Filtered	Filtered	NaN	Filtered	6677.18	6744.5	6787.51	6029.68
3.2e-12	1.19962	m.10781	m.10781	type:complete c33714.graph_c0:263-2884(+) NR_ID: AFR32950.1 E-value: 2.6e-117 Identity: 2538/2619(96) Score: 1112 Annotation: paramyosin	18662.2	19481.1	19228.7	38808.8	46325.4	45574	65462.8	60920.5	71469.5	16262.9	15391.2	15647.3
0.00589637	1.06741	m.10788	m.10788	type:5prime_partial c33715.graph_c0:1-375(+) NR_ID: XP_002411826.1 E-value: 2.0e-10 Identity: 156/249(62) Score: 183 Annotation: secreted protein, putative	6215.98	3560.64	4016.14	25935.6	16597.2	47064.8	Filtered	767.432	2204.82	Filtered	340.729	Filtered
0.0126404	1.02312	m.10818	m.10818	type:5prime_partial c33739.graph_c0:1963-863(-) NR_ID: XP_002411512.1 E-value: 6.6e-179 Identity: 960/999(96) Score: 1640 Annotation: molecular chaperone, putative	4294.06	4727.61	3553.21	Filtered	47464.2	33287.4	36048.3	43593.5	10917.9	3164	1201.95	2877.03
7.29e-05	1.1522	m.10839	m.10839	type:complete c33756.graph_c0:111-1421(+) NR_ID: XP_002416539.1 E-value: 8.4e-197 Identity: 1026/1041(98) Score: 1795 Annotation: protein arginine N-methyltransferase PRMT1, putative	35317.1	33626.6	33755.5	18229.5	21446.3	17562.3	21833.9	28018.3	22000	30736.1	26390.7	32625.3
0.00721757	1.05868	m.10841	m.10841	type:5prime_partial c33757.graph_c0:2-346(+) NR_ID: XP_022645963.1 E-value: 2.6e-49 Identity: 291/324(89) Score: 518 Annotation: sodium- and chloride-dependent GABA transporter 1-like isoform X1	4045.16	Filtered	2311.93	14143.6	14035	12501.7	17273.9	18117.4	18177.7	8678.14	8264.4	9060.42
0.000289799	1.14139	m.10846	m.10846	type:complete c33761.graph_c0:91-441(+) NR_ID: BAF38455.1 E-value: 2.4e-58 Identity: 348/348(100) Score: 596 Annotation: macrophage migration inhibitory factor	41436.7	51737.5	55478	62334.2	Filtered	111075	Filtered	14740.3	26664.9	10928.8	13805.5	17150
0.00145084	1.1081	m.10849	m.10849	type:5prime_partial c33765.graph_c0:545-123(-) NR_ID: DAA34697.1 E-value: 3.1e-28 Identity: 213/312(68) Score: 337 Annotation: TPA_inf: putative thyropin precursor	26469.2	6730.91	18265.9	19130.7	86248.2	8468.03	20543.1	10608.2	11169.6	12645.3	Filtered	17397.5
0.00244917	1.09256	m.10852	m.10852	type:3prime_partial c33766.graph_c0:142-639(+) NR_ID: KFM69414.1 E-value: 8.9e-06 Identity: 147/291(50) Score: 144 Annotation: hypothetical protein X975_24536, partial	48556	49784.7	34258.9	44975.7	21417	33995.5	Filtered	19743.7	39456	23685.5	23252.3	10242.3
6.65e-05	1.15272	m.10889	m.10889	type:internal c33810.graph_c0:1-912(+) NR_ID: XP_021938127.1 E-value: 3.4e-72 Identity: 576/909(63) Score: 719 Annotation: trans-1,2-dihydrobenzene-1,2-diol dehydrogenase-like	14186.2	18652.9	16693.7	15035.8	15015.7	13985.5	3898.37	5704.74	6489.8	10034.8	9679.75	9782.67
7.55e-12	1.19784	m.10915	m.10915	type:internal c33826.graph_c0:1-1131(+) NR_ID: AXP34688.1 E-value: 1.1e-141 Identity: 924/1131(81) Score: 1319 Annotation: vitellogenin-2	73557.4	70046.6	70598.8	50334	48750.4	51112.6	54865.3	51318.3	39794.9	79782.6	80106.9	69610.4
0.000380006	1.13799	m.10924	m.10924	type:complete c33832.graph_c0:1110-217(-) NR_ID: XP_002409192.1 E-value: 9.9e-125 Identity: 750/828(90) Score: 1172 Annotation: translation initiation factor 3, subunit G, putative	7437.42	12184.2	8495.08	6345.25	10941.4	5022.69	35920	8299.66	5588.16	7472.84	6286.53	5679.43
0.0019551	1.09884	m.10926	m.10926	type:5prime_partial c33833.graph_c0:685-107(-) NR_ID: XP_002413846.1 E-value: 6.1e-59 Identity: 345/411(83) Score: 603 Annotation: peritrophin A, putative	21333.9	19161.5	17574.2	15461.2	21663.7	Filtered	Filtered	8465.23	8200.63	Filtered	Filtered	Filtered
0.00699149	1.06018	m.10930	m.10930	type:complete c33836.graph_c0:601-122(-) NR_ID: XP_002435365.1 E-value: 4.4e-47 Identity: 372/450(82) Score: 500 Annotation: conserved hypothetical protein	3269.46	2452.9	2007.94	14280.4	6013.25	8401.23	4404.31	4415.31	6656.73	Filtered	Filtered	Filtered
7.11e-11	1.19299	m.10939	m.10939	type:complete c33842.graph_c0:3115-713(-) NR_ID: XP_002401154.1 E-value: 0.0e+00 Identity: 1980/2265(87) Score: 2957 Annotation: heat shock protein, putative	31229.6	31744.3	32341.8	29907.1	33827.8	30012.3	33530.2	33087.4	28978.8	37250.2	35629.5	37916.7
6.16e-07	1.17014	m.10966	m.10966	type:complete c33872.graph_c0:412-981(+) NR_ID: XP_002409414.1 E-value: 8.0e-96 Identity: 534/549(97) Score: 921 Annotation: ribosomal protein L11, putative	122246	103776	123115	95167.6	102726	66622.3	101844	132846	164819	124880	102889	128636
0.0109822	1.03418	m.10994	m.10994	type:3prime_partial c33890.graph_c0:1159-2(-) NR_ID: XP_002415078.1 E-value: 3.9e-121 Identity: 705/813(86) Score: 1142 Annotation: procollagen-lysine, 2-oxoglutarate 5-dioxygenase, putative	Filtered	Filtered	Filtered	Filtered	Filtered	Filtered	19261.4	1820.67	Filtered	Filtered	Filtered	Filtered
0.0109722	1.03425	m.11011	m.11011	type:5prime_partial c33901.graph_c0:1944-160(-) NR_ID: XP_002407166.1 E-value: 2.0e-140 Identity: 1122/1530(73) Score: 1310 Annotation: RNA recognition rrm/rnp domain, putative	4712.38	5579.72	1612.67	8143.12	Filtered	Filtered	Filtered	Filtered	Filtered	4711.29	8027.81	5647.1
0.000867596	1.12241	m.11029	m.11029	type:complete c33913.graph_c0:553-95(-) NR_ID: XP_002407124.1 E-value: 2.4e-50 Identity: 348/450(77) Score: 528 Annotation: Niemann-Pick type C2 domain-containing protein, putative	13313.7	11503	19317.8	16596.6	Filtered	8023.49	51597.2	29402.1	3537.01	340.72	731.177	530.356
0.00124801	1.11269	m.11038	m.11038	type:complete c33919.graph_c0:158-481(+) NR_ID: XP_002399351.1 E-value: 6.5e-42 Identity: 276/321(85) Score: 454 Annotation: ATP synthase F chain	36168.2	31037.1	39972.7	78030.9	99926.8	85311	35943.5	53028	64089	10524.1	9900.77	7308.06
0.00272343	1.0898	m.11042	m.11042	type:5prime_partial c33921.graph_c0:2814-1447(-) NR_ID: AAT75324.1 E-value: 3.0e-205 Identity: 1245/1365(91) Score: 1868 Annotation: HSP70, partial	10204.7	4141.3	7524.2	7142.24	Filtered	30379.7	11989.5	Filtered	2308.74	6181.15	5890.52	5717.1
0.00124431	1.11278	m.11052	m.11052	type:complete c33928.graph_c0:2458-83(-) NR_ID: XP_002435093.1 E-value: 0.0e+00 Identity: 1986/2340(84) Score: 3003 Annotation: cullin, putative	17806.4	15221.7	17559.8	7552.63	10850.1	8537.3	9783.36	7745.59	6738.28	9693.96	9046.6	7693.4
0.000568642	1.13144	m.11069	m.11069	type:complete c33938.graph_c0:828-184(-) NR_ID: AHH29557.1 E-value: 2.4e-104 Identity: 639/642(99) Score: 995 Annotation: synaptobrevin	7255.84	6362.82	3721.35	9959.88	18174.4	25604.1	21250.1	26677.7	33186.2	Filtered	Filtered	Filtered
0.000165654	1.14669	m.11071	m.11071	type:internal c33944.graph_c0:2-823(+) NR_ID: KFM71514.1 E-value: 2.6e-31 Identity: 276/405(68) Score: 366 Annotation: Piwi-like protein 2, partial	54292.8	50232	64608.2	59485.1	76567	71904.6	47505.4	44435.4	53266.8	65085.8	58669.8	38543.7
3.16e-07	1.17202	m.11080	m.11080	type:complete c33954.graph_c0:114-908(+) NR_ID: KFM57219.1 E-value: 1.2e-121 Identity: 702/735(95) Score: 1145 Annotation: Proteasome subunit alpha type-4, partial	129482	144852	139259	122265	94351.2	126164	115113	87804.9	99780.8	142651	146573	152541
0.0281702	0.973421	m.11099	m.11099	type:5prime_partial c33966.graph_c0:926-144(-) NR_ID: OQR73023.1 E-value: 5.2e-53 Identity: 462/684(67) Score: 553 Annotation: hypothetical protein BIW11_10001	Filtered	Filtered	1223.16	Filtered	Filtered	Filtered	Filtered	282.773	Filtered	2529.53	2622.54	3949.32
0.00966605	1.04279	m.11113	m.11113	type:3prime_partial c33988.graph_c0:212-649(+) NR_ID: XP_002409271.1 E-value: 2.2e-24 Identity: 267/447(59) Score: 304 Annotation: acyl-CoA synthetase, putative	9502.41	11643.1	10793.4	5337.66	Filtered	11422.5	Filtered	Filtered	Filtered	10646.9	9467.83	9459.49
0.0012688	1.1122	m.11131	m.11131	type:complete c33997.graph_c1:1458-154(-) NR_ID: XP_002405888.1 E-value: 1.4e-114 Identity: 867/1191(72) Score: 1086 Annotation: regulator of chromosome condensation, putative	9075.89	8584.83	7865.29	6732.41	11495.2	12853.8	12483.8	10921	13632.7	26043.4	22089.8	21481.1
0.00157369	1.10554	m.11143	m.11143	type:complete c34004.graph_c0:368-63(-) NR_ID: XP_011174250.1 E-value: 4.5e-13 Identity: 171/273(62) Score: 205 Annotation: uncharacterized protein LOC105206452	7927.5	2861.32	3921.43	12221.5	16028	29700.7	17212.1	14360.8	13645	Filtered	Filtered	Filtered
0.0303977	0.969664	m.11150	m.11150	type:complete c34013.graph_c0:171-1208(+) NR_ID: XP_023226297.1 E-value: 9.9e-68 Identity: 534/894(59) Score: 681 Annotation: uncharacterized protein LOC111626988	1580.04	Filtered	Filtered	12058.2	Filtered	Filtered	Filtered	Filtered	Filtered	Filtered	Filtered	Filtered
8.64e-14	1.20667	m.11186	m.11186	type:complete c34050.graph_c0:168-518(+) NR_ID: XP_002435967.1 E-value: 2.0e-28 Identity: 201/201(100) Score: 338 Annotation: 60S acidic ribosomal protein P1, putative	217963	203546	220648	259968	260404	253896	301558	304980	242736	110505	99464.2	98605.9
0.00013718	1.14813	m.11196	m.11196	type:5prime_partial c34070.graph_c0:3-1211(+) NR_ID: AAG00993.1 E-value: 2.4e-145 Identity: 876/1062(82) Score: 1351 Annotation: heme-binding aspartic proteinase, partial	87773.8	85193.7	74753.2	21088.5	21431.7	19367.9	28261.8	14825.2	12656.4	20953.8	17604.1	14380
0.000708142	1.12703	m.11210	m.11210	type:5prime_partial c34092.graph_c0:1-1530(+) NR_ID: XP_002409012.1 E-value: 3.8e-116 Identity: 783/945(82) Score: 1100 Annotation: 26S proteasome regulatory complex, subunit PSMD5, putative	24485.6	22015.2	23788.4	13917	10974	15242.3	14128.8	14335.2	15031.8	18274.8	20031.4	18181.9
6.95e-09	1.18205	m.11214	m.11214	type:internal c34095.graph_c0:312-1(-) NR_ID: AXP34688.1 E-value: 5.7e-51 Identity: 306/312(98) Score: 532 Annotation: vitellogenin-2	63324.4	72630	52029.3	26084	88893.4	29562.7	34230.6	28655	41751.8	39104.1	26646.4	41203.6
0.0344994	0.964242	m.11215	m.11215	type:complete c34096.graph_c0:3447-481(-) NR_ID: ABG48665.1 E-value: 5.6e-55 Identity: 507/894(56) Score: 575 Annotation: caspase-2	1177.98	Filtered	Filtered	Filtered	Filtered	Filtered	Filtered	Filtered	Filtered	2279.74	2935.71	2514.12
0.00541009	1.07056	m.11225	m.11225	type:complete c34101.graph_c0:207-965(+) NR_ID: XP_013917770.1 E-value: 8.3e-48 Identity: 390/489(79) Score: 508 Annotation: PREDICTED: tetratricopeptide repeat protein 1	4852.63	5438.35	2805.77	Filtered	Filtered	Filtered	5875.06	23161.8	9446.91	2161.79	Filtered	1611.3
0.00398594	1.07992	m.11242	m.11242	type:complete c34115.graph_c0:997-200(-) NR_ID: XP_002414873.1 E-value: 2.0e-92 Identity: 639/810(78) Score: 893 Annotation: ldl receptor adaptor protein, putative	9936.05	7904.48	7107.02	6488.4	Filtered	Filtered	Filtered	Filtered	3040.57	7672.84	6729.99	6023.97
7.65e-05	1.15192	m.11245	m.11245	type:5prime_partial c34117.graph_c0:3-725(+) NR_ID: XP_002399224.1 E-value: 1.4e-113 Identity: 642/660(97) Score: 1075 Annotation: 60S ribosomal protein L10, putative	17560.4	12594.5	13596.3	16045	20427.1	17502.2	17721.4	17214.5	23660.7	17041	19046.5	12359.9
1.56e-05	1.15946	m.11252	m.11252	type:5prime_partial c34127.graph_c0:2-1729(+) NR_ID: XP_023221559.1 E-value: 4.0e-98 Identity: 864/1443(59) Score: 945 Annotation: calsequestrin-1-like	22112	22238.6	20233.3	28245.8	33190.8	27197.4	32942.9	36878.2	27294.9	47226.7	44015	45282.5
0.00223303	1.09505	m.11296	m.11296	type:5prime_partial c34161.graph_c0:3-1772(+) NR_ID: XP_002407411.1 E-value: 1.3e-197 Identity: 1404/1770(79) Score: 1803 Annotation: heat shock protein 70 (HSP70)-interacting protein, putative	4661.52	5410.34	4836.54	5973.21	4210.6	5766.77	5106.89	3781.93	3122.65	4184.91	3682.99	4918.63
0.00293044	1.08793	m.11316	m.11316	type:complete c34183.graph_c0:121-747(+) NR_ID: XP_002413268.1 E-value: 6.4e-78 Identity: 603/624(96) Score: 767 Annotation: coiled-coil domain-containing protein, putative	5711.48	2076.59	1433.54	8891.59	Filtered	2420.38	2415.05	5852.79	7675.64	4971.99	5016.03	Filtered
0.00518671	1.07201	m.11332	m.11332	type:complete c34201.graph_c0:1161-58(-) NR_ID: XP_013771670.1 E-value: 1.4e-43 Identity: 651/1155(56) Score: 473 Annotation: transcription initiation factor IIA subunit 1-like isoform X1	8730.62	10603.5	10900.1	Filtered	5164.76	Filtered	Filtered	Filtered	Filtered	Filtered	Filtered	Filtered
0.00115264	1.11499	m.11341	m.11341	type:complete c34211.graph_c0:193-1689(+) NR_ID: KFM80876.1 E-value: 1.2e-188 Identity: 1089/1275(85) Score: 1725 Annotation: Glycylpeptide N-tetradecanoyltransferase 1, partial	8904.18	2641.31	9319.88	7601.99	Filtered	13324.2	13133.1	11078.6	8353.32	1386.48	1820.53	2481.52
0.0127682	1.02229	m.11344	m.11344	type:complete c34213.graph_c0:79-1800(+) NR_ID: XP_002404361.1 E-value: 1.9e-84 Identity: 834/1431(58) Score: 827 Annotation: conserved hypothetical protein	7764.81	10797.9	6109.3	7045.33	24408178	12787.4	4491.28	Filtered	9139.99	4859.34	5004.17	4498.6
1.24e-06	1.16809	m.11353	m.11353	type:complete c34222.graph_c0:3382-1844(-) NR_ID: OQR77466.1 E-value: 1.1e-227 Identity: 1359/1533(88) Score: 2062 Annotation: inosine-5&apos;-monophosphate dehydrogenase 2-like	32019	33299	29631.7	23460.4	32176.6	27172.4	39583.5	38053.5	31467.6	44636.6	44171.3	40747
8.62e-07	1.16916	m.11358	m.11358	type:complete c34223.graph_c0:3748-1406(-) NR_ID: XP_002433336.1 E-value: 4.3e-260 Identity: 1560/1995(78) Score: 2343 Annotation: protein hu-li tai shao, putative	13067.4	13255.3	13730	17173.2	26850.7	21452.8	36764.2	33968.6	18572.2	15231.9	17462.1	16530.5
0.000776208	1.12501	m.11370	m.11370	type:3prime_partial c34225.graph_c0:335-3(-) NR_ID: XP_002408128.1 E-value: 9.5e-04 Identity: 81/84(96) Score: 125 Annotation: conserved hypothetical protein	8919.7	5993.8	9851.89	8502.71	26234	22292.4	9583.32	9728.31	23363.9	7490.05	10232.3	13336.6
0.0103704	1.03823	m.11408	m.11408	type:internal c34252.graph_c0:309-1(-) NR_ID: KNE72292.1 E-value: 4.5e-08 Identity: 108/162(66) Score: 162 Annotation: hypothetical protein AMAG_16782	Filtered	Filtered	Filtered	Filtered	Filtered	Filtered	18860.1	20965.2	5580.68	Filtered	Filtered	Filtered
0.000452926	1.13538	m.11419	m.11419	type:5prime_partial c34264.graph_c0:3-1205(+) NR_ID: XP_002401723.1 E-value: 6.2e-138 Identity: 864/1077(80) Score: 1287 Annotation: BIGH3, putative	44544.4	4166.26	388.86	7050	9092.96	13337.5	108591	70638.2	96100.9	Filtered	5267.88	Filtered
2.18e-09	1.18494	m.11430	m.11430	type:5prime_partial c34276.graph_c0:1340-387(-) NR_ID: XP_002413843.1 E-value: 3.8e-114 Identity: 591/648(91) Score: 1081 Annotation: vesicle coat complex COPII, subunit SFB3, putative	102351	122526	125596	53324.8	55049.4	52070.1	24934.3	32588.5	28905.4	4184.18	5769.25	6721.51
5.3e-05	1.15394	m.11452	m.11452	type:5prime_partial c34294.graph_c0:649-71(-) NR_ID: XP_013787861.1 E-value: 4.2e-76 Identity: 468/489(95) Score: 751 Annotation: RNA-binding protein 8A-like	21610.4	26477.6	26258.2	24896.5	27677.6	41035.8	25803.1	31060	30472.6	21194.7	17567.2	21363.7
0.00322649	1.08548	m.11454	m.11454	type:complete c34296.graph_c0:729-103(-) NR_ID: DAA34214.1 E-value: 8.7e-51 Identity: 348/411(84) Score: 533 Annotation: TPA_inf: Cu2+/Zn2+ superoxide dismutase SOD1	5257.33	Filtered	1928.4	7174.14	9835.72	9813.54	10652.1	Filtered	6239.05	Filtered	Filtered	Filtered
0.000438947	1.13587	m.11472	m.11472	type:internal c34305.graph_c0:402-1(-) NR_ID: ADK62391.1 E-value: 2.5e-67 Identity: 369/402(91) Score: 674 Annotation: papilin, partial	28554.3	27156.7	30403.3	46121.5	36710.8	58972.6	32281.6	34943.5	25360.2	36818.4	30777.5	29368.3
0.000501774	1.13368	m.11474	m.11474	type:complete c34308.graph_c0:322-1647(+) NR_ID: XP_002400993.1 E-value: 1.5e-249 Identity: 1323/1323(100) Score: 2250 Annotation: eukaryotic peptide chain release factor subunit, putative	20805	16057.5	19413.2	15625.4	21849.8	20772.1	32458.4	15658.7	27407.5	16775.6	19629.8	15286.8
0.00195325	1.09887	m.11476	m.11476	type:complete c34309.graph_c0:528-61(-) NR_ID: XP_002403693.1 E-value: 1.8e-48 Identity: 327/381(85) Score: 512 Annotation: hypothetical protein IscW_ISCW015904	8364.56	5730.17	9342.65	49910	58640.6	60715.4	Filtered	31532.9	123037	Filtered	4862.61	7572.45
0.0057191	1.06856	m.11515	m.11515	type:internal c34337.graph_c2:2-586(+) NR_ID: XP_004079318.1 E-value: 2.2e-104 Identity: 579/585(98) Score: 995 Annotation: tubulin beta-2B chain	88159.7	163829	264519	234189	Filtered	206601	57643.4	Filtered	8815.28	300482	290379	303334
7.65e-07	1.16951	m.11531	m.11531	type:complete c34349.graph_c0:960-115(-) NR_ID: XP_002415084.1 E-value: 1.3e-145 Identity: 801/843(95) Score: 1352 Annotation: esterase D, putative	28960.2	26739.5	27339.8	22596.4	30399.8	29402.6	32501.5	16942.2	28187.8	24895.1	23610.1	30671.7
0.00150741	1.1069	m.11540	m.11540	type:complete c34360.graph_c0:968-117(-) NR_ID: XP_015915960.1 E-value: 3.1e-120 Identity: 708/840(84) Score: 1133 Annotation: phosphatidylinositol transfer protein alpha isoform	4819	6522.46	4457.92	4861.91	8100.82	9307.39	17418.9	11823.8	13390	6436.13	5001.4	6662
0.00128104	1.11192	m.11546	m.11546	type:complete c34367.graph_c0:1411-380(-) NR_ID: DAA34315.1 E-value: 4.4e-60 Identity: 372/450(82) Score: 615 Annotation: TPA_inf: subfamily of SANT domain	6720.35	7731.23	7423.21	2416.82	Filtered	Filtered	Filtered	Filtered	1239.89	2281.72	2234.5	1125.2
0.000450164	1.13547	m.11600	m.11600	type:complete c34421.graph_c0:160-963(+) NR_ID: AAY66907.1 E-value: 4.5e-100 Identity: 648/801(80) Score: 959 Annotation: putative ATP synthase-like protein	14946	13898.5	14634.7	38737.2	22426.7	48063.3	30846	18510.1	40873.6	7689.9	4895.31	7087.81
0.00165799	1.10389	m.11648	m.11648	type:complete c34460.graph_c0:1006-56(-) NR_ID: XP_002410051.1 E-value: 6.9e-108 Identity: 705/945(74) Score: 1027 Annotation: aldo-keto reductase, putative	7276.37	6048.38	5957.84	18259.8	12234.5	11296.7	7852.99	14276	11048.8	9719.77	9836.32	8445.6
0.00664296	1.06249	m.11663	m.11663	type:complete c34469.graph_c0:215-997(+) NR_ID: XP_002414744.1 E-value: 1.5e-140 Identity: 741/780(95) Score: 1308 Annotation: conserved hypothetical protein	7940.78	8276.68	7230.44	33581.8	Filtered	13710.2	13689.1	16448.5	12856	3117.18	4275.15	Filtered
0.000293588	1.14124	m.11675	m.11675	type:5prime_partial c34477.graph_c0:2276-582(-) NR_ID: XP_002403471.1 E-value: 2.8e-253 Identity: 1407/1521(92) Score: 2283 Annotation: phosphoacetylglucosamine mutase, putative	20742	19180.3	19813.1	15245	18754.7	18402.4	15144.5	16162.7	15899.9	26947.9	24631.6	25879.7
0.000282679	1.14166	m.11695	m.11695	type:5prime_partial c34503.graph_c0:1-1146(+) NR_ID: XP_002435766.1 E-value: 1.4e-83 Identity: 648/972(66) Score: 818 Annotation: HSP70 binding protein, putative	19606.3	20560.2	18205.4	8879.62	7100.94	7480.06	6204.52	15326.6	13272.4	5453.37	5314.99	4796.09
0.00767167	1.05567	m.11724	m.11724	type:5prime_partial c34524.graph_c0:2451-1921(-) NR_ID: XP_002405154.1 E-value: 1.2e-77 Identity: 462/471(98) Score: 764 Annotation: cytoglobin-1, putative	797.44	908.752	5311.69	Filtered	18808.1	Filtered	21174.8	12497.1	Filtered	Filtered	2262.74	2487.89
0.00144321	1.10827	m.11732	m.11732	type:internal c34534.graph_c0:1-1503(+) NR_ID: XP_002401547.1 E-value: 1.7e-148 Identity: 879/1029(85) Score: 1379 Annotation: kelch domain-containing protein, putative	18179.1	15769.4	15102.7	9344.42	8623.06	6795.68	Filtered	9142.69	11846	14398	12446.4	10643.7
0.00443803	1.07688	m.11746	m.11746	type:complete c34546.graph_c0:146-685(+) NR_ID: AAY66918.1 E-value: 1.4e-76 Identity: 480/537(89) Score: 755 Annotation: cytochrome c oxidase polypeptide IV	11190.5	11563.4	11034	15237.2	41032.6	18965.1	15386	16540.2	15977.8	11552.6	12272.8	9949.22
0.0362093	0.962385	m.11747	m.11747	type:internal c34547.graph_c0:938-3(-) NR_ID: XP_002407862.1 E-value: 1.1e-145 Identity: 837/933(89) Score: 1353 Annotation: Menin, putative	1227.2	1905.92	2114.7	3.64746	Filtered	Filtered	Filtered	Filtered	10247	5534.53	5095.67	7821.31
3.44e-08	1.17795	m.11760	m.11760	type:internal c34561.graph_c0:348-1(-) NR_ID: BAG12081.1 E-value: 9.4e-55 Identity: 324/348(93) Score: 565 Annotation: Vitellogenin-2	308005	527491	314003	276201	389660	86982.8	820533	985569	968573	307424	109780	103939
0.0134725	1.01789	m.11767	m.11767	type:complete c34567.graph_c0:1189-1650(+) NR_ID: EAT39220.1 E-value: 6.4e-43 Identity: 342/414(82) Score: 464 Annotation: AAEL008963-PA	1698.98	1327.35	1351.03	1315.4	Filtered	Filtered	Filtered	Filtered	Filtered	5334.13	5346.02	5536.62
0.000373834	1.13821	m.11790	m.11790	type:5prime_partial c34582.graph_c0:2230-725(-) NR_ID: XP_013776550.1 E-value: 5.9e-37 Identity: 909/1293(70) Score: 417 Annotation: coiled-coil domain-containing protein 6-like	24241.5	35901.3	30342.4	13767.4	18290.3	16338.5	20141.8	23818	13852.3	14018.3	18470.8	20174.4
0.000434833	1.13601	m.11800	m.11800	type:complete c34590.graph_c0:170-1165(+) NR_ID: XP_002409601.1 E-value: 1.3e-138 Identity: 819/996(82) Score: 1292 Annotation: cysteine and histidine-rich domain (chord)-containing, zinc binding protein, putative	5266.55	2754.58	4162.95	1157.83	Filtered	2943.82	5728.89	9735.59	7707.9	2774.73	2483.93	3000.31
0.0194061	0.994239	m.11835	m.11835	type:3prime_partial c34630.graph_c0:112-432(+) NR_ID: XP_002405460.1 E-value: 4.5e-11 Identity: 201/288(69) Score: 188 Annotation: hypothetical protein IscW_ISCW004702	5741.64	4177.7	Filtered	Filtered	Filtered	Filtered	Filtered	Filtered	Filtered	Filtered	Filtered	Filtered
0.00186677	1.10023	m.11852	m.11852	type:3prime_partial c34645.graph_c0:122-457(+) NR_ID: XP_002409984.1 E-value: 8.1e-11 Identity: 123/183(67) Score: 186 Annotation: Inducible metalloproteinase, putative	10943	9430	8457.23	26196.5	18107.2	6530.98	18787.9	Filtered	1683.19	2916.89	2472.01	1963.22
1.07e-10	1.19206	m.11853	m.11853	type:5prime_partial c34647.graph_c0:2-832(+) NR_ID: DAA34582.1 E-value: 4.7e-121 Identity: 663/717(92) Score: 1140 Annotation: TPA_exp: thioredoxin peroxidase	46750.9	43596.7	44923.6	67698.6	70946.4	46737.7	141454	142753	112050	17801.7	18603.6	16960.4
0.000152262	1.14735	m.11868	m.11868	type:5prime_partial c34664.graph_c0:1227-409(-) NR_ID: XP_002401916.1 E-value: 1.4e-80 Identity: 540/579(93) Score: 791 Annotation: reverse transcriptase, putative	679.02	10501.7	487.822	30643.8	Filtered	Filtered	83374.8	114153	87515.8	26028.2	3360.51	30480.8
0.000224042	1.14405	m.11879	m.11879	type:complete c34674.graph_c0:1913-1005(-) NR_ID: XP_013772203.1 E-value: 5.2e-121 Identity: 753/906(83) Score: 1140 Annotation: F-actin-capping protein subunit alpha-like	15526.8	17050.1	15812.3	14197.8	17404.5	19114.6	26241.9	23950.3	25662.1	14490.7	16402.4	16418.5
1.74e-11	1.19607	m.11905	m.11905	type:5prime_partial c34688.graph_c0:3-899(+) NR_ID: BAG41814.1 E-value: 3.2e-115 Identity: 630/633(99) Score: 1090 Annotation: cyclophilin B	40450.6	38811.2	36370.1	40711.1	40709.1	30980.7	52068.8	47878.5	36157.2	30702.5	32071.1	30810.2
0.00470891	1.0751	m.11968	m.11968	type:5prime_partial c34723.graph_c0:572-39(-) NR_ID: XP_022245793.1 E-value: 8.4e-47 Identity: 336/420(80) Score: 498 Annotation: uncharacterized HIT-like protein Synpcc7942_1390 isoform X2	Filtered	Filtered	Filtered	21702.1	20254.9	18484.3	3757.97	6690.56	2881.7	Filtered	Filtered	Filtered
0.000249652	1.14299	m.11969	m.11969	type:complete c34724.graph_c0:1462-92(-) NR_ID: BAG12983.1 E-value: 3.3e-244 Identity: 1239/1245(99) Score: 2204 Annotation: kynurenine aminotransferase	22557.5	25007	25418.6	20671.8	19411	23486.4	15363.9	11532.5	11301.6	18912.9	26836.4	25149.7
0.000734038	1.12625	m.11972	m.11972	type:complete c34728.graph_c0:1537-1151(-) NR_ID: BAM28764.1 E-value: 5.5e-64 Identity: 384/384(100) Score: 645 Annotation: eukaryotic translation initiation factor 4E binding protein	37272.7	25999.5	13416.8	11655.5	34759.7	45512.6	20548	27051.6	7562.05	Filtered	Filtered	Filtered
0.00655204	1.0631	m.11973	m.11973	type:3prime_partial c34729.graph_c0:1692-1(-) NR_ID: XP_002410723.1 E-value: 1.3e-13 Identity: 279/651(42) Score: 216 Annotation: secreted protein, putative	4657.41	1596.18	4051.35	1244.89	2157.1	Filtered	3447.78	4018.79	1964.72	18643.1	18811.2	21588.7
0.0737106	0.935316	m.1198	m.1198	type:internal c17369.graph_c0:2-589(+) NR_ID: XP_002433618.1 E-value: 2.1e-70 Identity: 402/405(99) Score: 702 Annotation: synaptic vesicle-associated GTP-binding protein, putative	Filtered	Filtered	Filtered	58058	Filtered	Filtered	Filtered	Filtered	4573.24	Filtered	Filtered	Filtered
9.04e-11	1.19245	m.11980	m.11980	type:complete c34742.graph_c0:1833-163(-) NR_ID: XP_002413266.1 E-value: 2.4e-281 Identity: 1578/1668(94) Score: 2525 Annotation: F0F1-type ATP synthase, alpha subunit, putative	49760.6	50683.3	46112.2	79035	100267	79879.5	122276	109697	103180	79658.6	80560.9	84285.2
2.32e-05	1.15783	m.11993	m.11993	type:complete c34751.graph_c0:1125-664(-) NR_ID: XP_002409979.1 E-value: 7.0e-66 Identity: 417/456(91) Score: 662 Annotation: cytochrome C oxidase subunit Va	20095.5	27281.7	24649.5	58955.4	68042.3	78514.7	49583.6	44178.7	38915.5	6282.98	6717.58	5944.2
0.00456324	1.07606	m.12005	m.12005	type:complete c34761.graph_c0:570-181(-) NR_ID: XP_002435510.1 E-value: 5.7e-53 Identity: 345/375(92) Score: 550 Annotation: conserved hypothetical protein	Filtered	Filtered	106.83	Filtered	Filtered	Filtered	5587.53	9302.33	8193.76	Filtered	Filtered	Filtered
0.00186542	1.10025	m.12021	m.12021	type:complete c34769.graph_c0:104-685(+) NR_ID: DAA34781.1 E-value: 1.8e-71 Identity: 483/576(83) Score: 711 Annotation: TPA_inf: COP9 signalosome subunit CSN8	14059	14493.9	12835.7	8434.23	Filtered	Filtered	Filtered	7390.92	5924.34	1260.57	Filtered	Filtered
3.13e-06	1.1652	m.12030	m.12030	type:5prime_partial c34777.graph_c0:1-723(+) NR_ID: ALJ10885.1 E-value: 3.0e-63 Identity: 420/480(87) Score: 641 Annotation: myosin light chain	24389.7	33330.3	29468.7	54608.2	98161.6	98950.6	119816	116037	91863	13163.3	20458.3	14054.1
3.52e-09	1.18375	m.12037	m.12037	type:complete c34784.graph_c0:74-586(+) NR_ID: XP_023215220.1 E-value: 9.0e-46 Identity: 306/381(80) Score: 489 Annotation: co-chaperone protein daf-41-like	46584.9	44546	48539.2	27256.9	36941.3	45199.8	97317.3	64016.3	46212.8	37201.3	39156	36713.7
0.000530181	1.13272	m.12042	m.12042	type:internal c34788.graph_c0:785-3(-) NR_ID: XP_023216975.1 E-value: 9.8e-60 Identity: 450/573(78) Score: 611 Annotation: protein TFG-like isoform X2	37690.7	36725.4	35968.8	34484.6	26000.1	24367.2	33737.8	28356.8	28608.1	17236.5	15670	16825.6
0.0103582	1.03831	m.12081	m.12081	type:internal c34812.graph_c0:2-2743(+) NR_ID: KFM65655.1 E-value: 8.0e-24 Identity: 705/1629(43) Score: 306 Annotation: Nesprin-1, partial	Filtered	Filtered	Filtered	Filtered	Filtered	108019	29028.6	54450.6	41158.7	Filtered	Filtered	Filtered
0.00970889	1.04252	m.12098	m.12098	type:complete c34820.graph_c0:886-281(-) NR_ID: XP_002436228.1 E-value: 8.4e-51 Identity: 381/450(84) Score: 533 Annotation: ribosomal protein L28, putative	Filtered	1346.07	421.798	3328.26	Filtered	Filtered	3005.72	10015.5	16526.7	318.577	335.45	Filtered
0.000298402	1.14105	m.12108	m.12108	type:complete c34829.graph_c0:2330-27(-) NR_ID: XP_002409599.1 E-value: 0.0e+00 Identity: 2100/2307(91) Score: 3330 Annotation: methylmalonyl coenzyme A mutase, putative	6421.37	5660.37	5504.01	12643.6	19417	17421.4	18132.8	15423.2	12166.5	11752.2	12510.9	11190.8
0.0126741	1.0229	m.12110	m.12110	type:complete c34833.graph_c0:962-39(-) NR_ID: XP_002406178.1 E-value: 6.2e-146 Identity: 843/921(91) Score: 1355 Annotation: cyclophilin type peptidyl-prolyl cis-trans isomerase, putative	3645.28	3116.55	3895.59	10302.5	Filtered	Filtered	8802.29	8808.58	10654.6	2762.73	Filtered	2209.81
7.2e-15	1.21117	m.12133	m.12133	type:complete c34847.graph_c0:219-1541(+) NR_ID: XP_002415000.1 E-value: 8.8e-170 Identity: 978/1092(89) Score: 1562 Annotation: quinone oxidoreductase, putative	65505.7	68348	66312.7	39576.8	52212.9	48561.8	72656.5	63127.1	51711.9	78593.3	70739.6	78922.2
0.00289215	1.08827	m.12199	m.12199	type:5prime_partial c34893.graph_c0:805-359(-) NR_ID: XP_023235417.1 E-value: 3.1e-42 Identity: 333/351(94) Score: 458 Annotation: huntingtin-interacting protein K-like	4478.4	1780.75	2809.65	9220.11	60594.7	3854.81	Filtered	19966.6	8142.99	1996.87	2613.81	2369.08
0.0038913	1.08058	m.12200	m.12200	type:complete c34895.graph_c0:761-108(-) NR_ID: XP_002403000.1 E-value: 5.3e-67 Identity: 549/654(83) Score: 673 Annotation: ankyrin repeat containing protein	11188.5	11100.9	8895.54	12149.7	13454.6	13111.7	14573.1	11064.2	9033.81	9247.25	5515.67	7557.68
0.00135437	1.11023	m.12213	m.12213	type:5prime_partial c34907.graph_c1:1273-668(-) NR_ID: XP_002410492.1 E-value: 2.0e-105 Identity: 573/573(100) Score: 1004 Annotation: Ca2+ sensor, putative	1888.92	Filtered	10542.6	44032.3	32620.1	31357.2	23335.9	16443.8	20634.2	2781.59	3770.82	1958.4
0.0030848	1.08663	m.12239	m.12239	type:complete c34926.graph_c0:418-801(+) NR_ID: KFM59260.1 E-value: 2.8e-12 Identity: 153/186(82) Score: 199 Annotation: Heterogeneous nuclear ribonucleoprotein K, partial	4271.81	2499.82	868.979	Filtered	9348.22	Filtered	Filtered	Filtered	Filtered	2715.04	5223.19	1098.63
0.00102442	1.11822	m.12282	m.12282	type:5prime_partial c34963.graph_c0:2-652(+) NR_ID: XP_002408828.1 E-value: 4.4e-21 Identity: 318/492(64) Score: 277 Annotation: hypothetical protein IscW_ISCW020576	19580.1	26727.5	21353.6	25714.9	13626.2	12485.9	34352.4	37635.6	18915.8	15533.8	13818.8	18321.5
0.000285397	1.14156	m.12287	m.12287	type:complete c34967.graph_c0:522-97(-) NR_ID: AGW80658.1 E-value: 5.2e-31 Identity: 300/393(76) Score: 361 Annotation: cystatin 2b	Filtered	Filtered	3600.44	Filtered	12568.8	Filtered	5552.48	Filtered	Filtered	Filtered	Filtered	Filtered
0.00110264	1.11623	m.12292	m.12292	type:5prime_partial c34972.graph_c0:1889-1461(-) NR_ID: XP_002414539.1 E-value: 3.8e-42 Identity: 318/432(73) Score: 457 Annotation: secreted salivary gland peptide, putative	7978.53	3639	7433.99	22997.5	26219.9	19374.3	25324.3	10603.7	4628.95	Filtered	Filtered	Filtered
0.0156004	1.00716	m.12293	m.12293	type:internal c34976.graph_c0:2-883(+) NR_ID: AXP34688.1 E-value: 5.2e-134 Identity: 783/882(88) Score: 1252 Annotation: vitellogenin-2	2844.85	3537.81	2843.53	Filtered	Filtered	Filtered	Filtered	Filtered	Filtered	5389.82	Filtered	1452.03
1.52e-07	1.17401	m.12299	m.12299	type:5prime_partial c34985.graph_c0:643-155(-) NR_ID: BAF36722.1 E-value: 1.5e-05 Identity: 93/126(73) Score: 142 Annotation: cement-like antigen, partial	153152	154184	135094	328680	426098	408009	226215	272554	237543	8933.52	12152.4	4283.07
0.00114172	1.11526	m.12318	m.12318	type:complete c35000.graph_c0:376-840(+) NR_ID: XP_002435098.1 E-value: 3.8e-59 Identity: 420/483(86) Score: 604 Annotation: conserved hypothetical protein	23917	4605.57	15160.6	19206.9	16362.1	16806.1	16783.8	13789	5647.17	Filtered	Filtered	3818.53
4.06e-19	1.22695	m.12319	m.12319	type:complete c35001.graph_c0:76-1464(+) NR_ID: XP_002411147.1 E-value: 1.2e-262 Identity: 1368/1386(98) Score: 2363 Annotation: translation elongation factor EF-1 alpha/Tu, putative	63337.1	61624.4	71770.1	61328	71083.4	50830.9	74001.6	47504.8	70961.2	44711.4	47125.8	39726.6
6.2e-05	1.1531	m.12321	m.12321	type:complete c35003.graph_c0:1025-444(-) NR_ID: XP_002416032.1 E-value: 4.2e-68 Identity: 492/582(84) Score: 682 Annotation: box H/ACA snoRNP, putative	41986.7	38909.1	43345.4	24095.7	34895.8	26840.2	25353.5	27590.4	26301.2	72103.7	75592.3	72974.3
5.83e-10	1.18813	m.12336	m.12336	type:5prime_partial c35017.graph_c0:546-169(-) NR_ID: KFM73693.1 E-value: 8.4e-09 Identity: 147/192(76) Score: 169 Annotation: ATPase inhibitor mai-2, mitochondrial, partial	34790.1	38726.4	32091.3	113207	150730	140343	78828.1	113301	100482	3179.45	2812.85	4299.26
0.00640264	1.06408	m.12344	m.12344	type:complete c35027.graph_c0:437-129(-) NR_ID: AAY66916.1 E-value: 5.2e-33 Identity: 261/303(86) Score: 377 Annotation: microsomal signal peptidase 12 kDa subunit-like	Filtered	Filtered	Filtered	Filtered	11181.2	Filtered	4840.79	Filtered	Filtered	Filtered	Filtered	Filtered
0.000102833	1.15011	m.12366	m.12366	type:complete c35049.graph_c0:1104-682(-) NR_ID: XP_002399858.1 E-value: 8.5e-10 Identity: 105/108(97) Score: 178 Annotation: splicing factor SC35, putative	37076.8	38612.1	36864	45562	43573.9	33087.4	13432.5	15109.7	19340.2	23728.4	25097.2	16772.2
0.000198796	1.14515	m.12367	m.12367	type:complete c35049.graph_c0:1715-1389(-) NR_ID: XP_002399858.1 E-value: 4.5e-27 Identity: 183/189(96) Score: 326 Annotation: splicing factor SC35, putative	38146.6	35645.4	40378.9	63013.6	56599.9	56669.9	10536.3	19036.2	8644.65	31758.6	29356.8	28305
0.00139751	1.10927	m.12377	m.12377	type:3prime_partial c35055.graph_c0:852-1(-) NR_ID: XP_023224514.1 E-value: 9.5e-133 Identity: 786/843(93) Score: 1241 Annotation: TAR DNA-binding protein 43-like isoform X1	8677.71	7990.37	7144.77	2346.24	15673.4	11290.1	16328.5	8707.37	2826.86	3039.48	4026.22	3110.25
0.000223268	1.14409	m.12406	m.12406	type:complete c35066.graph_c0:80-1318(+) NR_ID: XP_021003128.1 E-value: 4.9e-215 Identity: 1191/1197(99) Score: 1952 Annotation: 26S protease regulatory subunit 8	17001.4	14740.4	16334.6	11194.8	16682.3	9916.45	17028.6	14588.6	9993.94	13067.3	12686.6	13486.2
0.00615759	1.0657	m.12426;m.16176	m.12426;m.16176	type:5prime_partial c35083.graph_c0:514-56(-) NR_ID: XP_002436144.1 E-value: 2.6e-20 Identity: 267/456(58) Score: 269 Annotation: salivary sulfotransferase, putative; type:complete c37461.graph_c0:1036-77(-) NR_ID: XP_002436144.1 E-value: 3.1e-76 Identity: 600/945(63) Score: 754 Annotation: salivary sulfotransferase, putative	12365.5	14494.2	10806.9	Filtered	Filtered	Filtered	Filtered	2081.63	4201.74	8554.97	6420.29	7734.42
0.00799025	1.05358	m.12469	m.12469	type:complete c35113.graph_c0:2183-306(-) NR_ID: XP_002413824.1 E-value: 0.0e+00 Identity: 1815/1884(96) Score: 2949 Annotation: conserved hypothetical protein	6196.23	4503.08	3485.17	2573.06	Filtered	Filtered	Filtered	Filtered	8413.11	5179.53	5907.8	7020.18
0.000643386	1.12903	m.12477	m.12477	type:internal c35124.graph_c0:2-1177(+) NR_ID: XP_013784499.1 E-value: 1.2e-58 Identity: 687/1173(58) Score: 603 Annotation: nesprin-1-like, partial	3412.43	6142.28	4480.1	Filtered	Filtered	Filtered	5042.52	12195.2	9607.99	4274.34	2692.78	2595.47
0.00266713	1.09034	m.12488	m.12488	type:5prime_partial c35128.graph_c0:1228-689(-) NR_ID: XP_023242356.1 E-value: 7.0e-41 Identity: 360/549(65) Score: 447 Annotation: lysine-specific demethylase 2B-like	9950.1	9114.04	7921.96	Filtered	Filtered	Filtered	Filtered	Filtered	Filtered	2746.83	3000.55	2010.79
0.00903193	1.04686	m.12500	m.12500	type:complete c35140.graph_c0:131-3640(+) NR_ID: KFM58709.1 E-value: 0.0e+00 Identity: 2952/3507(84) Score: 4167 Annotation: WASH complex subunit strumpellin, partial	2673.4	2191.64	2174.58	576.333	Filtered	Filtered	Filtered	NaN	3332.98	2208.74	1775.88	1919.33
0.000728729	1.12641	m.12542	m.12542	type:complete c35162.graph_c0:3677-4222(+) NR_ID: XP_025115879.1 E-value: 3.0e-68 Identity: 429/519(82) Score: 683 Annotation: programmed cell death protein 6-like isoform X1	27908.7	37212.5	31494.7	63937.5	75820.3	87381.8	36670.3	39262.9	45321.5	4785.08	7360.01	5168.17
0.0093666	1.04471	m.12548	m.12548	type:complete c35168.graph_c0:309-989(+) NR_ID: XP_014348088.1 E-value: 3.1e-09 Identity: 180/381(47) Score: 175 Annotation: PREDICTED: tudor domain-containing protein 1 isoform X1	925.744	1155.24	1289.41	Filtered	Filtered	Filtered	Filtered	Filtered	Filtered	Filtered	Filtered	Filtered
4.3e-09	1.18326	m.12549	m.12549	type:complete c35170.graph_c0:1049-117(-) NR_ID: XP_018497024.1 E-value: 2.6e-120 Identity: 672/711(94) Score: 1134 Annotation: PREDICTED: rRNA 2&apos;-O-methyltransferase fibrillarin	42107.9	40709.9	42147.7	38510.9	35974.1	44119.1	38962.4	34406.1	33996.5	64088.4	63135.5	65464.6
0.000330348	1.13983	m.12553	m.12553	type:complete c35173.graph_c0:135-2891(+) NR_ID: XP_002413181.1 E-value: 0.0e+00 Identity: 2553/2781(91) Score: 3294 Annotation: vesicle coat complex COPI, beta&apos; subunit, putative	13894.3	14168.6	15176.3	9708.53	11480.6	11386.1	11655.4	11080.9	11166.2	9355.43	10033	8216.56
0.000223003	1.1441	m.12566	m.12566	type:complete c35182.graph_c0:842-57(-) NR_ID: XP_023233455.1 E-value: 5.8e-129 Identity: 756/780(96) Score: 1208 Annotation: proliferating cell nuclear antigen-like	43009.9	38785.8	35584.5	15418.5	25650.4	19753.7	20719.8	19510.7	21457.6	21431.9	22360	20291.7
0.00696019	1.06039	m.12608	m.12608	type:complete c35225.graph_c0:626-255(-) NR_ID: XP_002414256.1 E-value: 1.2e-47 Identity: 312/369(84) Score: 504 Annotation: secreted protein, putative	3215.9	436.554	10682.3	8477	18004.6	14962.7	6212.15	7615.98	4595.83	Filtered	Filtered	Filtered
0.00349043	1.08346	m.1261	m.1261	type:complete c17471.graph_c0:784-356(-) NR_ID: AIA98427.1 E-value: 3.6e-80 Identity: 426/426(100) Score: 785 Annotation: glutathione peroxidase 1	Filtered	Filtered	Filtered	36201.3	49341.8	32715.1	Filtered	Filtered	Filtered	Filtered	Filtered	Filtered
4.37e-09	1.18321	m.12611	m.12611	type:5prime_partial c35226.graph_c0:1501-1061(-) NR_ID: XP_002411588.1 E-value: 1.2e-54 Identity: 411/438(93) Score: 565 Annotation: ribosomal protein L27A, putative	83463.2	92611.6	87219.9	45636.6	76928.2	61656.7	88322.8	78743.3	52426.4	101271	97376.4	93202.2
0.00167525	1.10357	m.12620	m.12620	type:complete c35242.graph_c0:173-823(+) NR_ID: DAA34302.1 E-value: 1.2e-92 Identity: 555/621(89) Score: 894 Annotation: TPA_inf: sentrin-specific cysteine protease	7513.98	6973.71	9321.69	4599.74	6749.55	8393.67	10539	7005	6078.51	8820.52	6945.28	10199.4
0.0208532	0.990202	m.12628	m.12628	type:5prime_partial c35245.graph_c0:4568-141(-) NR_ID: XP_002407669.1 E-value: 0.0e+00 Identity: 3981/4284(92) Score: 6515 Annotation: DNA2/nam7 helicase, putative	1875.54	1598.96	2162.92	Filtered	Filtered	Filtered	4146.78	Filtered	1559.98	2926.97	2571.11	2771.87
0.000647045	1.12892	m.12633	m.12633	type:complete c35246.graph_c0:192-1691(+) NR_ID: XP_015428391.1 E-value: 9.1e-139 Identity: 924/1383(66) Score: 1295 Annotation: PREDICTED: RNA pseudouridylate synthase domain-containing protein 2-like isoform X1	30787.3	36640.3	32249.5	11276.1	21224.8	11223.4	19912.9	14960	15186.4	21536.7	17509.5	23900.2
0.00517427	1.07209	m.12637	m.12637	type:5prime_partial c35248.graph_c0:631-113(-) NR_ID: XP_002405984.1 E-value: 4.7e-34 Identity: 291/396(73) Score: 388 Annotation: NADH:CoQ oxidoreductase subunit B18, putative	6807.39	5760.59	4621.75	6783.32	26253.5	11879.3	14458.8	7723.35	7279.47	5890.96	5497.14	3185.01
4.02e-11	1.19426	m.12645	m.12645	type:complete c35255.graph_c0:124-621(+) NR_ID: ACF35542.1 E-value: 4.0e-83 Identity: 492/495(99) Score: 811 Annotation: ribosomal protein L12	97212.5	86145.9	97893.8	77764.9	68035.1	44264.2	110592	87786.7	64712	54201.1	58343.7	54299.2
0.00621491	1.06532	m.12658	m.12658	type:complete c35262.graph_c0:350-48(-) NR_ID: ADE06666.1 E-value: 2.2e-12 Identity: 117/174(67) Score: 199 Annotation: insulin-like growth factor binding protein-related protein 6 short	Filtered	Filtered	Filtered	Filtered	124451	Filtered	Filtered	Filtered	Filtered	Filtered	Filtered	Filtered
0.00789921	1.05418	m.12672	m.12672	type:3prime_partial c35272.graph_c0:2576-3(-) NR_ID: XP_002413501.1 E-value: 7.3e-144 Identity: 1656/1890(87) Score: 1341 Annotation: transcriptional repressor CTCF, putative	5062.09	4347.62	6500.47	7581.05	6202.23	Filtered	6134.14	8513.57	10342.1	9936.24	10484.7	10353.6
0.0292525	0.971511	m.12680	m.12680	type:complete c35275.graph_c0:222-716(+) NR_ID: XP_002400694.1 E-value: 4.6e-39 Identity: 315/384(82) Score: 431 Annotation: conserved hypothetical protein	Filtered	Filtered	5849.85	5245.98	Filtered	Filtered	Filtered	9588.21	7287.82	Filtered	Filtered	Filtered
0.00650259	1.06342	m.12690	m.12690	type:complete c35285.graph_c0:238-1029(+) NR_ID: XP_002406692.1 E-value: 4.3e-71 Identity: 591/801(73) Score: 709 Annotation: ribosome recycling factor, putative	Filtered	Filtered	Filtered	Filtered	7504.22	5754.61	13206.4	Filtered	7077.11	Filtered	Filtered	Filtered
0.00148374	1.1074	m.12698	m.12698	type:complete c35298.graph_c0:566-129(-) NR_ID: ABL61513.1 E-value: 2.3e-34 Identity: 306/432(70) Score: 390 Annotation: Der-p2-like allergen	16289.9	7015.1	9145.45	90.669	Filtered	5010.85	Filtered	Filtered	Filtered	Filtered	Filtered	Filtered
0.00141735	1.10883	m.12707	m.12707	type:5prime_partial c35305.graph_c0:884-213(-) NR_ID: XP_002406444.1 E-value: 3.7e-47 Identity: 315/366(86) Score: 502 Annotation: janus-A, putative	18550.7	11136.3	13345.4	18403.5	14362.6	18828.7	14645.1	18083.8	25179.7	10127.2	10815.1	10199.8
4.88e-09	1.18294	m.12731	m.12731	type:3prime_partial c35317.graph_c0:1235-3(-) NR_ID: XP_002400098.1 E-value: 2.2e-42 Identity: 384/492(78) Score: 463 Annotation: hypothetical protein IscW_ISCW023909	108024	108068	105815	35072.4	40427.7	31805.2	44444.2	41289.9	30511.6	58648.1	62126.9	64936.3
1.09e-12	1.20179	m.12766	m.12766	type:5prime_partial c35341.graph_c0:968-312(-) NR_ID: XP_023224526.1 E-value: 1.1e-64 Identity: 477/597(79) Score: 653 Annotation: protein/nucleic acid deglycase DJ-1-like	54826.3	56488.5	51926.7	97939.1	103464	85579.2	113241	86763.9	42255.5	21627.8	20715.6	19968.3
1.57e-15	1.21382	m.12789	m.12789	type:complete c35360.graph_c0:120-470(+) NR_ID: ACD50888.1 E-value: 1.7e-24 Identity: 195/198(98) Score: 304 Annotation: ribosomal protein	79519.5	93717.1	91833.4	121087	190525	174169	104553	80724.5	105760	20948.1	23356.3	27277.1
8.08e-12	1.1977	m.12796	m.12796	type:complete c35362.graph_c0:82-507(+) NR_ID: XP_002406865.1 E-value: 3.4e-59 Identity: 390/423(92) Score: 604 Annotation: ribosomal protein L28, putative	152272	130133	131321	118036	461231	170637	162641	192605	105487	151815	177469	113053
4.46e-09	1.18316	m.12805	m.12805	type:complete c35372.graph_c0:243-698(+) NR_ID: AAY66954.1 E-value: 8.7e-77 Identity: 450/453(99) Score: 756 Annotation: 40S ribosomal protein S13	44371.3	39056.1	42562.5	24750	12916.3	24187.8	30664.6	40709.6	24455.2	50106.5	44116.7	44779.7
0.00180456	1.10126	m.12819	m.12819	type:complete c35387.graph_c0:712-104(-) NR_ID: AHX02952.1 E-value: 8.9e-93 Identity: 516/537(96) Score: 895 Annotation: actin-related protein 2/3 complex subunit 3	10646.8	11455.8	10314.5	7968.18	14210.3	13411.7	17415	8830.03	16992.4	6535.98	4482.43	6893.14
0.000295609	1.14116	m.12835	m.12835	type:5prime_partial c35399.graph_c0:2956-845(-) NR_ID: XP_002404562.1 E-value: 1.2e-43 Identity: 354/543(65) Score: 476 Annotation: transcription elongation regulator, putative	24042.1	27058.2	26947	36405.3	34339	41028.1	41891	43852	40140.3	21383.3	18185	21152
0.000474447	1.13462	m.12841	m.12841	type:complete c35400.graph_c2:638-264(-) NR_ID: AHN53412.1 E-value: 1.0e-51 Identity: 372/372(100) Score: 539 Annotation: histone H2B	12398.9	7578.36	5510.6	27053.2	11925.3	46416.1	51798.6	14810.9	26868.1	21623.3	16571	8166.59
0.00618854	1.06549	m.12845	m.12845	type:5prime_partial c35404.graph_c0:1061-39(-) NR_ID: XP_002408148.1 E-value: 5.2e-45 Identity: 534/1047(51) Score: 485 Annotation: conserved hypothetical protein	1601.37	2043.17	1812.88	495.871	Filtered	1140.95	Filtered	Filtered	991.676	1144.83	1389.59	1031.44
0.00668254	1.06223	m.12873	m.12873	type:internal c35432.graph_c0:1825-2(-) NR_ID: AMW93201.1 E-value: 3.0e-200 Identity: 1308/1797(72) Score: 1826 Annotation: Dscam, partial	6395	7197.96	5892.11	Filtered	Filtered	Filtered	5289.1	4313.55	Filtered	Filtered	2263.99	1213.93
0.00288607	1.08832	m.12877	m.12877	type:5prime_partial c35435.graph_c0:2-1882(+) NR_ID: XP_002403550.1 E-value: 9.5e-210 Identity: 1431/1869(76) Score: 1908 Annotation: rap1 GTPase-GDP dissociation stimulator, putative	5426.91	6673.68	5272.19	6759.69	11460.3	5343.93	19473.6	10489.6	6295.03	7663.37	8419.28	6737.31
4.12e-05	1.15521	m.12879	m.12879	type:complete c35436.graph_c0:152-1135(+) NR_ID: XP_008279328.1 E-value: 5.3e-71 Identity: 642/978(65) Score: 709 Annotation: PREDICTED: glutaredoxin-3	32836.3	28346.8	31837.6	30338.4	36738.7	37030.1	32406.2	33856.3	40588	22901	26376.1	25158.5
0.0015079	1.10689	m.12881	m.12881	type:5prime_partial c35437.graph_c0:2-1345(+) NR_ID: XP_013787427.1 E-value: 4.8e-131 Identity: 906/1326(68) Score: 1228 Annotation: N-acetylated-alpha-linked acidic dipeptidase 2-like, partial	2686.34	1769.35	2293.47	3406.85	6658.28	1947.04	Filtered	Filtered	3044.84	4212.07	3853.24	4201.74
0.0790237	0.931427	m.12902	m.12902	type:5prime_partial c35449.graph_c0:3-788(+) NR_ID: XP_002407467.1 E-value: 8.8e-77 Identity: 519/642(80) Score: 758 Annotation: thymidylate kinase, putative	Filtered	Filtered	Filtered	Filtered	Filtered	Filtered	1460.74	4539.76	4672.67	Filtered	Filtered	Filtered
3.85e-06	1.16453	m.12903	m.12903	type:complete c35450.graph_c0:300-1985(+) NR_ID: XP_002401003.1 E-value: 3.2e-164 Identity: 1080/1359(79) Score: 1515 Annotation: adenosine diphosphatase, putative	20039	19588.1	19590.8	35660	32143.8	38200.7	33382.9	35501.6	24908.5	33517.1	36325.5	31448.1
0.000746332	1.12589	m.12977	m.12977	type:complete c35498.graph_c0:151-540(+) NR_ID: DAA34468.1 E-value: 6.8e-22 Identity: 237/375(63) Score: 282 Annotation: TPA_exp: RNA-binding protein LARK	37888.5	29484.7	41975.4	8852.69	12892.5	15165.6	Filtered	8916.24	951.763	6030.27	4047.51	3930.9
0.000660708	1.12849	m.13006	m.13006	type:complete c35517.graph_c0:1330-2067(+) NR_ID: XP_023225389.1 E-value: 1.3e-122 Identity: 711/732(97) Score: 1153 Annotation: eukaryotic translation initiation factor 6	56705	48285.2	51827.9	40774.9	61611.6	49521	41961.8	44564	44604.7	28501.7	31602.6	31278.6
0.0466694	0.953531	m.13007	m.13007	type:complete c35517.graph_c0:834-289(-) NR_ID: XP_002408852.1 E-value: 2.7e-80 Identity: 480/540(88) Score: 787 Annotation: ribosomal protein L13, putative	1418.9	1077.04	1175.86	Filtered	Filtered	Filtered	Filtered	Filtered	Filtered	1309.43	1788.14	1299.94
0.00510917	1.07251	m.1302	m.1302	type:5prime_partial c17517.graph_c0:2-508(+) NR_ID: XP_002401368.1 E-value: 1.4e-27 Identity: 300/468(64) Score: 332 Annotation: conserved hypothetical protein	6944.78	3790.65	6040.49	7943.94	42571.6	25911.2	11802.2	Filtered	23582.9	14098.5	14751.9	10723.3
0.00107778	1.11685	m.13025	m.13025	type:complete c35533.graph_c0:1039-434(-) NR_ID: XP_003747222.1 E-value: 2.6e-36 Identity: 318/444(71) Score: 408 Annotation: PREDICTED: uncharacterized protein LOC100898288	23514.6	9991.05	10184.5	25504.9	22437.5	47216	Filtered	Filtered	4600.32	13882.8	4303.68	2006.42
0.000149055	1.14751	m.13032	m.13032	type:complete c35540.graph_c0:2235-1231(-) NR_ID: XP_023232423.1 E-value: 2.1e-91 Identity: 699/951(73) Score: 885 Annotation: ubiquitin thioesterase OTU1-like	15085.1	18474.6	18384.7	4727.46	8391.93	8476.5	7442.84	27841	13740.4	6238.7	5652.7	1052.32
0.000730811	1.12635	m.13046	m.13046	type:5prime_partial c35554.graph_c0:2079-58(-) NR_ID: XP_002403306.1 E-value: 0.0e+00 Identity: 1794/1992(90) Score: 2815 Annotation: arginyl-tRNA synthetase, putative	14361.2	15095.1	14610.8	11147.5	15672.5	15454	15376.6	25118.3	21653	9122.39	9877.9	7640.11
0.0143809	1.01283	m.13047	m.13047	type:5prime_partial c35555.graph_c0:1457-108(-) NR_ID: XP_022249711.1 E-value: 1.1e-10 Identity: 465/1182(39) Score: 190 Annotation: uncharacterized protein LOC106466048	4640.81	4546.81	3426.42	Filtered	Filtered	Filtered	Filtered	Filtered	Filtered	1584.87	Filtered	1258.7
0.0022257	1.09514	m.13076	m.13076	type:complete c35573.graph_c0:2046-151(-) NR_ID: XP_002435481.1 E-value: 4.9e-214 Identity: 1242/1458(85) Score: 1945 Annotation: angiotensin-I converting enzyme, putative	6024.7	3428.46	3033.82	7933.07	Filtered	2245.62	1182.86	Filtered	7484.17	6278.28	6670.69	7077.54
0.000540885	1.13236	m.13087	m.13087	type:complete c35585.graph_c0:658-1473(+) NR_ID: XP_002399504.1 E-value: 2.2e-70 Identity: 519/714(72) Score: 703 Annotation: ubie/coq5 methyltransferase, putative	7603.71	9338.33	8552.58	11824.5	19376.9	9326.75	22908.5	12508.6	12063.1	5044.56	4384.93	4519.64
0.00432832	1.07761	m.13120	m.13120	type:complete c35607.graph_c0:2009-327(-) NR_ID: XP_002404276.1 E-value: 4.4e-275 Identity: 1488/1620(91) Score: 2471 Annotation: Domain in SPla and the ryanodine receptor, putative	12504.8	10595	11309.6	5921.17	Filtered	Filtered	6332.67	9974.05	3787.48	6575.27	8687.7	7891.97
0.000694313	1.12745	m.13127	m.13127	type:complete c35610.graph_c0:1053-619(-) NR_ID: XP_002405906.1 E-value: 2.3e-63 Identity: 432/432(100) Score: 640 Annotation: translation initiation factor 1A	12573.6	11781.2	10887.2	4881.43	3984.43	5946.56	9305.37	901.485	8691.31	11481.7	9399.15	10326.8
0.000276386	1.14191	m.13132	m.13132	type:5prime_partial c35613.graph_c0:3-1166(+) NR_ID: XP_002411481.1 E-value: 1.7e-60 Identity: 501/672(74) Score: 619 Annotation: conserved hypothetical protein	61851.7	72942.7	69628.9	46987.4	70857.1	40446.2	41700.4	Filtered	33369.4	130720	154434	146577
0.000408998	1.13694	m.13136	m.13136	type:5prime_partial c35614.graph_c0:737-219(-) NR_ID: XP_002416211.1 E-value: 2.6e-37 Identity: 288/297(96) Score: 416 Annotation: prefoldin, putative	71090	66300.6	72815.3	113391	97017.6	66466.3	90130.2	71202.5	87853.6	15644.3	16137.8	13190.9
0.00807348	1.05304	m.13140	m.13140	type:complete c35619.graph_c0:99-992(+) NR_ID: XP_013783414.1 E-value: 3.3e-19 Identity: 366/702(52) Score: 262 Annotation: non-homologous end-joining factor 1-like isoform X1	Filtered	1224.59	1607.33	Filtered	7324.06	Filtered	1710.68	Filtered	Filtered	Filtered	Filtered	1033.48
0.000273366	1.14203	m.13143	m.13143	type:complete c35621.graph_c0:171-908(+) NR_ID: AAB41818.1 E-value: 6.7e-127 Identity: 720/735(97) Score: 1190 Annotation: autoantigen	27609.8	28617.9	22207.3	6495.54	5051.51	5066.94	15262.8	11419.2	13149.9	6139.97	6866.2	7697.22
2.39e-05	1.15769	m.13149	m.13149	type:complete c35623.graph_c0:1675-203(-) NR_ID: XP_002436041.1 E-value: 2.5e-210 Identity: 1281/1470(87) Score: 1912 Annotation: ATP-dependent RNA helicase, putative	25658.8	25512	27628.2	16809	17690.4	13724.1	20837.2	18199.1	13107	21223.1	23416.1	21595.7
0.00302963	1.08709	m.13176	m.13176	type:complete c35637.graph_c0:338-1015(+) NR_ID: AAL75584.1 E-value: 8.1e-95 Identity: 600/690(86) Score: 913 Annotation: tetraspanin-like protein	55138.8	42296.8	38493.9	45276.8	22928.7	23718.7	Filtered	Filtered	7142.49	136321	74974.7	60013.3
0.00577975	1.06817	m.13183	m.13183	type:3prime_partial c35640.graph_c0:245-592(+) NR_ID: XP_015904814.1 E-value: 3.8e-48 Identity: 318/348(91) Score: 508 Annotation: AP-1 complex subunit mu-1 isoform X1	5324.47	5663.03	4786	4022.51	Filtered	Filtered	Filtered	15240.5	3123.24	4462.75	4240.01	4830.89
0.00729446	1.05817	m.13185	m.13185	type:5prime_partial c35640.graph_c1:1-942(+) NR_ID: PRD22540.1 E-value: 6.9e-169 Identity: 918/939(97) Score: 1553 Annotation: Ap1m1	12257.1	9596.59	7577.29	7173.36	Filtered	3248.89	Filtered	16069.9	6262.4	5798.63	8111.14	7590.27
0.000450884	1.13545	m.13234	m.13234	type:complete c35662.graph_c0:2049-3194(+) NR_ID: XP_023220014.1 E-value: 2.9e-161 Identity: 978/1137(86) Score: 1488 Annotation: RNA-binding protein 39-like isoform X4	7322.99	5411.44	6985.35	5521.29	Filtered	6508.94	15314.8	3302.99	4856.96	4541.48	5195.31	6371.78
0.000525726	1.13287	m.13242	m.13242	type:5prime_partial c35667.graph_c0:2-1090(+) NR_ID: XP_002411051.1 E-value: 4.6e-132 Identity: 783/921(85) Score: 1236 Annotation: glycine N-methyltransferase, putative	14675.1	16111.7	15201.3	29129	27122	36473.3	16567.4	15317.3	18344	50654.1	45864.8	41216.9
0.00207284	1.09714	m.13258	m.13258	type:5prime_partial c35680.graph_c1:2056-80(-) NR_ID: XP_002408027.1 E-value: 5.5e-168 Identity: 1257/1638(76) Score: 1548 Annotation: RNA-binding protein, putative	16258.4	27045.1	11189.3	20016	15336.1	16279.8	77060.7	26843.7	5346.01	2844.74	17371.5	9252.01
0.000345267	1.13927	m.13270	m.13270	type:5prime_partial c35684.graph_c1:531-109(-) NR_ID: XP_002433530.1 E-value: 2.6e-27 Identity: 258/399(64) Score: 329 Annotation: secreted protein, putative	17099.4	16437.4	16920.8	42805.9	26422.9	40324.4	10929.8	16858.4	14094.5	6081.94	1769.9	15201.2
1.76e-08	1.17968	m.13277	m.13277	type:5prime_partial c35688.graph_c0:1-396(+) NR_ID: ADE06666.1 E-value: 5.2e-09 Identity: 126/219(57) Score: 171 Annotation: insulin-like growth factor binding protein-related protein 6 short	95972.7	110611	100957	550049	430792	354106	58730.1	11550.8	59085.8	5718.36	9534.46	12959.5
0.00524261	1.07165	m.13284	m.13284	type:5prime_partial c35697.graph_c0:813-190(-) NR_ID: XP_023234727.1 E-value: 5.8e-47 Identity: 384/510(75) Score: 500 Annotation: armadillo repeat-containing protein 7-like	5208.59	4450.33	6262.8	14233.6	6471.81	8058.3	3950.3	4614.22	11040.7	Filtered	2747.64	2191.31
2.88e-07	1.17228	m.13288	m.13288	type:complete c35699.graph_c0:601-44(-) NR_ID: Q09JW2.1 E-value: 9.3e-89 Identity: 543/555(97) Score: 860 Annotation: RecName: Full=60S ribosomal protein L17 &gt;ABI52651.1 ribosomal protein L17	63527.6	54691.1	57082	36676.2	75511.6	36960.2	21580.1	17326.1	32770.9	48937	80187.6	54392.9
0.00521151	1.07185	m.13295	m.13295	type:complete c35702.graph_c0:468-1424(+) NR_ID: XP_002408582.1 E-value: 5.2e-71 Identity: 471/519(90) Score: 709 Annotation: alternative splicing factor ASF/SF2, putative	2637.7	2197.13	2077.59	Filtered	Filtered	Filtered	Filtered	1787.83	Filtered	Filtered	663.053	950.766
5.32e-07	1.17056	m.13297	m.13297	type:complete c35705.graph_c0:130-1314(+) NR_ID: ADM63066.1 E-value: 1.6e-223 Identity: 1179/1182(99) Score: 2025 Annotation: misexpression suppressor of KSR	31244.9	30306.1	30802.8	33616.8	42422.5	40669.2	48181.7	59754	59927.3	44391.2	39960.9	42794.9
0.00915979	1.04604	m.13323	m.13323	type:complete c35716.graph_c1:1195-203(-) NR_ID: XP_002403308.1 E-value: 1.1e-153 Identity: 822/837(98) Score: 1422 Annotation: CCR4-associated factor, putative	7336.31	3534.37	4566.15	1858.5	Filtered	Filtered	Filtered	Filtered	2313.19	3485.82	3038.69	3788.8
0.00382521	1.08104	m.13360	m.13360	type:5prime_partial c35737.graph_c0:1062-343(-) NR_ID: XP_002408734.1 E-value: 4.3e-70 Identity: 501/693(72) Score: 700 Annotation: acyl-CoA synthetase, putative	4359.87	2151.45	1553.98	Filtered	Filtered	Filtered	2526.62	2247.23	2010.74	13312.8	14281.9	10154.2
0.0117058	1.02933	m.13361	m.13361	type:3prime_partial c35737.graph_c1:921-1(-) NR_ID: PYQ54146.1 E-value: 4.0e-28 Identity: 414/846(48) Score: 339 Annotation: 4-coumarate--CoA ligase family protein	2965.7	2476.88	2059.05	Filtered	Filtered	Filtered	Filtered	Filtered	Filtered	3663.96	3851.24	3416.89
0.0127224	1.02258	m.13364	m.13364	type:internal c35738.graph_c0:510-1(-) NR_ID: KZS06153.1 E-value: 3.4e-05 Identity: 81/111(72) Score: 139 Annotation: Sortilin-related receptor	6910.18	9047.49	3794.15	Filtered	Filtered	Filtered	Filtered	Filtered	2154.22	5729.11	3720.35	6229.13
4.46e-05	1.15481	m.13368	m.13368	type:5prime_partial c35745.graph_c0:1482-85(-) NR_ID: AFX68719.1 E-value: 5.9e-265 Identity: 1374/1395(98) Score: 2383 Annotation: glutamate decarboxylase	3681.78	4105.57	3833.2	17430.1	41335.6	21453	40748.1	39620.3	37554.6	22553.6	21401.5	21067.4
0.00437687	1.07729	m.13380	m.13380	type:5prime_partial c35753.graph_c0:613-206(-) NR_ID: AAR97292.1 E-value: 3.3e-19 Identity: 186/285(65) Score: 259 Annotation: hebreain	2940.79	6274.9	2408.54	4007.66	Filtered	Filtered	Filtered	Filtered	Filtered	Filtered	Filtered	Filtered
0.000788124	1.12466	m.13403	m.13403	type:complete c35763.graph_c0:155-703(+) NR_ID: XP_002400550.1 E-value: 2.3e-100 Identity: 540/546(98) Score: 960 Annotation: membrane coat complex retromer, subunit VPS29/PEP11, putative	17034.4	14353.1	14411.6	31791.5	29573.5	24208.8	11078	15969.4	18772.5	16439.9	15537.4	12644.5
0.0151168	1.00927	m.13410	m.13410	type:internal c35770.graph_c0:830-3(-) NR_ID: XP_013775548.1 E-value: 7.8e-31 Identity: 402/738(54) Score: 362 Annotation: receptor-type tyrosine-protein phosphatase epsilon-like	3435.23	2926.7	2483.83	3330.16	Filtered	5140.57	Filtered	Filtered	Filtered	14098.1	7025.18	12894.9
7.48e-05	1.15205	m.13424	m.13424	type:complete c35783.graph_c0:2051-282(-) NR_ID: XP_002406082.1 E-value: 2.3e-125 Identity: 1611/1791(89) Score: 1180 Annotation: protein phosphatase 2A regulatory subunit A, putative	31902.2	29401.7	26335	20046.4	19835.7	24905.7	33888.9	35436.6	22541.1	27951.1	38807.9	32962.8
9.39e-11	1.19237	m.13427	m.13427	type:complete c35787.graph_c0:314-784(+) NR_ID: XP_002411582.1 E-value: 2.0e-55 Identity: 393/468(83) Score: 572 Annotation: hypothetical protein IscW_ISCW011195	71640.5	68813.5	64921.9	140306	184652	168958	194271	217845	149328	13627.7	12159.8	14408.5
0.00171753	1.10279	m.13445	m.13445	type:complete c35795.graph_c0:183-782(+) NR_ID: XP_002414264.1 E-value: 1.1e-82 Identity: 567/597(94) Score: 808 Annotation: vacuolar assembly/sorting protein DID2, putative	4324.47	5478.26	5625.29	9357.03	28771.1	7363.22	38100.1	23367.5	4440.8	1875.33	1990.56	1968.51
8.24e-05	1.15148	m.13448	m.13448	type:complete c35796.graph_c0:1313-15(-) NR_ID: XP_003737920.1 E-value: 7.5e-182 Identity: 1053/1203(87) Score: 1666 Annotation: PREDICTED: ornithine aminotransferase, mitochondrial	26844.6	24122	24557.8	31033.3	30345.8	27230.2	22790.7	28029.6	24434.6	47712.2	42930.2	40900
0.0015152	1.10674	m.13449	m.13449	type:complete c35799.graph_c0:2113-131(-) NR_ID: XP_002399295.1 E-value: 2.7e-231 Identity: 1593/1860(85) Score: 2094 Annotation: signal recognition particle protein, putative	7357.77	7470.23	8228.6	6624.87	8189.39	5532.21	7193.3	6251.18	4970.34	6942.1	7306.46	6123.55
0.000358464	1.13878	m.13453	m.13453	type:complete c35800.graph_c0:1381-704(-) NR_ID: XP_022242365.1 E-value: 2.3e-57 Identity: 429/495(86) Score: 590 Annotation: polyadenylate-binding protein 2-like	7617.46	8249.38	8275.14	6449.75	3873.12	4921.61	17770	36164	2923.49	4474.48	3584.5	6170.71
0.000633913	1.12933	m.13474	m.13474	type:5prime_partial c35810.graph_c0:3-722(+) NR_ID: XP_003743482.1 E-value: 5.6e-62 Identity: 435/528(82) Score: 630 Annotation: PREDICTED: TPPP family protein CG45057	8622.42	7607.55	8704.1	16453.4	19330.9	21612.7	23613.4	9177.48	22791.4	12153.9	10238.9	10427.3
0.00124085	1.11286	m.13480	m.13480	type:complete c35821.graph_c0:190-1305(+) NR_ID: XP_002407062.1 E-value: 1.1e-160 Identity: 933/1113(83) Score: 1483 Annotation: C-3 sterol dehydrogenase/3-beta-hydroxysteroid dehydrogenase, putative	6546.7	6421.21	6134.78	1053.23	10437.2	12339.7	39227.8	23591.8	12184	5818.61	5789.25	5064.59
0.000608972	1.13013	m.13503	m.13503	type:complete c35835.graph_c0:185-913(+) NR_ID: XP_002435676.1 E-value: 7.6e-99 Identity: 627/705(88) Score: 948 Annotation: secreted protein, putative	25069.7	28562.2	28100.9	32129.3	39456.9	44636.2	35372	42947.5	49109	11799.5	11346.3	11946
0.000397056	1.13737	m.13518	m.13518	type:complete c35844.graph_c0:207-1427(+) NR_ID: XP_013784774.1 E-value: 4.4e-176 Identity: 1077/1218(88) Score: 1616 Annotation: WD repeat and FYVE domain-containing protein 2-like isoform X1	6530.11	8326.16	7171.23	5205.39	20425.5	11668.3	15899.2	13743.3	12872.2	9239.3	8414.29	8945.75
1.86e-09	1.18533	m.13523	m.13523	type:complete c35845.graph_c0:193-993(+) NR_ID: DAA34112.1 E-value: 6.6e-96 Identity: 612/675(90) Score: 923 Annotation: TPA_exp: glycoprotein gC1qBP	28326.1	28070.5	27975.8	60868.6	77208.8	96212.1	83961.6	104455	92224	84234.1	74096.5	88815.9
2.86e-06	1.16549	m.13535	m.13535	type:complete c35862.graph_c0:880-512(-) NR_ID: AAO92284.1 E-value: 6.7e-11 Identity: 123/129(95) Score: 187 Annotation: putative beta thymosin	97667.4	88682.8	86869.4	249603	250641	278208	86935.8	102516	92400.6	23119.2	21721.8	26903.8
1.97e-13	1.20511	m.13548	m.13548	type:complete c35875.graph_c0:800-180(-) NR_ID: XP_002435215.1 E-value: 1.1e-53 Identity: 423/615(68) Score: 558 Annotation: secreted protein, putative	112700	111764	120433	153236	156156	186302	170325	115046	148245	406653	422041	355413
0.0217338	0.987876	m.13561	m.13561	type:complete c35890.graph_c0:163-702(+) NR_ID: XP_002415566.1 E-value: 3.8e-55 Identity: 420/549(76) Score: 570 Annotation: conserved hypothetical protein	28762.2	26832	33610.2	Filtered	Filtered	14446.4	10496	Filtered	8276.72	22793.3	21845.4	21830.9
0.00589929	1.06739	m.13584	m.13584	type:5prime_partial c35910.graph_c0:3-704(+) NR_ID: XP_002415077.1 E-value: 1.1e-70 Identity: 468/570(82) Score: 705 Annotation: NADH dehydrogenase, putative	Filtered	Filtered	Filtered	Filtered	Filtered	14540	Filtered	19247.8	13115	Filtered	Filtered	Filtered
0.000505819	1.13354	m.13595	m.13595	type:complete c35914.graph_c0:658-203(-) NR_ID: XP_013788755.1 E-value: 8.5e-48 Identity: 336/384(87) Score: 506 Annotation: signal recognition particle 19 kDa protein-like	13371.2	15333.8	13053.3	14017.7	20766.3	17934	13899	15159.7	11097.4	7885.58	6882.95	6853.64
0.0129729	1.02098	m.13608	m.13608	type:5prime_partial c35921.graph_c0:870-424(-) NR_ID: XP_002435711.1 E-value: 9.3e-31 Identity: 243/324(75) Score: 359 Annotation: cytochrome C oxidase, subunit VIa/COX13, putative	Filtered	Filtered	Filtered	638.086	10888.3	Filtered	Filtered	Filtered	Filtered	Filtered	Filtered	Filtered
3.3e-14	1.20844	m.13624	m.13624	type:complete c35931.graph_c0:1896-319(-) NR_ID: XP_002406283.1 E-value: 6.8e-193 Identity: 1146/1332(86) Score: 1762 Annotation: conserved hypothetical protein	36317.2	39637.3	37026.2	33533.4	39447	37989.1	37425.2	29093.1	27677.2	54692.1	57271.2	55613.1
2.8e-09	1.18432	m.13639	m.13639	type:5prime_partial c35943.graph_c0:1-1920(+) NR_ID: XP_023224822.1 E-value: 2.0e-263 Identity: 1506/1806(83) Score: 2371 Annotation: actin-interacting protein 1-like	45335.6	44833.6	43474.3	28717.1	35537.4	38916.7	34909.4	25376.9	24991.4	69198.2	73973.7	65026.1
0.00808693	1.05295	m.13678	m.13678	type:complete c35975.graph_c0:217-570(+) NR_ID: XP_013779653.1 E-value: 1.7e-40 Identity: 303/345(87) Score: 442 Annotation: NADH dehydrogenase	Filtered	Filtered	Filtered	16498.5	17492.7	18641.6	6336.66	3839.89	6327.75	Filtered	Filtered	Filtered
0.00108832	1.11659	m.13723	m.13723	type:complete c35998.graph_c0:785-255(-) NR_ID: XP_002412047.1 E-value: 2.6e-88 Identity: 513/528(97) Score: 856 Annotation: TATA box binding protein (TBP)-associated factor	7180.72	7749.61	9538.69	10922.3	Filtered	11718.4	Filtered	Filtered	11711.7	7020.9	6562.42	5396.16
1.24e-05	1.16038	m.13730	m.13730	type:5prime_partial c36002.graph_c0:1-495(+) NR_ID: ACF35546.1 E-value: 2.3e-62 Identity: 402/480(83) Score: 632 Annotation: putative ML-domain containing protein, partial	18698.7	30064.4	36935.2	20262.4	22034.6	9040.4	102278	104072	86689.8	Filtered	Filtered	Filtered
2.11e-08	1.17922	m.13731	m.13731	type:complete c36003.graph_c0:1671-37(-) NR_ID: XP_002412597.1 E-value: 4.3e-251 Identity: 1524/1635(93) Score: 2264 Annotation: chaperonin complex component, TCP-1 theta subunit, putative	36608.7	35109.5	36376.1	22821.5	26438.7	25253	34762.2	27627.7	29726.7	21113.2	21401.1	21840
0.000437953	1.1359	m.13755	m.13755	type:complete c36018.graph_c0:119-1045(+) NR_ID: XP_002410207.1 E-value: 1.5e-112 Identity: 744/918(81) Score: 1067 Annotation: dihydrodipicolinate synthase, putative	58427.2	53546.1	56905.9	31761.9	30211.3	36118	19892.7	18406.5	15291.1	20009.1	21696.5	23174.3
0.00413068	1.07894	m.13779	m.13779	type:5prime_partial c36035.graph_c0:2-439(+) NR_ID: XP_002405270.1 E-value: 4.9e-53 Identity: 312/315(99) Score: 551 Annotation: RNA polymerase II transcription elongation factor, putative	6355.46	10660.5	5002.62	14903.6	38746.1	3963.89	17941.1	11361.5	6803.95	Filtered	Filtered	Filtered
0.000294517	1.1412	m.13783	m.13783	type:internal c36043.graph_c0:1-732(+) NR_ID: XP_023212455.1 E-value: 6.5e-98 Identity: 597/732(81) Score: 940 Annotation: twitchin-like	21774.6	23658.8	24851	55925.4	54376	64561.9	68316.4	63954.1	69303.1	18618.9	24069.5	14688.3
0.00402819	1.07963	m.13816	m.13816	type:complete c36054.graph_c0:2232-1375(-) NR_ID: XP_002401002.1 E-value: 2.7e-148 Identity: 828/855(96) Score: 1375 Annotation: COPII vesicle protein, putative	7176.99	5544.05	5689.45	8764.59	7466.87	3900.11	8964.08	6460.12	4075.96	3846.87	2332.18	3074.56
0.0058919	1.06743	m.13826	m.13826	type:5prime_partial c36058.graph_c0:2-1291(+) NR_ID: XP_022336683.1 E-value: 2.6e-81 Identity: 732/1278(57) Score: 799 Annotation: neprilysin-like	3415.21	2085.39	3283.57	9536.24	Filtered	12843.2	8782.39	12359.5	45241.6	5142.39	Filtered	11350.8
0.00115038	1.11504	m.13844	m.13844	type:5prime_partial c36071.graph_c0:1377-199(-) NR_ID: XP_002414866.1 E-value: 1.5e-80 Identity: 621/897(69) Score: 792 Annotation: suppressor of G2 allele of skp1, putative	9816.73	12125.6	10647.9	6367.29	5245.19	3859.23	17453.7	18636.5	16726.5	4631.85	3674.62	3502.46
4.58e-05	1.15468	m.13850	m.13850	type:complete c36075.graph_c0:49-813(+) NR_ID: XP_002412689.1 E-value: 8.5e-125 Identity: 729/762(95) Score: 1172 Annotation: electron transfer flavoprotein, beta subunit, putative	30255.4	29867.1	26934.4	59191.7	60927.8	53246.6	59553.5	48329.1	58371	32573	36987.2	29015.5
0.0159564	1.00571	m.13868;m.13869	m.13868;m.13869	type:complete c36090.graph_c0:829-1215(+) NR_ID: XP_002410682.1 E-value: 2.3e-30 Identity: 279/378(73) Score: 355 Annotation: conserved hypothetical protein; type:complete c36090.graph_c0:489-103(-) NR_ID: XP_002410682.1 E-value: 2.3e-30 Identity: 279/378(73) Score: 355 Annotation: conserved hypothetical protein	Filtered	Filtered	Filtered	6312.56	Filtered	Filtered	Filtered	Filtered	Filtered	Filtered	Filtered	Filtered
1.3e-08	1.18047	m.13875	m.13875	type:complete c36094.graph_c0:127-792(+) NR_ID: XP_002414923.1 E-value: 1.1e-123 Identity: 648/663(97) Score: 1162 Annotation: GTP-binding nuclear protein RAN1, putative	48422	56467.5	57349	29811.5	34964	41234.8	70670.9	49746.1	40123.9	20753.2	22014.4	20368.3
0.0524996	0.949474	m.13879	m.13879	type:complete c36095.graph_c0:1527-46(-) NR_ID: XP_002414190.1 E-value: 5.9e-82 Identity: 744/1272(58) Score: 805 Annotation: conserved hypothetical protein	Filtered	Filtered	Filtered	Filtered	Filtered	Filtered	Filtered	Filtered	4057.82	Filtered	Filtered	Filtered
5.16e-05	1.15407	m.13889	m.13889	type:complete c36101.graph_c0:782-54(-) NR_ID: XP_012265686.1 E-value: 1.3e-95 Identity: 594/663(89) Score: 920 Annotation: proteasome subunit beta type-6	27391	30278.2	34533.5	17418.9	24743.3	13329.5	30351.5	19880.1	13135.7	30101.2	24256.8	26442.5
6.61e-11	1.19315	m.13907	m.13907	type:complete c36113.graph_c0:131-1093(+) NR_ID: ABW16870.1 E-value: 1.9e-150 Identity: 960/960(100) Score: 1394 Annotation: ribosomal protein P0	30563.9	33983.9	28922.3	28992.8	72487.2	40042.1	150074	27867.2	30142.1	37470.9	33990.2	33344.1
0.000563709	1.1316	m.13920	m.13920	type:complete c36125.graph_c0:116-982(+) NR_ID: PRD29126.1 E-value: 7.4e-117 Identity: 681/735(92) Score: 1104 Annotation: Ddx39b	14349.9	9585.33	12155.8	14733.2	38500.7	21471.3	64970	27565.3	8556.29	5999.75	10483.5	10944.1
0.00077926	1.12492	m.13921	m.13921	type:complete c36125.graph_c0:2127-2672(+) NR_ID: XP_023228211.1 E-value: 5.2e-92 Identity: 537/543(98) Score: 888 Annotation: spliceosome RNA helicase Ddx39b	82629.3	57334.1	48035.4	183200	173823	213852	174562	52965.1	154235	41396.8	37430.4	11697.9
3.24e-17	1.22022	m.13956	m.13956	type:complete c36158.graph_c0:199-2145(+) NR_ID: AIS39468.1 E-value: 0.0e+00 Identity: 1944/1944(100) Score: 3084 Annotation: heat shock 70 kDa protein	91760.9	94886.3	94977.9	120674	127076	143315	116511	108170	137867	117362	110617	111527
0.00106901	1.11708	m.13959	m.13959	type:5prime_partial c36159.graph_c0:1-633(+) NR_ID: XP_002400316.1 E-value: 1.2e-89 Identity: 549/564(97) Score: 868 Annotation: ribosomal protein L18, putative	21976.6	17829.3	16584.7	7953.49	47577.3	23618.7	29295.6	75936.2	17031.1	16658.3	20508.2	13973.3
0.00671231	1.06204	m.13970	m.13970	type:5prime_partial c36164.graph_c0:1299-31(-) NR_ID: XP_002400559.1 E-value: 2.0e-139 Identity: 927/1014(91) Score: 1300 Annotation: xpa-binding protein, putative	2814.16	2418.75	3374.67	Filtered	Filtered	Filtered	Filtered	Filtered	Filtered	2706.93	3687.59	3020.17
9.07e-11	1.19244	m.13993	m.13993	type:complete c36175.graph_c0:118-1920(+) NR_ID: XP_002416459.1 E-value: 2.0e-63 Identity: 492/522(94) Score: 646 Annotation: RNA binding protein, putative	42305.6	39888.2	44890	36170.6	39948.1	49606.3	24830.6	38223.8	30741.1	42596.9	26972.7	28532.6
2.07e-06	1.16652	m.14005	m.14005	type:5prime_partial c36177.graph_c0:590-57(-) NR_ID: XP_002411125.1 E-value: 6.4e-87 Identity: 507/531(95) Score: 844 Annotation: ribosomal protein L18A, putative	45352.1	50774.9	49534.6	33824	65987.1	45980.8	41760.9	38766.2	30519.3	53924.2	57009.3	54610.5
0.00161389	1.10474	m.14007	m.14007	type:complete c36180.graph_c0:200-1069(+) NR_ID: XP_002416505.1 E-value: 2.9e-113 Identity: 729/864(84) Score: 1073 Annotation: exosomal 3&apos;-5&apos; exoribonuclease complex, subunit Rrp42, putative	9794.58	12229.3	9339.41	8807.15	Filtered	844731	9172.64	13864.7	4443.19	5142.76	6502.06	6494.04
1.13e-07	1.17482	m.14013	m.14013	type:complete c36188.graph_c0:1978-1532(-) NR_ID: AIT40205.1 E-value: 1.7e-72 Identity: 408/411(99) Score: 719 Annotation: Ubiquitin-conjugating enzyme E2	45966.1	50551.9	44190.6	22681.3	27672.6	44713.7	54659.9	51557	55782.9	25888	25176.7	24170.1
7.32e-10	1.18759	m.14022	m.14022	type:complete c36197.graph_c0:462-1478(+) NR_ID: XP_002434662.1 E-value: 1.9e-164 Identity: 942/999(94) Score: 1515 Annotation: fructose-1,6-bisphosphatase, putative	64388.2	67210.1	67828.1	42126.4	47814.2	37773.2	44023.8	35161.1	32642.2	55178.6	55824.4	54920.8
0.00109833	1.11634	m.14043	m.14043	type:complete c36216.graph_c0:152-955(+) NR_ID: XP_002401731.1 E-value: 2.8e-118 Identity: 630/642(98) Score: 1116 Annotation: ubiquitin protein ligase, putative	16745.3	18210.7	15904.5	15385.4	11887.3	7232.7	15949.3	15067.5	14490.8	14842.9	13555.3	14898.8
0.000667035	1.12829	m.14070	m.14070	type:complete c36228.graph_c0:617-114(-) NR_ID: XP_023232429.1 E-value: 1.8e-78 Identity: 456/501(91) Score: 771 Annotation: peptidyl-prolyl cis-trans isomerase-like 1	15176.2	16929.3	16580.7	27107.6	35473.3	30402.3	23130.6	43730	25625	11127.5	9830.49	10371.7
0.000542332	1.13231	m.14079	m.14079	type:complete c36233.graph_c0:350-1009(+) NR_ID: XP_002435996.1 E-value: 1.3e-52 Identity: 438/651(67) Score: 549 Annotation: sulfotransferase, putative	39854.5	41266.6	43443.4	27222.5	25392.4	41619.8	28258.6	28023.5	58555.7	2626.17	2716.02	4726.62
3.43e-05	1.15608	m.14081	m.14081	type:3prime_partial c36235.graph_c0:231-692(+) NR_ID: XP_002409748.1 E-value: 2.1e-62 Identity: 417/462(90) Score: 632 Annotation: heat shock protein 20.5, putative	93170.7	92943.6	94674.2	59164.1	49788.4	50487.1	116930	83027.6	97715.4	41866.1	40752.4	45235.9
1.09e-22	1.23849	m.14110	m.14110	type:complete c36253.graph_c0:573-115(-) NR_ID: XP_002416191.1 E-value: 1.4e-69 Identity: 420/456(92) Score: 694 Annotation: nucleoside diphosphate kinase, putative	91609.6	94831.5	111859	123729	128952	99121.7	110117	126993	120414	67977.3	71704.4	72476.2
1.51e-07	1.17404	m.14111	m.14111	type:complete c36254.graph_c0:181-927(+) NR_ID: 3TH6_A E-value: 8.3e-117 Identity: 669/738(90) Score: 1103 Annotation: Chain A, Crystal Structure Of Triosephosphate Isomerase From Rhipicephalus (Boophilus) Microplus. &gt;3TH6_B Chain B, Crystal Structure Of Triosephosphate Isomerase From Rhipicephalus (Boophilus) Microplus. &gt;ABK76308.1 triosephosphate isomerase	51921.3	55964.9	53230.6	30097.1	29133.5	36373.4	39080.7	36768.9	44222.9	53928.2	52389.1	46655.9
0.00614209	1.0658	m.14115	m.14115	type:5prime_partial c36259.graph_c0:2128-593(-) NR_ID: XP_013774340.1 E-value: 4.6e-138 Identity: 936/1275(73) Score: 1289 Annotation: carboxypeptidase E-like	6709.38	5755.61	5969.61	12542.1	11587.2	9580.7	6496.9	11039.4	12096.4	13158	11810.9	11500.3
4.5e-07	1.17103	m.14119	m.14119	type:complete c36262.graph_c0:37-522(+) NR_ID: XP_002403588.1 E-value: 6.2e-81 Identity: 471/483(97) Score: 792 Annotation: ribosomal protein L21, putative	25793.7	8497.16	28719.1	16119.4	43394.2	50792	Filtered	Filtered	16331.6	20182.5	27516.4	29034.2
4.05e-07	1.17133	m.14128	m.14128	type:complete c36266.graph_c0:871-407(-) NR_ID: AAY86487.1 E-value: 1.8e-53 Identity: 315/327(96) Score: 555 Annotation: cytochrome C (mitochondrion)	20597.5	18923.1	17564.5	47785.5	76201.5	57480.8	86302.5	103018	73493	16623.4	16996	17396.9
0.000721563	1.12663	m.14130	m.14130	type:complete c36267.graph_c0:1122-163(-) NR_ID: XP_013790408.1 E-value: 5.4e-52 Identity: 477/846(56) Score: 545 Annotation: embryonic stem cell-specific 5-hydroxymethylcytosine-binding protein-like	22582.7	4403.26	5770.42	4292.32	Filtered	4373.69	4011.75	3803.59	Filtered	8128.76	7483.03	9728.99
0.00665005	1.06245	m.14134	m.14134	type:internal c36268.graph_c0:3279-1(-) NR_ID: XP_002405222.1 E-value: 8.9e-54 Identity: 381/426(89) Score: 565 Annotation: microtubule-associated protein 1S, putative	1256.39	1398.64	1544.4	5985.42	19221.1	12936.1	9266.62	5852.37	4303.18	4843.88	4819.5	7650.99
0.00718896	1.05887	m.14142	m.14142	type:3prime_partial c36270.graph_c0:71-1906(+) NR_ID: XP_002415082.1 E-value: 5.8e-95 Identity: 915/1506(60) Score: 918 Annotation: ccar1, putative	624.585	Filtered	193.961	Filtered	Filtered	2079.01	3162.19	6389.87	3406.93	1160.39	Filtered	Filtered
9.42e-05	1.15066	m.14147	m.14147	type:complete c36271.graph_c1:6065-2382(-) NR_ID: XP_002400195.1 E-value: 0.0e+00 Identity: 2979/3588(83) Score: 4781 Annotation: Contactin-5, putative	12697.3	12032.8	13461	22517.7	23604.6	21617.1	22539.9	23178.2	22070.7	12649.3	14519.6	13693.4
0.000363168	1.13861	m.14158	m.14158	type:complete c36272.graph_c0:126-533(+) NR_ID: XP_002434359.1 E-value: 2.9e-47 Identity: 339/393(86) Score: 501 Annotation: clathrin heavy chain, putative	10272.3	8181.99	8492.76	8078.37	19429.2	12522.5	60772.3	8538.57	5367.79	2286.56	2690.16	4407.21
0.00142495	1.10866	m.14166	m.14166	type:complete c36280.graph_c0:2272-1421(-) NR_ID: XP_002411991.1 E-value: 4.0e-91 Identity: 624/849(73) Score: 882 Annotation: IG-like C2-type domain-containing protein, putative	5539.59	2662.5	3877.56	18362.2	8216.91	14600.9	30293.4	24928.3	25125.7	14902.9	17747	15020.2
0.0011089	1.11607	m.14172	m.14172	type:complete c36282.graph_c0:584-210(-) NR_ID: XP_002402622.1 E-value: 8.8e-59 Identity: 372/372(100) Score: 600 Annotation: histone 2A	13984.8	8992.19	5752.37	8299.12	11962067	Filtered	29346.4	2.82046e+06	Filtered	7417.42	5089.48	5748.02
0.00148982	1.10727	m.14178	m.14178	type:5prime_partial c36284.graph_c0:666-22(-) NR_ID: XP_002409189.1 E-value: 9.5e-77 Identity: 498/564(88) Score: 757 Annotation: adenylate kinase isoenzyme, putative	17524.1	17213.5	18845	12277.9	19380	10191	26208.8	16979.9	16535.5	11401.4	12212.6	7239.02
0.000673062	1.1281	m.14185	m.14185	type:complete c36288.graph_c0:2575-506(-) NR_ID: APO36713.1 E-value: 0.0e+00 Identity: 1854/1965(94) Score: 3020 Annotation: heat shock protein 70-2393	9890.82	10373.8	9887.47	15416.6	21071.2	18992.6	13871.7	19444.8	26394.9	13626.3	12233	12472.9
0.000575336	1.13122	m.14206	m.14206	type:complete c36301.graph_c0:139-1356(+) NR_ID: XP_023229000.1 E-value: 7.7e-128 Identity: 885/1194(74) Score: 1200 Annotation: endoplasmic reticulum resident protein 44-like	9070.42	12217.6	9648.1	23758.5	14255.8	28949.5	18110	20958.9	20464.7	6766.36	6491.38	5813.56
0.00486146	1.07411	m.14240	m.14240	type:internal c36316.graph_c0:983-3(-) NR_ID: XP_015794482.1 E-value: 4.7e-75 Identity: 447/474(94) Score: 744 Annotation: high mobility group protein DSP1 isoform X1	12119.6	10745.6	10162.7	10184.1	Filtered	4069.83	2685.06	20616.6	2495.15	16864.6	13743.1	15370.8
7.08e-26	1.24785	m.14255	m.14255	type:complete c36324.graph_c0:1225-899(-) NR_ID: XP_002399778.1 E-value: 3.6e-24 Identity: 237/318(74) Score: 301 Annotation: cuticular protein, putative	51383.3	50176.5	51881.8	160951	165911	161410	78150.7	71061	170328	64802.5	68815	59142.6
0.000284185	1.1416	m.14310;m.14314	m.14310;m.14314	type:complete c36359.graph_c0:131-1063(+) NR_ID: XP_013775218.1 E-value: 4.2e-49 Identity: 537/828(64) Score: 520 Annotation: eukaryotic translation initiation factor 4H-like; type:complete c36359.graph_c1:1577-645(-) NR_ID: XP_013775218.1 E-value: 4.2e-49 Identity: 537/828(64) Score: 520 Annotation: eukaryotic translation initiation factor 4H-like	24826.3	24149.9	24848.4	27261.4	10827.1	21421.1	22263.3	30660.5	25276.7	18488.2	17790.4	15233.4
0.0100472	1.04033	m.14326	m.14326	type:internal c36365.graph_c0:3-689(+) NR_ID: XP_002405888.1 E-value: 1.3e-44 Identity: 348/432(80) Score: 480 Annotation: regulator of chromosome condensation, putative	25433.5	12978.7	25163.8	16383	5689.74	16332.2	Filtered	Filtered	1954.85	38531.9	35639.8	41645.8
0.0202593	0.991824	m.14328	m.14328	type:internal c36367.graph_c0:2-1213(+) NR_ID: XP_002413477.1 E-value: 2.3e-108 Identity: 792/1206(65) Score: 1032 Annotation: nuclear pore complex protein Nup88, putative	Filtered	Filtered	Filtered	Filtered	6598.31	12637.4	Filtered	5572.18	5070.02	3823.85	Filtered	Filtered
0.0056181	1.06922	m.14349	m.14349	type:5prime_partial c36378.graph_c0:999-349(-) NR_ID: DAA34500.1 E-value: 2.6e-82 Identity: 504/531(94) Score: 805 Annotation: TPA_inf: glutamate transporter EAAC1-interacting protein GTRAP3-18	17898.4	9246.87	20928.6	13923.8	Filtered	13594.9	Filtered	Filtered	9882.57	10568.4	7671.6	11483.4
0.000159163	1.147	m.14367	m.14367	type:3prime_partial c36384.graph_c0:254-580(+) NR_ID: ADY39534.1 E-value: 6.8e-39 Identity: 273/327(83) Score: 428 Annotation: putative muscular protein, partial	39268.4	40638.8	37386.2	53362.8	50217	52305.3	50624.9	43304.6	41133.7	8490.7	10946.6	10478
0.000541335	1.13234	m.14374	m.14374	type:5prime_partial c36387.graph_c0:603-133(-) NR_ID: XP_002408139.1 E-value: 9.1e-29 Identity: 282/438(64) Score: 342 Annotation: 15-hydroxyprostaglandin dehydrogenase, putative	14562.9	15832.7	14924.2	2258.96	5540.37	3276.92	3392.75	5697.04	5158.73	5696.45	5503.24	3272.29
0.000520676	1.13304	m.14394	m.14394	type:complete c36396.graph_c0:121-528(+) NR_ID: AAY66965.1 E-value: 8.7e-52 Identity: 366/405(90) Score: 540 Annotation: 40S ribosomal protein S30	143513	133761	131969	154869	8589.96	190053	209304	47213.7	169348	146986	130500	134812
7.59e-08	1.17588	m.14402	m.14402	type:complete c36399.graph_c0:1676-507(-) NR_ID: AAY42205.1 E-value: 5.5e-107 Identity: 624/633(98) Score: 1020 Annotation: troponin T	25361.7	25362	23805.5	37413.5	54625.5	42396.9	82058.3	66128.6	83244.2	21676.1	23032.2	22944.9
1.88e-15	1.21351	m.14406	m.14406	type:complete c36400.graph_c0:1223-201(-) NR_ID: XP_002402153.1 E-value: 1.0e-170 Identity: 978/1020(95) Score: 1569 Annotation: malate dehydrogenase, putative	43961.2	46205.7	47370.6	73824.5	119728	74029.1	127703	115436	86311.9	40876.1	36530.9	30040.9
0.00100979	1.1186	m.14417	m.14417	type:complete c36409.graph_c0:191-835(+) NR_ID: XP_002434671.1 E-value: 3.2e-85 Identity: 513/591(86) Score: 830 Annotation: conserved hypothetical protein	43853	43596	44236.6	42206.4	65680.6	37986.2	48554.2	26128.2	23930.5	42849.1	34853.4	37548.5
0.00102653	1.11816	m.14426	m.14426	type:complete c36418.graph_c0:4059-2914(-) NR_ID: XP_002407929.1 E-value: 1.2e-218 Identity: 1134/1143(99) Score: 1983 Annotation: mitogen-activated protein kinase, putative	13980.2	13422	13902.5	8121.01	14436.9	5059.58	8882.64	9852.54	11012.6	9316.06	8981.62	9439.71
0.00119122	1.11405	m.14438	m.14438	type:5prime_partial c36429.graph_c0:1512-322(-) NR_ID: XP_002413429.1 E-value: 8.4e-204 Identity: 1074/1149(93) Score: 1855 Annotation: methionine aminopeptidase, putative	20557	19746.4	20378.8	10658.5	8329.51	10559.7	9068.49	4819.04	9323.89	7611.96	6627.16	6902.17
0.000381799	1.13792	m.14454	m.14454	type:5prime_partial c36441.graph_c0:2-433(+) NR_ID: XP_022254608.1 E-value: 7.5e-46 Identity: 342/429(79) Score: 489 Annotation: LOW QUALITY PROTEIN: neurexin-4-like	7382.43	6178.9	6377.63	16732.3	28196.5	12196.9	27600.5	22083.6	28086.6	12017.7	6722.1	10304.9
6.69e-07	1.1699	m.14463	m.14463	type:5prime_partial c36444.graph_c1:755-111(-) NR_ID: XP_023343107.1 E-value: 1.1e-77 Identity: 453/489(92) Score: 765 Annotation: peptidyl-prolyl cis-trans isomerase	38737.1	42640.5	40119	55191.8	64018	56944.4	59075.8	41269.2	37378.1	39174.9	40841.8	31044.4
0.000563353	1.13161	m.14464	m.14464	type:complete c36446.graph_c0:235-1437(+) NR_ID: XP_002413667.1 E-value: 2.9e-156 Identity: 981/1080(90) Score: 1445 Annotation: molecular chaperone, putative	9065.31	6577.7	9054.15	13676.8	8241.13	9019.37	20122.3	12854.9	14634	9607.46	5798.91	8368.1
0.00226201	1.0947	m.14468	m.14468	type:5prime_partial c36448.graph_c0:3-1022(+) NR_ID: XP_002406338.1 E-value: 2.5e-124 Identity: 807/1071(75) Score: 1169 Annotation: autophagy protein, putative	18325.1	18534.1	20598.9	23190.9	28999.3	34742.7	22251.2	14076.9	17143.4	27603.8	26067.3	27315.2
0.00218427	1.09566	m.14472	m.14472	type:3prime_partial c36448.graph_c1:287-1324(+) NR_ID: XP_002406338.1 E-value: 5.8e-92 Identity: 684/1044(65) Score: 890 Annotation: autophagy protein, putative	6600.05	6521.86	6356.09	15360.8	2949.87	13544.3	7565.92	12614.4	7146.09	5618.81	9235.36	6461.72
0.00550528	1.06995	m.14474	m.14474	type:3prime_partial c36449.graph_c0:458-3(-) NR_ID: XP_013782524.1 E-value: 5.0e-40 Identity: 345/456(75) Score: 439 Annotation: aldehyde dehydrogenase, dimeric NADP-preferring-like isoform X4	Filtered	Filtered	Filtered	13163.3	6348.07	15479.9	8235.58	10602.6	6773.54	Filtered	Filtered	Filtered
4.14e-05	1.15518	m.14476	m.14476	type:complete c36450.graph_c0:1277-417(-) NR_ID: XP_013788144.1 E-value: 2.7e-103 Identity: 711/900(79) Score: 987 Annotation: transcription elongation factor S-II-like	15510.9	14360.2	15607.3	9595.82	11615.9	14384.4	10628.1	13817.2	14125.1	8707.12	9235.06	10865.7
0.00305278	1.08689	m.14485	m.14485	type:5prime_partial c36460.graph_c0:2-1852(+) NR_ID: XP_022523784.1 E-value: 2.3e-75 Identity: 948/1851(51) Score: 749 Annotation: tubulin-specific chaperone D	7153.3	7871.49	8210.5	3763.62	13855.6	7334.69	9743.69	7684.31	4885.68	4031.91	4391.9	4576.56
4.18e-06	1.16425	m.14521	m.14521	type:complete c36478.graph_c0:338-2350(+) NR_ID: ABO61883.1 E-value: 0.0e+00 Identity: 1779/1878(94) Score: 3047 Annotation: phosphoenolpyruvate carboxykinase	21074.5	19132.5	19701.1	34275.1	42708.2	39517.7	19591.9	24789	20839.7	23551.7	23699	21977.4
0.00123002	1.11312	m.14548	m.14548	type:5prime_partial c36492.graph_c0:2047-1238(-) NR_ID: XP_002411198.1 E-value: 2.6e-92 Identity: 585/675(86) Score: 892 Annotation: adenylate kinase, putative	10197.2	10279.1	11195.9	11661.6	5235.68	10695.1	6249.55	5595.95	12218.6	1948.95	3323.94	2404.25
0.00779176	1.05488	m.14557	m.14557	type:complete c36499.graph_c0:107-1189(+) NR_ID: XP_015912468.1 E-value: 2.0e-172 Identity: 996/1098(90) Score: 1584 Annotation: calcium/calmodulin-dependent protein kinase type 1-like	6436.38	2427.17	2766.72	4404.9	Filtered	Filtered	6456.93	5230.78	6288.89	4835.75	3986.97	4326.04
0.0141768	1.0139	m.14571	m.14571	type:complete c36507.graph_c0:246-1328(+) NR_ID: XP_023220867.1 E-value: 1.6e-60 Identity: 639/1080(59) Score: 619 Annotation: immunoglobulin-binding protein 1-like	2536.23	2288.74	2117.89	Filtered	Filtered	Filtered	Filtered	Filtered	1921.02	2374.22	Filtered	2247.26
2.17e-05	1.15811	m.14583	m.14583	type:5prime_partial c36518.graph_c0:1343-225(-) NR_ID: XP_002402717.1 E-value: 4.4e-98 Identity: 657/951(69) Score: 943 Annotation: secreted protein, putative	87247	91418.1	88321.5	103054	95378.1	99083.6	126303	79703.1	75527.2	82395.6	84023.6	88326.7
0.00565708	1.06896	m.14601	m.14601	type:complete c36525.graph_c0:186-1724(+) NR_ID: XP_023231466.1 E-value: 3.4e-80 Identity: 1116/1554(71) Score: 790 Annotation: importin subunit alpha-5-like	5060.41	5206.78	5498.94	2493.8	Filtered	Filtered	Filtered	Filtered	Filtered	2473.01	2742.08	2677.49
0.00145236	1.10807	m.14606	m.14606	type:5prime_partial c36529.graph_c0:2-706(+) NR_ID: KFM57107.1 E-value: 5.3e-65 Identity: 531/693(76) Score: 656 Annotation: Sperm-associated antigen 7-like protein, partial	12125.5	11820	9649.34	3924.37	12866.4	14142.5	10317	17368.3	6673.89	2868.49	2651.14	2914.26
0.000268131	1.14224	m.14608	m.14608	type:complete c36531.graph_c0:282-971(+) NR_ID: DAA34623.1 E-value: 2.7e-98 Identity: 618/690(89) Score: 943 Annotation: TPA_inf: tetraspanin	11606.4	11833.3	11763.8	6803.11	7210.57	9463.32	6363.51	8478.12	5191.83	15303.3	14023.2	15607.8
3.16e-05	1.15645	m.14636	m.14636	type:3prime_partial c36543.graph_c0:107-3925(+) NR_ID: XP_002401568.1 E-value: 1.4e-58 Identity: 771/1506(51) Score: 607 Annotation: conserved hypothetical protein	21154	18591.2	18862.7	11355.9	15070.5	12502	9256.3	15692.8	14852.5	16931.4	16454.8	18230.1
0.00130055	1.11146	m.14642	m.14642	type:complete c36544.graph_c0:892-290(-) NR_ID: XP_023234078.1 E-value: 2.7e-89 Identity: 558/603(92) Score: 865 Annotation: ras-related protein Rab-10-like	11352.6	11844.9	10265.5	12426	28744.7	14301.6	24976.9	7632.48	11962.9	7125.48	10643.8	7453.17
0.000207431	1.14477	m.14653	m.14653	type:5prime_partial c36551.graph_c0:3-479(+) NR_ID: OQR79252.1 E-value: 2.8e-25 Identity: 264/405(65) Score: 312 Annotation: hypothetical protein BIW11_05867	49165.5	44536.8	48311.4	35287.9	17382.7	23998.4	94801.9	73900.1	62833.1	6344.93	6791.04	5854.16
4.77e-08	1.1771	m.14663	m.14663	type:5prime_partial c36556.graph_c0:3-1505(+) NR_ID: BAE53722.1 E-value: 8.0e-228 Identity: 1173/1173(100) Score: 2063 Annotation: aspartic protease	68808.5	68057.2	68237.9	58275	84637.4	65942.2	87127	79556.2	58115.4	82605.6	76291.7	90807.1
0.000659818	1.12852	m.14671	m.14671	type:complete c36563.graph_c0:113-754(+) NR_ID: DAA34697.1 E-value: 2.1e-52 Identity: 354/492(71) Score: 547 Annotation: TPA_inf: putative thyropin precursor	29209.3	21698.2	18430.6	20539.2	12638.3	10976.9	9413.62	2380.89	Filtered	4461.38	6140.34	4305.48
0.00161751	1.10467	m.14707	m.14707	type:5prime_partial c36597.graph_c0:612-124(-) NR_ID: AIX97454.1 E-value: 6.4e-25 Identity: 255/405(62) Score: 309 Annotation: cystatin-3	10998.4	6191.38	6023.95	11928.6	11338.8	10294.1	5418.01	6243.29	8046.03	Filtered	1563.48	Filtered
7.27e-05	1.15221	m.14732	m.14732	type:5prime_partial c36606.graph_c0:3-842(+) NR_ID: XP_005997562.1 E-value: 2.8e-68 Identity: 498/669(74) Score: 685 Annotation: PREDICTED: ubiquitin carboxyl-terminal hydrolase isozyme L3 isoform X1	39235.8	42700.5	25000.2	53992.6	95154.5	53136.1	8169.81	31750.1	37965.4	8362.68	9512.53	4754.51
0.00168473	1.10339	m.14746	m.14746	type:5prime_partial c36613.graph_c0:3166-2411(-) NR_ID: XP_002402589.1 E-value: 4.5e-54 Identity: 411/585(70) Score: 562 Annotation: Niemann-Pick type C1 domain-containing protein, putative	24894.1	23749.3	30330.7	13696.8	20779.8	7263.7	23587.7	33715	28140.7	20722	825.936	2957.66
4.21e-07	1.17122	m.14750	m.14750	type:complete c36614.graph_c0:139-1119(+) NR_ID: ODM92524.1 E-value: 3.1e-55 Identity: 405/573(70) Score: 573 Annotation: Heterogeneous nuclear ribonucleoprotein 27C	39910.8	39659.2	40711.4	26117.6	27045.3	24753.9	15060.3	23862.5	22252.2	27868.4	28112.5	25719.1
0.000718776	1.12671	m.14789	m.14789	type:complete c36635.graph_c0:739-35(-) NR_ID: AAV63542.1 E-value: 1.0e-95 Identity: 606/678(89) Score: 921 Annotation: fed tick salivary protein 8	35352.6	43343.9	38160.1	89512.3	135127	32625.5	23509.4	10037.2	15452.4	2407.97	3570.64	2779.21
0.00504088	1.07295	m.14792	m.14792	type:5prime_partial c36639.graph_c0:1778-870(-) NR_ID: XP_002435167.1 E-value: 6.5e-23 Identity: 312/594(52) Score: 294 Annotation: hypothetical protein IscW_ISCW018517	Filtered	Filtered	Filtered	Filtered	33457.9	34663.6	46592.9	21062.8	28402.7	Filtered	Filtered	Filtered
0.00100062	1.11883	m.14794	m.14794	type:5prime_partial c36640.graph_c0:3-1193(+) NR_ID: XP_002402386.1 E-value: 4.6e-194 Identity: 1044/1068(97) Score: 1771 Annotation: protein kinase, putative	14521	13141.8	12988.7	15668	9450.48	14333.4	13578.7	14726.5	14558.7	3947.65	4050.07	3769.11
0.000551005	1.13202	m.14796	m.14796	type:3prime_partial c36641.graph_c0:305-1300(+) NR_ID: XP_014664746.1 E-value: 8.6e-69 Identity: 588/960(61) Score: 690 Annotation: PREDICTED: uncharacterized protein LOC106807044 isoform X1	13491.7	14288.8	14817.6	28320.4	29123.9	35983	18814.5	29900.7	37707	13498.3	14849	12344
0.00051747	1.13315	m.14801	m.14801	type:5prime_partial c36652.graph_c0:1055-528(-) NR_ID: XP_013781029.1 E-value: 4.4e-48 Identity: 342/477(71) Score: 509 Annotation: natterin-3-like	13110.3	14305.5	14943.4	30383.6	22961.6	21849.1	21767.5	14090.7	17036.1	12227.4	14839.1	15273.4
0.00302613	1.08711	m.1481	m.1481	type:3prime_partial c17805.graph_c0:535-2(-) NR_ID: XP_002433752.1 E-value: 1.9e-91 Identity: 531/534(99) Score: 883 Annotation: AP-2 complex subunit alpha-1, putative	6836.02	11340.6	13309.8	15538.9	27042.4	11348.9	27146.9	21449.9	21618.7	12140.8	14686.2	14812.9
9.34e-05	1.15072	m.14831	m.14831	type:complete c36673.graph_c0:125-1267(+) NR_ID: XP_002436268.1 E-value: 7.8e-183 Identity: 1041/1140(91) Score: 1674 Annotation: branched chain alpha-keto acid dehydrogenase, putative	11287.8	12969	13271.6	15759.3	27087.3	15474.8	47739.8	39852.3	15340.1	12095.2	14893.7	7552.37
0.00219836	1.09549	m.14852	m.14852	type:complete c36685.graph_c0:129-881(+) NR_ID: XP_002399940.1 E-value: 4.1e-47 Identity: 456/771(59) Score: 502 Annotation: short chain alcohol dehydrogenase, putative	18042.3	11588.5	11614.2	227831	Filtered	164918	Filtered	147176	Filtered	183115	194244	258478
4.81e-05	1.15444	m.14858	m.14858	type:complete c36695.graph_c0:316-1305(+) NR_ID: XP_002409198.1 E-value: 3.5e-147 Identity: 876/981(89) Score: 1366 Annotation: PDZ domain protein	18485.4	17599.5	15018.5	26143	26753.2	24091.2	55292.5	57150.8	43978.9	9526.55	12909.7	15043.3
2.13e-05	1.15819	m.14863	m.14863	type:5prime_partial c36697.graph_c0:908-33(-) NR_ID: XP_002400012.1 E-value: 2.3e-73 Identity: 672/789(85) Score: 729 Annotation: elongation factor 1 beta/delta chain, putative	34253.7	30189.8	39507.9	35929.4	43824.6	35219.3	23595.2	21614.7	19971.1	23178.2	24964.6	20215.5
7.93e-06	1.16203	m.1488	m.1488	type:5prime_partial c17811.graph_c0:1833-466(-) NR_ID: KFM74388.1 E-value: 4.3e-180 Identity: 1032/1221(84) Score: 1651 Annotation: Aspartate aminotransferase, cytoplasmic, partial	18282	18532.5	17682.1	20518.7	39371.3	20920.2	22274.7	21813.9	20571	39590.7	38379.4	33934.8
0.000295979	1.14115	m.14895	m.14895	type:complete c36715.graph_c0:146-1687(+) NR_ID: XP_002402439.1 E-value: 3.8e-209 Identity: 1158/1224(94) Score: 1902 Annotation: 3-oxoacid CoA-transferase, putative	10138.3	9414.6	10659	18671.2	23361.2	16662.4	18510.8	21153.4	15411.6	29805	30162.9	30371.2
0.00365492	1.08225	m.1490	m.1490	type:complete c17812.graph_c0:381-944(+) NR_ID: XP_002400312.1 E-value: 1.7e-98 Identity: 549/561(97) Score: 944 Annotation: conserved hypothetical protein	14169.8	9985.69	13664.1	6609.29	4341.86	9731.36	10443.9	33450.5	9505.57	6624.35	7373.59	7352.01
0.044916	0.95483	m.14902;m.49064	m.14902;m.49064	type:complete c36723.graph_c0:2227-1763(-) NR_ID: DAA34683.1 E-value: 3.6e-70 Identity: 462/462(100) Score: 699 Annotation: TPA_inf: vacuolar H+-ATPase V0 sector subunits c/c&apos;; type:complete c51178.graph_c0:551-90(-) NR_ID: XP_007256360.1 E-value: 7.5e-68 Identity: 459/459(100) Score: 679 Annotation: V-type proton ATPase 16 kDa proteolipid subunit	Filtered	Filtered	Filtered	9890.7	Filtered	766.849	Filtered	3703.41	Filtered	Filtered	1882.97	Filtered
0.00160745	1.10487	m.14906	m.14906	type:complete c36725.graph_c0:2122-218(-) NR_ID: KFM82908.1 E-value: 1.5e-215 Identity: 1452/1917(75) Score: 1958 Annotation: Signal recognition particle receptor subunit alpha, partial	18622.1	19200	16694.4	18430.8	41877.2	35401.9	1543.12	117205	16075.8	31983.7	23324.4	25789.2
0.0174605	1.00026	m.1492	m.1492	type:complete c17820.graph_c0:166-1002(+) NR_ID: XP_002403178.1 E-value: 8.7e-123 Identity: 759/837(90) Score: 1155 Annotation: conserved hypothetical protein	8679.12	9448.15	9656.77	Filtered	Filtered	Filtered	1796.17	5302.63	4356.98	13180.4	15951.3	15881.8
0.000645831	1.12895	m.14923	m.14923	type:complete c36733.graph_c0:298-1035(+) NR_ID: XP_002409851.1 E-value: 1.8e-79 Identity: 576/729(79) Score: 781 Annotation: reductase, putative	24992.6	26399.4	27589.7	20141.8	29043.1	23605.7	17178.8	15751.3	9386.44	4021.16	5583.75	5119.44
0.00126101	1.11238	m.14928	m.14928	type:complete c36736.graph_c0:366-818(+) NR_ID: XP_002412110.1 E-value: 2.2e-24 Identity: 249/384(64) Score: 304 Annotation: hypothetical protein IscW_ISCW011547	1750.7	382.948	1928.65	7166.28	10787.2	5116.59	26005.5	7490.26	7313.37	Filtered	1292.73	Filtered
0.00113486	1.11543	m.14929	m.14929	type:3prime_partial c36737.graph_c0:160-750(+) NR_ID: XP_002404600.1 E-value: 7.6e-73 Identity: 483/555(87) Score: 723 Annotation: peptidyl-tRNA hydrolase, putative	8246.32	8851.96	7975.13	6055.64	10279.4	4199.47	8533.24	4073.62	2697.54	6809.98	6724.45	6862.2
0.0108673	1.03495	m.14943	m.14943	type:complete c36744.graph_c0:260-3703(+) NR_ID: XP_002401323.1 E-value: 0.0e+00 Identity: 3213/3435(93) Score: 5142 Annotation: conserved hypothetical protein	849.969	543.343	794.993	889.665	Filtered	Filtered	Filtered	Filtered	421.613	628.539	677.036	419.049
0.00535325	1.07093	m.1495	m.1495	type:5prime_partial c17822.graph_c0:3-692(+) NR_ID: EEC10032.1 E-value: 2.1e-58 Identity: 354/405(87) Score: 599 Annotation: CEBPA: CCAAT/enhancer-binding protein alpha, putative	11116	16707	10778.7	5208.27	6241.88	18931.5	11675.5	10899.1	7334.73	Filtered	Filtered	Filtered
0.000694285	1.12745	m.1496	m.1496	type:complete c17823.graph_c0:1409-600(-) NR_ID: KFM69986.1 E-value: 1.3e-118 Identity: 621/675(92) Score: 1119 Annotation: hypothetical protein X975_23976, partial	42448	40329.7	38573	9204.45	18287.4	13649	19712.1	13329	8532.53	2483.05	2068.63	2891.21
0.0152038	1.00888	m.14967	m.14967	type:5prime_partial c36757.graph_c0:3-914(+) NR_ID: XP_002406017.1 E-value: 6.4e-119 Identity: 687/789(87) Score: 1122 Annotation: proteasome assembly chaperone, putative	3908.73	6987.77	5917.55	Filtered	5790.41	Filtered	Filtered	7684.72	Filtered	Filtered	Filtered	Filtered
0.000502042	1.13367	m.14973	m.14973	type:complete c36758.graph_c0:639-133(-) NR_ID: AHX02953.1 E-value: 2.4e-83 Identity: 504/504(100) Score: 813 Annotation: actin-related protein 2/3 complex subunit 4	24945.2	21870.5	23082.7	18159.1	17631.7	19083	13017.2	17546.2	12815	8092.41	6606.39	8314.37
0.000772588	1.12512	m.14984	m.14984	type:complete c36763.graph_c0:126-1961(+) NR_ID: XP_002401460.1 E-value: 2.5e-45 Identity: 426/606(70) Score: 490 Annotation: A-kinase anchor protein 7, putative	1689.67	5987.65	1706.15	Filtered	28130.8	3378.41	Filtered	9246.45	8334.89	13222.6	16060.9	17738.7
0.00398177	1.07995	m.15008	m.15008	type:complete c36781.graph_c0:1501-311(-) NR_ID: XP_002433414.1 E-value: 2.5e-131 Identity: 1035/1182(87) Score: 1230 Annotation: WD-repeat protein, putative	23904.5	15477.5	19616.9	38025.9	28932.4	33170	14033.2	18635.7	38287.8	36617.8	43861.9	29211.2
0.000897031	1.1216	m.1502	m.1502	type:complete c17827.graph_c0:695-297(-) NR_ID: XP_020632316.1 E-value: 1.1e-30 Identity: 282/381(74) Score: 358 Annotation: peptide methionine sulfoxide reductase-like	4927.26	4615.72	3697.33	7530.36	4895.63	12662	11302.9	10000.9	11426.9	3844.18	5201.07	3575.99
3.67e-09	1.18365	m.15021	m.15021	type:internal c36791.graph_c1:414-1(-) NR_ID: XP_002412933.1 E-value: 1.4e-60 Identity: 363/414(87) Score: 616 Annotation: alpha-L-fucosidase, putative	40765.5	45067.4	42624.5	30519	23084.5	35753.6	19955.2	17247.3	18193.4	41305.8	37183.4	25752.6
0.00229857	1.09426	m.15023	m.15023	type:3prime_partial c36792.graph_c0:118-2250(+) NR_ID: XP_023229433.1 E-value: 6.0e-43 Identity: 366/561(65) Score: 470 Annotation: E3 ubiquitin-protein ligase HUWE1-like	3919.88	5389.35	5802.44	5573.36	Filtered	5251.29	5025.36	14896.9	2924.52	2007.5	4475.69	3264.77
0.00402229	1.07967	m.15033	m.15033	type:5prime_partial c36795.graph_c0:1-855(+) NR_ID: XP_002416548.1 E-value: 3.5e-63 Identity: 393/495(79) Score: 641 Annotation: conserved hypothetical protein	5264.24	1112.65	313.181	12004.1	1571.97	9207.1	Filtered	1430.85	12461.3	Filtered	Filtered	1832.24
0.0124657	1.02426	m.15038	m.15038	type:5prime_partial c36797.graph_c1:1438-722(-) NR_ID: ACP21315.1 E-value: 5.4e-65 Identity: 477/711(67) Score: 656 Annotation: aspartic proteinase precursor	Filtered	60106.4	Filtered	Filtered	Filtered	Filtered	19322.7	12352.6	Filtered	11602.5	5943.65	6021.9
0.00163732	1.10429	m.15052	m.15052	type:complete c36811.graph_c0:47-2092(+) NR_ID: XP_002405620.1 E-value: 3.6e-106 Identity: 897/1215(73) Score: 1015 Annotation: transmembrane protein, putative	5259.01	2576.17	4206.23	12279.8	4872.08	7477.39	Filtered	4092.41	6308.47	7866.1	10596.9	9469.38
0.000267879	1.14225	m.15067	m.15067	type:complete c36819.graph_c0:107-1237(+) NR_ID: XP_002413562.1 E-value: 3.1e-216 Identity: 1119/1128(99) Score: 1962 Annotation: actin, putative	15077.4	19029.2	15890.9	16606.4	40894.1	15276.2	15868.2	20073.7	15315.4	16735.1	15268.3	15605.6
0.0119831	1.02747	m.15071	m.15071	type:5prime_partial c36821.graph_c0:3-1604(+) NR_ID: XP_002409604.1 E-value: 9.2e-222 Identity: 1299/1563(83) Score: 2011 Annotation: conserved hypothetical protein	10560.1	11516.4	13083.3	9206.73	Filtered	4484.99	8234.12	4180.72	3062.11	12085.6	10965.7	10967.2
0.00101227	1.11853	m.15074	m.15074	type:complete c36824.graph_c0:608-15(-) NR_ID: XP_002408662.1 E-value: 7.1e-79 Identity: 492/579(84) Score: 775 Annotation: conserved hypothetical protein	18819.1	9832.97	17775.4	23933.8	32721.5	18294.5	9507.26	37640	8347.12	3500.21	3774.95	4325.11
1.6e-05	1.15936	m.1508	m.1508	type:complete c17833.graph_c0:2149-647(-) NR_ID: XP_002426420.1 E-value: 3.8e-262 Identity: 1413/1467(96) Score: 2359 Annotation: vacuolar ATP synthase subunit B, putative	36268.8	36237.9	35886.5	23371.2	33613.6	25258.9	41104.9	34223.7	34555	44392.1	38680.6	46187.8
8.23e-06	1.1619	m.15080	m.15080	type:5prime_partial c36828.graph_c0:705-115(-) NR_ID: ADL28275.1 E-value: 1.1e-79 Identity: 477/504(94) Score: 782 Annotation: small heat shock protein II	9094.79	8419.55	6968.59	43983.3	42042	35215.5	40768.9	59284.8	44578.3	35484	47571.2	37176.1
1.88e-10	1.19078	m.15082	m.15082	type:complete c36829.graph_c0:162-1025(+) NR_ID: XP_002411702.1 E-value: 1.0e-126 Identity: 699/723(96) Score: 1189 Annotation: DNA replication factor/protein phosphatase inhibitor SET/SPR-2, putative	87406.8	94707.4	92052.1	74391.6	58701.4	80059.4	65737.2	51327.7	96873.9	74927	71218.7	67966.2
2.94e-14	1.20865	m.15105	m.15105	type:complete c36835.graph_c1:1430-165(-) NR_ID: XP_002407799.1 E-value: 3.4e-187 Identity: 1062/1245(85) Score: 1712 Annotation: chitinase, putative	43470.2	42763.9	41372.8	27206.8	31452.4	45825.1	23851.2	19908.6	22480	28241.6	26009.4	29026.2
7.97e-05	1.15168	m.15108	m.15108	type:complete c36837.graph_c0:1086-436(-) NR_ID: XP_007491749.1 E-value: 2.7e-39 Identity: 360/528(68) Score: 434 Annotation: PREDICTED: prostamide/prostaglandin F synthase	8692.82	13227.8	13092.5	14793.6	18565.4	25251.9	19325.7	36526	29601.9	7691.81	11114	15441.5
0.000861908	1.12257	m.15112	m.15112	type:complete c36839.graph_c0:163-834(+) NR_ID: XP_002402690.1 E-value: 7.7e-106 Identity: 642/672(95) Score: 1008 Annotation: vacuolar sorting protein VPS28, putative	22055.9	19209.3	18959	24876.4	15882.2	13279.2	29840.6	5300.84	16265.2	8268.12	4788.11	4053.31
0.000159954	1.14696	m.15115	m.15115	type:complete c36840.graph_c0:394-1764(+) NR_ID: XP_002408251.1 E-value: 2.3e-229 Identity: 1275/1371(92) Score: 2076 Annotation: programmed cell death-involved protein, putative	62488	69728	66089.8	29607.1	33926.1	31924.1	54581.8	47756	50512	66379.3	68406.1	66312.4
0.0003025	1.14089	m.1512	m.1512	type:complete c17837.graph_c0:509-69(-) NR_ID: XP_023240727.1 E-value: 5.3e-63 Identity: 420/432(97) Score: 637 Annotation: 60S ribosomal protein L26-like	23502.6	22041.3	20340.9	25309.3	21318.4	17742.6	32696.9	17956	21283.5	22289.3	16057.6	18029.7
2.52e-07	1.17264	m.1515	m.1515	type:complete c17838.graph_c0:125-934(+) NR_ID: AAT92176.1 E-value: 3.8e-123 Identity: 738/807(91) Score: 1158 Annotation: 60S ribosomal protein L7A	27622.2	20996.6	23866.6	17971.1	55291.8	26690.2	66517.5	39336.9	19090	32356.8	36160.6	30117
0.0109694	1.03427	m.15160	m.15160	type:5prime_partial c36869.graph_c0:1-753(+) NR_ID: XP_002404170.1 E-value: 3.4e-118 Identity: 669/714(93) Score: 1115 Annotation: C2 factor (C2F), putative	1990.64	4308.35	4224.72	Filtered	Filtered	Filtered	Filtered	Filtered	Filtered	2086.86	2157.25	5869.61
0.00229133	1.09435	m.15161	m.15161	type:complete c36870.graph_c0:306-1391(+) NR_ID: XP_003746974.1 E-value: 1.9e-93 Identity: 750/1080(69) Score: 903 Annotation: PREDICTED: poly(ADP-ribose) glycohydrolase ARH3	4807.65	4165.36	4109.96	4246.74	Filtered	6571.64	12806.8	14891.7	11137.9	6123.36	6239.14	5422.89
0.000948848	1.1202	m.15174	m.15174	type:complete c36877.graph_c0:390-2066(+) NR_ID: XP_002433480.1 E-value: 2.2e-109 Identity: 822/1284(64) Score: 1042 Annotation: RAB geranylgeranyl transferase alpha subunit, putative	11747.4	4114.42	13165.6	11234.2	Filtered	3625.92	4395.52	7389.99	7091.22	7173.13	10926.7	8534.47
4.07e-05	1.15525	m.15180	m.15180	type:complete c36880.graph_c0:603-208(-) NR_ID: XP_002411975.1 E-value: 2.8e-07 Identity: 201/348(57) Score: 156 Annotation: glycine proline-rich secreted protein, putative	276014	265243	264631	375937	276053	454578	180349	200599	278316	176210	64139.6	155906
2.83e-12	1.19987	m.1519	m.1519	type:complete c17842.graph_c0:89-556(+) NR_ID: DAA34557.1 E-value: 1.7e-80 Identity: 453/465(97) Score: 788 Annotation: TPA_exp: translation initiation factor 5A eIF-5A	82521.6	69385.9	77070.1	48953.6	55921	55031.9	89374.7	73869.8	107918	50394.7	58910.1	56811.4
0.000162529	1.14684	m.15193	m.15193	type:complete c36888.graph_c0:1966-1313(-) NR_ID: XP_015788635.1 E-value: 3.9e-102 Identity: 609/648(93) Score: 976 Annotation: ras-related protein Rab-11A	31620.5	34940.6	32822.4	33861	44241.8	35016.2	52095	47232.9	35950.5	7417.15	7486.12	5443.35
0.000243111	1.14326	m.15196	m.15196	type:5prime_partial c36891.graph_c0:2-1096(+) NR_ID: XP_002415080.1 E-value: 3.4e-135 Identity: 843/930(90) Score: 1263 Annotation: 3-hydroxyacyl-CoA dehydrogenase, putative	18000.6	18918.6	20180.8	30759	39320.4	30705.4	34549.3	33243.3	17957.5	29274.8	26607.8	27745.2
0.000161449	1.14689	m.15198	m.15198	type:5prime_partial c36892.graph_c0:1627-212(-) NR_ID: XP_013794503.1 E-value: 2.6e-228 Identity: 1323/1386(95) Score: 2067 Annotation: ruvB-like 2 isoform X2	17764.7	20761.6	19501.2	10522.9	11245.6	12622.1	15949.6	10235.7	12682	13487	14443.4	14595.8
0.176359	0.878358	m.15201	m.15201	type:complete c36895.graph_c0:1269-757(-) NR_ID: XP_002408101.1 E-value: 2.3e-62 Identity: 426/516(82) Score: 632 Annotation: calcium-dependent cysteine protease, putative	Filtered	Filtered	Filtered	Filtered	Filtered	Filtered	Filtered	20688.9	Filtered	Filtered	Filtered	Filtered
0.00193395	1.09916	m.15205	m.15205	type:complete c36897.graph_c0:2568-1318(-) NR_ID: XP_002436024.1 E-value: 1.9e-89 Identity: 534/576(92) Score: 869 Annotation: RNA-binding protein precursor, putative	7671.78	6008.08	8877.61	5387.29	6867.74	7774.06	6595.56	10953.2	9385.77	3470.87	3162.47	2433.3
0.00142615	1.10864	m.15219	m.15219	type:5prime_partial c36910.graph_c0:1-960(+) NR_ID: XP_002434871.1 E-value: 3.4e-70 Identity: 636/990(64) Score: 702 Annotation: hypothetical protein IscW_ISCW006498	13019.3	19871.8	13258.1	53814.3	46710.9	42453.9	23649.7	28551	30105.1	11675.6	7692.57	12070.3
2.54e-08	1.17874	m.1522	m.1522	type:5prime_partial c17843.graph_c0:3-500(+) NR_ID: ADO33191.1 E-value: 1.0e-54 Identity: 462/462(100) Score: 566 Annotation: ribosomal protein L24	125125	132343	127257	73948.5	63264	71993.4	95382.2	105724	80091.6	177481	169844	129822
0.00578523	1.06813	m.15225	m.15225	type:complete c36918.graph_c0:577-242(-) NR_ID: XP_023223347.1 E-value: 2.5e-20 Identity: 219/318(68) Score: 268 Annotation: replication protein A 14 kDa subunit-like	3740.12	1691.37	1823.34	5533.53	Filtered	6773.11	Filtered	Filtered	Filtered	2943.43	3564.48	2596.6
1.5e-10	1.1913	m.1524	m.1524	type:complete c17844.graph_c0:641-1006(+) NR_ID: XP_002405144.1 E-value: 7.8e-60 Identity: 363/363(100) Score: 609 Annotation: ribosomal protein S20, putative	108321	95847.8	104031	86210.8	72060.9	65955.6	113748	118207	145146	103227	92538.7	93926.5
0.00232572	1.09394	m.15240	m.15240	type:internal c36925.graph_c0:2580-1(-) NR_ID: XP_015916354.1 E-value: 1.0e-137 Identity: 1455/2553(56) Score: 1288 Annotation: nesprin-1	Filtered	Filtered	Filtered	Filtered	Filtered	1326.44	19892	3712.53	2565.83	Filtered	Filtered	27288.6
0.00194042	1.09907	m.15251	m.15251	type:complete c36928.graph_c0:2119-1112(-) NR_ID: XP_002408177.1 E-value: 3.3e-100 Identity: 705/927(76) Score: 961 Annotation: guanylate-binding protein, putative	13332.5	7742.66	9192.38	23085	Filtered	Filtered	Filtered	6723.89	1980.53	26516	37322.3	31241.2
0.014463	1.01241	m.15252	m.15252	type:complete c36928.graph_c0:1092-343(-) NR_ID: XP_011646465.1 E-value: 6.6e-05 Identity: 141/273(51) Score: 138 Annotation: atlastin isoform X1	1156.71	904.354	Filtered	Filtered	Filtered	Filtered	Filtered	Filtered	Filtered	1277.04	2285.19	2029.82
1.52e-06	1.16748	m.1527	m.1527	type:complete c17845.graph_c0:616-221(-) NR_ID: DAA34573.1 E-value: 5.1e-57 Identity: 357/393(90) Score: 585 Annotation: TPA_exp: profilin-like protein	61379.6	63734.8	59902.7	114805	103895	82804.2	80549.4	53137.6	71706.9	24111.8	16736.6	18426.9
0.00494546	1.07357	m.15280	m.15280	type:complete c36945.graph_c0:2840-1974(-) NR_ID: XP_013778760.1 E-value: 2.8e-76 Identity: 516/660(78) Score: 754 Annotation: translocon-associated protein subunit alpha-like	23602.2	6138.46	7156.27	38229.2	16587.1	10481	Filtered	Filtered	5526.85	25607.8	20393.4	28104.8
0.000651891	1.12876	m.15286	m.15286	type:complete c36948.graph_c0:611-30(-) NR_ID: XP_025073562.1 E-value: 9.9e-33 Identity: 264/336(78) Score: 377 Annotation: frataxin homolog, mitochondrial	1357.63	1167.21	1202.56	4078.55	19949.8	Filtered	25482.2	Filtered	18027.3	1834.27	2954.11	2936.45
0.00071709	1.12676	m.15287	m.15287	type:complete c36949.graph_c0:218-745(+) NR_ID: XP_002403368.1 E-value: 3.0e-20 Identity: 258/453(56) Score: 269 Annotation: secreted protein, putative	50779.8	50548.6	55067	72386.4	43249.6	48652.2	12902.4	9800.14	10868.1	7030.41	5398.47	873.654
2.96e-05	1.15675	m.1529	m.1529	type:complete c17850.graph_c0:518-180(-) NR_ID: XP_002400283.1 E-value: 5.7e-57 Identity: 333/336(99) Score: 584 Annotation: translation factor Sui1, putative	8964.77	11817	10871.9	23355.5	64372.6	50075.9	42313	36408.6	14795.7	1824.82	3235.67	1411.76
0.00024081	1.14335	m.15292	m.15292	type:5prime_partial c36952.graph_c0:1-678(+) NR_ID: XP_013776303.1 E-value: 1.6e-95 Identity: 603/675(89) Score: 919 Annotation: EH domain-containing protein 3-like	12812.2	15000.9	14037.3	6170.59	11462.3	9286.16	17125.2	15174.8	13827.4	9062.38	8562.82	7947.09
0.0011027	1.11623	m.15295	m.15295	type:3prime_partial c36952.graph_c1:963-1(-) NR_ID: XP_002411757.1 E-value: 2.0e-171 Identity: 900/918(98) Score: 1575 Annotation: endocytosis/signaling protein EHD1, putative	7316.93	10377.9	10834.9	10678.1	6033.89	5780.25	9292.89	9150.33	12822.6	8367.33	4507.77	6353.36
1.84e-06	1.16688	m.15296	m.15296	type:complete c36954.graph_c0:1660-53(-) NR_ID: XP_002415178.1 E-value: 2.0e-277 Identity: 1554/1602(97) Score: 2491 Annotation: chaperonin complex component, TCP-1 eta subunit, putative	34001.7	30560.1	30848.1	19842.4	16545.4	17137.1	35176.1	32219.8	25274.8	23650.8	22104.1	22958.1
1.98e-07	1.1733	m.15308	m.15308	type:internal c36963.graph_c0:1-507(+) NR_ID: DAA34257.1 E-value: 9.0e-30 Identity: 267/360(74) Score: 351 Annotation: TPA_inf: serpin	97100.8	95302.9	80747.2	31764.4	31778.5	41951.5	26178.2	27813.9	22163.7	70281.4	60222.6	65473.4
9.95e-06	1.1612	m.15317	m.15317	type:complete c36970.graph_c0:803-78(-) NR_ID: XP_013785621.1 E-value: 2.2e-114 Identity: 681/723(94) Score: 1082 Annotation: proteasome subunit alpha type-5-like	50434.3	54803.2	47783.1	47663	62807.9	47165.2	54488.6	27082.3	29011.1	7006.15	6188.33	6218.89
0.000868506	1.12239	m.15319	m.15319	type:5prime_partial c36972.graph_c0:519-130(-) NR_ID: XP_002399666.1 E-value: 2.3e-17 Identity: 138/183(75) Score: 243 Annotation: secreted cysteine rich protein, putative	Filtered	7721.76	10902.3	Filtered	385281	297653	33594.4	32635.3	42829.2	4756.43	2348.64	Filtered
0.00262215	1.09078	m.15324	m.15324	type:complete c36979.graph_c0:422-1366(+) NR_ID: XP_002415093.1 E-value: 4.7e-133 Identity: 789/894(88) Score: 1244 Annotation: geranylgeranyl diphosphate synthase, putative	8853.79	9240.94	11985.2	13964.1	10816.3	7746.36	10416.9	8344.72	8843.71	4913.69	4047.04	6873.75
0.0122476	1.02571	m.1533	m.1533	type:3prime_partial c17853.graph_c0:396-2543(+) NR_ID: XP_023230351.1 E-value: 7.7e-240 Identity: 1596/2115(75) Score: 2168 Annotation: CCR4-NOT transcription complex subunit 1-like	3545.98	3400.99	3743.87	1895.94	2220.08	2590.06	Filtered	Filtered	4051.28	2277.49	2326.15	2944.72
0.0126801	1.02286	m.15334	m.15334	type:5prime_partial c36984.graph_c0:2-1090(+) NR_ID: XP_002405895.1 E-value: 6.1e-60 Identity: 423/498(84) Score: 614 Annotation: ribosomal protein L1, putative	1729.3	1999.75	1470.47	4280.72	Filtered	1581.39	Filtered	Filtered	4215.92	2504.1	2177.4	2198.03
2.58e-13	1.2046	m.15341	m.15341	type:complete c36988.graph_c0:1368-172(-) NR_ID: BAD11156.1 E-value: 4.8e-215 Identity: 1176/1194(98) Score: 1952 Annotation: serpin-2	199879	210018	216160	90780.4	95013.8	88149.5	71481.9	58492.1	67958	88578.7	85327.2	95467.8
0.00246417	1.0924	m.15363	m.15363	type:complete c36998.graph_c0:291-758(+) NR_ID: XP_002407259.1 E-value: 8.4e-59 Identity: 429/462(92) Score: 601 Annotation: conserved hypothetical protein	14871.1	12132.9	11812.3	12459.4	Filtered	3513.1	11418.2	6892.16	8352.05	12742.6	9077.36	13213.4
0.000623111	1.12967	m.1537	m.1537	type:complete c17857.graph_c0:120-512(+) NR_ID: XP_023220501.1 E-value: 8.1e-55 Identity: 336/390(86) Score: 566 Annotation: probable nuclear transport factor 2	34271.4	36302.2	25149.5	49258.4	22494.6	76475.4	16748.1	24597.6	23798.7	21385.9	19870	21160.4
0.0012362	1.11297	m.15379	m.15379	type:complete c37005.graph_c0:157-1236(+) NR_ID: KFM78158.1 E-value: 1.8e-173 Identity: 987/1053(93) Score: 1593 Annotation: GDP-mannose 4,6 dehydratase, partial	12141.3	12186.3	13349	10979.2	10502.3	10606.6	7281.96	8099.84	8506.88	12005.6	12212.4	11815.2
0.00278997	1.08918	m.15381	m.15381	type:5prime_partial c37006.graph_c0:1-375(+) NR_ID: XP_002400093.1 E-value: 4.3e-13 Identity: 189/294(64) Score: 206 Annotation: conserved hypothetical protein	Filtered	Filtered	1089.92	27480	6231.07	11460.2	Filtered	Filtered	8878.08	Filtered	Filtered	Filtered
0.000603352	1.13031	m.1540	m.1540	type:complete c17861.graph_c0:125-1348(+) NR_ID: XP_002408934.1 E-value: 9.3e-182 Identity: 1041/1242(83) Score: 1665 Annotation: molecular chaperone, putative	22301.8	24332.2	22666.7	16531.5	23257.8	18900.1	37278	37234	12976.1	16024.7	6683.75	11950.8
0.00125233	1.11259	m.15408	m.15408	type:5prime_partial c37017.graph_c0:1006-86(-) NR_ID: XP_002413990.1 E-value: 4.3e-123 Identity: 717/810(88) Score: 1158 Annotation: NADH-ubiquinone oxidoreductase, NDUFS3/30 kDa subunit, putative	7992.64	10049.7	7986.8	12691.3	15304.3	9621.67	4455.08	20721.3	16681.3	2485.25	3187.62	2981.32
0.00385443	1.08084	m.15424	m.15424	type:5prime_partial c37031.graph_c0:1-534(+) NR_ID: BAF75797.1 E-value: 3.0e-68 Identity: 408/408(100) Score: 683 Annotation: autophagy-related 12	3893.76	2812.28	2704.09	1772.43	Filtered	Filtered	Filtered	Filtered	3796.82	2231.27	Filtered	2790.77
1.63e-07	1.17384	m.15439	m.15439	type:complete c37039.graph_c0:902-39(-) NR_ID: XP_002400555.1 E-value: 1.8e-102 Identity: 648/744(87) Score: 980 Annotation: ribosomal protein L6, putative	45513.4	39572.9	52080	39308.3	32012.9	30354.7	34427.2	30722.5	41706.8	58877.9	61142.5	64089.4
2.56e-05	1.1574	m.1544	m.1544	type:5prime_partial c17864.graph_c0:711-58(-) NR_ID: XP_002402071.1 E-value: 4.1e-112 Identity: 606/612(99) Score: 1062 Annotation: ribosomal protein L15, putative	58494.5	59922.2	38959.6	42959.2	36905.4	43073.7	43349.6	31881.2	30213.2	73086.6	87236.5	74147.4
1.51e-06	1.16749	m.1545	m.1545	type:complete c17865.graph_c0:931-170(-) NR_ID: XP_002435379.1 E-value: 2.6e-126 Identity: 726/759(95) Score: 1185 Annotation: proteasome alpha subunit, putative	59950.1	65904.9	59829.5	52841.8	52187.8	59217.8	85859.3	52966.4	47818.8	52519.8	52639.3	57336.6
0.00233652	1.09382	m.15469	m.15469	type:5prime_partial c37050.graph_c0:1181-300(-) NR_ID: XP_002399940.1 E-value: 2.2e-52 Identity: 477/768(62) Score: 548 Annotation: short chain alcohol dehydrogenase, putative	10942.1	14907.7	13195.3	Filtered	Filtered	Filtered	Filtered	Filtered	Filtered	Filtered	Filtered	Filtered
1.01e-09	1.18682	m.1548	m.1548	type:complete c17872.graph_c0:1543-323(-) NR_ID: XP_013786603.1 E-value: 1.5e-62 Identity: 657/948(69) Score: 637 Annotation: la protein homolog	59098.5	57418.2	61426.2	57911.7	64272.5	66974.2	41714.4	48515	42253.7	57790.1	58214.5	59864.4
0.00304448	1.08696	m.15480	m.15480	type:5prime_partial c37053.graph_c0:1210-284(-) NR_ID: DAA34646.1 E-value: 5.3e-105 Identity: 621/726(85) Score: 1002 Annotation: TPA_inf: hypothetical secreted protein 1657	11036.2	8973.8	10191.8	21324.2	13549.4	14570.1	14776.3	7576.14	29346.3	13011.1	11977.6	12600.1
0.000420814	1.13651	m.15496	m.15496	type:complete c37057.graph_c0:252-731(+) NR_ID: XP_002414996.1 E-value: 1.2e-87 Identity: 468/477(98) Score: 850 Annotation: ubiquitin protein ligase, putative	33905.4	61670.8	30274.7	21803.4	83534	52806.6	31858.3	20751.8	24760.2	11115.1	13980.5	8051.52
0.0039735	1.08001	m.15512	m.15512	type:3prime_partial c37067.graph_c0:79-774(+) NR_ID: XP_014671917.1 E-value: 2.7e-29 Identity: 234/300(78) Score: 348 Annotation: PREDICTED: NIF3-like protein 1	18189.5	13095	18424.5	41252	33184.1	22881.4	Filtered	7007.23	11611.9	5954.54	6079.72	6779.01
0.000839316	1.1232	m.15518	m.15518	type:complete c37071.graph_c0:474-1049(+) NR_ID: XP_002403848.1 E-value: 7.3e-105 Identity: 573/573(100) Score: 999 Annotation: Cdc42 protein, putative	16421.2	10642.7	13110.4	7212.28	16143.4	13161.3	20085.6	17328.7	3602.94	14293.9	15725.8	11761.4
0.000379021	1.13802	m.15526	m.15526	type:complete c37074.graph_c0:221-2677(+) NR_ID: XP_002416036.1 E-value: 0.0e+00 Identity: 2136/2274(93) Score: 3357 Annotation: vacuolar sorting protein, putative	7355.72	8033.69	8485.92	7560.28	9864.08	8613.85	8851.65	7541.51	8010.92	8675.82	8060.41	8718.21
9.68e-11	1.1923	m.15533	m.15533	type:complete c37081.graph_c0:1050-124(-) NR_ID: XP_002436292.1 E-value: 6.1e-61 Identity: 483/657(73) Score: 622 Annotation: glutathione S-transferase, putative	97699.9	112071	111511	77996.1	85627.9	84078.1	151579	96502.1	102674	15504.2	16304.7	14717
3.2e-10	1.18955	m.15534	m.15534	type:5prime_partial c37084.graph_c0:2471-1434(-) NR_ID: XP_023222745.1 E-value: 4.9e-91 Identity: 549/567(96) Score: 882 Annotation: heterogeneous nuclear ribonucleoprotein 87F-like isoform X3	25895.1	28088.7	28142.7	29447.1	45734.9	38265.4	35132.8	39645.6	35611.8	23787.5	22959.2	22220.4
1.14e-08	1.18079	m.15552	m.15552	type:complete c37098.graph_c0:246-1397(+) NR_ID: XP_002413427.1 E-value: 4.5e-186 Identity: 1017/1125(90) Score: 1702 Annotation: glutathione-dependent formaldehyde dehydrogenase, putative	41841.6	42501.5	42254	32950.8	38743.3	33088.3	43239.5	36096.4	24856.4	88430.7	87379.1	84171.9
0.00124534	1.11275	m.15562	m.15562	type:5prime_partial c37101.graph_c0:3285-376(-) NR_ID: XP_003741831.1 E-value: 9.5e-217 Identity: 1656/2703(61) Score: 1970 Annotation: PREDICTED: protein Skeletor, isoforms B/C	9042.14	7846.5	7987.23	7458.52	11603.4	12983.4	8448.72	6415.42	7172.89	5105.03	8219.23	6488.29
3.1e-12	1.19968	m.15569	m.15569	type:3prime_partial c37107.graph_c0:2087-3(-) NR_ID: XP_013775552.1 E-value: 7.8e-96 Identity: 891/1770(50) Score: 926 Annotation: uncharacterized protein LOC106460404 isoform X2	189668	257636	246327	1274592	1.0581e+06	929251	674835	1.07936e+06	1139600	1181101	1.53536e+06	1.07873e+06
0.00101066	1.11857	m.15590	m.15590	type:complete c37120.graph_c0:439-44(-) NR_ID: ACF35532.1 E-value: 4.2e-27 Identity: 225/291(77) Score: 327 Annotation: mucin-like protein	7338.79	11176.6	10369	109256	72682.8	96694.8	21686.3	33956.5	28598.3	7885.14	Filtered	8673.8
2.4e-09	1.1847	m.15597	m.15597	type:complete c37127.graph_c0:404-1084(+) NR_ID: AWW13594.1 E-value: 1.8e-97 Identity: 588/675(87) Score: 936 Annotation: heme-inducible glutathione S-transferase	34586.3	46479.5	41379.4	67767.2	83031.5	83807.7	42659	37023.3	26564.2	11724.4	14118.4	13826.5
6.48e-05	1.15286	m.1562	m.1562	type:5prime_partial c17882.graph_c0:833-147(-) NR_ID: XP_023234563.1 E-value: 1.2e-66 Identity: 417/510(81) Score: 670 Annotation: lactoylglutathione lyase-like isoform X2	40179	34779.7	43239.8	48442	35949.1	48940.7	47146.5	36284.8	38929.3	10823.9	12882.4	9741.67
0.00261111	1.09089	m.15622	m.15622	type:5prime_partial c37140.graph_c0:1287-508(-) NR_ID: ABR23363.1 E-value: 1.4e-114 Identity: 600/606(99) Score: 1084 Annotation: U2 snRNP splicing factor small subunit	1821.42	4124.69	3514.06	Filtered	Filtered	Filtered	Filtered	Filtered	Filtered	611.628	2295.57	2230.67
4.62e-05	1.15463	m.15632	m.15632	type:complete c37156.graph_c0:152-874(+) NR_ID: XP_002416366.1 E-value: 1.2e-22 Identity: 339/654(51) Score: 291 Annotation: sidestep protein, putative	79982.7	76770.9	79436.3	26053.2	35928.3	20662.1	35469.3	50206.4	36905.3	27613.2	22048	25882.4
0.0031373	1.0862	m.15641	m.15641	type:complete c37166.graph_c0:596-171(-) NR_ID: XP_014277570.1 E-value: 1.9e-49 Identity: 321/408(78) Score: 520 Annotation: probable NADH dehydrogenase	2533.95	1974.75	Filtered	5071.82	30553.5	11528.9	16413.2	20915.9	21034.7	Filtered	Filtered	Filtered
0.00410999	1.07908	m.15650	m.15650	type:5prime_partial c37172.graph_c0:2-907(+) NR_ID: XP_023227392.1 E-value: 5.2e-73 Identity: 765/1164(65) Score: 726 Annotation: menin-like	5187.37	Filtered	Filtered	6173.84	9942.7	11633.3	8424.07	2630.97	10264	4397.02	Filtered	Filtered
0.00254668	1.09154	m.1566	m.1566	type:complete c17891.graph_c0:494-2221(+) NR_ID: XP_002416034.1 E-value: 8.6e-258 Identity: 1494/1764(84) Score: 2322 Annotation: acyl-CoA synthetase, putative	6428.35	6914.89	3632.06	5384.65	22348.8	6224.3	9460.44	13141.7	7031.16	5207.98	5812.16	4018.73
6.86e-05	1.15254	m.15676	m.15676	type:complete c37185.graph_c0:372-1523(+) NR_ID: AAN78224.1 E-value: 1.1e-195 Identity: 978/1026(95) Score: 1785 Annotation: factor D-like protein	29485.2	29975.7	32121.7	20750.5	23150.5	30228	28469.4	32265.4	34974.1	22397.3	24438.4	21447.4
0.00175059	1.10219	m.15684	m.15684	type:5prime_partial c37190.graph_c0:1253-132(-) NR_ID: XP_013378701.1 E-value: 2.9e-166 Identity: 930/981(94) Score: 1531 Annotation: COP9 signalosome complex subunit 5	14008.1	11470.2	12316	8754.43	8229.8	8013.53	16743.1	9256.29	8624.12	5359.58	4250.47	4819.98
0.00113364	1.11546	m.15685	m.15685	type:complete c37191.graph_c0:3627-1033(-) NR_ID: XP_002433695.1 E-value: 0.0e+00 Identity: 2121/2610(81) Score: 3083 Annotation: vesicle coat complex AP-3, delta subunit, putative	9194.81	9426.92	11150.5	6310.06	9871.14	6666.38	13634.4	9064.69	4647.76	6892.95	6651.22	6616.73
0.0012529	1.11258	m.1569	m.1569	type:complete c17896.graph_c0:126-1355(+) NR_ID: DAA34696.1 E-value: 4.0e-217 Identity: 1116/1122(99) Score: 1970 Annotation: TPA_inf: apoptosis-promoting RNA-binding protein TIA-1/TIAR	14283	10771	10676.9	8177.56	10833.4	8046.57	14021.9	12033.8	8819.17	11249.1	13166.2	10660.2
0.0127261	1.02256	m.15706	m.15706	type:complete c37201.graph_c0:1095-532(-) NR_ID: XP_022667226.1 E-value: 2.2e-37 Identity: 372/564(65) Score: 417 Annotation: uncharacterized protein LOC111252887	Filtered	Filtered	1376.61	Filtered	Filtered	Filtered	Filtered	Filtered	Filtered	2059.8	717.423	1974.2
0.00826992	1.05176	m.15717	m.15717	type:5prime_partial c37210.graph_c0:1-2529(+) NR_ID: XP_002413561.1 E-value: 0.0e+00 Identity: 1866/2235(83) Score: 2930 Annotation: mannosyl-oligosaccharide glucosidase, putative	5547.14	5369.09	Filtered	Filtered	Filtered	Filtered	Filtered	7989.91	6138.27	11927	10234.7	7337.28
3.25e-05	1.15633	m.15727	m.15727	type:complete c37214.graph_c0:668-333(-) NR_ID: XP_002400484.1 E-value: 2.0e-38 Identity: 285/333(85) Score: 424 Annotation: PCNP: PEST proteolytic signal-containing nuclear protein, putative	Filtered	Filtered	Filtered	Filtered	6784.23	6240.76	5887.81	48858.5	5387.74	Filtered	Filtered	Filtered
1.7e-06	1.16712	m.15728	m.15728	type:complete c37217.graph_c0:891-136(-) NR_ID: XP_002404931.1 E-value: 1.2e-110 Identity: 657/753(87) Score: 1050 Annotation: ribosomal protein, putative	36075.3	39064	39498.6	24753.7	35326.6	29267	32083.8	28871.6	25929.4	50717.5	54318.1	54865.6
0.000632592	1.12937	m.15735	m.15735	type:complete c37223.graph_c0:638-75(-) NR_ID: XP_002410673.1 E-value: 5.0e-66 Identity: 459/561(81) Score: 664 Annotation: alpha-B-crystallin, putative	24843.3	11025.9	22514.4	7469.38	8633.14	4205.43	10215.5	9556.97	8723.2	576.772	Filtered	901.488
1.17e-08	1.18072	m.1574	m.1574	type:complete c17901.graph_c0:1569-769(-) NR_ID: DAA34585.1 E-value: 2.0e-76 Identity: 447/447(100) Score: 755 Annotation: TPA_exp: mapmodulin-like protein	42444.6	43738	44689.6	37452.9	29807.7	41342.6	52695.4	58147.3	30904.5	57827.8	55197.7	53085.3
0.0204179	0.991386	m.15742	m.15742	type:complete c37226.graph_c0:176-586(+) NR_ID: XP_002411062.1 E-value: 1.7e-34 Identity: 288/378(76) Score: 391 Annotation: proteasome assembly chaperone, putative	9171.19	2336.54	9491.37	128706	161458	174619	123148	10313.6	6869.24	Filtered	8356.66	8361.46
8.5e-05	1.1513	m.15751	m.15751	type:complete c37229.graph_c0:1311-283(-) NR_ID: XP_002412705.1 E-value: 8.0e-86 Identity: 585/708(82) Score: 837 Annotation: sumo-1-activating enzyme E1a, putative	31053.5	29867.8	28335.4	12681.3	11884.9	9808.3	10967.2	16870.3	15114.7	28118	26974.5	22954.6
0.000971568	1.1196	m.15753	m.15753	type:complete c37230.graph_c0:375-1718(+) NR_ID: XP_002435331.1 E-value: 1.1e-170 Identity: 1032/1230(83) Score: 1570 Annotation: pseudouridylate synthase, putative	8717.08	8743.05	5375.57	6272.58	7918.48	7883.17	10440.7	7911.04	14037.8	5429.87	3665.83	3151.26
0.00101892	1.11836	m.15758	m.15758	type:complete c37233.graph_c0:5030-429(-) NR_ID: XP_002434227.1 E-value: 0.0e+00 Identity: 3513/4722(74) Score: 4706 Annotation: titin, putative	5993.81	3397.02	4523.05	2969.56	6839.81	5260.5	14026.2	8680.93	9009.84	6498.06	4842.13	4357.44
0.00304927	1.08692	m.15782	m.15782	type:complete c37241.graph_c0:1307-57(-) NR_ID: XP_002405626.1 E-value: 2.1e-128 Identity: 891/1239(71) Score: 1205 Annotation: secreted NADH-ubiquinone oxireductase, putative	6713.88	10229.4	9591.45	7485.7	Filtered	Filtered	Filtered	7958.41	9038.47	10850.6	8917.43	11879.3
0.00279047	1.08918	m.1581	m.1581	type:5prime_partial c17906.graph_c0:659-57(-) NR_ID: XP_002411161.1 E-value: 1.9e-87 Identity: 546/567(96) Score: 849 Annotation: translocon-associated protein, gamma subunit, putative	4754.33	4906.2	3763.9	2394.43	23477.8	13008.6	22106	17891.3	9310.7	Filtered	Filtered	473.244
0.0304645	0.969561	m.15834	m.15834	type:internal c37271.graph_c1:1878-1(-) NR_ID: XP_002415465.1 E-value: 2.9e-203 Identity: 1335/1860(71) Score: 1852 Annotation: EAA5, putative	632.11	1773.83	1438.27	2223.1	Filtered	Filtered	Filtered	Filtered	4904.61	3102.71	2970.89	2580.3
0.000487334	1.13418	m.15839	m.15839	type:5prime_partial c37274.graph_c0:680-87(-) NR_ID: AAY66909.1 E-value: 1.0e-69 Identity: 474/498(95) Score: 696 Annotation: ATP synthase H+ transporting, mitochondrial F1 complex, delta subunit precursor	1416.33	1590.78	2260.38	1370.46	3937.38	3522.35	6086.76	9054.66	7440.81	1195.91	620.576	Filtered
0.000713045	1.12688	m.15844	m.15844	type:complete c37279.graph_c0:653-3109(+) NR_ID: XP_002415964.1 E-value: 0.0e+00 Identity: 2190/2610(83) Score: 3498 Annotation: hyaluronoglucosaminidase, putative	13160.4	14423.2	13772.8	6096.23	5417.07	7186.21	11804	10952.2	8933.06	8219.16	9373.36	7818.24
2.27e-11	1.1955	m.15854	m.15854	type:complete c37282.graph_c0:779-114(-) NR_ID: XP_002402685.1 E-value: 7.7e-90 Identity: 567/663(85) Score: 870 Annotation: glutathione S-transferase, putative	71767.8	70128.3	68990.2	69959.5	82965.7	77961.6	61258.4	66704.8	52745.1	25065.6	29776	28494.9
9.49e-11	1.19234	m.15857	m.15857	type:complete c37284.graph_c0:1382-594(-) NR_ID: DAA34045.1 E-value: 9.0e-37 Identity: 321/498(64) Score: 413 Annotation: TPA_exp: hypothetical secreted protein 1652	58972.1	67901.4	70635.7	40809.9	44116.9	40657.2	73035.9	74476.2	69419.8	27939.7	27664.3	27249.3
0.00166727	1.10372	m.15863;m.29317	m.15863;m.29317	type:5prime_partial c37288.graph_c0:1093-254(-) NR_ID: XP_023225536.1 E-value: 1.6e-55 Identity: 486/723(67) Score: 575 Annotation: uncharacterized protein LOC111626404; type:5prime_partial c42730.graph_c0:1-339(+) NR_ID: ACO15045.1 E-value: 7.3e-20 Identity: 204/279(73) Score: 264 Annotation: 3-oxoacyl-acyl-carrier-protein reductase	Filtered	Filtered	Filtered	670.685	28776.5	32250.8	14705	12496.9	11396.6	Filtered	Filtered	Filtered
0.0167703	1.00264	m.15873	m.15873	type:5prime_partial c37294.graph_c0:2046-1309(-) NR_ID: XP_002402820.1 E-value: 8.8e-87 Identity: 552/726(76) Score: 844 Annotation: proclotting enzyme precursor, putative	Filtered	Filtered	3736.48	3971.45	Filtered	Filtered	Filtered	5805.73	4322.06	1145.89	2045.25	Filtered
0.0165526	1.00343	m.15878	m.15878	type:complete c37297.graph_c0:993-229(-) NR_ID: XP_002414741.1 E-value: 1.4e-132 Identity: 738/759(97) Score: 1239 Annotation: transcription initiation factor IIF, small subunit, putative	1170.62	594.265	1348.27	Filtered	Filtered	Filtered	Filtered	Filtered	Filtered	Filtered	Filtered	Filtered
0.00381234	1.08113	m.15894	m.15894	type:5prime_partial c37308.graph_c1:1087-656(-) NR_ID: KFM74962.1 E-value: 1.3e-58 Identity: 393/432(90) Score: 599 Annotation: Ras-related protein Rab-5C, partial	4986.64	6606.42	11849.5	8150.35	4464.96	8493.2	6749.53	5597.61	14231.1	3975.97	7959.88	6119.56
0.00197022	1.09862	m.15899	m.15899	type:complete c37316.graph_c0:1157-102(-) NR_ID: XP_002416502.1 E-value: 2.1e-137 Identity: 759/813(93) Score: 1282 Annotation: conserved hypothetical protein	Filtered	Filtered	Filtered	5540.95	7778.21	4876.57	5614.08	11058.5	2304.11	Filtered	Filtered	Filtered
1.09e-11	1.19706	m.15909	m.15909	type:complete c37322.graph_c0:2483-3295(+) NR_ID: Q4PM31.1 E-value: 2.4e-141 Identity: 786/810(97) Score: 1315 Annotation: RecName: Full=40S ribosomal protein S3a &gt;AAY66934.1 40S ribosomal protein S3a	31379	30901.6	29816.2	22651	26781.7	22838.8	50526	34917.6	26099	32719.6	35778.2	35066.7
0.000682231	1.12782	m.15921	m.15921	type:complete c37324.graph_c0:167-1345(+) NR_ID: XP_002408195.1 E-value: 8.4e-156 Identity: 912/1017(89) Score: 1441 Annotation: translocation associated membrane protein, putative	23218.7	22012.5	28336.4	77082.8	81085.9	72335.2	30146.7	32561.2	30275.4	37430.6	24813.5	43011.3
2.19e-10	1.19043	m.15935	m.15935	type:complete c37330.graph_c0:91-708(+) NR_ID: ADC97464.1 E-value: 2.4e-106 Identity: 600/609(98) Score: 1012 Annotation: putative 60S ribosomal protein L13a, partial	119491	114080	108793	84030.8	77116.3	57633.6	63904.7	57278.7	67121.6	158257	139290	146242
5.49e-05	1.15375	m.1594	m.1594	type:5prime_partial c17916.graph_c0:853-41(-) NR_ID: XP_008285008.1 E-value: 3.2e-146 Identity: 798/798(100) Score: 1357 Annotation: PREDICTED: 40S ribosomal protein S3a	62025.5	71836.5	53132.5	51810.4	28681.7	46909.3	25288.8	63726.6	74433.4	83879.3	67288.2	33370.5
0.0143668	1.0129	m.15941	m.15941	type:complete c37333.graph_c0:1221-712(-) NR_ID: AAY66846.1 E-value: 1.4e-35 Identity: 327/507(64) Score: 401 Annotation: vitamin K epoxide reductase complex subunit 1 precursor	2837.31	8931.11	4326.63	5659.84	6248.03	10072.8	Filtered	5144.68	993.547	8929.49	9142.22	8539.34
3.37e-09	1.18386	m.15943	m.15943	type:complete c37334.graph_c0:94-870(+) NR_ID: XP_023216401.1 E-value: 1.6e-131 Identity: 744/774(96) Score: 1230 Annotation: 60S ribosomal protein L8	74923.8	71690.3	76325	47146.3	63045.5	57505	41727.2	39925.6	30899.6	93248.9	113098	109206
0.0021124	1.0966	m.15955	m.15955	type:complete c37339.graph_c0:719-12(-) NR_ID: XP_013777505.1 E-value: 4.7e-53 Identity: 471/642(73) Score: 553 Annotation: exosome complex component RRP46-like	2703.25	1435.8	828.607	Filtered	12511.8	Filtered	54082.8	Filtered	Filtered	Filtered	Filtered	Filtered
0.00418784	1.07855	m.15971	m.15971	type:complete c37349.graph_c0:112-711(+) NR_ID: XP_023214914.1 E-value: 3.7e-99 Identity: 573/597(95) Score: 950 Annotation: ubiquitin-conjugating enzyme E2-22 kDa-like isoform X1	2986.81	1519.52	1778	Filtered	Filtered	Filtered	14332.1	4889.23	1803.71	1336.65	Filtered	2554.84
0.000782406	1.12483	m.15981	m.15981	type:complete c37356.graph_c0:1032-676(-) NR_ID: XP_002410989.1 E-value: 6.9e-53 Identity: 348/354(98) Score: 549 Annotation: RNA polymerase II transcription elongation factor, putative	9344.17	13250.3	11104.9	52295	68187.1	68907.4	23503.9	20356.8	16310.5	13133.3	2208.16	2063.91
0.00400221	1.07981	m.15996	m.15996	type:internal c37369.graph_c0:1-378(+) NR_ID: XP_015782502.1 E-value: 4.5e-42 Identity: 300/378(79) Score: 456 Annotation: twitchin isoform X1	Filtered	Filtered	971.939	5823.2	Filtered	4500.47	11653.6	10198.9	13525.3	Filtered	Filtered	Filtered
0.00525028	1.0716	m.16004	m.16004	type:complete c37376.graph_c0:1180-341(-) NR_ID: XP_002435509.1 E-value: 3.3e-98 Identity: 672/837(80) Score: 943 Annotation: Anamorsin, putative	7022.23	4830.44	8271.15	2731.58	5836.65	12718.5	5151.1	5355.92	8910.25	Filtered	14123.5	12128.4
0.00427706	1.07795	m.16022	m.16022	type:complete c37385.graph_c0:543-2039(+) NR_ID: XP_013785519.1 E-value: 1.7e-81 Identity: 504/591(85) Score: 801 Annotation: F-box/WD repeat-containing protein 1A-like isoform X2	5908.75	4594.31	5162.46	11278.7	Filtered	Filtered	Filtered	Filtered	2464.88	5796.94	6295.5	3678.26
0.000665213	1.12835	m.16031	m.16031	type:3prime_partial c37394.graph_c0:166-1431(+) NR_ID: XP_002401478.1 E-value: 5.4e-68 Identity: 513/801(64) Score: 684 Annotation: conserved hypothetical protein	13600.6	11392.8	12027	9026.62	42711.6	13289.3	37440.8	14200.1	5055.88	11777.2	10812.8	11151.7
0.014253	1.01349	m.16067	m.16067	type:5prime_partial c37407.graph_c0:2-2752(+) NR_ID: XP_022655446.1 E-value: 9.8e-139 Identity: 1419/2451(57) Score: 1297 Annotation: glutamate receptor ionotropic, kainate 3-like	5200.2	3581.13	4377.64	2462.71	7387.94	Filtered	8040.81	8764.01	3384.41	Filtered	Filtered	Filtered
0.000358645	1.13877	m.16082	m.16082	type:complete c37413.graph_c0:152-1033(+) NR_ID: XP_023234238.1 E-value: 1.6e-79 Identity: 546/771(70) Score: 782 Annotation: valacyclovir hydrolase-like isoform X1	10718.3	12561.2	12120.4	28884.8	37231	36625	29252.5	35319.6	31527	12294.3	12810.5	11691.2
0.00113494	1.11543	m.16122	m.16122	type:complete c37428.graph_c0:277-936(+) NR_ID: XP_002400726.1 E-value: 7.4e-85 Identity: 531/657(80) Score: 827 Annotation: glutathione S-transferase, putative	20903.3	27514.3	22827.9	109385	124592	78473.2	31298.2	16631.5	50577.7	9013.69	1423.98	5444.69
0.00597961	1.06686	m.16123	m.16123	type:internal c37429.graph_c0:429-1(-) NR_ID: XP_002402404.1 E-value: 7.6e-14 Identity: 183/246(74) Score: 213 Annotation: reductase, putative	5193.62	7810.53	6072.37	Filtered	Filtered	Filtered	Filtered	Filtered	Filtered	5455.36	6703.96	7459.06
0.00163585	1.10432	m.16124	m.16124	type:complete c37430.graph_c0:1558-341(-) NR_ID: XP_002407802.1 E-value: 5.6e-171 Identity: 933/1071(87) Score: 1572 Annotation: chitinase, putative	5870.73	5463.81	4918.88	9584.38	11420.7	5938.95	7481.55	7048.24	3037.02	8932.81	9023.53	8644.66
0.0100457	1.04034	m.16131	m.16131	type:3prime_partial c37434.graph_c0:1455-1(-) NR_ID: XP_013398672.1 E-value: 5.5e-141 Identity: 909/1113(81) Score: 1314 Annotation: peptidyl-prolyl cis-trans isomerase-like 4	6535.46	1981.75	2250.92	10397.8	Filtered	3170.12	Filtered	Filtered	5407.99	2923.18	1839.55	3652.54
4.15e-18	1.22344	m.16150	m.16150	type:3prime_partial c37444.graph_c0:1146-1(-) NR_ID: AHC98657.1 E-value: 5.2e-134 Identity: 894/1146(78) Score: 1253 Annotation: serine protease inhibitor 6 RmS6	229982	254905	208552	117805	120455	116772	110503	115088	99883.7	12252.8	14167.5	14108.1
0.000342481	1.13937	m.16167	m.16167	type:complete c37450.graph_c0:693-148(-) NR_ID: XP_002407976.1 E-value: 1.4e-60 Identity: 438/555(78) Score: 617 Annotation: protein involved in membrane traffic, putative	12649.3	12424.7	15856.1	32909	29661.5	31857.4	24367.2	21610	17557.5	10688.2	10724.3	8703.24
5.04e-11	1.19375	m.16170	m.16170	type:complete c37455.graph_c0:679-368(-) NR_ID: XP_002402608.1 E-value: 6.6e-52 Identity: 303/306(99) Score: 540 Annotation: enhancer of rudimentary, putative	363466	144981	166513	836805	122743	330499	30738.4	100592	88379.6	23014.1	18437.2	19633.3
2.23e-08	1.17907	m.16173	m.16173	type:3prime_partial c37458.graph_c0:270-605(+) NR_ID: XP_002435976.1 E-value: 3.2e-36 Identity: 303/324(93) Score: 405 Annotation: RNA polymerase II proteinral transcription factor BTF3, putative	29721.8	35791.5	18781.4	25656.5	22842.1	12515.3	25751.2	17746.6	20495.6	9194.64	5142.72	5936.82
0.000271292	1.14211	m.16175	m.16175	type:complete c37460.graph_c0:869-111(-) NR_ID: XP_002436142.1 E-value: 3.0e-90 Identity: 579/675(85) Score: 874 Annotation: alpha-aspartyl dipeptidase, putative	22484.7	27145.6	23154.4	31032.6	38882.6	34291.3	31224.3	42312.2	28365.8	26444.3	26260.4	27162.9
0.00872682	1.04881	m.16181	m.16181	type:internal c37462.graph_c1:430-2(-) NR_ID: BAF95090.1 E-value: 1.8e-68 Identity: 393/399(98) Score: 684 Annotation: 2nd tick legumain	466.737	343.046	Filtered	Filtered	Filtered	Filtered	Filtered	Filtered	2955.29	Filtered	Filtered	Filtered
0.000223196	1.14409	m.16196	m.16196	type:complete c37469.graph_c0:905-237(-) NR_ID: XP_002405182.1 E-value: 5.2e-78 Identity: 540/633(85) Score: 768 Annotation: vacuolar ATP synthase subunit E, putative	15944.8	14782	14704.4	27729.8	37744.6	24129.4	43868.4	50404.8	8092.26	10191.5	14336.9	11261.9
1.42e-15	1.21399	m.16207	m.16207	type:complete c37473.graph_c0:1264-149(-) NR_ID: ADG86641.1 E-value: 1.0e-219 Identity: 1113/1113(100) Score: 1992 Annotation: lysosomal acid phosphatase	174302	165918	191657	69997	139439	97574.8	191827	137561	148980	148639	149168	166239
0.000106949	1.14985	m.16216	m.16216	type:5prime_partial c37477.graph_c0:1096-425(-) NR_ID: XP_003785525.1 E-value: 1.9e-96 Identity: 549/576(95) Score: 927 Annotation: ADP-ribosylation factor-like protein 8B	9986.83	1282.76	9610.1	13272.6	19871.5	14134.7	Filtered	46954.9	8263.05	9641.79	7777.81	9627.74
0.00376888	1.08144	m.16224	m.16224	type:complete c37480.graph_c0:843-181(-) NR_ID: XP_002409225.1 E-value: 2.9e-105 Identity: 615/660(93) Score: 1003 Annotation: synbindin, putative	Filtered	11733.1	Filtered	Filtered	Filtered	Filtered	17831.1	1929.44	340.339	Filtered	Filtered	Filtered
0.000260689	1.14254	m.16227	m.16227	type:complete c37483.graph_c0:448-110(-) NR_ID: XP_002411826.1 E-value: 8.1e-11 Identity: 129/207(62) Score: 186 Annotation: secreted protein, putative	27673.6	47643.2	35613.9	192558	99011.1	84967.8	10307.9	7561.48	44200.1	3890.07	5960.79	15772.4
1.4e-07	1.17425	m.16230	m.16230	type:complete c37488.graph_c0:1269-730(-) NR_ID: XP_002414779.1 E-value: 1.3e-55 Identity: 429/552(77) Score: 574 Annotation: salivary lipid interacting protein, putative	99960.2	97032.8	89407.9	79693.9	89984.2	93257.3	105489	85209.4	71202.9	19079.6	18177.3	22826.7
0.00020096	1.14505	m.16232	m.16232	type:complete c37490.graph_c0:309-3356(+) NR_ID: XP_023235223.1 E-value: 0.0e+00 Identity: 2319/2931(79) Score: 3355 Annotation: insulin-degrading enzyme-like	15171.3	18742.7	15188.3	12855.6	16094.8	16255	17821.7	16066.6	12272.1	9900.54	10418.1	9755.38
0.000110933	1.14961	m.16240	m.16240	type:complete c37491.graph_c0:272-772(+) NR_ID: XP_002409435.1 E-value: 3.0e-86 Identity: 480/498(96) Score: 838 Annotation: sorting nexin, putative	46828.3	42302	40233.8	54677.7	65630.8	31639.7	66659.9	63598.6	53416.2	4649.45	3925.38	3665.87
0.000444039	1.13569	m.16242	m.16242	type:complete c37492.graph_c0:109-1431(+) NR_ID: XP_002407853.1 E-value: 2.7e-211 Identity: 1230/1320(93) Score: 1920 Annotation: vacuolar sorting protein, putative	11061.3	11859.8	10589	12800.3	14460.4	12907.4	21799.7	24473.2	21819.6	14813.8	15436.3	13275.5
0.0122612	1.02562	m.16264	m.16264	type:complete c37505.graph_c0:467-138(-) NR_ID: XP_002403787.1 E-value: 1.2e-46 Identity: 303/327(92) Score: 495 Annotation: conserved hypothetical protein	15601.4	16327.8	11285.4	11271.2	14791.6	20082.6	3786.81	22045.6	10212.3	20646.3	17073.5	13785.3
0.00197243	1.09858	m.16266	m.16266	type:internal c37506.graph_c0:1751-3(-) NR_ID: XP_002400193.1 E-value: 4.2e-212 Identity: 1383/1704(81) Score: 1928 Annotation: hypothetical protein IscW_ISCW017075	21878.6	22745	25169.3	2492.45	Filtered	Filtered	6227.48	5677.64	3433.54	9464.42	12584.6	15343.3
0.00364598	1.08232	m.16272	m.16272	type:complete c37509.graph_c0:232-1320(+) NR_ID: KFM69687.1 E-value: 2.8e-129 Identity: 831/918(90) Score: 1212 Annotation: Erlin-2-B, partial	4290.13	4338.59	3484.93	7642.29	7721.52	7218.28	Filtered	2643.85	6130.66	6018.31	7039.05	8108.14
0.00199756	1.09821	m.16274	m.16274	type:complete c37510.graph_c0:191-1603(+) NR_ID: XP_002413428.1 E-value: 5.6e-138 Identity: 951/1281(74) Score: 1288 Annotation: seryl-tRNA synthetase, putative	4454.65	4417.72	5040.76	5478.72	Filtered	Filtered	Filtered	Filtered	Filtered	7055.99	7854.85	7774.28
1.39e-05	1.15993	m.16288	m.16288	type:5prime_partial c37517.graph_c0:685-161(-) NR_ID: XP_013786908.1 E-value: 2.2e-55 Identity: 360/381(94) Score: 572 Annotation: NHP2-like protein 1	99433.4	110644	111127	161237	202022	156899	97798.8	94880.6	74368.2	42902.8	28524.2	36551.3
0.000853217	1.12281	m.16294	m.16294	type:5prime_partial c37520.graph_c0:1200-88(-) NR_ID: XP_002407716.1 E-value: 1.9e-69 Identity: 600/1083(55) Score: 696 Annotation: arylsulfatase B precursor, putative	9475.54	10563	11171.4	828.572	Filtered	3889.17	Filtered	Filtered	555.872	10052.5	9347.89	9338.47
0.000829553	1.12348	m.16301	m.16301	type:complete c37526.graph_c0:2581-4107(+) NR_ID: YP_588408.1 E-value: 1.7e-278 Identity: 1512/1524(99) Score: 2500 Annotation: ATPase subunit 1 (mitochondrion)	16623	16843.5	15569.9	38562.6	63592.3	53035	50064.6	59276.1	43982.1	92789.6	88784.9	45261.8
0.000232688	1.14369	m.16304	m.16304	type:complete c37528.graph_c0:2221-194(-) NR_ID: DAA34332.1 E-value: 3.3e-43 Identity: 267/282(94) Score: 472 Annotation: TPA_inf: transcription coactivator	40025.2	41229.5	38496.2	20549.2	36198.4	23621.6	38185.9	28209.3	42813.5	54367.6	53872.5	67928.7
0.00121872	1.11339	m.16321	m.16321	type:5prime_partial c37538.graph_c0:2-3388(+) NR_ID: XP_002434225.1 E-value: 0.0e+00 Identity: 3120/3252(95) Score: 5140 Annotation: Exportin-7-A, putative	7912.48	8383.13	8029.53	6308.04	8374.55	9972.9	6250.56	7664.13	5912.61	10495	9891.94	10847.7
0.000594274	1.1306	m.16336	m.16336	type:complete c37542.graph_c0:41-745(+) NR_ID: XP_013790362.1 E-value: 1.5e-112 Identity: 660/693(95) Score: 1066 Annotation: proteasome subunit alpha type-2	15908.9	16405.3	16016.5	13470.4	18197.8	11952.1	19715.3	4440.82	2572.55	14546.7	13191.8	14186.6
2.87e-07	1.17228	m.16337	m.16337	type:complete c37543.graph_c0:1216-518(-) NR_ID: XP_002400518.1 E-value: 7.8e-101 Identity: 600/699(85) Score: 965 Annotation: thioredoxin-dependent peroxide reductase	37597.4	33782.1	34103.6	79094.6	79441.9	52783.5	84120.4	79468	58194.1	40932.3	46016.3	44430.8
0.0120253	1.02719	m.16344	m.16344	type:internal c37546.graph_c0:1755-1(-) NR_ID: XP_002408846.1 E-value: 1.3e-160 Identity: 1335/1722(77) Score: 1484 Annotation: RNA recognition motif-containing protein	2144.12	1180.15	2404.84	Filtered	Filtered	Filtered	Filtered	Filtered	Filtered	3557.95	1087.06	2107.43
0.00247238	1.09231	m.16346	m.16346	type:complete c37547.graph_c0:1952-891(-) NR_ID: XP_002408729.1 E-value: 9.2e-162 Identity: 933/1017(91) Score: 1492 Annotation: endophilin-B1, putative	6894.06	Filtered	7749.68	Filtered	Filtered	6605.11	15000.4	16398.9	20738.4	Filtered	Filtered	Filtered
0.000819537	1.12376	m.16349	m.16349	type:5prime_partial c37549.graph_c0:2-319(+) NR_ID: XP_002434451.1 E-value: 4.2e-38 Identity: 255/297(85) Score: 421 Annotation: pyruvate dehydrogenase, putative	Filtered	Filtered	Filtered	Filtered	44990.9	71189.4	7937.15	33462	11116.1	Filtered	Filtered	Filtered
0.000544691	1.13223	m.16352	m.16352	type:complete c37552.graph_c0:686-297(-) NR_ID: ABZ89554.1 E-value: 1.8e-67 Identity: 387/387(100) Score: 675 Annotation: cystatin	134256	140917	99595	24011.5	59887	13081.6	19973.4	38359.4	15503.6	2090.39	3063.55	2847.35
0.0002956	1.14116	m.16373	m.16373	type:complete c37564.graph_c0:138-488(+) NR_ID: XP_002415521.1 E-value: 1.9e-31 Identity: 306/348(87) Score: 364 Annotation: vacuolar H+-ATPase V1 sector, subunit G, putative	22817.3	28565.3	37752.4	38699.7	25164.5	28499.2	26183.2	19291.7	13512	6973.19	6334.09	1823.37
0.00213009	1.09637	m.16381	m.16381	type:complete c37569.graph_c0:850-299(-) NR_ID: XP_002436042.1 E-value: 1.8e-100 Identity: 543/549(98) Score: 961 Annotation: peptidyl-prolyl cis-trans isomerase H (PPIH), putative	29289	25245.1	32295.8	43940.4	Filtered	28274.3	25107.3	47453.4	24444.8	11391.6	10078	6846.32
0.000308052	1.14068	m.16382	m.16382	type:5prime_partial c37570.graph_c0:1008-190(-) NR_ID: XP_002404452.1 E-value: 2.1e-65 Identity: 570/816(69) Score: 660 Annotation: RNA-binding protein, putative	70865	81593.7	74116.5	14582	17058.8	18562.2	19602.9	23945.1	21082.8	20356.8	21236.6	19199.6
0.00111776	1.11585	m.16412	m.16412	type:5prime_partial c37583.graph_c0:2-796(+) NR_ID: KFM76719.1 E-value: 1.9e-66 Identity: 492/648(75) Score: 669 Annotation: Eukaryotic translation initiation factor 3 subunit K, partial	14991.8	14713.8	12409.8	22444.1	17801.1	15199.3	13086.2	14305.8	6282.27	3840.03	3098.47	5455.38
0.00158702	1.10527	m.16423	m.16423	type:complete c37594.graph_c0:1301-366(-) NR_ID: XP_002414728.1 E-value: 1.8e-185 Identity: 930/933(99) Score: 1696 Annotation: Ser/Thr protein phosphatase, putative	16468.8	16395	15923.4	17973	8804.21	21723.9	14130.4	29303.6	8425.76	9343.26	10615.8	13247
0.000405594	1.13706	m.16464	m.16464	type:complete c37613.graph_c0:636-214(-) NR_ID: XP_002434728.1 E-value: 4.6e-48 Identity: 324/408(79) Score: 508 Annotation: secreted protein, putative	16993.7	14318.6	15013.5	18732.2	29481.2	25747.5	27009.2	18151	14160.4	8693.8	8660.55	9463.22
0.000145642	1.14768	m.16471	m.16471	type:complete c37617.graph_c0:232-810(+) NR_ID: XP_013778572.1 E-value: 1.0e-106 Identity: 576/576(100) Score: 1015 Annotation: ras-related protein Rac1	16335.4	17221.2	23437.3	29364.2	13064.7	17247.6	22696.8	31238.3	21642.5	14166.9	19101.1	19458.9
0.00185172	1.10047	m.16482	m.16482	type:complete c37623.graph_c0:1301-750(-) NR_ID: XP_002413097.1 E-value: 2.3e-95 Identity: 534/549(97) Score: 917 Annotation: ubiquitin protein ligase, putative	4366.96	4557.95	5621.97	1734.72	Filtered	2506.89	Filtered	Filtered	8267.63	2872.59	2810.92	3522.1
0.000429994	1.13619	m.16483	m.16483	type:5prime_partial c37624.graph_c0:2-484(+) NR_ID: XP_002409742.1 E-value: 1.1e-32 Identity: 315/498(63) Score: 376 Annotation: sulfotransferase, putative	63830.4	67421.2	63706.9	25885.7	21344	19774.7	3652.67	4165.84	6531.41	23302.8	19395.1	18615.1
0.00656436	1.06302	m.16488	m.16488	type:complete c37626.graph_c0:2782-152(-) NR_ID: XP_002403006.1 E-value: 0.0e+00 Identity: 2001/2271(88) Score: 3270 Annotation: dimethylglycine dehydrogenase, putative	12475.5	3344.38	3954.65	5835.37	Filtered	Filtered	Filtered	Filtered	4146.03	31073.8	25770.3	28133.3
0.000361489	1.13867	m.16501	m.16501	type:complete c37631.graph_c0:1796-1329(-) NR_ID: DAA34110.1 E-value: 1.2e-60 Identity: 390/432(90) Score: 617 Annotation: TPA_exp: 3-hydroxyacyl-CoA dehydrogenase	17510.1	18964.4	20377.4	33428.9	22121.3	22642	26243.8	19635.6	25033.7	25444.1	33167.7	26542.7
0.00014576	1.14768	m.16502	m.16502	type:complete c37631.graph_c0:928-509(-) NR_ID: KFM79276.1 E-value: 1.9e-46 Identity: 336/411(81) Score: 494 Annotation: Lambda-crystallin-like protein, partial	51103.3	60924.6	54227	43301.1	59585.1	40256.8	47061.9	48814.5	27088	81654.1	77283.6	69897.3
9.53e-05	1.15059	m.16504	m.16504	type:complete c37633.graph_c0:1272-802(-) NR_ID: XP_002416520.1 E-value: 3.9e-80 Identity: 459/468(98) Score: 785 Annotation: 40S ribosomal protein S10, putative	54245.3	51965.9	53136.7	26277.8	50025.5	21570	45127.6	32887.2	36935.9	17610.9	16643	17945.4
0.00168182	1.10345	m.16548	m.16548	type:complete c37654.graph_c0:174-791(+) NR_ID: XP_002434211.1 E-value: 5.3e-101 Identity: 564/615(91) Score: 966 Annotation: sarcoplasmic calcium-binding proteins I, III, and IV, putative	12493.5	11802.8	13831.6	10169.3	9225.83	5732.7	4456.38	7814.35	7743.67	16589.2	14706.8	18373.2
0.000464968	1.13495	m.16554	m.16554	type:complete c37657.graph_c0:2498-1749(-) NR_ID: XP_002409441.1 E-value: 6.7e-50 Identity: 459/738(62) Score: 526 Annotation: short chain alcohol dehydrogenase, putative	39609	46621.1	43625.1	20547.3	28751.9	11471.8	40080.7	49850.1	43088.8	35546.1	35912.8	29989.7
0.000126276	1.14872	m.16566	m.16566	type:complete c37663.graph_c0:4475-1659(-) NR_ID: XP_002433752.1 E-value: 0.0e+00 Identity: 2685/2823(95) Score: 4200 Annotation: AP-2 complex subunit alpha-1, putative	14050.3	15326.1	13406.7	10912	10710.8	11959.1	14378.5	15966.5	15099.8	13169.4	15272	12488.2
0.00423893	1.07821	m.16579	m.16579	type:5prime_partial c37665.graph_c0:1247-249(-) NR_ID: XP_002410845.1 E-value: 6.0e-62 Identity: 573/897(63) Score: 631 Annotation: 39S ribosomal protein L46, putative	Filtered	Filtered	Filtered	1249.2	3438.12	1025.48	Filtered	4435.37	Filtered	Filtered	Filtered	Filtered
0.000543307	1.13228	m.16606	m.16606	type:complete c37687.graph_c0:309-824(+) NR_ID: XP_002414795.1 E-value: 6.5e-36 Identity: 276/339(81) Score: 404 Annotation: thiamin pyrophosphokinase, putative	31114.6	25901.2	33773.5	30227.5	43612.1	40208.1	18790.6	15750.8	17382.4	14532	20009.5	20103.9
6.26e-07	1.17009	m.16617	m.16617	type:complete c37693.graph_c0:2155-422(-) NR_ID: XP_002407409.1 E-value: 2.7e-267 Identity: 1428/1515(94) Score: 2404 Annotation: IMP-GMP specific 5&apos;-nucleotidase, putative	29861.2	27231.4	27237.1	16054.2	13014	15227.1	13880.3	8932.67	13339.5	19024.3	19813.2	17717
3.39e-09	1.18385	m.16636	m.16636	type:complete c37703.graph_c0:370-1413(+) NR_ID: XP_002404453.1 E-value: 1.3e-59 Identity: 396/438(90) Score: 611 Annotation: conserved hypothetical protein	20781.1	20533.8	20099.7	30451.3	40748.3	46220.8	38181.2	25502.6	33919.6	36774.8	40378.9	45592.1
4.32e-05	1.15497	m.16650	m.16650	type:5prime_partial c37709.graph_c0:3-842(+) NR_ID: XP_013773839.1 E-value: 2.0e-95 Identity: 624/795(78) Score: 919 Annotation: LOW QUALITY PROTEIN: 26S proteasome non-ATPase regulatory subunit 8-like	19904.3	14458	18354.6	14224.7	Filtered	13042.7	60891.5	16314.7	8607.06	4613.14	3043.12	2778.5
0.00389656	1.08054	m.16679	m.16679	type:5prime_partial c37727.graph_c0:3-3284(+) NR_ID: XP_002415967.1 E-value: 4.1e-192 Identity: 2121/3108(68) Score: 1758 Annotation: CDC42 binding protein kinase alpha, putative	4293.35	4230.29	3980.32	2264.67	2728.29	1279.77	2823.04	3280.25	3451.95	3700.72	1836.31	4559.56
0.000598026	1.13048	m.16697	m.16697	type:3prime_partial c37734.graph_c0:2337-1(-) NR_ID: XP_022242425.1 E-value: 0.0e+00 Identity: 1986/2337(84) Score: 2942 Annotation: LOW QUALITY PROTEIN: E3 ubiquitin-protein ligase HUWE1-like	19068.5	19480.6	19294.5	7740.97	4011.85	67547.1	17846.9	5102.21	6954.84	6553.18	7475.73	7552.44
0.000587963	1.13081	m.16748	m.16748	type:complete c37757.graph_c0:412-945(+) NR_ID: XP_002408092.1 E-value: 1.0e-60 Identity: 438/522(83) Score: 618 Annotation: conserved hypothetical protein	38836.7	38194.9	56194.7	27010.1	20535.3	14409.3	25388.3	32507.6	53805.9	6933.73	5982.25	12462
3.62e-13	1.20395	m.16752	m.16752	type:5prime_partial c37761.graph_c0:3-569(+) NR_ID: AQX36323.1 E-value: 1.3e-21 Identity: 264/459(57) Score: 281 Annotation: Reeler domain-containing gut protein	418480	415189	407640	87993.7	68042.3	68755.3	59827.1	83068	91441.1	26348.4	29061.9	24080.8
0.00027952	1.14179	m.16756	m.16756	type:5prime_partial c37764.graph_c0:1-888(+) NR_ID: XP_012257012.1 E-value: 1.8e-65 Identity: 492/717(68) Score: 661 Annotation: 6-phosphogluconolactonase	22984.2	25098.5	22580.6	29600.7	27824.6	22268.4	28037.4	33210.8	22197.8	11965.9	8587.7	11708.9
0.0113238	1.0319	m.16768	m.16768	type:complete c37772.graph_c0:1981-89(-) NR_ID: XP_015920668.1 E-value: 3.9e-195 Identity: 1272/1698(74) Score: 1782 Annotation: set1/Ash2 histone methyltransferase complex subunit ASH2-like isoform X1	9199.14	1977.3	1832.22	21739	Filtered	13666.4	Filtered	6335.54	1910.51	13013.2	14256	13856.4
0.000591899	1.13068	m.16771	m.16771	type:complete c37773.graph_c0:2194-938(-) NR_ID: XP_013781387.1 E-value: 6.2e-141 Identity: 879/1140(77) Score: 1313 Annotation: group XV phospholipase A2-like	27383.9	19788.7	28000.9	13030	14220.1	17915.7	14454.6	10569.7	7749.21	17007.4	16702.7	18285
1.4e-06	1.16773	m.16779	m.16779	type:5prime_partial c37777.graph_c0:1668-241(-) NR_ID: KDR15061.1 E-value: 1.7e-150 Identity: 1008/1404(71) Score: 1396 Annotation: Puromycin-sensitive aminopeptidase	24060.2	23730.6	22162.7	23309.7	23921	20577.6	19809.4	16857.3	17922.8	41282.1	37810.6	40709.8
0.0120723	1.02687	m.16787	m.16787	type:complete c37780.graph_c0:20-1279(+) NR_ID: XP_002433762.1 E-value: 4.7e-104 Identity: 720/927(77) Score: 995 Annotation: 39S ribosomal protein L39, putative	4954.12	3429.21	3021.48	5897.5	10287.1	8739.11	4535.37	1053.15	5780.65	6474.44	7420.36	7376.79
0.00190111	1.09968	m.16809	m.16809	type:complete c37788.graph_c0:67-951(+) NR_ID: XP_002410265.1 E-value: 7.0e-30 Identity: 267/366(72) Score: 354 Annotation: cuticular protein, putative	7557.53	5776.41	6709.25	75591.6	83197.8	81967.4	40175	35958.9	31881.1	2030.27	1516.44	Filtered
0.023094	0.984443	m.16814	m.16814	type:complete c37790.graph_c0:1483-905(-) NR_ID: XP_002411625.1 E-value: 3.2e-68 Identity: 402/432(93) Score: 683 Annotation: conserved hypothetical protein	2474.81	6340.41	5424.68	Filtered	Filtered	Filtered	Filtered	Filtered	Filtered	Filtered	Filtered	Filtered
0.00137013	1.10988	m.16820	m.16820	type:complete c37793.graph_c0:308-1057(+) NR_ID: ERL85350.1 E-value: 1.4e-71 Identity: 534/717(74) Score: 713 Annotation: hypothetical protein D910_02770	25158.7	21097	19252.9	29735	58015.5	34473.6	41014.1	21339.1	19016.7	17031.5	17633.4	18586.9
0.000588022	1.1308	m.16824	m.16824	type:complete c37796.graph_c0:1770-52(-) NR_ID: XP_002409005.1 E-value: 9.0e-199 Identity: 1377/1764(78) Score: 1813 Annotation: GTP-binding protein mmr1, putative	13087.4	15823.3	15073.3	4684.48	7527.1	2669.4	2866.81	12224.2	5601.58	8165.79	5274.53	8665.16
0.000471268	1.13474	m.16836	m.16836	type:5prime_partial c37802.graph_c0:1-459(+) NR_ID: DAA34591.1 E-value: 8.0e-46 Identity: 306/321(95) Score: 489 Annotation: TPA_exp: ubiquinol cytochrome c reductase subunit QCR7	6251.72	7985.99	8324.62	22257.5	29975.7	13184.9	18135.8	20663.4	8560	2884.59	4684.33	3577.87
0.00152803	1.10647	m.16846	m.16846	type:complete c37811.graph_c0:1224-2039(+) NR_ID: XP_013778710.1 E-value: 4.8e-102 Identity: 687/834(82) Score: 976 Annotation: 5&apos;-AMP-activated protein kinase subunit beta-1-like	7175.16	10201.4	10162.5	Filtered	Filtered	Filtered	5765.28	10489.8	12809.4	8704.82	10266.7	8396.92
4.41e-06	1.16407	m.16878	m.16878	type:complete c37825.graph_c0:1088-48(-) NR_ID: XP_002404365.1 E-value: 5.8e-108 Identity: 648/741(87) Score: 1028 Annotation: conserved hypothetical protein	98704.5	90143.8	93311.6	32663.3	33107.1	40310.5	10942	31064	25207	12571.8	11672.5	12046.3
0.00182735	1.10087	m.16897	m.16897	type:5prime_partial c37838.graph_c0:1306-89(-) NR_ID: XP_013779544.1 E-value: 9.4e-118 Identity: 846/1194(70) Score: 1113 Annotation: NADH dehydrogenase	13078.7	5543.34	9630.15	32120	40513	31612.4	20220.1	26658.1	24758.7	27441.3	30859.6	31886.9
7.99e-09	1.1817	m.16962	m.16962	type:complete c37876.graph_c0:1709-1059(-) NR_ID: DAA34468.1 E-value: 3.3e-69 Identity: 507/636(79) Score: 692 Annotation: TPA_exp: RNA-binding protein LARK	55237.9	53744.1	59660.1	42719.3	53732.7	56102.7	57680.1	58574.9	41364.5	44786.3	43044.2	50359.7
0.00043867	1.13588	m.16967	m.16967	type:complete c37880.graph_c0:1071-364(-) NR_ID: XP_002408366.1 E-value: 2.6e-67 Identity: 435/519(83) Score: 676 Annotation: conserved hypothetical protein	20700.1	22398.4	25008.6	10761.1	23984.8	16625.7	29204.4	37222	10869.1	15408.5	18751.6	18027.8
0.00270489	1.08998	m.16981	m.16981	type:complete c37886.graph_c0:841-260(-) NR_ID: XP_002433953.1 E-value: 1.1e-52 Identity: 378/426(88) Score: 549 Annotation: molybdenum cofactor biosynthesis pathway protein, putative	962.905	996.988	1060.85	6015.44	Filtered	3082.37	11691.5	5679.23	5552.92	Filtered	Filtered	Filtered
0.006191	1.06548	m.16982	m.16982	type:internal c37887.graph_c0:2631-1(-) NR_ID: XP_002411438.1 E-value: 1.7e-209 Identity: 1551/2721(57) Score: 1907 Annotation: neurogenic locus notch, putative	9703.65	5071.84	10512.9	2173.31	Filtered	6124.03	14308.1	10688.8	10130.1	3366.63	3119.43	2379.92
2.78e-05	1.15704	m.16985	m.16985	type:complete c37888.graph_c0:279-1556(+) NR_ID: XP_002412111.1 E-value: 7.1e-92 Identity: 993/1296(76) Score: 890 Annotation: nucleotide excision repair factor NEF2, RAD23 component, putative	37972.4	47336.6	37838.9	59341.5	56193.1	74619.9	31799.2	59759.4	74633.4	44919.9	44690.8	42377.9
0.00529064	1.07133	m.17009	m.17009	type:internal c37894.graph_c1:387-1(-) NR_ID: AAP06152.1 E-value: 7.5e-69 Identity: 387/387(100) Score: 687 Annotation: similar to GenBank Accession Number L06232 beta-tubulin in Xenopus laevis	Filtered	Filtered	Filtered	Filtered	Filtered	Filtered	Filtered	Filtered	6357.4	Filtered	Filtered	Filtered
0.00101533	1.11845	m.17013	m.17013	type:3prime_partial c37897.graph_c0:254-604(+) NR_ID: XP_002434356.1 E-value: 3.2e-34 Identity: 255/288(88) Score: 388 Annotation: retinal protein, putative	Filtered	Filtered	Filtered	Filtered	14994	19747	23123.5	26839.2	29308.8	Filtered	Filtered	Filtered
0.0034395	1.08384	m.17019	m.17019	type:internal c379.graph_c0:309-1(-) NR_ID: XP_002409402.1 E-value: 4.8e-26 Identity: 225/306(73) Score: 317 Annotation: beta-galactosidase precursor, putative	22585.5	30631.8	27610.5	33010.1	18445.9	Filtered	25426.7	14689.5	16811.2	18806	21684.7	19429.4
0.000430345	1.13617	m.17062	m.17062	type:complete c37919.graph_c0:3160-1550(-) NR_ID: XP_002407798.1 E-value: 2.7e-266 Identity: 1395/1572(88) Score: 2395 Annotation: chitinase, putative	11479.4	9523.23	11488.3	13249.6	19111	20213.7	14071.3	18218.8	13548.6	6835.48	7368.46	7765.73
0.00710738	1.05941	m.17072	m.17072	type:5prime_partial c37922.graph_c0:2676-2311(-) NR_ID: XP_002435900.1 E-value: 9.9e-23 Identity: 183/192(95) Score: 289 Annotation: H/ACA ribonucleoprotein complex protein, putative	5280.17	13963.9	3856.24	34142.3	18327.5	4058.56	Filtered	Filtered	Filtered	2870.38	4278.3	4309.04
0.000833303	1.12337	m.17076	m.17076	type:complete c37925.graph_c0:1508-657(-) NR_ID: XP_002413686.1 E-value: 5.2e-123 Identity: 675/720(93) Score: 1157 Annotation: matricellular protein osteonectin/SPARC/BM-40, putative	30977.6	8697.95	9802.92	1498.35	Filtered	Filtered	25654.7	3853.35	9741.08	7731.42	Filtered	3877.32
0.00110044	1.11628	m.17084	m.17084	type:complete c37928.graph_c0:1048-1638(+) NR_ID: XP_021001603.1 E-value: 6.8e-05 Identity: 114/153(74) Score: 137 Annotation: tRNA selenocysteine 1-associated protein 1	16669.9	17171.3	16272.4	17130.5	Filtered	21734.4	Filtered	Filtered	9100.2	6637.08	6576.84	7728.31
0.000161535	1.14689	m.1709	m.1709	type:complete c18073.graph_c0:487-104(-) NR_ID: XP_002434993.1 E-value: 2.9e-41 Identity: 318/339(93) Score: 449 Annotation: programmed cell death, putative	37494.3	36443.8	41036.7	46779.2	58531	62487	20749.5	41403.8	49297.7	6183.41	5960.84	6443.35
1.21e-07	1.17463	m.17099	m.17099	type:complete c37937.graph_c0:301-726(+) NR_ID: AGB35873.1 E-value: 1.5e-30 Identity: 294/423(69) Score: 357 Annotation: gut cystatin	126359	87756.1	136849	73120.5	25295.7	45052	24052.2	57522.4	66700.1	33464.3	18201.3	37128.1
0.000733407	1.12627	m.17100	m.17100	type:complete c37938.graph_c0:171-779(+) NR_ID: XP_002403700.1 E-value: 3.3e-95 Identity: 540/552(97) Score: 916 Annotation: calponin, putative	10758.3	11710.2	7534.47	14828.9	19514	17165.4	13819.2	17451.9	6206.66	1255.5	2178.6	863.166
0.00117476	1.11445	m.17117	m.17117	type:complete c37947.graph_c0:114-1010(+) NR_ID: XP_002414506.1 E-value: 1.2e-141 Identity: 819/894(91) Score: 1318 Annotation: vesicle coat complex COPI, epsilon subunit, putative	25561.7	20599.4	23576.1	14329.9	12603.3	14115.5	9940.78	16168.8	14548.2	Filtered	2344.18	51975.6
0.00701189	1.06005	m.17120	m.17120	type:complete c37950.graph_c0:1166-27(-) NR_ID: XP_002399457.1 E-value: 3.6e-55 Identity: 483/816(59) Score: 573 Annotation: hypothetical protein IscW_ISCW002577	Filtered	Filtered	Filtered	Filtered	Filtered	Filtered	Filtered	9658.72	Filtered	Filtered	2008.39	2064.29
0.00160036	1.10501	m.17124	m.17124	type:5prime_partial c37954.graph_c0:1254-241(-) NR_ID: XP_013787866.1 E-value: 4.2e-79 Identity: 660/954(69) Score: 779 Annotation: vacuolar protein sorting-associated protein VTA1 homolog	13426.8	17795.5	9425.81	10329.9	25568.4	12095.3	15570.9	23122.5	18603.6	8104.69	11889.9	13762.9
0.00141111	1.10896	m.17140	m.17140	type:complete c37962.graph_c0:247-816(+) NR_ID: XP_002407233.1 E-value: 2.7e-43 Identity: 315/369(85) Score: 468 Annotation: secreted salivary gland peptide, putative	28427	30702	30856.9	256518	304916	240606	42557.8	62288.1	71080.5	5185.8	3766.13	6726.03
0.00122097	1.11333	m.1715	m.1715	type:complete c18082.graph_c0:1280-369(-) NR_ID: XP_013779577.1 E-value: 3.4e-173 Identity: 885/900(98) Score: 1590 Annotation: serine/threonine-protein phosphatase 6 catalytic subunit isoform X1	10350.5	1156.47	9678.03	7696.06	12885.9	Filtered	9867.94	2066.9	2349.27	2814.84	3977.33	1551.1
0.00100116	1.11882	m.17161	m.17161	type:complete c37977.graph_c0:1155-241(-) NR_ID: XP_015910218.1 E-value: 6.0e-117 Identity: 714/912(78) Score: 1105 Annotation: probable very-long-chain enoyl-CoA reductase art-1	27944.8	25589.9	24921.3	40232.8	2877.33	20818.1	13247.1	9273.59	21676.7	13079.2	16136.6	13808.9
0.000814716	1.1239	m.17163	m.17163	type:complete c37978.graph_c0:41-1003(+) NR_ID: BAF43574.1 E-value: 6.4e-29 Identity: 420/834(50) Score: 346 Annotation: metalloprotease	Filtered	Filtered	Filtered	13517	17979	24985	11967.6	11940	10254.3	15506.7	Filtered	3534.81
0.00211055	1.09663	m.17165	m.17165	type:5prime_partial c37979.graph_c0:879-109(-) NR_ID: XP_002412631.1 E-value: 9.1e-42 Identity: 357/537(66) Score: 456 Annotation: conserved hypothetical protein	13959.8	11018.8	13115.5	19860.4	29672.3	24283.7	22001.9	17351.4	13610.8	6139.56	Filtered	1596.92
5.25e-12	1.1986	m.17176	m.17176	type:complete c37984.graph_c0:263-805(+) NR_ID: XP_002410067.1 E-value: 1.7e-34 Identity: 402/540(74) Score: 392 Annotation: alternative splicing factor SRp20/9G8, putative	53271.7	52747.8	43865.6	32395.5	38329.3	29443.4	30776.7	28519.9	12614.3	22191.1	25114.3	20023.3
0.00135358	1.11025	m.17185	m.17185	type:complete c37987.graph_c0:264-842(+) NR_ID: XP_002407967.1 E-value: 1.9e-60 Identity: 543/594(91) Score: 616 Annotation: zinc finger protein, putative	12797.2	11990.4	13123.1	7434.18	Filtered	Filtered	8012.99	Filtered	Filtered	12051.1	8532.93	6581.11
0.00182566	1.1009	m.17188	m.17188	type:complete c37990.graph_c0:1725-100(-) NR_ID: XP_020618234.1 E-value: 4.2e-81 Identity: 879/1608(54) Score: 798 Annotation: 4-coumarate--CoA ligase 4-like	25197.1	23310.6	22022.7	10516.4	17877.8	8123.78	7633.36	8597.08	5108.99	16167.2	13148.1	12797.5
0.00697569	1.06029	m.17199	m.17199	type:internal c37996.graph_c0:1978-2(-) NR_ID: XP_013773708.1 E-value: 3.8e-217 Identity: 1467/2175(67) Score: 1972 Annotation: RING finger protein unkempt homolog isoform X1	6619.36	8785.84	5630.34	7032.36	Filtered	Filtered	Filtered	Filtered	4652.79	8248.25	6318.61	7398.29
0.0133906	1.01839	m.17212	m.17212	type:complete c38002.graph_c0:1057-584(-) NR_ID: XP_019629276.1 E-value: 4.7e-49 Identity: 363/453(80) Score: 517 Annotation: PREDICTED: mitotic spindle-associated MMXD complex subunit MIP18-like	Filtered	4583.93	11334.8	15270.9	Filtered	Filtered	Filtered	7086.63	Filtered	Filtered	Filtered	13421.8
0.000362258	1.13864	m.17222	m.17222	type:complete c38006.graph_c0:2506-1439(-) NR_ID: KFM63435.1 E-value: 1.2e-89 Identity: 732/1053(69) Score: 870 Annotation: Poly(ADP-ribose) glycohydrolase ARH3, partial	11359.2	12190	11271	8780.31	14300.2	11848	13389.3	10691.9	9311.36	9900.34	9901.87	11237.5
0.00611745	1.06596	m.17248	m.17248	type:complete c38025.graph_c0:2310-1006(-) NR_ID: XP_002413330.1 E-value: 1.0e-93 Identity: 660/954(69) Score: 906 Annotation: Ves G 1 allergen precursor, putative	1146.94	Filtered	Filtered	20535.7	6894.05	6353.89	25320	32851.3	25705.5	9479.99	14979.5	15338.3
0.00090454	1.1214	m.17265	m.17265	type:complete c38031.graph_c0:2719-902(-) NR_ID: XP_002408276.1 E-value: 2.3e-160 Identity: 1095/1335(82) Score: 1482 Annotation: conserved hypothetical protein	20517.1	19070.7	20346.9	7386.73	15889.4	9170.27	13352.1	10818	11613	10928.9	11468.2	9086.73
8.73e-05	1.15114	m.17274	m.17274	type:5prime_partial c38037.graph_c0:1-1737(+) NR_ID: XP_002408207.1 E-value: 2.1e-248 Identity: 1368/1530(89) Score: 2241 Annotation: phosphoglycerate mutase, putative	39572.8	38989.3	42009.4	48632.8	47962.6	41643.6	38542	33604.4	40387	60815.5	62676.5	65820
0.00141994	1.10877	m.17290	m.17290	type:complete c38044.graph_c0:5018-3465(-) NR_ID: AHH29556.1 E-value: 5.9e-266 Identity: 1434/1551(92) Score: 2392 Annotation: phosphatidylinositol triP phosphatase	5023.04	4008.63	3776.99	2305.73	4573.62	2532.97	14516.8	11775.5	9706.61	6180.98	5616.87	3071.54
5.18e-08	1.17688	m.17294	m.17294	type:5prime_partial c38046.graph_c0:1586-981(-) NR_ID: DAA34563.1 E-value: 8.1e-70 Identity: 531/540(98) Score: 697 Annotation: TPA_exp: heterochromatin-associated protein HP1	18635.5	17873.2	20396.9	22613.5	61337.7	48371.4	22018	24001.3	18573.7	26738.2	25867.9	32753.3
0.00435235	1.07745	m.17297	m.17297	type:internal c38048.graph_c0:1-1656(+) NR_ID: XP_002435446.1 E-value: 1.4e-132 Identity: 954/1425(66) Score: 1242 Annotation: conserved hypothetical protein	8376.39	9250.82	11286.8	Filtered	5809.27	Filtered	4295.93	11555.9	9615.52	8239.16	8841.56	7709.92
5.42e-08	1.17677	m.17301	m.17301	type:complete c38049.graph_c0:367-789(+) NR_ID: BAK20441.1 E-value: 1.2e-75 Identity: 420/420(100) Score: 746 Annotation: lysozyme	143007	150695	144172	74345.4	115858	87053.4	46241.7	55686	33562.4	90532.7	76105.2	81062.1
0.00301391	1.08722	m.17318	m.17318	type:5prime_partial c38057.graph_c0:1491-472(-) NR_ID: XP_023242562.1 E-value: 2.7e-102 Identity: 693/900(77) Score: 979 Annotation: uridine phosphorylase 1-like isoform X1	Filtered	652.669	Filtered	10089.8	9118.81	10838.3	10390.3	10456.8	8791.07	7543.3	7499.23	7693.45
0.000444125	1.13569	m.17326	m.17326	type:5prime_partial c38061.graph_c0:1-555(+) NR_ID: XP_002434004.1 E-value: 2.2e-29 Identity: 270/372(72) Score: 348 Annotation: translation initiation inhibitor UK114/IBM1, putative	39628.8	39919.5	38300.3	100286	124274	141791	27438.9	24217.3	30891.4	15389.9	4056.32	17292.9
9.95e-05	1.15032	m.17339	m.17339	type:5prime_partial c38066.graph_c0:3-2870(+) NR_ID: XP_022249333.1 E-value: 1.2e-134 Identity: 1446/2898(49) Score: 1262 Annotation: cubilin-like	11652.4	10078	10207.9	16836	20667.5	21638.4	43503.9	46382.5	27535.9	13725.5	12443.4	14207.9
1.55e-06	1.16741	m.17367	m.17367	type:5prime_partial c38079.graph_c0:3-1022(+) NR_ID: XP_002403474.1 E-value: 5.9e-57 Identity: 516/834(61) Score: 588 Annotation: secreted protein, putative	68013.3	66854.4	59889	23417.7	61758.7	43299.1	32078.1	28467	41740.4	10333.2	12030.8	9293.26
2.21e-08	1.1791	m.17369	m.17369	type:complete c38080.graph_c0:2054-774(-) NR_ID: XP_023240340.1 E-value: 2.3e-199 Identity: 1113/1218(91) Score: 1817 Annotation: aspartate aminotransferase, mitochondrial-like	31956.9	34271.8	34831	39607.7	56134	41899.5	26478.5	28878.1	24628.8	59744.1	58758.6	63862.4
0.000404485	1.1371	m.1737	m.1737	type:3prime_partial c18118.graph_c0:105-1481(+) NR_ID: XP_022649292.1 E-value: 9.7e-212 Identity: 1188/1374(86) Score: 1924 Annotation: uncharacterized protein LOC111245331	3161.1	4155.93	2877.82	19150.6	36184.4	18389.6	72819.7	22789.7	11803.3	3113.59	2888.47	4851.03
1.72e-09	1.18552	m.17384	m.17384	type:complete c38087.graph_c0:273-593(+) NR_ID: AFQ93569.1 E-value: 8.9e-60 Identity: 318/318(100) Score: 608 Annotation: muscle LIM protein	45386.1	40486.1	45643.9	70591.9	68095.1	78428.8	127319	173522	144209	34456.8	31055.3	34613.7
0.00292979	1.08794	m.17385	m.17385	type:complete c38088.graph_c0:141-1016(+) NR_ID: XP_002401746.1 E-value: 1.1e-88 Identity: 618/777(79) Score: 861 Annotation: enoyl-CoA hydratase, putative	3785.22	3570.51	4129	10419.8	33028	10272.6	14486.6	6762.46	10837.6	5247.36	4906.11	5406.94
0.00735708	1.05775	m.17393	m.17393	type:complete c38095.graph_c0:175-2337(+) NR_ID: XP_002415153.1 E-value: 2.8e-234 Identity: 1545/2040(75) Score: 2120 Annotation: Rab proteins geranylgeranyltransferase component A, putative	1995.31	1189.29	1109.41	Filtered	Filtered	Filtered	Filtered	Filtered	Filtered	2260.54	1255.91	1759.92
0.000844763	1.12305	m.17403	m.17403	type:complete c38098.graph_c1:3946-1142(-) NR_ID: XP_023231462.1 E-value: 2.2e-242 Identity: 1632/2262(72) Score: 2191 Annotation: piwi-like protein Ago3	14799	14400.9	12523.3	17008.7	16185.4	19004.9	11961.8	12745.7	20301	14318.5	14269	13637.7
0.000649079	1.12885	m.17409	m.17409	type:complete c38100.graph_c0:832-206(-) NR_ID: XP_002400877.1 E-value: 3.6e-57 Identity: 408/543(75) Score: 588 Annotation: hypothetical protein IscW_ISCW019767	1960.13	Filtered	Filtered	7491.25	20077.7	12029.5	22783.9	20044.8	27396.1	5221	4144.24	Filtered
0.000627855	1.12952	m.1741	m.1741	type:internal c18124.graph_c0:743-3(-) NR_ID: EFX86741.1 E-value: 1.1e-57 Identity: 453/741(61) Score: 593 Annotation: cubilin	17121.1	20343.1	17763.3	17423.1	23151.8	22973.9	31855.2	31252.7	23719.8	20032.4	21004.9	21314
0.00053676	1.1325	m.17428	m.17428	type:complete c38108.graph_c0:1278-712(-) NR_ID: XP_002399363.1 E-value: 3.0e-66 Identity: 423/579(73) Score: 666 Annotation: conserved hypothetical protein	16160.4	11710.9	32257.2	16588.7	27814.6	16268.5	26779.4	20408.2	25491.3	17105.7	5311.41	21404.6
0.00688309	1.0609	m.1743	m.1743	type:internal c18125.graph_c0:1-1269(+) NR_ID: XP_022668565.1 E-value: 3.5e-131 Identity: 1056/1284(82) Score: 1229 Annotation: uncharacterized protein LOC111253451 isoform X7	876.656	Filtered	Filtered	Filtered	Filtered	Filtered	Filtered	4834.97	9174.36	Filtered	Filtered	Filtered
8.43e-05	1.15135	m.17449	m.17449	type:5prime_partial c38117.graph_c0:3-1262(+) NR_ID: KFM82977.1 E-value: 1.0e-138 Identity: 903/1101(82) Score: 1294 Annotation: Interleukin enhancer-binding factor 2-like protein, partial	27634.2	26249	25932	11766.8	14593.8	14450.1	20874.5	22473.3	20847.1	13235	16260	14212.7
0.000859748	1.12263	m.17483	m.17483	type:complete c38135.graph_c0:586-245(-) NR_ID: XP_002413903.1 E-value: 2.7e-06 Identity: 192/327(58) Score: 147 Annotation: hypothetical protein IscW_ISCW012645	Filtered	Filtered	Filtered	9634.14	9447.95	7785.83	17801.3	21666.8	22570.4	Filtered	Filtered	Filtered
9.19e-08	1.17537	m.17485	m.17485	type:complete c38136.graph_c0:69-1742(+) NR_ID: XP_002413810.1 E-value: 5.9e-272 Identity: 1527/1596(95) Score: 2444 Annotation: F0F1-type ATP synthase, beta subunit, putative	45090.6	46984.2	41017.7	100316	85006.2	101892	164196	107441	101874	82444.2	67379	63204.8
0.00219314	1.09555	m.17532	m.17532	type:5prime_partial c38153.graph_c0:1-804(+) NR_ID: XP_002412446.1 E-value: 1.3e-83 Identity: 540/642(84) Score: 817 Annotation: glutathione S-transferase, putative	6502.83	4399.68	2686.29	5480.82	Filtered	Filtered	1890.3	Filtered	Filtered	Filtered	233.379	Filtered
0.000881022	1.12204	m.17542	m.17542	type:complete c38156.graph_c0:797-354(-) NR_ID: XP_002402827.1 E-value: 1.1e-52 Identity: 354/411(86) Score: 548 Annotation: deoxyuridine 5&apos;-triphosphate nucleotidohydrolase, putative	35379.2	36451.6	33978.9	13814	13925.3	18554.2	37504.1	23184.1	20923	1270.47	957.558	440.359
0.00174923	1.10222	m.1756	m.1756	type:5prime_partial c18154.graph_c0:1013-291(-) NR_ID: XP_022652284.1 E-value: 1.3e-21 Identity: 342/642(53) Score: 282 Annotation: acetylcholinesterase-1-like isoform X2	6393.67	4348.96	5293.58	2866.12	Filtered	6071.82	4452.44	9160.59	12656.3	18240.2	15881.8	16608.6
0.000578392	1.13112	m.17570	m.17570	type:complete c38169.graph_c0:1642-413(-) NR_ID: XP_002399937.1 E-value: 4.0e-108 Identity: 852/1215(70) Score: 1030 Annotation: polyadenylate-binding protein-interacting protein, putative	66622.6	83506.5	75710.9	68034.6	61594.9	57214.5	79506	95446.2	74594.6	47216.3	61956.4	31804.3
0.000734248	1.12625	m.17577	m.17577	type:complete c38171.graph_c0:258-863(+) NR_ID: XP_002414523.1 E-value: 6.0e-57 Identity: 420/543(77) Score: 586 Annotation: crystallin, alpha B, putative	26798	25629.8	25947.8	4800.12	5325.92	5605.13	13002.8	17893.5	13851.2	13648.2	13966.7	8532.21
0.00234875	1.09368	m.17578	m.17578	type:5prime_partial c38172.graph_c0:1088-75(-) NR_ID: XP_015908912.1 E-value: 5.0e-141 Identity: 846/954(88) Score: 1313 Annotation: replication factor C subunit 5	5635.74	1673.55	1398.19	Filtered	2872.29	2069.14	1895.17	Filtered	5983.73	4055.69	4074.59	2325.83
0.00231355	1.09408	m.17579	m.17579	type:complete c38173.graph_c0:262-1242(+) NR_ID: XP_002415550.1 E-value: 2.2e-24 Identity: 306/531(57) Score: 307 Annotation: conserved hypothetical protein	5056.05	5991.93	7823.07	Filtered	10148	16830.8	Filtered	2379.89	8607.51	2438.65	1542.91	1010.57
0.00100251	1.11878	m.17581	m.17581	type:5prime_partial c38174.graph_c0:2822-2223(-) NR_ID: XP_023239872.1 E-value: 1.4e-21 Identity: 234/339(69) Score: 281 Annotation: ras GTPase-activating protein-binding protein 2-like	9210.64	7892.01	8966.18	19191.1	108486	18472.2	37578.3	183109	11347.7	6931.24	5537.47	5848.5
1.75e-07	1.17365	m.17585	m.17585	type:complete c38177.graph_c0:1090-62(-) NR_ID: AEI91122.1 E-value: 2.4e-162 Identity: 906/1023(88) Score: 1497 Annotation: inorganic pyrophosphatase	26856.3	27542.4	28693.2	25955.3	29680.7	25910.2	34028.6	28938.1	32081.2	35763.6	30310.8	31369.1
0.00101872	1.11836	m.17587	m.17587	type:5prime_partial c38178.graph_c0:3-404(+) NR_ID: XP_002415514.1 E-value: 1.7e-12 Identity: 168/240(70) Score: 201 Annotation: conserved hypothetical protein	17400	13286.6	17438.5	23045	12998	12742.8	10612.1	15007.9	19427.1	13577.9	9697.98	11719.8
0.00141336	1.10892	m.17592	m.17592	type:complete c38181.graph_c0:369-1442(+) NR_ID: XP_002402073.1 E-value: 2.0e-164 Identity: 924/975(94) Score: 1515 Annotation: arsenite-translocating ATPase, putative	6182.6	9747.06	8185.45	9409.9	4441.85	9479.99	7918.82	7527.81	6758.02	4444.87	4147.66	4059.87
0.0815393	0.92951	m.17601	m.17601	type:complete c38189.graph_c0:214-4341(+) NR_ID: XP_013781872.1 E-value: 0.0e+00 Identity: 2643/4188(63) Score: 3172 Annotation: paired amphipathic helix protein Sin3a-like isoform X1	952.347	1471	1257.71	2227.35	Filtered	Filtered	Filtered	Filtered	Filtered	539.274	990.952	1138.07
3.58e-06	1.16477	m.17605	m.17605	type:complete c38190.graph_c0:307-1182(+) NR_ID: XP_023210766.1 E-value: 3.7e-116 Identity: 708/861(82) Score: 1098 Annotation: spermidine synthase-like	48247.3	45154.7	47038.1	55955.2	60736.4	55878.7	49551	49681.1	48582.1	58525.8	64986.5	55779.7
0.000671999	1.12814	m.17661	m.17661	type:5prime_partial c38213.graph_c0:1-1635(+) NR_ID: XP_002399997.1 E-value: 0.0e+00 Identity: 1539/1551(99) Score: 2815 Annotation: conserved hypothetical protein	25127	3194.42	1791.57	Filtered	Filtered	Filtered	Filtered	1513.13	3174.34	Filtered	804.365	587.494
0.0129134	1.02136	m.17677	m.17677	type:internal c38220.graph_c0:1-2358(+) NR_ID: OQR79257.1 E-value: 4.0e-282 Identity: 1641/2034(80) Score: 2533 Annotation: hypothetical protein BIW11_05863, partial	3530.64	1079.27	2497.58	Filtered	5513.6	5850.26	2724.57	3546.71	2061.92	4846.11	5511.4	5393.3
3.04e-06	1.1653	m.17682	m.17682	type:complete c38221.graph_c0:249-1838(+) NR_ID: XP_002406257.1 E-value: 9.3e-251 Identity: 1428/1590(89) Score: 2261 Annotation: tyrosyl-tRNA synthetase, putative	17350.4	18921.7	18780.8	22109.5	27135	25483.9	22961.5	29843.7	26579.9	23651.1	23298.9	25384.6
0.000931961	1.12065	m.17686	m.17686	type:complete c38224.graph_c0:174-800(+) NR_ID: XP_002404303.1 E-value: 1.4e-112 Identity: 624/624(100) Score: 1066 Annotation: RAS-related protein, putative	23236.8	5407.29	27196.5	27629.4	33298.1	37773.6	45452.8	39466	37412.8	3492.39	3983.85	Filtered
0.000371187	1.13831	m.17688	m.17688	type:internal c38225.graph_c0:2858-3(-) NR_ID: XP_013775712.1 E-value: 5.4e-47 Identity: 492/891(55) Score: 506 Annotation: uncharacterized protein LOC106460541	17259.8	4952.87	6646.85	10287.2	Filtered	18106.3	108114	57719.2	58325.7	4447.21	11313.7	7700.28
3.2e-09	1.18399	m.17693	m.17693	type:complete c38226.graph_c0:173-1084(+) NR_ID: DAA34574.1 E-value: 3.3e-160 Identity: 831/909(91) Score: 1478 Annotation: TPA_exp: Na+/K+ ATPase beta subunit	30390	30667.4	32861.6	54407.9	36039.3	42369.8	38913.3	49651.9	70199.1	35869.3	34914.8	44376.6
0.00189164	1.09983	m.17705	m.17705	type:complete c38233.graph_c0:1893-1237(-) NR_ID: XP_002409048.1 E-value: 4.4e-106 Identity: 612/657(93) Score: 1010 Annotation: glycoprotein 25l, putative	6825.54	15134.8	14851.2	18282.8	8625.8	2970.57	7483.59	9292.89	13828	13960.6	13761.5	11035.5
0.00285926	1.08856	m.17707	m.17707	type:complete c38234.graph_c0:365-1504(+) NR_ID: XP_002409478.1 E-value: 5.8e-162 Identity: 966/1098(87) Score: 1494 Annotation: isocitrate dehydrogenase, putative	3388.37	3536.16	3408.13	10100.4	12162.3	16367.9	10324.3	8603.47	8521.45	15626.7	16742.3	15809.9
0.00231642	1.09405	m.17731	m.17731	type:internal c38245.graph_c0:2-364(+) NR_ID: KZS12377.1 E-value: 5.5e-05 Identity: 84/102(82) Score: 136 Annotation: Src substrate cortactin	11036.2	7476.66	9062.24	3327.16	8151.55	5953.87	9114.72	9125.38	4932.5	6373.84	8098.22	5791.46
0.000149517	1.14749	m.17745	m.17745	type:complete c38250.graph_c0:1083-157(-) NR_ID: XP_002435540.1 E-value: 2.5e-54 Identity: 585/945(61) Score: 565 Annotation: conserved hypothetical protein	17254.2	15217.7	13352.8	24925.4	30052.7	29299.3	24073.1	22121.3	13676.9	13077	12627.5	10303.6
0.00265711	1.09044	m.17750	m.17750	type:complete c38252.graph_c0:74-931(+) NR_ID: AAY66829.1 E-value: 4.4e-138 Identity: 780/855(91) Score: 1287 Annotation: succinate dehydrogenase Ip subunit	10174.6	12905.7	10715.5	24212.9	14354.8	16339	15993.3	7137.96	11377.9	13304.8	15178.1	14566.6
0.000964713	1.11978	m.17766	m.17766	type:internal c38263.graph_c0:3-1139(+) NR_ID: XP_015911043.1 E-value: 1.0e-126 Identity: 774/1002(77) Score: 1190 Annotation: 2-amino-3-carboxymuconate-6-semialdehyde decarboxylase	7673.97	10772.2	8557.02	11290.1	19143.3	13624	9980.21	15331.7	11539.9	3071.92	1238.29	2647.58
0.00172241	1.1027	m.17790	m.17790	type:complete c38274.graph_c0:154-666(+) NR_ID: XP_021913093.1 E-value: 6.1e-87 Identity: 504/510(98) Score: 844 Annotation: calcineurin subunit B type 2	3301.71	1933.81	1728.11	5410.4	12601	11799.8	33864.4	12729	8382.91	Filtered	2599.3	Filtered
0.000421176	1.1365	m.17802	m.17802	type:complete c38282.graph_c0:1626-202(-) NR_ID: XP_002434377.1 E-value: 5.0e-179 Identity: 1134/1395(81) Score: 1642 Annotation: galactokinase, putative	19152.3	21423.8	21318.7	7878.26	7114.53	11154.3	9528.66	10237.6	9946.24	7864.03	7615.76	8603.62
0.00446297	1.07672	m.17805	m.17805	type:complete c38284.graph_c0:1710-187(-) NR_ID: XP_002412141.1 E-value: 4.6e-162 Identity: 1089/1530(71) Score: 1496 Annotation: beta-carotene dioxygenase, putative	9917.33	12058.4	12167.7	5411.92	5324.06	3156.26	3778.92	5297.54	4175.13	11211.6	9366.25	11280
0.0118494	1.02837	m.17810	m.17810	type:complete c38287.graph_c0:2328-109(-) NR_ID: XP_002406051.1 E-value: 3.1e-151 Identity: 993/1278(77) Score: 1404 Annotation: DEAD box ATP-dependent RNA helicase, putative	1451.41	1600.97	1527.39	Filtered	Filtered	Filtered	Filtered	Filtered	Filtered	Filtered	Filtered	894.241
2.18e-09	1.18494	m.17831	m.17831	type:5prime_partial c38295.graph_c0:1154-165(-) NR_ID: DAA34045.1 E-value: 4.7e-43 Identity: 375/543(69) Score: 468 Annotation: TPA_exp: hypothetical secreted protein 1652	137063	127040	112124	88869.8	116953	92045.2	130477	129562	113647	11335	10187.5	13039.7
2.34e-05	1.15778	m.17856	m.17856	type:5prime_partial c38308.graph_c0:1116-94(-) NR_ID: DAA34151.1 E-value: 5.3e-106 Identity: 600/681(88) Score: 1011 Annotation: TPA_inf: serine protease-like protein precursor	22741.3	26457.6	22189.8	14820.3	20745.4	12353.8	19891.6	7450.22	12294.5	5852.59	4876.66	5654.61
7.32e-05	1.15217	m.17862	m.17862	type:complete c38310.graph_c0:200-1429(+) NR_ID: KFM63435.1 E-value: 1.8e-71 Identity: 654/1062(61) Score: 714 Annotation: Poly(ADP-ribose) glycohydrolase ARH3, partial	17262.6	15340.9	17048.9	7188.74	8503.39	8578.95	10332.9	7196.97	5937.87	10585.5	11353.2	10229.5
0.00833015	1.05137	m.17867	m.17867	type:complete c38314.graph_c0:2310-193(-) NR_ID: XP_023219710.1 E-value: 3.0e-79 Identity: 756/1644(45) Score: 783 Annotation: papilin-like isoform X1	17021.5	20988.9	9737.52	7552.86	10813.1	2238.03	5014.52	8766.03	5811.01	15902.5	11833.5	3019.06
0.00607916	1.06621	m.17871	m.17871	type:complete c38316.graph_c0:1020-76(-) NR_ID: DAA34065.1 E-value: 1.6e-80 Identity: 531/675(78) Score: 791 Annotation: TPA_exp: sulfotransferase	9030.35	10970.7	10458.3	3021.72	Filtered	Filtered	Filtered	Filtered	Filtered	Filtered	Filtered	3006.9
0.000875143	1.1222	m.17895	m.17895	type:3prime_partial c38334.graph_c0:396-1(-) NR_ID: AIX97454.1 E-value: 2.7e-21 Identity: 231/378(61) Score: 277 Annotation: cystatin-3	24481.8	24712.2	27629.8	52664.2	60927.7	58685.2	42458.1	96670.4	60184.8	17889.2	17529	25493.6
3.12e-05	1.15651	m.17912	m.17912	type:3prime_partial c38342.graph_c0:2257-2(-) NR_ID: XP_021928378.1 E-value: 7.3e-132 Identity: 858/1134(75) Score: 1237 Annotation: splicing factor 1-like	11193.4	9723.91	12812.5	6858.48	8133.71	10855.9	5568.4	8407.77	7842.92	6309.04	7241.96	7519.03
0.000183746	1.14583	m.17920	m.17920	type:complete c38345.graph_c0:1446-259(-) NR_ID: ABV71391.1 E-value: 7.0e-110 Identity: 792/1191(66) Score: 1045 Annotation: aspartic protease	13073.6	14547.4	12420.5	16448.9	25842.4	29069.4	13748.2	35275.2	57540.3	5128.62	3823.29	4274.39
0.00153286	1.10637	m.17933	m.17933	type:complete c38350.graph_c0:536-1114(+) NR_ID: XP_002406497.1 E-value: 1.3e-64 Identity: 414/459(90) Score: 652 Annotation: EF-Hand domain-containing protein, putative	Filtered	Filtered	Filtered	16398.5	15225	6066.3	44075.4	41509.1	23970.4	Filtered	862.031	1988.94
0.000611973	1.13003	m.17936	m.17936	type:complete c38352.graph_c0:194-709(+) NR_ID: XP_002403622.1 E-value: 2.7e-82 Identity: 450/492(91) Score: 804 Annotation: Ufm1-conjugating enzyme, putative	27402.2	27097.6	27588.8	39541.8	38816.3	45746	44452.3	42350.8	35668.2	8517.67	7699.1	5883.82
5.54e-06	1.16329	m.17943	m.17943	type:complete c38355.graph_c0:307-1206(+) NR_ID: XP_002413050.1 E-value: 1.8e-113 Identity: 723/918(78) Score: 1075 Annotation: glyoxalase, putative	19261.2	19235.3	20190.7	18265.4	25865.6	28864.3	39552.7	25814	17818.7	33306.8	39737.7	33296.4
0.00236711	1.09347	m.17957	m.17957	type:3prime_partial c38365.graph_c0:484-2(-) NR_ID: DAA34065.1 E-value: 3.4e-63 Identity: 399/483(82) Score: 639 Annotation: TPA_exp: sulfotransferase	16403.1	7859.64	10640.1	Filtered	16034	8188.56	Filtered	Filtered	Filtered	5568.07	7760.59	6588.05
0.00121596	1.11345	m.17967	m.17967	type:complete c38369.graph_c0:622-284(-) NR_ID: XP_002412251.1 E-value: 2.2e-53 Identity: 312/315(99) Score: 553 Annotation: dynein light chain, putative	19841.3	1507.48	1139.03	15007.7	Filtered	Filtered	5555.71	3077.77	6195.56	9851.39	8281.23	9393.47
0.00425932	1.07807	m.17970	m.17970	type:5prime_partial c38372.graph_c1:1584-229(-) NR_ID: XP_023233589.1 E-value: 1.5e-60 Identity: 528/828(63) Score: 620 Annotation: tolloid-like protein 1	4515.75	5526.68	6375.28	Filtered	Filtered	Filtered	Filtered	Filtered	Filtered	4664.63	4456.41	6478.54
3.05e-05	1.15661	m.17973	m.17973	type:5prime_partial c38373.graph_c0:1-444(+) NR_ID: XP_002436291.1 E-value: 1.1e-39 Identity: 309/417(74) Score: 436 Annotation: glutathione S-transferase, putative	73628.6	47177.6	53014.9	37824.8	44154.6	16145.6	44824.8	41739.4	39677.4	12058.7	14984.4	10754.3
3.14e-09	1.18404	m.17981	m.17981	type:complete c38378.graph_c0:328-1572(+) NR_ID: AHC98658.1 E-value: 2.4e-201 Identity: 1155/1242(92) Score: 1834 Annotation: serine protease inhibitor 7 RmS7	26122	25705.4	25167.7	32217	40594	36848.2	36709.1	34583.6	34495	16833.2	19501.7	16924.1
1.73e-05	1.15904	m.18001	m.18001	type:complete c38391.graph_c0:233-1147(+) NR_ID: XP_003745759.1 E-value: 1.4e-150 Identity: 876/912(96) Score: 1395 Annotation: PREDICTED: calbindin-32	6440.19	6905.78	7484.48	13520.6	22869.8	17124.9	18140.1	39632	37784.8	13175.2	13142.7	8246.49
0.000858348	1.12267	m.18009	m.18009	type:5prime_partial c38394.graph_c0:3-380(+) NR_ID: DAA34640.1 E-value: 7.3e-37 Identity: 246/264(93) Score: 411 Annotation: TPA_inf: acyl-CoA-binding protein	4492.23	3748.69	3152.95	9698.01	35997	28337.7	71045.6	55282	40751.2	477.67	953.979	924.985
1.22e-07	1.17462	m.18013	m.18013	type:5prime_partial c38397.graph_c0:1-693(+) NR_ID: XP_002413834.1 E-value: 4.8e-119 Identity: 654/687(95) Score: 1122 Annotation: mRNA cleavage factor I subunit, putative	19031.4	23099	16161	23481.7	41975.8	20740.5	6496.08	23833.2	16725.2	5429.59	5335.38	5608.9
0.00342208	1.08397	m.18015	m.18015	type:complete c38399.graph_c0:2740-743(-) NR_ID: XP_013785928.1 E-value: 1.2e-197 Identity: 1386/1977(70) Score: 1804 Annotation: tubulin--tyrosine ligase-like protein 12 isoform X1	16818.5	14915.2	12078.8	9382.32	13363.1	12088.9	14920.1	15449.1	7237.01	17847.2	18960.8	15895.6
0.00584693	1.06773	m.18033	m.18033	type:complete c38404.graph_c0:173-970(+) NR_ID: XP_013779114.1 E-value: 3.4e-92 Identity: 654/789(82) Score: 891 Annotation: COP9 signalosome complex subunit 7a-like	5656.55	8395.26	6139.68	7466.52	6190.96	3346.71	Filtered	2444.61	5516.08	4523.39	3137.78	3190.4
0.000192848	1.14542	m.18038	m.18038	type:5prime_partial c38407.graph_c0:832-56(-) NR_ID: XP_013778864.1 E-value: 7.9e-86 Identity: 549/666(82) Score: 836 Annotation: proteasome subunit beta type-4-like	67106.7	60486.9	63809.8	37210.6	51138.9	45167	25494.8	19317.6	18388.2	54123.1	56233.4	47141.5
0.00245163	1.09254	m.18044	m.18044	type:complete c38411.graph_c0:1312-551(-) NR_ID: XP_002412964.1 E-value: 1.9e-116 Identity: 711/759(93) Score: 1100 Annotation: integral membrane protein, putative	14299.7	12625.4	12217.5	5831.61	4993.62	14725.2	1764.99	6910.63	3477.37	17032.4	10950.4	15633.6
0.000105589	1.14993	m.18071	m.18071	type:complete c38420.graph_c0:152-610(+) NR_ID: AHX02954.1 E-value: 1.7e-75 Identity: 453/456(99) Score: 745 Annotation: actin-related protein 2/3 complex subunit 5	28078.6	27929.9	25433.3	27917.7	32182.8	33486.4	26152.4	28745.9	35343.8	9903.71	9458.65	12215.2
9.7e-06	1.16129	m.18074	m.18074	type:complete c38421.graph_c0:78-1619(+) NR_ID: PRD25368.1 E-value: 2.5e-216 Identity: 1257/1368(91) Score: 1964 Annotation: Dihydrolipoyl dehydrogenase	11772.8	15100.6	12081.8	15550.1	20107.7	16188.9	16769.1	10990.4	12700.6	16377.9	18994.2	22164.7
0.000333378	1.13972	m.18088	m.18088	type:5prime_partial c38433.graph_c0:1584-1042(-) NR_ID: XP_002406236.1 E-value: 1.3e-50 Identity: 384/453(84) Score: 531 Annotation: cuticle protein, putative	7713.36	5688.13	6781.72	50812.4	59295.5	62543	89704.9	51784	106790	26613.5	23902	25095.8
0.000209084	1.1447	m.18098	m.18098	type:complete c38440.graph_c0:447-1031(+) NR_ID: XP_002410493.1 E-value: 3.4e-97 Identity: 561/576(97) Score: 933 Annotation: Ca2+ sensor, putative	19536.5	20674.9	19778	23014.5	31583.2	35976.4	24772.9	23354.1	25517.1	7772.81	8287.93	9310.52
0.000464767	1.13496	m.18100	m.18100	type:complete c38442.graph_c0:945-202(-) NR_ID: XP_015906699.2 E-value: 4.0e-47 Identity: 483/759(63) Score: 502 Annotation: replication protein A 32 kDa subunit-B-like	21281.9	23728.5	25039	17370.7	13220.4	24775.5	27231.4	27126.1	20294.5	6645.96	5609.96	7083.42
0.00539848	1.07064	m.18103	m.18103	type:complete c38444.graph_c0:480-1604(+) NR_ID: XP_002433447.1 E-value: 3.5e-159 Identity: 963/1131(85) Score: 1470 Annotation: ubiquitin-conjugating enzyme, putative	3620.28	2496.61	3699.5	5022.41	2243.85	Filtered	18775.2	7040.51	2732.39	3154.16	2762.28	1890.03
0.000956141	1.12001	m.18108	m.18108	type:5prime_partial c38448.graph_c1:2-805(+) NR_ID: XP_002402210.1 E-value: 1.2e-118 Identity: 705/825(85) Score: 1119 Annotation: beta 1 syntrophin, putative	6956.88	4672.7	7162.98	9966.36	9050.53	3609.09	765.539	Filtered	7644.04	9043.77	8686.71	8361.38
0.000549634	1.13207	m.18121	m.18121	type:complete c38453.graph_c0:3210-4778(+) NR_ID: XP_002405745.1 E-value: 1.2e-133 Identity: 1113/1608(69) Score: 1251 Annotation: epsin 4/enthoprotin, putative	10444.3	1613.33	6731.72	8581.49	4853.94	8857.13	Filtered	10130.3	5193.33	4265.78	6268.79	4874.7
0.000356088	1.13887	m.18122	m.18122	type:complete c38453.graph_c0:2178-838(-) NR_ID: XP_002405746.1 E-value: 2.4e-231 Identity: 1206/1224(98) Score: 2093 Annotation: protein phosphatase, putative	14869.6	16315.7	18300.2	13407.9	7827.82	10391.5	8710.58	6313.3	8492.17	15566.9	11314.8	13512.9
0.00145856	1.10793	m.18130	m.18130	type:5prime_partial c38456.graph_c0:3-728(+) NR_ID: XP_002435177.1 E-value: 5.3e-76 Identity: 528/624(84) Score: 751 Annotation: steroid membrane receptor Hpr6.6/25-Dx, putative	13654.1	12778.5	10515	16647.7	Filtered	10203.7	Filtered	6032.97	2112.75	16183	15722.5	12313.5
0.00117882	1.11435	m.18138	m.18138	type:complete c38462.graph_c0:2284-764(-) NR_ID: XP_013790589.1 E-value: 3.5e-271 Identity: 1452/1518(95) Score: 2437 Annotation: tRNA-splicing ligase RtcB homolog	9900.14	9098.6	9498.71	5373.06	7807.35	4023.64	17681.8	6006.54	7769.24	10337.8	7937.04	10181.8
6.46e-05	1.15288	m.18141	m.18141	type:complete c38463.graph_c0:2272-1091(-) NR_ID: XP_002399895.1 E-value: 1.4e-110 Identity: 762/1083(70) Score: 1051 Annotation: phospholipase A2 precursor, putative	22617.8	21064.6	17894.3	8130.45	16144.2	9216.77	27825.8	37231	16722.5	6616.88	9099.53	7873.69
0.000602615	1.13033	m.18148	m.18148	type:complete c38467.graph_c0:2654-1998(-) NR_ID: XP_015378849.1 E-value: 2.1e-15 Identity: 171/276(61) Score: 228 Annotation: PREDICTED: uncharacterized protein C14orf119	Filtered	Filtered	Filtered	Filtered	Filtered	Filtered	Filtered	203665	77876.9	Filtered	Filtered	Filtered
8.66e-05	1.15118	m.18151	m.18151	type:complete c38468.graph_c0:2025-766(-) NR_ID: DAA34728.1 E-value: 7.2e-222 Identity: 1227/1257(97) Score: 2011 Annotation: TPA_inf: translation factor	17925.5	15356.1	16271.7	11480.3	13865.5	10930.5	18062.1	18238.6	17177.9	10824.8	10462.4	9483.53
1.29e-08	1.18047	m.18155	m.18155	type:complete c38470.graph_c0:172-780(+) NR_ID: XP_015929200.1 E-value: 4.7e-78 Identity: 519/579(89) Score: 768 Annotation: proteasome subunit beta type-2-like	52614.1	59162.3	56835.9	44849.4	94213.5	55112.7	57131.7	51787.7	34313.4	8486.37	10358.6	12208.9
4.57e-08	1.17721	m.18177	m.18177	type:complete c38484.graph_c0:1174-149(-) NR_ID: BAF43801.1 E-value: 2.5e-212 Identity: 1020/1023(99) Score: 1928 Annotation: Longipain	13507.6	12788.2	11976.4	14272.3	20894.5	20953.9	23181.5	31821.8	31710.3	26981.6	25058.6	25508.4
5.22e-05	1.15401	m.18183	m.18183	type:complete c38486.graph_c0:574-2193(+) NR_ID: XP_002400928.1 E-value: 1.5e-219 Identity: 1176/1221(96) Score: 1992 Annotation: G-3-P dehydrogenase, putative	43627.1	42043.9	43290.9	36484	40814.2	34762.1	41435.9	32730.6	33451.4	52604.9	51932.6	54193
0.00183554	1.10074	m.18193	m.18193	type:complete c38490.graph_c0:2229-745(-) NR_ID: XP_002411077.1 E-value: 2.7e-228 Identity: 1431/1482(96) Score: 2067 Annotation: WD-repeat protein, putative	4935.22	4374.49	4647.66	2364.67	Filtered	Filtered	Filtered	Filtered	Filtered	4482.32	3985.5	3675.37
0.00026434	1.14239	m.18214	m.18214	type:5prime_partial c38497.graph_c0:2-793(+) NR_ID: XP_014681322.1 E-value: 7.3e-87 Identity: 582/759(76) Score: 845 Annotation: PREDICTED: U1 small nuclear ribonucleoprotein A-like	34603.7	22558.2	27779.1	36184.7	41525.9	54123.7	27228.9	28482.6	37010.8	18089.2	20086.8	17400
0.0174558	1.00027	m.18221	m.18221	type:complete c38499.graph_c0:232-1146(+) NR_ID: KFM80641.1 E-value: 4.8e-74 Identity: 513/675(76) Score: 735 Annotation: Cytochrome b reductase 1, partial	978.273	1032.84	560.08	Filtered	Filtered	Filtered	3831.92	3117.24	1428.52	1704.75	2038.75	1453.45
0.00108692	1.11662	m.18252	m.18252	type:5prime_partial c38507.graph_c0:1-1419(+) NR_ID: XP_002411706.1 E-value: 2.6e-42 Identity: 690/1398(49) Score: 463 Annotation: conserved hypothetical protein	4671.41	7118.71	3090.49	14855.3	11662.1	11528.4	13005.3	11253.5	13099.4	11573.2	9902.83	8657.61
0.00234001	1.09378	m.18265	m.18265	type:complete c38511.graph_c0:140-2527(+) NR_ID: AAQ86833.1 E-value: 3.0e-253 Identity: 1563/2040(76) Score: 2284 Annotation: block of proliferation protein	9910.04	7578.47	8534.19	Filtered	Filtered	4313.26	Filtered	5375.13	5274.11	3805.35	5442.66	7162.47
4.5e-06	1.164	m.18271	m.18271	type:complete c38515.graph_c0:1712-252(-) NR_ID: XP_002435760.1 E-value: 5.0e-126 Identity: 930/1401(66) Score: 1185 Annotation: FK506 binding protein (FKBP), putative	24240	24586.8	25091.7	18609.8	15766.7	16892.8	33838.2	37356.5	35278.3	14779	16308.1	18580.9
0.00180027	1.10133	m.18275	m.18275	type:5prime_partial c38516.graph_c0:1243-116(-) NR_ID: XP_013772552.1 E-value: 1.3e-97 Identity: 687/999(68) Score: 939 Annotation: THO complex subunit 6 homolog	4451.66	3859.45	2533.71	2931.89	13590.3	10767.2	12316.2	4031.45	10800.2	4750.9	3537.41	3232.91
0.00719646	1.05882	m.18278	m.18278	type:complete c38519.graph_c0:1657-338(-) NR_ID: XP_013080422.1 E-value: 5.6e-124 Identity: 852/1185(71) Score: 1167 Annotation: PREDICTED: LOW QUALITY PROTEIN: GDP-fucose protein O-fucosyltransferase 2-like	2250.1	1678.66	1143.06	3807.49	Filtered	2116.74	Filtered	1781.2	866.087	2358.12	2575.05	1820.97
1.3e-11	1.1967	m.18281	m.18281	type:complete c38520.graph_c0:79-1029(+) NR_ID: DAA34051.1 E-value: 7.6e-123 Identity: 684/693(98) Score: 1156 Annotation: TPA_exp: 40S ribosomal protein SA	107781	110780	105234	79321.5	82071.1	70657	74910.2	73346.9	92663.1	73071.7	80463.7	78326.4
0.00577167	1.06822	m.18308	m.18308	type:complete c38533.graph_c0:501-112(-) NR_ID: XP_002399649.1 E-value: 6.8e-70 Identity: 375/387(96) Score: 696 Annotation: RNA polymerase II subunit, putative	3058.53	2849.69	1957.93	Filtered	Filtered	Filtered	Filtered	Filtered	Filtered	831.644	Filtered	545.216
0.00959549	1.04325	m.18336	m.18336	type:complete c38546.graph_c0:1075-131(-) NR_ID: DAA34065.1 E-value: 2.2e-90 Identity: 567/675(84) Score: 876 Annotation: TPA_exp: sulfotransferase	1403.58	1105.98	934.561	Filtered	Filtered	Filtered	Filtered	Filtered	Filtered	Filtered	Filtered	Filtered
0.00130111	1.11145	m.18356	m.18356	type:3prime_partial c38555.graph_c0:432-1544(+) NR_ID: XP_002412191.1 E-value: 7.0e-43 Identity: 426/852(50) Score: 467 Annotation: hypothetical protein IscW_ISCW011576	6452.82	5616.63	7089.47	21833.2	28598.4	26599.3	37690.3	39593.6	17301.6	5550.6	5673.84	10364.5
0.000654677	1.12868	m.18375	m.18375	type:complete c38563.graph_c0:1452-283(-) NR_ID: XP_002399903.1 E-value: 1.5e-149 Identity: 900/954(94) Score: 1387 Annotation: nucleosome assembly protein NAP-1, putative	19232.2	20648.6	20591.9	12904.7	25238.7	13532.6	35576.4	38302.2	11985	8814.33	9359.25	12176.6
0.0277711	0.974167	m.18413	m.18413	type:complete c38583.graph_c0:2952-130(-) NR_ID: XP_002436201.1 E-value: 0.0e+00 Identity: 2292/2718(84) Score: 3447 Annotation: exocyst complex component, putative	Filtered	Filtered	Filtered	Filtered	Filtered	Filtered	Filtered	Filtered	1097.11	Filtered	Filtered	Filtered
0.000415704	1.1367	m.18437	m.18437	type:complete c38597.graph_c0:84-644(+) NR_ID: XP_013788437.1 E-value: 7.4e-78 Identity: 513/558(91) Score: 766 Annotation: trafficking protein particle complex subunit 5-like	20241.9	18803.6	16666.6	17398.4	17799.1	12622.5	19011.3	34768.3	14337.1	8867.74	11103.2	10030.8
6.27e-07	1.17009	m.18447	m.18447	type:complete c38603.graph_c0:1053-2006(+) NR_ID: XP_002410051.1 E-value: 5.8e-147 Identity: 837/942(88) Score: 1364 Annotation: aldo-keto reductase, putative	32503.6	29740.9	31159.3	27473	26978.5	36842.2	40262.7	34139.5	23882.9	25486.1	29248.7	27181.6
0.00118817	1.11412	m.18491	m.18491	type:complete c38620.graph_c0:238-1557(+) NR_ID: XP_021000357.1 E-value: 2.5e-172 Identity: 1047/1296(80) Score: 1584 Annotation: mitochondrial enolase superfamily member 1-like	15222.1	5588.95	15329.3	8029.15	5671.56	4398.26	Filtered	4689.8	5554.38	6949.81	6102.28	4746.82
0.00247763	1.09226	m.18500	m.18500	type:5prime_partial c38624.graph_c0:1-360(+) NR_ID: A6NA00.1 E-value: 1.4e-08 Identity: 177/354(50) Score: 167 Annotation: RecName: Full=40S ribosomal protein SA &gt;ABR23483.1 40S ribosomal protein SA	Filtered	14064.9	10927.9	12013	15075.3	9656.96	40443.8	34541.1	34767	11008.9	10339.3	9035.05
0.000416677	1.13666	m.18507	m.18507	type:complete c38626.graph_c0:1419-331(-) NR_ID: XP_022919672.1 E-value: 2.3e-83 Identity: 660/933(70) Score: 816 Annotation: phosphopantothenate--cysteine ligase	32381.9	29338.5	28331.8	16178.5	19098.3	17500.7	24214.6	19743.3	27154.5	15673.4	12519.2	10936
0.00161812	1.10466	m.18519	m.18519	type:complete c38632.graph_c0:1652-987(-) NR_ID: XP_002415079.1 E-value: 1.9e-125 Identity: 654/666(98) Score: 1177 Annotation: casein kinase II, beta subunit, putative	8804.46	11952.1	12675.2	Filtered	Filtered	Filtered	3160.65	4166.56	Filtered	5740.53	5456.2	4856.45
0.0123918	1.02475	m.18530	m.18530	type:5prime_partial c38641.graph_c0:1-534(+) NR_ID: XP_002404204.1 E-value: 6.9e-65 Identity: 441/525(84) Score: 654 Annotation: copine, putative	11879.1	2448.01	11442.7	21732.4	14672.4	19468.2	15759.2	Filtered	7687.94	8438.34	4257.94	2456.74
3.66e-10	1.18924	m.18540	m.18540	type:complete c38646.graph_c0:503-2941(+) NR_ID: XP_002406316.1 E-value: 0.0e+00 Identity: 2142/2271(94) Score: 3675 Annotation: peroxinectin, putative	31978.5	33243.8	31400.7	53846.9	55733	47113.5	52252.4	47379.4	39272.4	46824.8	48439.4	45724.4
0.0125791	1.02352	m.18550	m.18550	type:3prime_partial c38651.graph_c0:2031-1(-) NR_ID: XP_002402507.1 E-value: 2.3e-145 Identity: 1008/1491(67) Score: 1353 Annotation: conserved hypothetical protein	1130.1	448.905	1027.56	1320.96	Filtered	Filtered	Filtered	Filtered	1405.17	1349.46	540.668	Filtered
0.000121797	1.14897	m.18567	m.18567	type:5prime_partial c38659.graph_c0:1-1362(+) NR_ID: XP_002400190.1 E-value: 3.3e-244 Identity: 1257/1290(97) Score: 2204 Annotation: E3 ubiquitin protein ligase (URE-B1), putative	20393.2	17866.7	16317.6	5336.61	14343.2	4091.09	14181.9	11930.9	6799.94	11479.8	9484.88	11747.1
3.19e-05	1.15641	m.18572	m.18572	type:complete c38661.graph_c1:258-1166(+) NR_ID: XP_002414642.1 E-value: 6.6e-100 Identity: 744/924(80) Score: 958 Annotation: hypothetical protein IscW_ISCW014890	13171.3	13922.4	15108	23682.9	30522.1	23435.9	52803.3	58824	45403.5	13365.8	15136.3	17750.9
0.00548066	1.07011	m.18648	m.18648	type:complete c38688.graph_c0:1695-289(-) NR_ID: XP_002410416.1 E-value: 1.1e-114 Identity: 744/1014(73) Score: 1087 Annotation: galactosyltransferase, putative	Filtered	4681.25	Filtered	2661.19	Filtered	Filtered	Filtered	7082.31	3680.53	1493.29	Filtered	Filtered
0.00285505	1.08859	m.18669	m.18669	type:complete c38699.graph_c0:609-184(-) NR_ID: BAH02683.1 E-value: 3.0e-79 Identity: 420/423(99) Score: 777 Annotation: thrombin inhibitor haemalin	19020.1	21953.7	21492.8	47847.5	44003.8	59548.8	19210	31556.2	16821.4	6592.97	3919.29	3591.88
0.00193482	1.09915	m.18677	m.18677	type:complete c38703.graph_c0:1001-267(-) NR_ID: XP_002409851.1 E-value: 6.1e-104 Identity: 660/732(90) Score: 992 Annotation: reductase, putative	13455.6	7920.66	15616.9	13612.3	18163.2	16356.3	11154.4	2341.46	8903.58	3940.83	3135.97	2792.27
0.00908112	1.04654	m.18683	m.18683	type:3prime_partial c38705.graph_c0:2389-2(-) NR_ID: XP_002406186.1 E-value: 1.0e-59 Identity: 438/648(67) Score: 615 Annotation: hypothetical protein IscW_ISCW016752	2913.83	3289.71	3627.18	Filtered	Filtered	Filtered	Filtered	Filtered	Filtered	3126.4	Filtered	1634.84
7.62e-05	1.15194	m.18702	m.18702	type:complete c38713.graph_c0:73-1362(+) NR_ID: XP_013789651.1 E-value: 3.5e-163 Identity: 1074/1281(83) Score: 1505 Annotation: 26S proteasome non-ATPase regulatory subunit 11-like	16574.8	16064.6	15904	11330.3	19712	11879.7	17718.2	8451.25	7714.07	12047.9	12915.9	10396.7
7.31e-05	1.15218	m.18706	m.18706	type:complete c38715.graph_c0:202-885(+) NR_ID: XP_005986592.1 E-value: 5.0e-60 Identity: 459/633(72) Score: 613 Annotation: PREDICTED: maleylacetoacetate isomerase isoform X2	62956.5	65824	60960.2	32550.8	50341.7	42151.4	42314	41519.9	19777.3	4564.06	5271.97	5824.99
3.97e-05	1.15538	m.18712	m.18712	type:complete c38718.graph_c2:140-1084(+) NR_ID: BAT62327.1 E-value: 2.8e-178 Identity: 942/942(100) Score: 1634 Annotation: leucine-rich repeat containing protein	93987.4	85377.7	89635.6	17847.2	22432.2	20137.6	20673.6	22599.1	9052.15	27844.9	23442.5	26066.6
0.000766095	1.1253	m.18736	m.18736	type:5prime_partial c38731.graph_c0:2-946(+) NR_ID: XP_002399673.1 E-value: 5.6e-110 Identity: 648/687(94) Score: 1045 Annotation: glyoxylase, putative	13147.9	13304.6	11445.3	16215.8	28824	18285.8	42942.2	31742.7	32712.8	28070.5	21291.1	26342.9
0.00549303	1.07003	m.18756	m.18756	type:3prime_partial c38743.graph_c0:122-3013(+) NR_ID: XP_002434766.1 E-value: 1.6e-285 Identity: 1617/2040(79) Score: 2563 Annotation: PHD/F-box containing protein, putative	1578.07	945.336	745.846	Filtered	Filtered	Filtered	Filtered	Filtered	Filtered	453.731	731.951	Filtered
4.27e-09	1.18327	m.18764	m.18764	type:complete c38746.graph_c0:3285-751(-) NR_ID: XP_023234639.1 E-value: 0.0e+00 Identity: 2409/2532(95) Score: 4066 Annotation: elongation factor 2 isoform X1	59694.4	56246.7	59045.8	55159.1	56173.2	48401.2	69949.8	72377.2	61835.4	53700.5	51368.9	51316.9
2.15e-07	1.17308	m.18779	m.18779	type:complete c38758.graph_c0:131-1756(+) NR_ID: XP_002412049.1 E-value: 8.8e-289 Identity: 1593/1623(98) Score: 2589 Annotation: chaperonin subunit, putative	35882.5	36843.3	36310.9	26236.8	26001.3	24349	47282.7	40112.3	36416	30220.7	24777.5	26362.7
0.000131398	1.14844	m.18783	m.18783	type:5prime_partial c38761.graph_c0:3388-74(-) NR_ID: XP_002402287.1 E-value: 0.0e+00 Identity: 2337/3210(72) Score: 2973 Annotation: karyopherin (importin) beta, putative	14017.2	13166.9	14938.1	7163.76	6882.86	8070.56	7116.87	8908.25	8350.68	6634.81	6900.66	8072.9
8.7e-07	1.16914	m.18790	m.18790	type:complete c38763.graph_c0:56-475(+) NR_ID: ADE06667.1 E-value: 7.6e-19 Identity: 147/189(77) Score: 256 Annotation: insulin-like growth factor binding protein-related protein 6 long	49657.6	29670.4	12808.2	40324.7	77597.4	11571.8	787.312	1587.61	11968.9	2022.59	3106.71	1420.32
2.68e-06	1.1657	m.18793	m.18793	type:complete c38765.graph_c0:1030-113(-) NR_ID: XP_023216154.1 E-value: 1.6e-125 Identity: 780/888(87) Score: 1179 Annotation: C-1-tetrahydrofolate synthase, cytoplasmic-like	46829.1	47959.3	45286.6	39579.9	45087.9	37651.8	32090.9	30678.9	29597.2	60068.7	61834.1	60048.7
1.81e-05	1.15887	m.18804	m.18804	type:5prime_partial c38769.graph_c0:1-951(+) NR_ID: XP_023209846.1 E-value: 4.2e-113 Identity: 672/735(91) Score: 1072 Annotation: ATP-dependent RNA helicase DDX3Y-like isoform X2	31625.3	31232.8	30786.2	26053.2	23041.9	23483.9	32433.6	25532.7	24020.1	21024.6	21695.4	20120.5
0.00068605	1.1277	m.18806	m.18806	type:internal c38769.graph_c1:1-747(+) NR_ID: XP_023219119.1 E-value: 2.2e-101 Identity: 591/630(93) Score: 970 Annotation: ATP-dependent RNA helicase DDX3X-like	20889.7	20576.7	21663.6	9286.62	6617.72	9561.18	7425.6	8896.21	7172.13	14689.8	15521.1	13868.3
0.000293504	1.14124	m.18813	m.18813	type:complete c38772.graph_c0:247-1023(+) NR_ID: XP_022708402.1 E-value: 5.9e-57 Identity: 522/771(67) Score: 587 Annotation: estradiol 17-beta-dehydrogenase 8-like isoform X1	44843.7	47153.5	40095.8	48441.9	57397.1	66913	55031.2	60653.2	68813.6	55158.3	51653.6	58161.1
0.00014171	1.14789	m.18858	m.18858	type:complete c38792.graph_c0:1402-686(-) NR_ID: XP_002414536.1 E-value: 3.2e-41 Identity: 411/720(57) Score: 451 Annotation: secreted protein, putative	4246.6	568.486	7138.18	54005.7	64614.3	41098.4	45369.6	45507.2	58582.5	2208.13	2783.57	1699.69
0.00760064	1.05614	m.18864	m.18864	type:complete c38797.graph_c0:279-3185(+) NR_ID: XP_002408952.1 E-value: 2.6e-243 Identity: 1488/1623(91) Score: 2199 Annotation: cell cycle control protein cwf22, putative	3561.42	4009.17	1872.48	3904.67	18820102	15214	18423.8	12718760	1586.17	2810.74	2621.67	4279.14
0.000631443	1.12941	m.18875	m.18875	type:complete c38800.graph_c0:363-1718(+) NR_ID: KFM59231.1 E-value: 1.0e-197 Identity: 1155/1350(85) Score: 1803 Annotation: Protein henna, partial	10080.8	7824.37	9384.91	24486.2	29009	24521.1	18008.2	19734	11833.9	20748.6	19244.1	18297.2
0.00082052	1.12373	m.18891	m.18891	type:5prime_partial c38805.graph_c0:2513-1083(-) NR_ID: XP_002433870.1 E-value: 2.1e-28 Identity: 249/432(57) Score: 343 Annotation: dynein light chain, putative	7393.62	5949.64	3629.6	206136	Filtered	Filtered	Filtered	25021.7	11777.4	5485.01	3840.84	3994.94
0.000723885	1.12656	m.18911	m.18911	type:3prime_partial c38816.graph_c0:328-1437(+) NR_ID: XP_013772994.1 E-value: 7.3e-109 Identity: 891/1122(79) Score: 1036 Annotation: coatomer subunit delta-like	11691.9	12106.9	11100.4	7870.15	12978	8723.17	13060.3	5888.98	7772.93	4967.66	5580.49	5364.35
7.13e-05	1.15232	m.18915	m.18915	type:5prime_partial c38816.graph_c1:685-215(-) NR_ID: XP_023238625.1 E-value: 6.5e-51 Identity: 378/468(80) Score: 533 Annotation: coatomer subunit delta-like isoform X2	72325.1	99394.6	97422.7	61616.1	44253.1	70293.1	103988	92338.9	101391	56465.1	60017.3	71872.2
0.0130986	1.02018	m.18936	m.18936	type:5prime_partial c38826.graph_c0:1640-387(-) NR_ID: XP_002412306.1 E-value: 1.1e-190 Identity: 1083/1191(90) Score: 1742 Annotation: oxysterol-binding protein 1, putative	5127.59	4695.6	4112.3	3388.67	3473.18	Filtered	Filtered	3565.87	6603.29	5240.64	6592.98	6699.57
0.000754158	1.12566	m.18945	m.18945	type:complete c38828.graph_c0:121-3768(+) NR_ID: XP_023216850.1 E-value: 0.0e+00 Identity: 3321/3654(90) Score: 5295 Annotation: splicing factor 3B subunit 3	12511.3	13626.5	12789.1	11517	11671.3	10776.7	9264.46	14274.7	12146.1	8014.81	7803.52	7467.77
8e-10	1.18738	m.18954	m.18954	type:5prime_partial c38832.graph_c0:1-2013(+) NR_ID: XP_002415310.1 E-value: 2.4e-267 Identity: 1599/2013(79) Score: 2405 Annotation: protein-glutamine gamma-glutamyltransferase, putative	14021.9	15372.1	13203.2	16364.5	21465.3	21796.6	19023.3	18961.7	21775.5	6054.81	5697.17	7424.5
0.000171838	1.14639	m.18959	m.18959	type:5prime_partial c38833.graph_c0:679-26(-) NR_ID: XP_015920940.1 E-value: 2.8e-12 Identity: 132/141(93) Score: 201 Annotation: WD repeat-containing protein 61	23278.8	19843.9	19977.1	12830.3	4997.84	14849.1	4003.63	7996.7	13380.2	16997.4	17211.5	26308.2
0.0176437	0.999652	m.18980	m.18980	type:3prime_partial c38843.graph_c0:2485-2(-) NR_ID: XP_002415091.1 E-value: 0.0e+00 Identity: 2376/2484(95) Score: 3983 Annotation: pre-mRNA splicing factor Syf1, putative	1785.78	1406.97	2087.03	2556.39	Filtered	Filtered	Filtered	Filtered	18371.3	1291.22	1141.44	1703.07
0.000120702	1.14904	m.19009	m.19009	type:complete c38856.graph_c0:259-1167(+) NR_ID: ADZ96258.1 E-value: 4.1e-17 Identity: 132/150(88) Score: 244 Annotation: TRE31	9578.72	7935.07	9473.86	8236.42	22084.3	14081.1	29097.7	37906.7	18122.1	12911.6	13367.2	16641.8
0.0072185	1.05867	m.19032	m.19032	type:3prime_partial c38868.graph_c0:165-1844(+) NR_ID: XP_002407152.1 E-value: 7.7e-203 Identity: 1266/1542(82) Score: 1848 Annotation: ubiquitin specific protease, putative	1782.46	1629.56	1960.43	Filtered	Filtered	Filtered	Filtered	Filtered	Filtered	426.694	Filtered	Filtered
0.00593193	1.06717	m.19038	m.19038	type:complete c38871.graph_c0:184-1227(+) NR_ID: XP_002414556.1 E-value: 2.2e-144 Identity: 828/936(88) Score: 1342 Annotation: acid methyltransferase, putative	3742.79	2705.73	3217.72	3485.8	2469.8	1409.27	1117.06	1448.01	1335.12	3209.81	4183.7	2952.78
0.000205051	1.14487	m.19055	m.19055	type:complete c38877.graph_c0:695-45(-) NR_ID: XP_002436292.1 E-value: 2.5e-69 Identity: 510/648(78) Score: 693 Annotation: glutathione S-transferase, putative	28542.8	29664.7	30241.4	31730.8	27627.2	30060	20624.6	22121.5	21997.8	5454.82	4306.23	5092.15
1.37e-07	1.1743	m.19060	m.19060	type:complete c38879.graph_c0:69-1910(+) NR_ID: XP_013773604.1 E-value: 8.2e-307 Identity: 1710/1833(93) Score: 2745 Annotation: V-type proton ATPase catalytic subunit A	28230	28103.2	26424.3	29456.3	29562.6	30275.3	38875.9	32729.3	30628.7	37976.2	36060.1	37283.4
0.00288994	1.08829	m.19063	m.19063	type:complete c38880.graph_c0:337-1725(+) NR_ID: XP_002401540.1 E-value: 2.4e-194 Identity: 1065/1179(90) Score: 1774 Annotation: conserved hypothetical protein	6155.05	6067.19	5854.25	10491.7	5403.48	7439.68	7991.08	6343.48	6642.7	3955.46	3097.82	3734.87
0.00186358	1.10028	m.19069	m.19069	type:5prime_partial c38882.graph_c0:1084-263(-) NR_ID: XP_002407565.1 E-value: 8.3e-94 Identity: 567/606(93) Score: 905 Annotation: thiol-disulfide isomerase, putative	12608.8	10931.4	12485.8	17926.1	24728.3	22790.2	20010.3	16177.9	20021.3	30941.3	30943.8	26224.2
0.00474804	1.07485	m.19082	m.19082	type:5prime_partial c38887.graph_c0:518-54(-) NR_ID: XP_002401093.1 E-value: 9.4e-10 Identity: 129/189(68) Score: 178 Annotation: hypothetical protein IscW_ISCW019391	13591.7	5014.8	3936.02	28721	Filtered	Filtered	Filtered	Filtered	Filtered	12452.6	Filtered	Filtered
0.00172717	1.10261	m.19111	m.19111	type:complete c38899.graph_c0:109-1182(+) NR_ID: XP_013773887.1 E-value: 4.2e-114 Identity: 789/1140(69) Score: 1081 Annotation: Golgi reassembly-stacking protein 2-like isoform X5	10803.5	4630.16	3422.92	2548.4	Filtered	Filtered	Filtered	1796.99	4866.37	3090.36	2039.67	3066.34
0.016167	1.00489	m.19148	m.19148	type:5prime_partial c38916.graph_c0:2-1243(+) NR_ID: XP_002415313.1 E-value: 4.7e-56 Identity: 447/750(59) Score: 581 Annotation: PERQ amino acid-rich with GYF domain-containing protein, putative	3300.23	2119.11	3000.42	855.686	Filtered	Filtered	Filtered	4278.66	4618.87	Filtered	Filtered	Filtered
0.00250722	1.09194	m.19165	m.19165	type:complete c38921.graph_c0:1847-711(-) NR_ID: XP_013790961.1 E-value: 1.4e-115 Identity: 894/1245(71) Score: 1094 Annotation: cyclic AMP-dependent transcription factor ATF-1-like isoform X1	10869.4	8226.36	14679.7	4443.9	15929.5	15164.4	12061.1	9694.45	880.379	13213.9	13226.1	11531
0.00782022	1.05469	m.19172	m.19172	type:complete c38924.graph_c0:604-1179(+) NR_ID: XP_002414083.1 E-value: 3.0e-13 Identity: 225/450(50) Score: 209 Annotation: secreted protein, putative	3862.62	2293.66	1888.25	Filtered	Filtered	Filtered	Filtered	Filtered	Filtered	Filtered	Filtered	Filtered
0.00276223	1.08944	m.19174	m.19174	type:5prime_partial c38925.graph_c0:3-911(+) NR_ID: XP_018416505.1 E-value: 3.9e-84 Identity: 609/765(79) Score: 822 Annotation: PREDICTED: haloacid dehalogenase-like hydrolase domain-containing protein 2	3065.39	2171.97	1794	2382.86	Filtered	Filtered	NaN	Filtered	Filtered	1390.95	1707.8	1567.31
3.13e-05	1.1565	m.19182	m.19182	type:5prime_partial c38928.graph_c0:1420-584(-) NR_ID: DAA34697.1 E-value: 1.8e-56 Identity: 387/519(74) Score: 583 Annotation: TPA_inf: putative thyropin precursor	84759.5	74876.7	78925.3	37402.6	66155.8	53940.9	9623.6	32191.7	26407.5	18518.1	9356.31	13491.9
0.000489697	1.1341	m.19184	m.19184	type:5prime_partial c38929.graph_c0:1913-528(-) NR_ID: XP_015905314.1 E-value: 2.3e-168 Identity: 933/954(97) Score: 1550 Annotation: ribose-phosphate pyrophosphokinase 2	13883.6	11923.8	14611.4	12695.3	15819.8	15387	14473.6	14234.3	13224	14315.5	12479.2	12529.5
0.00108344	1.11671	m.19192	m.19192	type:complete c38934.graph_c0:947-438(-) NR_ID: XP_013772288.1 E-value: 7.5e-45 Identity: 363/498(72) Score: 481 Annotation: caltractin-like isoform X1	7803.57	8320.53	5712.71	17531.5	11777	17359	15660.7	15958	10281.2	19182.3	11275.6	10157
0.000881394	1.12203	m.19216	m.19216	type:complete c38946.graph_c0:171-2261(+) NR_ID: XP_003739709.1 E-value: 3.1e-270 Identity: 1614/1821(88) Score: 2430 Annotation: PREDICTED: ATP-binding cassette sub-family F member 1	8809.04	9264.7	9072.08	5491.01	3442.45	2627.48	4755.59	3172.12	5316.97	2823.09	1709.3	5177.81
3.27e-10	1.1895	m.19217	m.19217	type:complete c38947.graph_c0:2973-1840(-) NR_ID: XP_002434890.1 E-value: 1.1e-43 Identity: 315/369(85) Score: 474 Annotation: PIN domain-containing RNA-binding protein, putative	22917.8	22464	22834.6	36610.3	24966.2	31484.2	39927.7	18410.1	33407.4	44808.4	41910.5	40735.3
0.00140284	1.10915	m.19283	m.19283	type:complete c38979.graph_c0:219-797(+) NR_ID: XP_002399544.1 E-value: 1.6e-104 Identity: 570/576(98) Score: 996 Annotation: vesicle coat complex COPII, GTPase subunit SAR1, putative	26757.3	27602.1	23278.5	18559.5	15937	13827.9	10576.6	1451.54	15021.1	4804.39	4870.63	4965.51
0.00176542	1.10193	m.19286	m.19286	type:complete c38980.graph_c0:2910-1738(-) NR_ID: XP_002408829.1 E-value: 2.3e-214 Identity: 1131/1152(98) Score: 1946 Annotation: Jun-N-terminal kinase, putative	8971.88	3897.54	8494.95	13976.4	12352.3	11586.6	Filtered	8540.33	5774.03	9476.84	8974.98	8309.86
0.00469133	1.07522	m.19291	m.19291	type:complete c38983.graph_c0:1219-431(-) NR_ID: XP_002435856.1 E-value: 2.5e-71 Identity: 516/741(69) Score: 711 Annotation: Niemann-Pick type C1 domain-containing protein, putative	5616.96	4636.38	7820.91	12557.8	9550.75	7789.13	32842.2	2291.8	Filtered	5526.02	4363.4	3996.94
0.000913587	1.12115	m.19297	m.19297	type:complete c38987.graph_c0:2712-1216(-) NR_ID: OQR76350.1 E-value: 6.0e-183 Identity: 1098/1389(79) Score: 1676 Annotation: alanine--glyoxylate aminotransferase 2	3120.79	3007.87	2755.5	945.472	Filtered	1610.76	Filtered	Filtered	1586.44	3410.63	3626.34	3090.81
8.2e-05	1.15151	m.19304	m.19304	type:complete c38990.graph_c0:233-1081(+) NR_ID: ADT82652.1 E-value: 8.5e-150 Identity: 789/819(96) Score: 1388 Annotation: mitochondrial volatge dependent anion-selective channel, partial	13621.5	13262	13519.5	18075	25558.9	22303	21815.7	18022.9	14955.7	30114.5	25546.7	24029.4
0.115063	0.905139	m.19311	m.19311	type:complete c38995.graph_c0:653-162(-) NR_ID: XP_002410902.1 E-value: 1.9e-45 Identity: 282/294(95) Score: 486 Annotation: U1 small nuclear ribonucleoprotein C, putative	1864.02	2385.37	2206.97	4573.81	Filtered	4787	Filtered	Filtered	Filtered	Filtered	Filtered	Filtered
0.00273171	1.08972	m.19346	m.19346	type:5prime_partial c39019.graph_c0:2381-57(-) NR_ID: XP_002407978.1 E-value: 0.0e+00 Identity: 2028/2250(90) Score: 2993 Annotation: conserved oligomeric golgi complex subunit, putative	1413.61	1448.45	1441.02	Filtered	Filtered	Filtered	Filtered	Filtered	276.173	735.86	786.298	794.929
7.36e-22	1.23592	m.19348	m.19348	type:complete c39020.graph_c0:747-76(-) NR_ID: AOT82155.1 E-value: 5.3e-131 Identity: 669/669(100) Score: 1225 Annotation: MSASignal-HlGST fusion protein	168412	167320	161850	111719	159264	141956	97154.3	98603.8	81220.8	81500	83497.6	78372.8
0.011597	1.03006	m.19352	m.19352	type:5prime_partial c39023.graph_c0:1-1083(+) NR_ID: XP_002406190.1 E-value: 2.0e-26 Identity: 219/315(69) Score: 325 Annotation: hypothetical protein IscW_ISCW016758	2193.35	1580.93	2001.97	Filtered	Filtered	Filtered	Filtered	Filtered	Filtered	Filtered	Filtered	Filtered
0.000194279	1.14535	m.19357	m.19357	type:5prime_partial c39026.graph_c0:3-1493(+) NR_ID: XP_019881493.1 E-value: 8.2e-233 Identity: 1245/1305(95) Score: 2106 Annotation: PREDICTED: LOW QUALITY PROTEIN: 26S protease regulatory subunit 7-like	29700.1	28368.8	28957.8	23066.6	26516.5	21845.1	11482.1	17518.9	17645.5	21466.3	21085.9	22201.7
0.0165643	1.00339	m.19395	m.19395	type:complete c39039.graph_c0:104-1675(+) NR_ID: XP_002399563.1 E-value: 1.2e-40 Identity: 597/1272(46) Score: 449 Annotation: conserved hypothetical protein	Filtered	Filtered	1132.2	Filtered	Filtered	Filtered	Filtered	Filtered	Filtered	11059.5	7737.07	6206.78
0.000271572	1.1421	m.19400	m.19400	type:complete c39040.graph_c0:2254-1817(-) NR_ID: DAA34554.1 E-value: 7.1e-60 Identity: 390/429(90) Score: 610 Annotation: TPA_exp: hypothetical secreted protein 108	17265.3	15536	15723.9	32378.3	15181.4	23285.9	58392.7	48857.1	23622.9	11540.7	14378.2	9374.71
0.00080446	1.12419	m.19437	m.19437	type:complete c39063.graph_c0:64-1302(+) NR_ID: XP_002402324.1 E-value: 2.4e-177 Identity: 1071/1233(86) Score: 1627 Annotation: histone acetyltransferase type B catalytic subunit, putative	17044.1	16012.4	22007.9	13729.8	5471.02	7946.96	6983.82	6287.77	3672.92	9509.71	6676.23	8290.44
0.000763308	1.12539	m.19447	m.19447	type:complete c39069.graph_c0:281-889(+) NR_ID: XP_002410596.1 E-value: 1.3e-67 Identity: 438/573(76) Score: 678 Annotation: conserved hypothetical protein	27211.2	29756.4	30672.7	10608.4	15430.6	14590.7	12827.7	11598.5	14195.6	5131.9	5931.8	5796.81
1.23e-06	1.16811	m.19467	m.19467	type:complete c39079.graph_c0:527-1885(+) NR_ID: XP_021936297.1 E-value: 2.3e-157 Identity: 993/1350(73) Score: 1455 Annotation: bleomycin hydrolase	16318.1	20346.8	19371.1	13501.6	27499.1	11690.9	21051.2	35016.8	15048.6	16231.6	15100.3	16478
3.34e-05	1.15619	m.19469	m.19469	type:complete c39080.graph_c0:168-1175(+) NR_ID: ALQ43545.1 E-value: 3.4e-174 Identity: 936/1005(93) Score: 1599 Annotation: cathepsin L	48672.2	57114.8	45612.7	12605.9	18033.4	22296.4	6519.85	29116.5	23503.6	24482.8	19520.6	24349
9.25e-05	1.15078	m.19477	m.19477	type:complete c39084.graph_c0:1938-667(-) NR_ID: XP_002402213.1 E-value: 2.5e-121 Identity: 849/1131(75) Score: 1144 Annotation: malonyl CoA-acyl carrier protein transacylase, putative	4825.98	4433.03	4828.68	5550.55	4205.71	4300.75	8266.89	8277	7685.09	8307.51	9442.06	8911.51
0.0002353	1.14358	m.19498	m.19498	type:complete c39094.graph_c0:214-1065(+) NR_ID: XP_002409106.1 E-value: 5.4e-104 Identity: 675/846(79) Score: 993 Annotation: conserved hypothetical protein	9639.56	10824.2	10885.4	10157.6	15525.8	11484.3	9314.68	9190.31	8308.97	9776.65	12404.5	10841.2
7.81e-08	1.1758	m.19513	m.19513	type:complete c39101.graph_c0:110-739(+) NR_ID: DAA34730.1 E-value: 2.2e-22 Identity: 297/516(57) Score: 288 Annotation: TPA_inf: hypothetical secreted protein 790	374492	407738	395913	90245.2	65088.9	87898	54178.6	49508.7	49144.7	53514.5	56099.6	64264.7
0.0047601	1.07477	m.19517	m.19517	type:complete c39105.graph_c0:1130-54(-) NR_ID: XP_002414742.1 E-value: 4.5e-164 Identity: 972/1083(89) Score: 1512 Annotation: replication factor C, subunit RFC4, putative	1844.69	3862.96	2328.73	1449.38	32600.2	Filtered	25988.6	15779.4	1882.54	1754.48	1680.28	1596.82
1.86e-05	1.15875	m.19519	m.19519	type:complete c39107.graph_c0:1320-85(-) NR_ID: XP_002399929.1 E-value: 8.5e-183 Identity: 1095/1236(88) Score: 1674 Annotation: glycine C-acetyltransferase/2-amino-3-ketobutyrate-CoA ligase, putative	26967.6	26170.8	23894.9	44606.1	48037.6	43409	33174.8	35269.4	27958.7	34764.8	40765.9	36179.6
6.18e-11	1.1933	m.19541	m.19541	type:complete c39119.graph_c0:174-866(+) NR_ID: BBE15154.1 E-value: 1.1e-134 Identity: 690/690(100) Score: 1257 Annotation: glutathione S-transferase	65188.6	68997.2	68097.4	66412.4	65264.9	80482	46229.6	37640.4	38942.6	14308.2	14930.5	14978.4
7.13e-06	1.16241	m.19550	m.19550	type:complete c39126.graph_c0:1504-374(-) NR_ID: XP_023334031.1 E-value: 1.1e-218 Identity: 1128/1128(100) Score: 1983 Annotation: actin, clone 403	165451	152971	181043	46013.7	61641.8	25848.7	17096	134155	22723.4	80375.7	60601.5	77000.9
8.94e-20	1.22917	m.19555	m.19555	type:complete c39129.graph_c0:242-979(+) NR_ID: XP_014607363.1 E-value: 8.2e-125 Identity: 726/735(98) Score: 1172 Annotation: PREDICTED: 14-3-3 protein zeta isoform X1	104496	95424.3	89453.6	92367.5	123690	132928	68274.3	73298.8	139105	142184	130838	141581
4.71e-05	1.15454	m.19560	m.19560	type:complete c39136.graph_c0:112-1413(+) NR_ID: XP_002403125.1 E-value: 4.7e-99 Identity: 720/1200(60) Score: 952 Annotation: CRISP3: cysteine-rich secretory protein, putative	61955.3	63401.2	67166.3	39158.2	31020.2	30364.8	16719.5	25192	25846.2	14479.7	15563.3	16950.8
0.000157324	1.14709	m.19564	m.19564	type:3prime_partial c39137.graph_c0:136-906(+) NR_ID: XP_002414702.1 E-value: 1.3e-128 Identity: 708/771(91) Score: 1205 Annotation: Der_and-312 phosphate carrier protein, putative	19287.2	20564.4	21144.5	30364.4	29259.3	28981.7	29662.6	14351.6	14085.4	17223.3	18074.3	22502.2
0.00408653	1.07924	m.19569	m.19569	type:5prime_partial c39137.graph_c1:3338-3012(-) NR_ID: XP_002414702.1 E-value: 3.1e-52 Identity: 315/321(98) Score: 543 Annotation: Der_and-312 phosphate carrier protein, putative	17348.6	14504.4	17062.3	7898.33	11229.8	21259.5	16805.8	22864.9	5047.01	11104.8	3819.14	5151.72
0.000369451	1.13837	m.19578	m.19578	type:complete c39140.graph_c0:111-752(+) NR_ID: XP_002435909.1 E-value: 5.5e-61 Identity: 465/609(76) Score: 621 Annotation: Maf protein, putative	18581.3	7149.4	16587	14302.9	15137.2	12719.7	Filtered	10285.6	8747.26	4679.45	5786.72	6507.88
0.018271	0.997646	m.19586	m.19586	type:5prime_partial c39146.graph_c0:1-633(+) NR_ID: XP_022647632.1 E-value: 1.0e-30 Identity: 312/480(65) Score: 360 Annotation: 39S ribosomal protein L18, mitochondrial-like	4126.23	3524.39	1881.11	6720.08	Filtered	Filtered	Filtered	Filtered	Filtered	4229.65	3976.49	3177.47
0.0099621	1.04089	m.19609	m.19609	type:5prime_partial c39155.graph_c0:3-1268(+) NR_ID: XP_023227945.1 E-value: 1.6e-192 Identity: 1104/1221(90) Score: 1758 Annotation: dual specificity mitogen-activated protein kinase kinase 1-like isoform X1	2062.75	3909.49	3947.25	Filtered	Filtered	Filtered	Filtered	6550.21	Filtered	1594.31	Filtered	781.619
0.00084539	1.12303	m.19612	m.19612	type:complete c39157.graph_c0:2086-518(-) NR_ID: XP_002435975.1 E-value: 1.1e-94 Identity: 753/966(77) Score: 915 Annotation: RNA polymerase II protein ral transcription factor BTF3, putative	21840.5	22339.7	22097.3	3785.66	5978.64	1748.19	10646.7	14585.3	11439.9	5244.43	5264.81	6158.46
0.00077069	1.12517	m.19621	m.19621	type:complete c39161.graph_c0:349-1308(+) NR_ID: DAA34484.1 E-value: 1.0e-95 Identity: 738/777(94) Score: 922 Annotation: TPA_inf: vesicle coat complex COPII subunit SEC13	26277.3	25486.4	29624.3	15236.6	37191.6	22892.1	38831	10078.8	6889.76	11914.1	16410.6	13294.2
1.42e-06	1.16769	m.19640	m.19640	type:5prime_partial c39173.graph_c0:1387-83(-) NR_ID: XP_003742588.1 E-value: 4.8e-152 Identity: 951/1182(80) Score: 1409 Annotation: PREDICTED: probable medium-chain specific acyl-CoA dehydrogenase, mitochondrial	13442.8	13866.6	13955.4	18910.2	28288.7	23715.1	16355.5	16952.5	13737.1	26731	24504.1	22253.3
0.00619827	1.06543	m.19656	m.19656	type:complete c39181.graph_c0:4480-86(-) NR_ID: XP_023225963.1 E-value: 0.0e+00 Identity: 3489/4395(79) Score: 5056 Annotation: cleavage and polyadenylation specificity factor subunit 1-like	6819.68	3037.62	2740.92	Filtered	Filtered	9555.84	5947.58	6379.38	7526.92	3196.31	Filtered	2423.11
0.00193134	1.0992	m.19660	m.19660	type:complete c39182.graph_c0:55-1041(+) NR_ID: XP_013777471.1 E-value: 2.2e-77 Identity: 561/705(79) Score: 764 Annotation: mRNA turnover protein 4 homolog isoform X1	11270	14887.1	5925.9	6694.38	14586	11682.6	5213.19	5234.77	4224.45	7683.7	9202.8	6604.34
0.00349178	1.08345	m.19667	m.19667	type:5prime_partial c39184.graph_c1:2-1003(+) NR_ID: XP_013781772.2 E-value: 1.4e-63 Identity: 456/795(57) Score: 645 Annotation: carboxypeptidase inhibitor SmCI-like isoform X1	1229.34	1295.97	Filtered	Filtered	Filtered	Filtered	Filtered	14771.7	9611.27	Filtered	Filtered	Filtered
0.00021715	1.14435	m.19674	m.19674	type:complete c39188.graph_c0:290-2128(+) NR_ID: XP_002404324.1 E-value: 0.0e+00 Identity: 1749/1836(95) Score: 2977 Annotation: adenylsulfate kinase, putative	25785.9	24951.9	26761.2	6269.44	4257.76	130325	17565.7	8326.92	9813.36	3803.08	3831.42	2067.42
0.000946618	1.12026	m.19680	m.19680	type:complete c39190.graph_c0:838-251(-) NR_ID: XP_002401344.1 E-value: 1.5e-84 Identity: 537/570(94) Score: 824 Annotation: prefoldin, putative	14970.8	14857.1	13477.5	13241.6	16581	14102.5	13843.2	5832.86	13062.2	9466.02	9398.34	7786.07
1.24e-06	1.16808	m.19710	m.19710	type:complete c39204.graph_c0:248-886(+) NR_ID: AGM71680.1 E-value: 6.2e-28 Identity: 324/609(53) Score: 336 Annotation: small heat shock protein I	39475.7	42094.4	41248.1	16693	22518.8	21038.1	21906.1	19427.2	21993.3	155332	152320	144834
0.00296291	1.08765	m.19725	m.19725	type:complete c39210.graph_c0:425-1153(+) NR_ID: XP_002416259.1 E-value: 4.3e-78 Identity: 528/642(82) Score: 769 Annotation: presqualene diphosphate phosphatase, putative	20912.9	14015.8	17359.8	21851.3	8692.49	Filtered	10225.2	5451.65	8616.96	9436.57	15488.8	6761.01
1.13e-06	1.16835	m.19741	m.19741	type:internal c39216.graph_c2:1-2511(+) NR_ID: XP_002409121.1 E-value: 1.2e-26 Identity: 183/186(98) Score: 330 Annotation: collagen alpha chain, type IV, putative	Filtered	Filtered	Filtered	Filtered	21817.1	1806.49	29903.3	48576.9	12414.4	Filtered	Filtered	Filtered
0.00340779	1.08408	m.19760	m.19760	type:complete c39226.graph_c0:350-1213(+) NR_ID: XP_002414170.1 E-value: 1.1e-91 Identity: 579/681(85) Score: 887 Annotation: dihydroxypolyprenylbenzoate methyltransferase, putative	7281.77	8288.31	7282.51	6546.53	13505	12492.6	9439.37	9223.28	6383.44	7076.57	6897.22	7597.59
0.0105918	1.03677	m.19776	m.19776	type:5prime_partial c39233.graph_c0:1-960(+) NR_ID: XP_002403536.1 E-value: 1.4e-97 Identity: 681/936(72) Score: 938 Annotation: ribosomal protein L4, putative	8339.32	8932.54	9923.59	14021	7554.96	11784.5	6018.74	7045.01	5673.54	9007.98	8210.14	9141.05
0.027385	0.97491	m.19798	m.19798	type:complete c39245.graph_c0:384-2561(+) NR_ID: XP_022255342.1 E-value: 4.1e-164 Identity: 1506/2043(73) Score: 1515 Annotation: mitochondrial proton/calcium exchanger protein-like	Filtered	Filtered	Filtered	Filtered	Filtered	3068.08	Filtered	13224	3458.05	Filtered	Filtered	Filtered
0.0339938	0.964828	m.19806	m.19806	type:complete c39247.graph_c0:2670-1339(-) NR_ID: XP_002411145.1 E-value: 9.4e-204 Identity: 1245/1377(90) Score: 1855 Annotation: conserved hypothetical protein	Filtered	Filtered	Filtered	Filtered	Filtered	3771.69	3176	5059.32	9300.26	Filtered	Filtered	Filtered
0.000202883	1.14497	m.19817	m.19817	type:complete c39250.graph_c0:1266-2135(+) NR_ID: XP_023230793.1 E-value: 1.4e-43 Identity: 492/822(59) Score: 472 Annotation: proteasome inhibitor PI31 subunit-like	38052.9	35720.4	34375.6	29949.5	26756.6	28873.1	37577.6	33930	33703.5	16315.7	15737.3	22005.4
0.000210773	1.14462	m.19820	m.19820	type:complete c39251.graph_c0:5719-4385(-) NR_ID: XP_003738862.1 E-value: 1.4e-103 Identity: 1263/1326(95) Score: 991 Annotation: PREDICTED: flotillin-1	9207.13	9555.99	11818.4	18349.7	21812.8	19311.2	17497.7	17839.8	16909.9	18344.1	21612.8	18634
0.0404544	0.958405	m.19844;m.8283	m.19844;m.8283	type:5prime_partial c39263.graph_c0:808-371(-) NR_ID: XP_002401570.1 E-value: 3.8e-69 Identity: 405/435(93) Score: 690 Annotation: Cap binding protein, putative; type:complete c30670.graph_c0:730-254(-) NR_ID: XP_002401570.1 E-value: 1.4e-69 Identity: 414/441(93) Score: 694 Annotation: Cap binding protein, putative	1473.61	1488.43	1194.26	Filtered	Filtered	Filtered	Filtered	Filtered	Filtered	Filtered	Filtered	Filtered
0.00817961	1.05235	m.19846	m.19846	type:complete c39265.graph_c0:814-107(-) NR_ID: KFM82658.1 E-value: 1.9e-62 Identity: 537/687(78) Score: 634 Annotation: RWD domain-containing protein 1, partial	Filtered	Filtered	Filtered	Filtered	Filtered	4078.28	7393.47	8567.94	6225.01	Filtered	Filtered	Filtered
6.81e-11	1.19309	m.19853	m.19853	type:complete c39269.graph_c0:5138-3906(-) NR_ID: ACT78707.1 E-value: 2.0e-163 Identity: 1062/1062(100) Score: 1507 Annotation: calreticulin	38335.3	38332.4	35556.5	42446.3	58571.4	46171.4	79005.9	57557	51351.7	34618.1	33503	31368.1
0.0039204	1.08038	m.19864	m.19864	type:3prime_partial c39273.graph_c1:102-731(+) NR_ID: DAA34412.1 E-value: 5.1e-59 Identity: 477/687(69) Score: 604 Annotation: TPA_inf: hypothetical conserved protein 667	15105.3	11405.1	13129.2	7505.59	Filtered	Filtered	Filtered	36829.6	7610.84	10184.1	13927.5	11248.6
0.00143546	1.10843	m.19871	m.19871	type:complete c39275.graph_c0:2542-4089(+) NR_ID: XP_002436065.1 E-value: 4.6e-178 Identity: 1146/1530(74) Score: 1634 Annotation: RNA-binding protein Nova-1, putative	34241.1	17123.9	24770.2	8429.12	4485.56	8225.19	8437.32	11147	13686.2	11303.8	7742.98	11941.5
0.000816702	1.12384	m.19969	m.19969	type:5prime_partial c39307.graph_c1:2-1768(+) NR_ID: ANK58178.1 E-value: 0.0e+00 Identity: 1692/1692(100) Score: 3072 Annotation: transglutaminase	3503.87	3690.54	4001.34	23423.3	27680.9	26907.4	10608.7	11698	8052.63	2858.75	3016.77	2822.97
0.000886872	1.12188	m.1997	m.1997	type:internal c18660.graph_c0:632-3(-) NR_ID: XP_002404947.1 E-value: 4.8e-25 Identity: 351/597(58) Score: 311 Annotation: cubilin, putative	6858.3	7507.04	6567.4	13068.4	14523.8	Filtered	23306.7	24778.8	23198.4	4964.44	3517.25	3128.96
0.000769567	1.1252	m.19981	m.19981	type:complete c39312.graph_c0:2543-3814(+) NR_ID: XP_002400999.1 E-value: 2.0e-232 Identity: 1248/1269(98) Score: 2102 Annotation: glyoxylate/hydroxypyruvate reductase, putative	30624.6	28631.3	29948.5	26185.1	23163.2	18298	27310.1	17030.4	13086.1	10911.7	12452.6	12316.1
0.00632725	1.06458	m.19989	m.19989	type:complete c39313.graph_c0:1859-435(-) NR_ID: XP_002405444.1 E-value: 2.6e-119 Identity: 864/1293(66) Score: 1127 Annotation: serine carboxypeptidase, putative	1969.06	1570.76	Filtered	8966.98	10409.6	9829.35	9184.34	9381.28	10636.2	3520.63	3012.88	2865.43
1.99e-12	1.20059	m.19993	m.19993	type:complete c39315.graph_c0:238-1704(+) NR_ID: BAF63673.1 E-value: 1.4e-288 Identity: 1464/1464(100) Score: 2587 Annotation: protein disulfide isomerase-3	41556.1	38966.5	41726.1	58290	81769.8	71671.9	97942.3	76662.7	66272	41934.1	42511.2	40340.7
0.000220886	1.14419	m.19996	m.19996	type:complete c39315.graph_c0:2311-1949(-) NR_ID: XP_002406443.1 E-value: 3.0e-48 Identity: 324/357(90) Score: 509 Annotation: janus-A, putative	7663.39	7345.8	8974.16	32745.8	46169.9	26853.2	98377.5	132136	19483.3	8096.39	5673.33	5160.71
0.00271155	1.08991	m.20009	m.20009	type:5prime_partial c39320.graph_c0:636-58(-) NR_ID: XP_002409125.1 E-value: 1.6e-51 Identity: 372/519(71) Score: 539 Annotation: NADH-ubiquinone oxidoreductase ashi subunit, putative	10587.5	Filtered	2239.16	1576.75	36158.5	11349.9	4598.17	Filtered	5443.51	12110.1	Filtered	Filtered
0.00670412	1.06209	m.20018	m.20018	type:complete c39325.graph_c0:144-4274(+) NR_ID: XP_022235977.1 E-value: 0.0e+00 Identity: 3006/4080(73) Score: 3764 Annotation: F-actin-uncapping protein LRRC16A-like isoform X2	9052.52	5136.87	Filtered	19498.3	Filtered	6402.83	8248.09	14679.7	6307.18	7656.47	7113.96	Filtered
0.000729062	1.1264	m.20031	m.20031	type:complete c39330.graph_c0:109-1068(+) NR_ID: XP_002400476.1 E-value: 6.0e-128 Identity: 735/858(85) Score: 1200 Annotation: palmitoyl-protein thioesterase precursor, putative	26400.2	25634.6	30094.2	39243.8	45873.5	29170.5	27896.8	25582.3	23749.7	7281.41	6948.6	6689.66
3.73e-08	1.17774	m.20042	m.20042	type:complete c39336.graph_c0:4096-2678(-) NR_ID: XP_002415341.1 E-value: 6.2e-246 Identity: 1326/1434(92) Score: 2219 Annotation: acetyl-CoA hydrolase, putative	29828.1	28456.4	29105.3	47573.2	41806	52871.1	32561.3	37253.3	32387.4	70287.9	75673	67639.7
9.95e-05	1.15032	m.20082	m.20082	type:complete c39348.graph_c0:2552-1239(-) NR_ID: XP_002408374.1 E-value: 1.8e-207 Identity: 1203/1320(91) Score: 1887 Annotation: dolichyl-di-phosphooligosaccharide protein glycotransferase, putative	20845.6	20112.5	20019.2	23964.7	23958.8	20680	22382.2	19636.4	16364.7	21406.9	24701.3	21248
0.00366338	1.08219	m.20096	m.20096	type:5prime_partial c39351.graph_c0:1359-145(-) NR_ID: BAI82576.1 E-value: 2.9e-228 Identity: 1161/1161(100) Score: 2066 Annotation: autophagy-related 4	3364.15	3482.41	3300.31	2727.61	4774.19	Filtered	7236.94	Filtered	Filtered	3319.18	4160.15	2446.83
0.0101851	1.03944	m.20099	m.20099	type:complete c39352.graph_c0:1961-954(-) NR_ID: XP_002403704.1 E-value: 3.1e-127 Identity: 783/1011(77) Score: 1194 Annotation: conserved hypothetical protein	3604.03	2530.32	4063.66	4507.36	53134.7	5662.12	Filtered	2956.12	7224.72	1958.09	4665.41	4007.96
0.00694024	1.06052	m.20104	m.20104	type:3prime_partial c39355.graph_c0:1632-1(-) NR_ID: AAF00497.1 E-value: 8.1e-141 Identity: 1041/1566(66) Score: 1313 Annotation: esterase	8239.11	6391.21	6638.5	6135.09	Filtered	Filtered	Filtered	Filtered	2814.93	8758.68	10089.1	10150.9
0.00113614	1.11539	m.20138	m.20138	type:complete c39366.graph_c0:1680-730(-) NR_ID: XP_002413977.1 E-value: 7.4e-94 Identity: 789/966(81) Score: 906 Annotation: RNA-binding protein, putative	8301.51	6502.19	6170.88	7743.36	Filtered	5443.41	14829.9	17297.8	16112.7	5390.86	3372.73	5764.77
0.000865412	1.12247	m.20160	m.20160	type:5prime_partial c39374.graph_c0:2-1486(+) NR_ID: XP_002404065.1 E-value: 2.8e-148 Identity: 1029/1263(81) Score: 1377 Annotation: dihydrolipoamide transacylase, putative	4984.2	5145.65	4368.22	10480.3	6062.13	13927.7	17925.2	14624.8	16419.8	7184.39	7238.11	6099.31
0.0102084	1.03929	m.20169	m.20169	type:internal c39377.graph_c0:1538-3(-) NR_ID: XP_013784499.1 E-value: 3.4e-88 Identity: 894/1536(58) Score: 859 Annotation: nesprin-1-like, partial	Filtered	Filtered	Filtered	Filtered	Filtered	Filtered	Filtered	Filtered	2175.59	Filtered	Filtered	Filtered
0.324756	0.836494	m.20185	m.20185	type:complete c39383.graph_c0:1713-559(-) NR_ID: XP_023231017.1 E-value: 7.7e-178 Identity: 1044/1149(90) Score: 1631 Annotation: protein pelota-like isoform X2	Filtered	Filtered	Filtered	Filtered	Filtered	Filtered	Filtered	1878.92	Filtered	Filtered	Filtered	Filtered
0.00252116	1.0918	m.20204	m.20204	type:complete c39391.graph_c0:138-1415(+) NR_ID: XP_002399575.1 E-value: 4.9e-141 Identity: 837/1062(78) Score: 1314 Annotation: alpha-D-galactosidase, putative	9085.21	8075.47	7452.59	20189.8	9287.98	13749.6	3278.12	7423.67	7357.37	9565.4	11332.9	8702.26
0.00160523	1.10491	m.20217	m.20217	type:complete c39396.graph_c0:299-985(+) NR_ID: XP_002405266.1 E-value: 3.3e-96 Identity: 573/630(90) Score: 925 Annotation: lysophospholipase, putative	19903.7	20043.9	22630.3	15746.3	15331.4	Filtered	13491.5	23562.2	8096.63	9149.16	6816.96	7809.12
4.63e-06	1.16391	m.20229	m.20229	type:complete c39401.graph_c0:1402-842(-) NR_ID: XP_023236067.1 E-value: 2.4e-84 Identity: 492/558(88) Score: 822 Annotation: muscle-specific protein 20-like	33563.1	32076.9	31532.3	31925.3	29420	37489.8	22949.5	25645.9	26410.1	20059.8	19644.1	20197.9
5.95e-05	1.15332	m.20250	m.20250	type:5prime_partial c39409.graph_c0:2272-254(-) NR_ID: XP_013786530.1 E-value: 1.1e-155 Identity: 1212/1650(73) Score: 1442 Annotation: fragile X mental retardation syndrome-related protein 1-like isoform X2	17158.8	18219.6	15934.7	12236.9	11075.4	9740.64	17905.6	20232	12251.6	22121.5	20870.2	19692.4
0.00113034	1.11554	m.20266	m.20266	type:5prime_partial c39417.graph_c0:3-1385(+) NR_ID: XP_014787293.1 E-value: 2.7e-97 Identity: 888/1407(63) Score: 937 Annotation: PREDICTED: histone-lysine N-methyltransferase setd3-like	26121.1	6361.98	26433.1	29275.9	Filtered	18164.3	11196.2	30261.1	21007.3	16536.9	9762.11	16579.1
0.000797912	1.12438	m.20271	m.20271	type:complete c39418.graph_c0:100-543(+) NR_ID: DAA34314.1 E-value: 8.5e-77 Identity: 423/423(100) Score: 756 Annotation: TPA_inf: exon-exon junction complex Magoh component	29433.8	24662.4	24095.4	45458.2	37556.9	33928	48031.1	35847.5	59182.2	4874.45	4741.3	9952.99
0.00177663	1.10174	m.20276	m.20276	type:3prime_partial c39421.graph_c0:234-4073(+) NR_ID: KFM72279.1 E-value: 5.3e-215 Identity: 2214/4119(53) Score: 1956 Annotation: Trafficking protein particle complex subunit 8, partial	12775.6	14253.7	12627.5	17366.1	4699.97	8369.02	10029.4	7886.49	7105.31	8833.76	14316.6	11500.5
8.22e-12	1.19766	m.20287	m.20287	type:complete c39424.graph_c0:1842-238(-) NR_ID: AWM72026.1 E-value: 9.5e-219 Identity: 1224/1482(82) Score: 1985 Annotation: catalase 1	873142	880575	1.01176e+06	482451	707920	708338	772574	759672	349648	167314	346582	161536
0.010583	1.03683	m.20315	m.20315	type:5prime_partial c39432.graph_c0:2542-599(-) NR_ID: XP_002404138.1 E-value: 1.8e-248 Identity: 1422/1590(89) Score: 2242 Annotation: carbohydrate kinase, putative	5526.38	13702.1	11461.7	6138.33	12354.4	1572.95	12858.1	6959.97	7807.79	6059.77	5077.27	7966.16
0.000794373	1.12448	m.20389	m.20389	type:complete c39465.graph_c0:1613-2428(+) NR_ID: XP_002403075.1 E-value: 6.9e-24 Identity: 180/180(100) Score: 302 Annotation: alternative splicing factor SRp55/B52/SRp75, putative	20178.4	16907.7	18936.1	29353	17909.2	14743.6	7040.42	2455.57	5845.33	4484.17	10929.9	8843.36
4.41e-05	1.15487	m.20402	m.20402	type:complete c39470.graph_c0:128-925(+) NR_ID: XP_002408681.1 E-value: 3.0e-72 Identity: 498/672(74) Score: 719 Annotation: conserved hypothetical protein	43079.2	39771.5	43759.9	20314.5	40104.7	23345.9	16479.4	19742.1	14261.2	50621.9	51442.1	49999.9
1.39e-06	1.16775	m.20445	m.20445	type:complete c39493.graph_c0:812-69(-) NR_ID: XP_023215567.1 E-value: 3.2e-100 Identity: 597/648(92) Score: 960 Annotation: 40S ribosomal protein S6-like	51119.6	46837.3	49815.3	32344.2	37549.6	34046.5	35878.4	39108.2	34079.7	54913.6	58926.8	53994
0.000209898	1.14466	m.20447	m.20447	type:complete c39494.graph_c0:2674-908(-) NR_ID: XP_002406866.1 E-value: 0.0e+00 Identity: 1698/1737(97) Score: 2880 Annotation: acetylcholine regulator unc-18, putative	2932.69	4183.76	4267.94	6358.28	9625.27	10804.7	17045.4	12096.5	14554.4	6842.28	6355.32	6173.47
0.0003048	1.1408	m.2046	m.2046	type:internal c18746.graph_c1:1010-3(-) NR_ID: XP_002404660.1 E-value: 2.8e-75 Identity: 459/528(86) Score: 746 Annotation: conserved hypothetical protein	106663	72829.3	51457.1	46216.8	518474	31832	718049	77906.1	180180	74355.3	87431.9	60178.1
6.65e-11	1.19314	m.20475	m.20475	type:complete c39505.graph_c0:704-78(-) NR_ID: XP_002400259.1 E-value: 8.8e-112 Identity: 621/624(99) Score: 1059 Annotation: ribosomal protein S8, putative	125161	127761	122863	74483.2	70448.5	58940.8	86374.8	72723.3	63769.4	141220	141865	136297
6.07e-05	1.15321	m.20486	m.20486	type:5prime_partial c39505.graph_c3:957-391(-) NR_ID: DAA34555.1 E-value: 3.5e-83 Identity: 492/519(94) Score: 812 Annotation: TPA_exp: microtubule-binding protein	48327.5	39778.6	39691.7	34970.5	45423.3	32004.3	41301	28038.6	27877.3	20843.5	24518.9	23100.3
0.000305393	1.14078	m.20493	m.20493	type:complete c39508.graph_c0:247-732(+) NR_ID: DAA34722.1 E-value: 7.2e-61 Identity: 417/495(84) Score: 619 Annotation: TPA_inf: hypothetical conserved secreted protein 684	10231	9825.08	6963.29	29884.6	22267.8	18033.5	19275.4	17238.4	15496.2	7673.67	4374.41	9758.76
0.00147526	1.10758	m.20497	m.20497	type:3prime_partial c39509.graph_c0:468-1(-) NR_ID: XP_002412168.1 E-value: 2.4e-29 Identity: 435/480(90) Score: 347 Annotation: kinesin light chain, putative	20501.8	Filtered	4462.37	Filtered	79176.2	18020.8	30248.6	36664.8	26702.2	Filtered	Filtered	Filtered
0.00644639	1.0638	m.20500	m.20500	type:5prime_partial c39511.graph_c0:2-4219(+) NR_ID: XP_002433514.1 E-value: 9.9e-191 Identity: 2460/3777(65) Score: 1747 Annotation: hypothetical protein IscW_ISCW000022	5573.12	3811.98	2016.7	5256.26	Filtered	Filtered	2900.76	3425.08	4870.97	3768.35	Filtered	3605.39
0.00274612	1.08959	m.20508	m.20508	type:5prime_partial c39513.graph_c0:1-1734(+) NR_ID: XP_023217226.1 E-value: 8.3e-152 Identity: 1026/1422(72) Score: 1408 Annotation: sedoheptulokinase-like	6380.02	5843.43	6368.11	37026.1	14205.7	1934.22	13765.5	5464.38	5486.96	14917.5	15101.9	13323.5
0.00235618	1.09359	m.20518	m.20518	type:complete c39519.graph_c0:2498-1887(-) NR_ID: XP_002401970.1 E-value: 4.6e-89 Identity: 552/609(90) Score: 863 Annotation: signal peptidase complex, subunit SPC25, putative	9714.95	8225.93	11656.9	29537.9	8075.39	26905.8	7856.83	11005.2	Filtered	4976.43	7900.18	9414.03
0.000355841	1.13888	m.20551	m.20551	type:complete c39531.graph_c1:843-97(-) NR_ID: XP_002410516.1 E-value: 3.3e-57 Identity: 528/738(71) Score: 589 Annotation: short-chain alcohol dehydrogenase, putative	46413.4	29275	27491.9	34600.9	52722.4	8542.76	39563.4	9890.01	5763.73	21095.7	14098.1	22409.4
0.000336102	1.13961	m.20555	m.20555	type:complete c39532.graph_c0:317-1216(+) NR_ID: DAA34568.1 E-value: 3.1e-166 Identity: 888/897(98) Score: 1530 Annotation: TPA_exp: ADP/ATP translocase	13236.7	15153.4	15136.1	21866	34111.2	30723.7	23907.1	23408.6	22007.1	16238.7	17437.5	15588.4
3.32e-05	1.15622	m.20558	m.20558	type:5prime_partial c39534.graph_c0:2-2743(+) NR_ID: XP_002412387.1 E-value: 1.9e-283 Identity: 1635/2196(74) Score: 2545 Annotation: glycosyl hydralase, sucrase-isomaltase, putative	12970.2	11682.5	11735.4	15779.2	15603.3	17015.8	31717.1	32929.3	25896.1	19152.9	16321.4	20942.8
0.000699516	1.12729	m.20574	m.20574	type:5prime_partial c39541.graph_c0:2-4024(+) NR_ID: XP_023242329.1 E-value: 2.7e-137 Identity: 1770/3600(49) Score: 1286 Annotation: enhancer of mRNA-decapping protein 4-like	24411.9	26859	25655	6968.97	19239.1	12281.8	10568.5	9383.49	6673.88	21352.1	24061.4	22384.6
0.00109862	1.11633	m.20581	m.20581	type:complete c39542.graph_c1:2349-94(-) NR_ID: XP_022244276.1 E-value: 2.5e-71 Identity: 693/1218(56) Score: 715 Annotation: delta(14)-sterol reductase-like isoform X1	6521.61	5371.48	6094.35	14654.9	15894.8	8551	8406.8	10296.3	12258.6	14689.6	14651.2	12169.5
0.00832053	1.05143	m.20600	m.20600	type:complete c39549.graph_c0:1635-580(-) NR_ID: XP_002610140.1 E-value: 5.5e-98 Identity: 747/1050(71) Score: 942 Annotation: hypothetical protein BRAFLDRAFT_216906	1822.23	1994.28	2041.66	425.191	Filtered	Filtered	1588.95	Filtered	Filtered	2971.63	Filtered	3515.79
0.00182483	1.10092	m.20623	m.20623	type:complete c39561.graph_c0:231-968(+) NR_ID: DAA34235.1 E-value: 1.2e-88 Identity: 537/630(85) Score: 860 Annotation: TPA: isoamyl acetate-hydrolyzing esterase	20319.8	17541.1	10857.2	18307.2	31897.2	18950.8	25942.8	22161.5	8823.11	6129.34	5782.98	3990.86
0.0087719	1.04852	m.20636	m.20636	type:3prime_partial c39568.graph_c0:928-2(-) NR_ID: XP_002405730.1 E-value: 1.2e-24 Identity: 231/333(69) Score: 309 Annotation: conserved hypothetical protein	Filtered	252.369	Filtered	21582.2	Filtered	Filtered	Filtered	2561.2	3719.18	5326.45	6872.3	9005.99
0.000327302	1.13994	m.20637	m.20637	type:complete c39569.graph_c0:2125-659(-) NR_ID: XP_013788325.1 E-value: 1.2e-164 Identity: 1335/1518(87) Score: 1518 Annotation: pre-mRNA-processing factor 19-like	16309.8	13221.4	15931.3	9578.72	15242.3	13029.8	17385.7	11618.6	11717.7	7547.52	4126.05	7800.58
0.00513192	1.07236	m.20660	m.20660	type:complete c39576.graph_c0:832-1137(+) NR_ID: XP_002399902.1 E-value: 2.5e-35 Identity: 264/300(88) Score: 397 Annotation: 4-nitrophenylphosphatase, putative	5620.64	2302.08	10934.1	Filtered	14718.6	Filtered	54903.6	16771	19967.2	2846.93	2142.49	7762.35
0.0001303	1.1485	m.2067	m.2067	type:complete c18768.graph_c0:475-101(-) NR_ID: XP_002403549.1 E-value: 2.5e-53 Identity: 336/372(90) Score: 553 Annotation: conserved hypothetical protein	55004.2	56281.3	50973.5	30293.3	29701.7	40069.5	29420.7	20195.1	19093	17930.1	14868.5	16745.9
4.8e-06	1.16379	m.20732	m.20732	type:complete c39604.graph_c0:95-784(+) NR_ID: XP_002414533.1 E-value: 2.1e-37 Identity: 297/414(71) Score: 418 Annotation: secreted protein, putative	35180.1	33601.3	33575.1	35875.1	30008.5	32253.7	39382.4	40450	40242.9	493.86	11279.5	984.989
0.00132842	1.11082	m.20740	m.20740	type:3prime_partial c39606.graph_c1:537-1(-) NR_ID: XP_022252448.1 E-value: 4.2e-62 Identity: 363/399(90) Score: 630 Annotation: zinc finger Ran-binding domain-containing protein 2-like isoform X1	5989.02	247.767	3179.95	12.6668	Filtered	3980.08	6229.32	5579.43	3925.25	2593.94	3604.92	3466.24
1.82e-06	1.16692	m.20764	m.20764	type:complete c39616.graph_c0:688-179(-) NR_ID: XP_002409984.1 E-value: 1.5e-48 Identity: 333/525(63) Score: 513 Annotation: Inducible metalloproteinase, putative	65212.8	54885.4	53115.9	45917.7	55113.7	38970.2	9748.26	10416.9	9330.94	5087.62	6170.87	7406.85
0.00172418	1.10267	m.20782	m.20782	type:5prime_partial c39622.graph_c0:3-1058(+) NR_ID: XP_002415028.1 E-value: 1.3e-99 Identity: 831/939(88) Score: 956 Annotation: conserved hypothetical protein	9594.99	8778.11	9786.77	7230.81	12163	7388.82	6953.1	Filtered	4242.98	10210.9	9063.74	11532.2
6.78e-13	1.20273	m.20794	m.20794	type:internal c39626.graph_c0:675-1(-) NR_ID: BAF36722.1 E-value: 1.6e-18 Identity: 150/150(100) Score: 255 Annotation: cement-like antigen, partial	49538.2	45704.2	46585.7	68759.2	155099	56110.2	541124	373098	272421	19713.9	16350	17981.1
0.0140174	1.01476	m.20800	m.20800	type:complete c39629.graph_c0:4143-892(-) NR_ID: XP_002407920.1 E-value: 9.6e-202 Identity: 1695/2970(57) Score: 1841 Annotation: protein phosphatase 2A regulatory subunit A, putative	1023.71	1302.59	1352.49	494.006	Filtered	Filtered	Filtered	Filtered	Filtered	508.708	1144.72	851.212
0.000387127	1.13773	m.20812	m.20812	type:5prime_partial c39633.graph_c0:3-392(+) NR_ID: XP_002414188.1 E-value: 1.2e-53 Identity: 354/387(91) Score: 556 Annotation: microsomal glutathione S-transferase, putative	22894.5	21956.3	21659	43842.8	32044.9	46461.6	3247.22	3802.24	3605.32	21112.7	17277.7	18969.5
2.04e-07	1.17323	m.20860	m.20860	type:complete c39655.graph_c0:1311-145(-) NR_ID: XP_002399642.1 E-value: 9.4e-184 Identity: 1077/1167(92) Score: 1682 Annotation: 26S proteasome regulatory complex, subunit RPN7/PSMD6, putative	17657.9	19806.8	19808.7	11898.4	15636	12469.6	11809.1	11656.4	9040	14957.6	13816.7	12945.1
0.0100138	1.04055	m.20886	m.20886	type:complete c39665.graph_c0:155-589(+) NR_ID: XP_002413767.1 E-value: 7.8e-59 Identity: 390/432(90) Score: 601 Annotation: DNA-directed RNA polymerase II, putative	9752.51	7066.39	9370.09	11581.1	12411.6	12723.2	7673.76	Filtered	2893.18	9355.43	8192.71	Filtered
0.0113432	1.03177	m.20893	m.20893	type:complete c39671.graph_c0:129-3833(+) NR_ID: XP_013794611.1 E-value: 0.0e+00 Identity: 3069/3702(82) Score: 3312 Annotation: structural maintenance of chromosomes protein 1A-like isoform X1	1438.22	816.021	2099.17	2269.18	Filtered	1898.57	Filtered	Filtered	Filtered	2411.13	2237.45	1491.69
0.0011623	1.11475	m.20917	m.20917	type:complete c39679.graph_c0:173-4849(+) NR_ID: XP_002411138.1 E-value: 0.0e+00 Identity: 2208/3123(70) Score: 2807 Annotation: hypothetical protein IscW_ISCW020286	5418.91	5945.84	5899.1	3272.43	3446.93	6425.36	2881.56	2458.75	1867.39	2396.58	3001.07	2466.85
0.00152816	1.10647	m.20931	m.20931	type:complete c39681.graph_c0:1951-389(-) NR_ID: XP_002416112.1 E-value: 6.8e-254 Identity: 1422/1593(89) Score: 2288 Annotation: leucine aminopeptidase, putative	8468.48	7542.45	7575	6177.35	6973.83	6362.9	4624.79	5407.48	5356.63	9501.56	8611.8	9360.46
0.000884292	1.12195	m.20938	m.20938	type:complete c39682.graph_c0:210-1148(+) NR_ID: XP_002401875.1 E-value: 2.2e-151 Identity: 861/936(91) Score: 1402 Annotation: COP9 signalosome, subunit CSN6, putative	12204.1	15325.7	12269	4300.14	10509.8	10393.8	8012.45	11413.5	10823.3	6476.19	6609.92	7643.46
1.29e-07	1.17447	m.20956	m.20956	type:complete c39689.graph_c0:300-1079(+) NR_ID: XP_002734132.1 E-value: 4.2e-87 Identity: 600/777(77) Score: 847 Annotation: PREDICTED: tropinone reductase 2-like	46350.5	43852.2	44916.6	47763.2	51924.5	40820	74383.1	47388.7	31565.2	26029.2	26139.3	25908.9
0.00746785	1.05702	m.20961	m.20961	type:complete c39690.graph_c0:198-953(+) NR_ID: XP_018331745.2 E-value: 1.3e-13 Identity: 315/552(57) Score: 213 Annotation: translation initiation factor IF-3, mitochondrial	966.553	Filtered	Filtered	Filtered	10151.6	Filtered	4543.28	Filtered	Filtered	Filtered	Filtered	Filtered
2.11e-06	1.16646	m.20976	m.20976	type:complete c39698.graph_c0:208-987(+) NR_ID: XP_015907390.1 E-value: 2.1e-118 Identity: 660/711(92) Score: 1117 Annotation: chloride intracellular channel exc-4	32877.9	29027.2	29861.8	25464.5	35743.1	27599.7	63415.5	49789.8	22200.1	17291.3	14215.5	15880.7
0.0199832	0.992594	m.20982	m.20982	type:5prime_partial c39700.graph_c0:1656-139(-) NR_ID: XP_002435191.1 E-value: 2.9e-68 Identity: 417/456(91) Score: 687 Annotation: serine protease, putative	Filtered	Filtered	Filtered	Filtered	Filtered	Filtered	2711.02	1323.56	3195.65	Filtered	Filtered	Filtered
0.00290212	1.08818	m.21021	m.21021	type:5prime_partial c39713.graph_c0:3-683(+) NR_ID: XP_022700256.1 E-value: 5.7e-40 Identity: 351/468(75) Score: 440 Annotation: 39S ribosomal protein L12, mitochondrial-like isoform X2	Filtered	75954.5	183190	25130.2	22634.7	14798.3	4309.39	4742.75	4082.89	19.7254	Filtered	62080.8
1.87e-06	1.16684	m.21023	m.21023	type:complete c39714.graph_c0:1762-170(-) NR_ID: XP_002404432.1 E-value: 3.2e-219 Identity: 1284/1434(89) Score: 1989 Annotation: D-3-phosphoglycerate dehydrogenase, putative	48765.3	45852.4	45540.6	40274	43221.8	42306.3	57781.1	43551.9	35342.9	45654.4	51397.5	49757.9
0.00162893	1.10445	m.21035	m.21035	type:5prime_partial c39719.graph_c0:1135-89(-) NR_ID: XP_011678205.1 E-value: 8.3e-06 Identity: 81/120(67) Score: 147 Annotation: PREDICTED: very low-density lipoprotein receptor isoform X2	12788.8	5980.47	7680.9	Filtered	Filtered	Filtered	2295.88	2208.75	3889.21	3734.55	3543.26	3959.83
2.66e-05	1.15722	m.21054	m.21054	type:5prime_partial c39725.graph_c0:1082-447(-) NR_ID: AAX37829.1 E-value: 2.6e-95 Identity: 528/537(98) Score: 917 Annotation: Hq05	62752.6	47097.2	49714.2	40471.4	52490	62848.8	64917.7	41208.7	42245.9	563.955	1041.05	753.312
0.00561901	1.06921	m.21064	m.21064	type:complete c39729.graph_c0:454-984(+) NR_ID: ASK40402.1 E-value: 3.0e-60 Identity: 402/528(76) Score: 614 Annotation: hypothetical protein	4258.46	1357.42	1473.14	Filtered	Filtered	Filtered	Filtered	Filtered	Filtered	Filtered	Filtered	9344.53
0.011041	1.03379	m.21082	m.21082	type:5prime_partial c39740.graph_c0:1-765(+) NR_ID: XP_002407976.1 E-value: 1.6e-51 Identity: 411/582(70) Score: 540 Annotation: protein involved in membrane traffic, putative	4768.02	11413.5	8973.52	996.469	Filtered	Filtered	3544.96	Filtered	Filtered	Filtered	Filtered	Filtered
0.000165319	1.1467	m.21085	m.21085	type:complete c39742.graph_c0:2977-2087(-) NR_ID: XP_002411743.1 E-value: 5.6e-144 Identity: 810/885(91) Score: 1338 Annotation: chromatin regulatory protein sir2, putative	15080.7	17323.6	16198.4	16467	20085.6	13403	31141.8	22545.6	17276	7536.95	8505.45	10972.9
0.00148206	1.10743	m.21099	m.21099	type:5prime_partial c39747.graph_c0:1-1971(+) NR_ID: XP_002404664.1 E-value: 3.5e-255 Identity: 1332/1350(98) Score: 2300 Annotation: FACT complex subunit spt16, putative	6644.04	6456.97	12243.2	2765.98	Filtered	Filtered	5111.18	Filtered	8926.92	7391.34	5813.09	7283.27
0.00365742	1.08224	m.21126	m.21126	type:5prime_partial c39754.graph_c0:7005-1144(-) NR_ID: XP_002401544.1 E-value: 3.0e-68 Identity: 798/1155(69) Score: 692 Annotation: Acinus, putative	8976.96	9924.93	8595.39	1464.38	7672.16	8654	14563.1	8859.03	10476.6	4428.53	6030.79	5016.72
0.0146323	1.01156	m.21138	m.21138	type:complete c39756.graph_c0:593-57(-) NR_ID: XP_023232202.1 E-value: 6.1e-37 Identity: 360/540(66) Score: 413 Annotation: uncharacterized protein LOC111632081	5593.62	6804.02	5752.29	4390.6	5316.6	9231.63	Filtered	6650.52	9242.88	Filtered	Filtered	Filtered
0.00071624	1.12679	m.21139	m.21139	type:3prime_partial c39757.graph_c0:937-2(-) NR_ID: AHC98664.1 E-value: 1.2e-120 Identity: 813/942(86) Score: 1137 Annotation: serine protease inhibitor 13 RmS13	23291.8	34741.8	26063.9	36781.2	31195.1	29866.7	17658.9	31413.5	22386.6	14038.6	10501	17141
0.000230632	1.14377	m.21161	m.21161	type:5prime_partial c39768.graph_c0:3-1640(+) NR_ID: XP_002433435.1 E-value: 6.4e-170 Identity: 1479/1572(94) Score: 1564 Annotation: karyopherin (importin) alpha, putative	22376.1	18292.4	18094.6	12909.8	11060.5	13185.9	18597.1	23903.1	13015.7	22884.7	22965.1	22597.3
0.0162791	1.00446	m.21167	m.21167	type:3prime_partial c39768.graph_c0:3849-4406(+) NR_ID: XP_002433432.1 E-value: 3.8e-50 Identity: 327/405(80) Score: 527 Annotation: zinc finger protein, putative	2704.08	1103.63	1293.71	Filtered	Filtered	Filtered	Filtered	Filtered	Filtered	1457.02	1552.32	Filtered
2.5e-05	1.15749	m.21184	m.21184	type:internal c39772.graph_c0:1721-3(-) NR_ID: XP_002407966.1 E-value: 1.4e-207 Identity: 1209/1323(91) Score: 1889 Annotation: ribosome biogenesis protein - Nop58p/Nop5p, putative	15725.9	15406.7	15053.9	10341.2	13379.7	13317.8	8189.31	13202.8	9527.33	22404	23527.3	23159.5
0.00626085	1.06502	m.21188	m.21188	type:5prime_partial c39773.graph_c0:1277-642(-) NR_ID: XP_002414958.1 E-value: 6.6e-30 Identity: 276/366(75) Score: 353 Annotation: cgi-121, putative	3420.76	4314.51	3171.28	5125.16	Filtered	Filtered	Filtered	4518.62	6448.97	3450.24	3318.17	3350.41
0.00284507	1.08868	m.21189	m.21189	type:complete c39774.graph_c0:106-660(+) NR_ID: XP_013184702.1 E-value: 2.6e-59 Identity: 357/390(91) Score: 606 Annotation: PREDICTED: adrenodoxin-like protein, mitochondrial	8267.97	9707.29	8986.79	23808.1	21639.3	22416.4	18915	17254.9	15163.8	9186.17	7624.68	3764.47
0.000979205	1.1194	m.21191	m.21191	type:3prime_partial c39776.graph_c0:3760-2(-) NR_ID: XP_002405209.1 E-value: 0.0e+00 Identity: 2694/3279(82) Score: 4089 Annotation: ATP-dependent RNA helicase, putative	13484.4	14286.4	14593.9	8711.65	3237.89	4376.57	5419.12	8873.51	10036.9	7962.15	7866.51	7605.69
0.00348427	1.0835	m.21218	m.21218	type:5prime_partial c39787.graph_c0:2-1201(+) NR_ID: XP_013389106.1 E-value: 1.3e-116 Identity: 795/1062(74) Score: 1103 Annotation: prostaglandin reductase 2-like	20176.3	19218.8	17784.7	18589	18708.4	18948.6	17982.1	17001.5	19360	13974.6	13996.4	10172.2
0.000882869	1.12199	m.21248	m.21248	type:complete c39800.graph_c0:2778-1555(-) NR_ID: XP_002404068.1 E-value: 1.3e-175 Identity: 1083/1248(86) Score: 1612 Annotation: cuticlin, putative	8968	15148.6	17793.5	16820.1	24867.6	11276.6	3142.28	18421	20129.6	5422.52	10388.6	8261.6
0.00108716	1.11662	m.21256	m.21256	type:complete c39802.graph_c0:787-2625(+) NR_ID: XP_002434123.1 E-value: 4.2e-170 Identity: 1383/1695(81) Score: 1566 Annotation: kekkon1 (kek1), putative	19481.7	14496	20532.8	10257.5	12857.3	Filtered	15966.6	14408.8	13031	21830.4	18723.3	19052
0.00111244	1.11598	m.21275	m.21275	type:complete c39809.graph_c0:176-949(+) NR_ID: XP_002414969.1 E-value: 1.1e-108 Identity: 660/759(86) Score: 1033 Annotation: phosphomannomutase, putative	9417.21	14827.2	8967.44	4426.09	16154.1	6517.73	13859.1	11625.3	9627.37	4802.71	6390.81	7253.14
0.00133378	1.1107	m.21291	m.21291	type:complete c39819.graph_c0:390-34(-) NR_ID: XP_002411748.1 E-value: 3.5e-57 Identity: 351/354(99) Score: 586 Annotation: small nuclear ribonucleoprotein sm D2, putative	13251.3	13931.6	13131.2	26750.5	29609.4	27264.8	18943.8	3898.35	15414.9	6107.63	6577.36	7874.37
0.00106632	1.11714	m.21295	m.21295	type:5prime_partial c39822.graph_c0:1415-54(-) NR_ID: XP_025114076.1 E-value: 1.7e-107 Identity: 750/1104(67) Score: 1025 Annotation: glutamine synthetase-like isoform X1	9823.82	8670.05	9108.51	9236.53	30934.6	19224.9	41225.8	18894.1	11579.4	12098.3	10923.8	10677.9
0.00579388	1.06807	m.21300	m.21300	type:complete c39824.graph_c0:182-1765(+) NR_ID: XP_003740121.1 E-value: 6.8e-185 Identity: 1188/1545(76) Score: 1693 Annotation: PREDICTED: amine oxidase	5802.57	3442.7	4263.86	7104.77	8601.27	6097.99	Filtered	Filtered	2244.2	3411.8	4031.53	3185
0.00281979	1.08891	m.21325	m.21325	type:complete c39836.graph_c0:960-163(-) NR_ID: XP_002406745.1 E-value: 1.1e-26 Identity: 231/357(64) Score: 326 Annotation: survival motor neuron protein, putative	16776.3	23278.8	20923.2	Filtered	Filtered	Filtered	Filtered	Filtered	Filtered	7537.21	6040.77	4682.08
0.00082681	1.12356	m.21330	m.21330	type:5prime_partial c39838.graph_c0:1-468(+) NR_ID: AAQ21387.1 E-value: 2.2e-51 Identity: 342/378(90) Score: 537 Annotation: NADH-ubiquinone oxidoreductase, partial	6131.84	11739.1	10087.6	34689.3	24242.7	24990.6	17973.8	58953.6	28717.1	Filtered	3645.65	Filtered
0.000241995	1.1433	m.21337	m.21337	type:complete c39842.graph_c0:3059-987(-) NR_ID: XP_002434913.1 E-value: 2.8e-194 Identity: 1491/2340(63) Score: 1775 Annotation: phosphatidylinositol-binding clathrin assembly protein, putative	6781.5	6092.73	5957.03	5392.77	5485.57	7343.22	12315.6	12499.3	9701.64	4436.97	4899.53	5006.65
0.0010506	1.11754	m.21340	m.21340	type:5prime_partial c39843.graph_c0:3-371(+) NR_ID: XP_013771982.1 E-value: 7.4e-42 Identity: 318/366(86) Score: 454 Annotation: methylglutaconyl-CoA hydratase, mitochondrial-like	23620.5	Filtered	6531.31	55486.9	55701.2	80673.4	77005.6	111037	43295.6	25657.9	Filtered	1895.89
0.000883105	1.12198	m.21341	m.21341	type:3prime_partial c39843.graph_c1:581-3(-) NR_ID: XP_023231524.1 E-value: 1.1e-50 Identity: 369/465(79) Score: 532 Annotation: methylglutaconyl-CoA hydratase, mitochondrial-like	6540.22	5107.53	7186.6	14043.9	24034	10596.9	6515	22279.2	14032.6	4819.65	4522.01	4430.23
0.00263475	1.09065	m.21349	m.21349	type:complete c39846.graph_c0:5226-2947(-) NR_ID: XP_002434117.1 E-value: 0.0e+00 Identity: 2049/2409(85) Score: 3252 Annotation: sec15, putative	Filtered	Filtered	45702.2	Filtered	Filtered	Filtered	Filtered	5704.73	Filtered	Filtered	Filtered	Filtered
0.00588405	1.06749	m.21380	m.21380	type:3prime_partial c39865.graph_c0:1525-2(-) NR_ID: XP_013777096.1 E-value: 4.9e-156 Identity: 1158/1581(73) Score: 1444 Annotation: probable 28S rRNA (cytosine-C(5))-methyltransferase	13663.7	10761.6	12707.5	4489.04	17490.2	11653.4	9020.42	Filtered	5198.97	11082.9	12737	15042
3.27e-07	1.17192	m.21383	m.21383	type:complete c39865.graph_c1:108-1718(+) NR_ID: XP_013773643.1 E-value: 4.5e-176 Identity: 1050/1227(85) Score: 1617 Annotation: H/ACA ribonucleoprotein complex subunit 4	20963.3	23927.6	25146	20825.8	13355.2	17904.6	7459.23	10428.3	10152.8	50030.5	40357.2	52493.5
0.000860161	1.12262	m.21392	m.21392	type:internal c39868.graph_c0:1168-2(-) NR_ID: XP_022243341.1 E-value: 1.0e-169 Identity: 981/1167(84) Score: 1561 Annotation: twitchin-like	59424.1	193856	16594.9	26087.9	27125.2	3353.58	28316.2	29995.6	13127.8	Filtered	9670.93	8771.67
0.0141089	1.01426	m.21398	m.21398	type:complete c39870.graph_c0:4116-1021(-) NR_ID: XP_013776144.1 E-value: 4.5e-265 Identity: 2028/3075(65) Score: 2387 Annotation: phospholipase DDHD2-like	1244.29	4003.85	3640.99	Filtered	Filtered	Filtered	3734.24	2800.11	1572.8	Filtered	1057.45	Filtered
0.00160837	1.10485	m.21433	m.21433	type:complete c39880.graph_c0:257-1729(+) NR_ID: XP_002400358.1 E-value: 3.6e-63 Identity: 744/1419(52) Score: 643 Annotation: hypothetical protein IscW_ISCW020481	7630.86	2550.51	3388.12	72969.2	Filtered	Filtered	Filtered	Filtered	Filtered	Filtered	7049.8	9670.57
0.000385787	1.13778	m.21439	m.21439	type:5prime_partial c39881.graph_c0:3-2474(+) NR_ID: KFM57669.1 E-value: 2.3e-06 Identity: 261/555(47) Score: 155 Annotation: Zinc finger protein 385A, partial	27606	30467.3	32262.4	27382.1	14507.2	21573.1	13270.4	18990.1	20765.3	11815.9	11345.6	11690
0.000635871	1.12927	m.21480	m.21480	type:complete c39898.graph_c0:656-9(-) NR_ID: DAA34697.1 E-value: 1.2e-50 Identity: 357/486(73) Score: 532 Annotation: TPA_inf: putative thyropin precursor	50618.1	36678.9	45900.2	52599.3	40085.7	22599.7	29806.7	23929	28952.7	13278	10775.7	10868.6
3.73e-05	1.15568	m.21501	m.21501	type:complete c39908.graph_c0:1833-379(-) NR_ID: XP_023231470.1 E-value: 7.3e-109 Identity: 705/825(85) Score: 1037 Annotation: paraspeckle component 1-like	11797.3	10787.4	11454.5	15927.1	21995.3	17659.2	20097.5	20623.8	17923.6	12512.4	12714.4	11185.7
0.00180581	1.10124	m.21510	m.21510	type:5prime_partial c39911.graph_c0:1551-310(-) NR_ID: XP_013787202.1 E-value: 4.3e-110 Identity: 789/1164(67) Score: 1047 Annotation: chitinase domain-containing protein 1-like	9299.29	10854.3	9941.69	19094.4	24681.1	14261.1	10668.2	10886.8	11621.7	9778.12	9774.08	9896.75
0.015905	1.00591	m.21511	m.21511	type:5prime_partial c39914.graph_c1:2755-794(-) NR_ID: XP_002434805.1 E-value: 1.2e-125 Identity: 999/1494(66) Score: 1183 Annotation: conserved hypothetical protein	543.422	699.522	675.664	Filtered	Filtered	Filtered	Filtered	Filtered	1283.8	541.672	572.797	610.779
0.139845	0.892912	m.21523	m.21523	type:complete c39920.graph_c0:1765-1019(-) NR_ID: AAT92102.1 E-value: 9.2e-92 Identity: 585/711(82) Score: 887 Annotation: isopentenyl-diphosphate delta-isomerase, partial	Filtered	Filtered	Filtered	Filtered	2889.81	Filtered	Filtered	Filtered	Filtered	Filtered	Filtered	Filtered
0.0115168	1.0306	m.21533	m.21533	type:complete c39926.graph_c0:146-736(+) NR_ID: XP_002407491.1 E-value: 1.9e-63 Identity: 468/576(81) Score: 642 Annotation: acetyltransferase, putative	6630.82	8346.57	8267.32	13749.6	Filtered	12365.2	Filtered	13533.3	11134.4	Filtered	Filtered	1941.46
0.000623436	1.12966	m.21588	m.21588	type:internal c39948.graph_c0:3-1886(+) NR_ID: XP_023212455.1 E-value: 6.0e-289 Identity: 1617/1884(85) Score: 2591 Annotation: twitchin-like	3675.14	4373.95	3712.07	27037	26366.7	22926.6	53406.1	38840.8	28272.3	6781.67	4591.23	3867.62
0.000386314	1.13776	m.21631	m.21631	type:complete c39968.graph_c0:6297-904(-) NR_ID: XP_002399630.1 E-value: 4.9e-134 Identity: 693/699(99) Score: 1259 Annotation: glycine rich secreted cement protein, putative	18427.7	25445.1	26704.2	34854.3	30313.9	36434.7	78209.7	53528.3	98107	10261.8	11427	13882.6
0.00900207	1.04705	m.21654	m.21654	type:complete c39973.graph_c0:581-159(-) NR_ID: XP_002399629.1 E-value: 9.9e-75 Identity: 414/420(98) Score: 738 Annotation: mbp-1 interacting protein-2A, putative	13931.6	7612.06	12392.4	15483.6	3276.21	6250.19	9402.21	5026.68	6424.04	4226.66	7653.25	Filtered
0.00104288	1.11774	m.21698	m.21698	type:5prime_partial c39995.graph_c0:2-460(+) NR_ID: XP_002435846.1 E-value: 1.2e-20 Identity: 192/249(77) Score: 272 Annotation: protein phosphatase 1, regulatory (inhibitor) subunit PPP1R2, putative	15244	12159.7	17940.7	19778.8	Filtered	13241.8	34781.4	9270.82	26123.6	2998.46	5518.73	6331.01
1.95e-07	1.17334	m.21702	m.21702	type:complete c39998.graph_c0:3423-2203(-) NR_ID: XP_002435437.1 E-value: 3.5e-165 Identity: 978/1257(77) Score: 1522 Annotation: glutamine synthetase, putative	14972.6	17110.9	15912.9	17667.9	21040.4	21564.9	38572.7	17070.5	29609.6	29193.4	22823.9	28751.4
0.00267331	1.09028	m.21731	m.21731	type:5prime_partial c40012.graph_c0:1-585(+) NR_ID: XP_002436144.1 E-value: 1.7e-40 Identity: 372/561(66) Score: 444 Annotation: salivary sulfotransferase, putative	1018.28	855.823	919.356	7321.71	5286.19	8660.59	Filtered	1774.5	1798.25	11413.2	11792.7	9909.62
0.00219246	1.09556	m.21745	m.21745	type:complete c40018.graph_c0:414-1223(+) NR_ID: XP_002414953.1 E-value: 1.1e-109 Identity: 675/756(89) Score: 1042 Annotation: secreted protein, putative	10983.1	12262.4	10550.3	19085.1	18337.8	19757.7	20330.4	14182	16658.6	6201.28	10753.9	9008.9
0.00166277	1.1038	m.21751	m.21751	type:5prime_partial c40021.graph_c0:2443-206(-) NR_ID: XP_002405410.1 E-value: 1.2e-187 Identity: 1272/1647(77) Score: 1718 Annotation: conserved hypothetical protein	13158	12291.2	12999	7829.7	9115.75	4832.83	7441.55	7041.49	4049.48	9662.28	9334.49	9944.27
2.72e-08	1.17856	m.21755	m.21755	type:complete c40022.graph_c0:3107-1623(-) NR_ID: XP_002404785.1 E-value: 1.3e-156 Identity: 969/1233(78) Score: 1449 Annotation: limbic system-associated membrane protein, putative	47271.2	46774.5	47434.9	47082.3	52111.9	54477.9	40149.1	38146.9	37766.1	55424.8	57231.5	55260.2
2.2e-09	1.18492	m.21763	m.21763	type:complete c40027.graph_c0:187-1686(+) NR_ID: XP_022240677.1 E-value: 4.0e-211 Identity: 1251/1431(87) Score: 1919 Annotation: 26S proteasome non-ATPase regulatory subunit 3-like	36036.7	36025.1	36636.1	24646	24835.8	25232.9	25721.2	25244	21091.2	26363.1	27650.8	27706
0.00043468	1.13602	m.21765	m.21765	type:complete c40028.graph_c0:156-1157(+) NR_ID: OAD60177.1 E-value: 2.0e-113 Identity: 702/918(76) Score: 1075 Annotation: Serine/threonine-protein phosphatase 2A activator, partial	15210.4	15817.2	10413.5	12212.7	11944.5	14199.3	15798.2	14098	12885.3	8503.87	9896.85	7993.76
0.00242771	1.09279	m.2178	m.2178	type:3prime_partial c18950.graph_c0:480-1(-) NR_ID: ANK58178.1 E-value: 1.1e-85 Identity: 480/480(100) Score: 833 Annotation: transglutaminase	3483.92	1081.3	2456.72	4423.45	6809.19	4530.67	Filtered	Filtered	Filtered	3335.83	2227.68	3839.67
0.000490492	1.13407	m.21781	m.21781	type:complete c40033.graph_c0:2150-207(-) NR_ID: XP_002409402.1 E-value: 1.4e-227 Identity: 1356/1833(73) Score: 2062 Annotation: beta-galactosidase precursor, putative	29013.4	29819.2	36545.8	38093.3	46853.1	31894.4	12330.7	8576.79	4376.76	81585.4	76635.6	77682.9
0.0708758	0.937302	m.21787	m.21787	type:internal c40036.graph_c0:3-608(+) NR_ID: BBE15154.1 E-value: 1.9e-79 Identity: 501/558(89) Score: 780 Annotation: glutathione S-transferase	Filtered	Filtered	Filtered	Filtered	Filtered	Filtered	12012.8	Filtered	Filtered	Filtered	Filtered	Filtered
9.01e-05	1.15094	m.21799	m.21799	type:5prime_partial c40043.graph_c0:2809-1550(-) NR_ID: XP_002406689.1 E-value: 1.3e-149 Identity: 792/813(97) Score: 1388 Annotation: failed axon connections, putative	15458.1	14248.2	16190.8	10009.9	19059.3	17770.2	25824.6	16412.3	18129.1	12970	10844.5	12040.6
0.00324697	1.08532	m.21811	m.21811	type:complete c40045.graph_c0:64-1515(+) NR_ID: XP_022235548.1 E-value: 2.9e-158 Identity: 1101/1251(88) Score: 1463 Annotation: septin-7-like isoform X4	6386.6	6704.03	6059.93	7418.5	15210.8	16480.9	17798.3	8565.98	12637.2	3869.92	5609.16	4007.13
1.85e-06	1.16686	m.21820	m.21820	type:complete c40051.graph_c0:204-890(+) NR_ID: XP_002433652.1 E-value: 2.6e-72 Identity: 471/657(71) Score: 719 Annotation: tRNA selenocysteine associated protein, putative	89082	136010	110081	92485.5	188378	161688	129548	215648	83393	141564	148458	136924
0.010823	1.03524	m.21832	m.21832	type:complete c40055.graph_c0:969-346(-) NR_ID: DAA34730.1 E-value: 2.7e-20 Identity: 276/531(51) Score: 270 Annotation: TPA_inf: hypothetical secreted protein 790	Filtered	1571.88	Filtered	Filtered	Filtered	7058.11	Filtered	Filtered	5721.67	Filtered	Filtered	Filtered
1.34e-09	1.18613	m.21843	m.21843	type:complete c40060.graph_c0:163-753(+) NR_ID: XP_002410624.1 E-value: 2.4e-74 Identity: 480/570(84) Score: 736 Annotation: cyclophilin B precursor, putative	134505	139273	142576	61608.2	73339.8	83861	104995	59901.6	44809.5	35593	37559.7	29384.5
0.000887562	1.12186	m.21845	m.21845	type:internal c40062.graph_c0:2-943(+) NR_ID: XP_002413349.1 E-value: 5.4e-81 Identity: 702/903(77) Score: 795 Annotation: adaptin ear-binding coat-associated protein, putative	10029.3	10154	11399.7	11477.9	23961.9	13518.8	31177.3	26891.6	25329.5	8994.02	7194.88	9490.82
0.00513799	1.07232	m.21866	m.21866	type:complete c40071.graph_c0:253-978(+) NR_ID: AAK82985.1 E-value: 1.8e-63 Identity: 402/483(83) Score: 643 Annotation: gamma-interferon inducible lysosomal thiol reductase, partial	3628.29	3146.31	3092.85	17254.7	24012.7	19880.7	20667.1	25735.4	7328.03	860.008	1166.61	1623.23
4.69e-05	1.15456	m.21868	m.21868	type:5prime_partial c40072.graph_c0:3587-543(-) NR_ID: XP_018495959.1 E-value: 0.0e+00 Identity: 2427/2901(83) Score: 3656 Annotation: PREDICTED: alanine--tRNA ligase, cytoplasmic	19832.2	19565.3	18865.6	17606.6	18154.9	17422.4	15800.8	18279.8	15220.9	20211.9	18814.4	18508.9
0.00155998	1.10582	m.21874	m.21874	type:complete c40073.graph_c0:1090-89(-) NR_ID: BAH86062.1 E-value: 3.6e-192 Identity: 990/999(99) Score: 1754 Annotation: cysteine protease	8390.91	10221.4	10130.7	10422.6	5846.93	15682.9	7888.51	5110.72	6971.44	9548.3	7202.32	7075.19
0.00263567	1.09065	m.21882	m.21882	type:5prime_partial c40078.graph_c0:1-807(+) NR_ID: XP_023237206.1 E-value: 4.9e-131 Identity: 741/798(92) Score: 1226 Annotation: uncharacterized protein LOC111636227	17613.5	7952.57	4993.34	3538.59	Filtered	Filtered	Filtered	Filtered	6056.61	12665.1	10550.5	14491.1
0.00795041	1.05384	m.21885	m.21885	type:complete c40080.graph_c0:2389-536(-) NR_ID: XP_002408372.1 E-value: 2.2e-158 Identity: 1284/1893(67) Score: 1465 Annotation: conserved hypothetical protein	5782.07	5716.73	6101.78	Filtered	Filtered	Filtered	Filtered	Filtered	Filtered	8548.15	3175.31	7153.33
0.000763072	1.12539	m.21914	m.21914	type:complete c40092.graph_c0:196-1584(+) NR_ID: XP_002413603.1 E-value: 2.5e-122 Identity: 669/696(96) Score: 1153 Annotation: proclotting enzyme precursor, putative	9291.4	7037.28	7426.06	8389.19	11361.6	9931.83	17371	14611.8	13323.6	7258.3	6283	4085.88
0.00266717	1.09034	m.21920	m.21920	type:complete c40094.graph_c1:816-181(-) NR_ID: XP_002412473.1 E-value: 2.2e-78 Identity: 516/639(80) Score: 771 Annotation: Canopy3, putative	7746.97	7132.49	7266.58	11506.1	7766.75	27327.2	15947.4	11844.5	12414.5	6589.36	7173.68	7708
2.47e-11	1.19532	m.21925	m.21925	type:5prime_partial c40097.graph_c0:2-667(+) NR_ID: DAA34572.1 E-value: 4.7e-47 Identity: 333/351(94) Score: 501 Annotation: TPA_exp: histone 1	40315.3	31605.9	36257.3	36327.8	46514.3	75369.6	45444	49634	37933.4	116233	122976	109769
0.00103167	1.11803	m.21929	m.21929	type:complete c40099.graph_c0:1224-2669(+) NR_ID: XP_002415923.1 E-value: 6.5e-150 Identity: 1158/1365(84) Score: 1391 Annotation: eukaryotic translation initiation factor, putative	18645	15844.4	18443.1	10498.9	10806.1	8583.74	6823.85	8895.24	12542.6	9380.16	8482.34	7922.02
0.00921771	1.04567	m.21960	m.21960	type:complete c40108.graph_c0:2926-1406(-) NR_ID: XP_002399379.1 E-value: 6.8e-166 Identity: 930/1017(91) Score: 1529 Annotation: embryonic polarity dorsal, putative	Filtered	3435.64	Filtered	7814.83	9932.24	5239.24	9577.56	11245	8463.03	3181.5	Filtered	Filtered
0.00354143	1.08308	m.21973	m.21973	type:complete c40112.graph_c0:932-30(-) NR_ID: XP_002414192.1 E-value: 8.8e-113 Identity: 717/903(79) Score: 1069 Annotation: senescence marker protein-30, putative	12681.1	8961.12	14919.2	8310.96	15145.4	13189.1	Filtered	5508.61	6218.91	9580.31	11544.6	8956.75
0.00155171	1.10598	m.22008	m.22008	type:5prime_partial c40125.graph_c0:5983-4277(-) NR_ID: XP_002410968.1 E-value: 4.5e-267 Identity: 1542/1698(90) Score: 2402 Annotation: conserved hypothetical protein	10253.5	8106.78	4994.77	3964.43	Filtered	4621.55	Filtered	Filtered	2392.8	5055.56	4972.88	5464.11
0.00635534	1.0644	m.22017	m.22017	type:complete c40128.graph_c0:399-2033(+) NR_ID: XP_002414517.1 E-value: 4.6e-229 Identity: 1296/1539(84) Score: 2074 Annotation: flavin-containing monooxygenase, putative	9407.74	3221.14	3330.96	Filtered	Filtered	Filtered	Filtered	Filtered	23189.4	3212.33	4622.62	2874.2
0.000931591	1.12066	m.22034	m.22034	type:complete c40134.graph_c0:163-2598(+) NR_ID: XP_002414785.1 E-value: 6.6e-288 Identity: 1863/2439(76) Score: 2583 Annotation: nuclear pore complex protein Nup93, putative	8008.29	7749.46	6462.37	11711.8	14817.9	13696.1	13545.5	12433.6	13316.9	8381.75	10788.3	9279.81
1.7e-05	1.15912	m.22038	m.22038	type:complete c40135.graph_c0:170-1192(+) NR_ID: XP_002414970.1 E-value: 1.3e-144 Identity: 897/978(91) Score: 1344 Annotation: electron transfer flavoprotein, alpha subunit, putative	24922.6	27613.8	24910.8	37957	48291.2	41798.3	48731.2	46800.3	46935.8	25889.2	22549.6	25677.8
0.00140554	1.10909	m.22042	m.22042	type:complete c40136.graph_c0:283-852(+) NR_ID: XP_023216940.1 E-value: 2.6e-46 Identity: 366/486(75) Score: 494 Annotation: actin-binding Rho-activating protein-like isoform X1	15435.5	28299.7	22639.5	7210.92	9802.93	9772.32	12118.3	14837.5	12702.6	4823.97	4048.47	2980.42
4.66e-05	1.15459	m.22049	m.22049	type:complete c40140.graph_c0:2059-221(-) NR_ID: XP_002402839.1 E-value: 3.5e-124 Identity: 1218/1698(71) Score: 1170 Annotation: lamin, putative	6227	5939.58	6527.85	17555.3	23190.2	18037	16522.6	17497.4	20176.1	27543.1	27409.7	26482.4
0.00145141	1.10809	m.22056	m.22056	type:3prime_partial c40142.graph_c0:126-2000(+) NR_ID: XP_021003098.1 E-value: 6.8e-192 Identity: 1257/1530(82) Score: 1754 Annotation: splicing factor 3A subunit 1-like	7198.68	3142.97	7520.83	6375.28	Filtered	3063.11	12567.2	7832.55	4209.09	3365.9	4081.75	3893.15
5.91e-05	1.15336	m.2207	m.2207	type:3prime_partial c19014.graph_c0:550-2(-) NR_ID: XP_002442353.1 E-value: 4.1e-97 Identity: 549/549(100) Score: 932 Annotation: probable mediator of RNA polymerase II transcription subunit 37c	24999.9	40143.5	44202.4	8249.09	831437	1.20037e+06	829139	584742	722297	16461.1	295307	30191.3
0.000536325	1.13251	m.22071	m.22071	type:complete c40148.graph_c0:296-838(+) NR_ID: XP_002435735.1 E-value: 4.7e-61 Identity: 462/540(85) Score: 621 Annotation: arginine-rich protein, putative	4956.53	3373.33	6747.97	17826.2	43063.2	23330.1	17738.6	18057	13500	Filtered	Filtered	2390.78
0.000762803	1.1254	m.22076	m.22076	type:complete c40150.graph_c0:101-2008(+) NR_ID: XP_002399904.1 E-value: 3.1e-200 Identity: 1236/1443(85) Score: 1826 Annotation: ribophorin II, putative	12803.3	11312.1	12311.8	14322.4	18923.6	13392.3	11126.6	12663.8	9698.57	13178.2	14019.3	13236
0.00289861	1.08821	m.22102	m.22102	type:5prime_partial c40156.graph_c0:1-945(+) NR_ID: XP_023218586.1 E-value: 1.1e-86 Identity: 678/933(72) Score: 844 Annotation: uncharacterized protein LOC111620826	7411.5	6757.06	5626.47	4304.28	Filtered	10227.4	Filtered	Filtered	3403.53	2256.7	1887.69	2364.02
0.00365262	1.08227	m.22111	m.22111	type:complete c40162.graph_c0:602-2770(+) NR_ID: XP_002407507.1 E-value: 9.8e-235 Identity: 1539/2085(73) Score: 2124 Annotation: long chain fatty acid CoA ligase, putative	15349.5	11877.9	14520.5	30571.8	14915	10569.1	12809.9	14169.7	16071.2	12412.4	10410.7	7044.43
0.000937547	1.1205	m.22115	m.22115	type:complete c40164.graph_c0:158-691(+) NR_ID: XP_013788579.1 E-value: 2.0e-88 Identity: 516/531(97) Score: 857 Annotation: signal peptidase complex catalytic subunit SEC11A	16226.2	17493.6	13579	21784.8	21849.6	25094.9	13509.1	15051	11489.1	4938.16	4048.84	4463.8
0.00081327	1.12394	m.22119	m.22119	type:5prime_partial c40166.graph_c0:1280-237(-) NR_ID: XP_023222466.1 E-value: 7.8e-113 Identity: 780/954(81) Score: 1070 Annotation: 3-hydroxyisobutyrate dehydrogenase, mitochondrial-like	12823.1	21764.2	17571.5	21002.2	35252.7	28081.9	42881.6	27510.9	23744.9	6618.95	7773.91	6270.4
0.000182582	1.14589	m.22122	m.22122	type:5prime_partial c40168.graph_c0:1256-333(-) NR_ID: XP_023222049.1 E-value: 1.4e-73 Identity: 597/894(66) Score: 731 Annotation: pyridoxal kinase-like isoform X3	11185.7	10970.1	11580.5	8484	13412.5	12391.3	14033.2	9933.02	12839.3	10942.4	11008.4	10162.9
3.64e-05	1.1558	m.22175	m.22175	type:complete c40185.graph_c0:1542-988(-) NR_ID: XP_002404087.1 E-value: 2.2e-37 Identity: 324/408(79) Score: 417 Annotation: ER protein with KEEL retention signal, putative	14891.7	17543.5	19504.8	41709.8	37399.7	50968.9	41624.1	50540	58979.5	Filtered	747.506	1963.67
0.00170114	1.10309	m.22177	m.22177	type:5prime_partial c40186.graph_c0:3615-262(-) NR_ID: XP_002404822.1 E-value: 1.3e-140 Identity: 1620/3141(51) Score: 1314 Annotation: nuclear pore complex protein Nup205, putative	5552.28	6476	5769.19	9147.85	11484.2	8020.84	9103.7	12591.1	7421.03	5232.08	7897.39	8517.85
0.00116538	1.11468	m.22184	m.22184	type:3prime_partial c40186.graph_c1:1256-3(-) NR_ID: XP_002404822.1 E-value: 4.3e-142 Identity: 1023/1308(78) Score: 1323 Annotation: nuclear pore complex protein Nup205, putative	4952.71	5303.96	4381.26	8391.43	20141.1	8899.28	52337.6	12413.1	7570.3	6377.36	6382.81	7286.71
8.62e-06	1.16173	m.22198	m.22198	type:complete c40190.graph_c0:928-257(-) NR_ID: XP_002413138.1 E-value: 2.3e-73 Identity: 561/672(83) Score: 728 Annotation: transcription factor containing NAC and TS-N domains, putative	70020.1	75545.5	69787.1	67949.4	66599.5	79177.7	98589	168308	118411	46233.4	49387.2	38529.5
0.00911681	1.04631	m.22202	m.22202	type:complete c40192.graph_c0:73-1410(+) NR_ID: ADO64254.1 E-value: 1.0e-133 Identity: 891/1185(75) Score: 1251 Annotation: P2X receptor	Filtered	Filtered	Filtered	Filtered	Filtered	Filtered	Filtered	8960.15	10954.6	Filtered	Filtered	Filtered
0.00260527	1.09095	m.22214	m.22214	type:complete c40197.graph_c0:101-772(+) NR_ID: DAA34176.1 E-value: 1.5e-80 Identity: 513/600(85) Score: 790 Annotation: TPA_inf: hypothetical secreted protein 1669	Filtered	Filtered	Filtered	Filtered	31994.2	12491.3	7040.56	16896.9	9335.59	Filtered	Filtered	Filtered
0.000669871	1.1282	m.22249	m.22249	type:complete c40214.graph_c1:1999-893(-) NR_ID: XP_013775152.1 E-value: 2.2e-89 Identity: 771/1113(69) Score: 868 Annotation: LIM and SH3 domain protein F42H10.3-like isoform X1	28499.7	28011.1	29911.8	21901.6	17052	20936.6	28398.8	24112.1	25450.5	16269.6	14950	19328.2
0.000453849	1.13534	m.22264	m.22264	type:complete c40222.graph_c0:83-928(+) NR_ID: XP_002404401.1 E-value: 5.5e-109 Identity: 702/846(82) Score: 1036 Annotation: conserved hypothetical protein	18685	20116.9	20020.5	21712	22901.4	23195.4	29045.7	10376.7	13575.3	22644.4	22182.6	19124.9
0.000115258	1.14935	m.22287	m.22287	type:complete c40228.graph_c0:3038-2382(-) NR_ID: OQR79210.1 E-value: 3.9e-62 Identity: 495/615(80) Score: 631 Annotation: ATP synthase subunit O	8382.06	7302.21	8454.21	35614.5	38441.9	47200.3	30002.3	41567	31006.1	3461.27	1472.99	921.755
5.88e-05	1.15339	m.22298	m.22298	type:complete c40233.graph_c0:214-837(+) NR_ID: XP_002408855.1 E-value: 3.2e-82 Identity: 531/618(85) Score: 804 Annotation: flavonol reductase/cinnamoyl-CoA reductase, putative	37030.7	39759.2	40634.7	56134.9	75465.3	51481.4	40945.6	40772	38172.9	13076.6	12087.7	12743.4
0.00133856	1.11059	m.22303	m.22303	type:complete c40235.graph_c0:173-844(+) NR_ID: AAK82985.1 E-value: 2.4e-70 Identity: 396/459(86) Score: 702 Annotation: gamma-interferon inducible lysosomal thiol reductase, partial	4638.78	2820.65	2431.55	14937.8	28107.8	22102.3	21126.2	21153.6	5125.04	Filtered	Filtered	2341.04
0.00349203	1.08345	m.22306	m.22306	type:5prime_partial c40237.graph_c0:2186-804(-) NR_ID: XP_002414279.1 E-value: 2.0e-71 Identity: 813/1161(70) Score: 714 Annotation: secreted protein, putative	2467.67	2288.21	2403.94	3038.21	Filtered	Filtered	Filtered	Filtered	5984.5	2212.55	2132.35	3596.68
0.000984699	1.11925	m.22312	m.22312	type:complete c40239.graph_c1:2452-1205(-) NR_ID: XP_022254575.1 E-value: 2.4e-44 Identity: 483/936(51) Score: 480 Annotation: zinc finger CCCH domain-containing protein 11A-like	43987.8	43922.7	47167.6	23065.9	41107.9	32049.3	35307.3	23214.4	25571.9	3360.52	4692.2	11505.2
0.0087877	1.04842	m.22321	m.22321	type:complete c40244.graph_c1:92-1345(+) NR_ID: XP_002406432.1 E-value: 1.9e-73 Identity: 639/1014(63) Score: 731 Annotation: adipophilin, putative	4709.01	4115.36	3810.36	6480.68	5130.56	Filtered	10590	10100.6	5375.17	Filtered	Filtered	Filtered
6.51e-05	1.15283	m.22375	m.22375	type:complete c40262.graph_c0:1762-152(-) NR_ID: XP_002399659.1 E-value: 2.0e-240 Identity: 1401/1485(94) Score: 2172 Annotation: chaperonin complex component, TCP-1 delta subunit, putative	26249.7	25781.4	27366.6	12666.3	14570.6	13674.2	27365.4	17702.1	23038.3	17108.8	18707.2	19304.4
0.000610416	1.13008	m.22401	m.22401	type:complete c40272.graph_c0:205-852(+) NR_ID: DAA34457.1 E-value: 1.8e-83 Identity: 504/528(95) Score: 815 Annotation: TPA_exp: mitochondrial-associated endoribonuclease MAR1	13191.7	13035.4	12448.3	47481.5	88384.1	62346.2	25904.4	5503.7	10544.2	5554.65	5777.55	5046.74
0.000727906	1.12644	m.22424	m.22424	type:5prime_partial c40279.graph_c1:733-101(-) NR_ID: XP_015906299.1 E-value: 6.5e-46 Identity: 387/594(65) Score: 491 Annotation: astacin-like metalloprotease toxin 5	Filtered	Filtered	Filtered	Filtered	Filtered	Filtered	27369.7	4876.91	52741.1	Filtered	Filtered	Filtered
0.00286619	1.0885	m.22427	m.22427	type:complete c40281.graph_c0:114-1679(+) NR_ID: XP_002402792.1 E-value: 1.5e-147 Identity: 1209/1650(73) Score: 1371 Annotation: zinc finger protein, putative	13870.8	14018.2	11854.4	4557.25	4231.75	2935.25	5394.16	10380.1	2262.55	4171.39	3857.12	4256.71
0.0072453	1.05849	m.22430	m.22430	type:complete c40282.graph_c0:169-1164(+) NR_ID: XP_012221120.1 E-value: 9.8e-73 Identity: 621/981(63) Score: 724 Annotation: PREDICTED: trans-1,2-dihydrobenzene-1,2-diol dehydrogenase-like	1292.84	Filtered	Filtered	9014.63	9060.23	5709.13	5063.12	4631.02	7259.63	7395.67	7198.87	6022.32
5.17e-13	1.20326	m.22450	m.22450	type:complete c40291.graph_c0:1140-697(-) NR_ID: DAA34100.1 E-value: 1.0e-45 Identity: 297/345(86) Score: 488 Annotation: TPA_exp: thioredoxin	93349.9	89949.5	86679.7	123969	133648	142614	121812	115507	130457	81134.6	83248.8	79306.9
1.21e-06	1.16816	m.22454	m.22454	type:complete c40296.graph_c0:2888-99(-) NR_ID: XP_002412387.1 E-value: 2.2e-295 Identity: 1674/2187(76) Score: 2648 Annotation: glycosyl hydralase, sucrase-isomaltase, putative	21540	21157.5	21629	27157.2	34950.7	27570	14505.6	20307.8	20686	40966.4	39999.5	38483.9
5.04e-11	1.19376	m.22467	m.22467	type:complete c40301.graph_c0:686-93(-) NR_ID: BAU79645.1 E-value: 8.3e-112 Identity: 591/591(100) Score: 1059 Annotation: peroxiredoxin	43681.6	41155.8	38338	57331.3	78747.1	51450.9	88257.8	119981	96522	12394.8	13800.5	13425.8
0.000472389	1.1347	m.22480	m.22480	type:5prime_partial c40306.graph_c0:853-143(-) NR_ID: XP_002400194.1 E-value: 2.2e-90 Identity: 594/705(84) Score: 875 Annotation: enoyl-CoA hydratase, putative	14797.4	15207.3	16413.5	16823.5	13549	21404.9	26325	22785.9	23536.9	14222.2	15090.2	12680.2
0.000224144	1.14405	m.22483	m.22483	type:3prime_partial c40306.graph_c1:527-997(+) NR_ID: XP_002399360.1 E-value: 7.0e-37 Identity: 309/414(74) Score: 412 Annotation: enoyl-CoA hydratase, putative	18892.1	22618.7	14287.4	13339.8	8475.26	Filtered	31168.7	13826.4	17229.9	16023.9	18959.8	18811.5
2e-24	1.24368	m.22487	m.22487	type:complete c40307.graph_c0:343-738(+) NR_ID: DAA34565.1 E-value: 6.4e-60 Identity: 369/393(93) Score: 610 Annotation: TPA_exp: fatty acid-binding protein FABP	46348.9	35236.7	35764.6	92552.4	143053	103673	59495.6	44200.4	45714.8	11163.7	12834.7	17423.1
0.00337728	1.08431	m.22489	m.22489	type:5prime_partial c40309.graph_c0:1161-34(-) NR_ID: XP_002400650.1 E-value: 5.8e-122 Identity: 747/840(88) Score: 1149 Annotation: conserved hypothetical protein	6655.99	1518.14	3101.88	Filtered	10295.1	7186.5	Filtered	5471.87	5544.34	2148.49	2727.37	2235.93
0.00036295	1.13861	m.22492	m.22492	type:complete c40311.graph_c0:2862-1930(-) NR_ID: XP_002413567.1 E-value: 1.9e-102 Identity: 702/813(86) Score: 980 Annotation: enoyl-CoA hydratase, putative	3397.02	2257.93	4023.83	12660.8	17167.8	8944.87	26341.3	22453.5	23012.1	3611.72	4432.72	5541.57
2.57e-05	1.15738	m.22504	m.22504	type:complete c40317.graph_c0:819-37(-) NR_ID: XP_002435486.1 E-value: 2.6e-113 Identity: 708/777(91) Score: 1073 Annotation: short-chain alcohol dehydrogenase, putative	20865.8	23798.5	22291.7	42417.1	53545.6	49652.7	43514.1	39939.4	42172.6	20509.8	20672	23956
0.00701248	1.06004	m.22516	m.22516	type:internal c40325.graph_c0:2302-2(-) NR_ID: XP_023223966.1 E-value: 4.7e-70 Identity: 996/1908(52) Score: 704 Annotation: probable methyltransferase TARBP1 isoform X1	4511.78	4032.17	3307.03	3373.78	Filtered	Filtered	Filtered	Filtered	2765.47	3389.79	3008.37	4035
0.000101464	1.15019	m.22531	m.22531	type:complete c40328.graph_c0:1527-109(-) NR_ID: XP_002414081.1 E-value: 4.2e-53 Identity: 681/1356(50) Score: 556 Annotation: hypothetical protein IscW_ISCW012380	67977.6	65110.6	67063.2	21058.3	13508.7	10430.2	23194.7	27617.4	34517.4	11826.8	12263.9	11627.1
6.37e-10	1.18792	m.22546	m.22546	type:complete c40336.graph_c0:1472-165(-) NR_ID: AIR95100.1 E-value: 2.3e-194 Identity: 1011/1104(91) Score: 1774 Annotation: glycosyl hydrolase 18-like chitinase long isoform	101059	103515	103774	42302.4	36882.8	44917.4	25696.5	32147.7	32586.7	33270.4	31674.1	32110.2
0.00486141	1.07411	m.22574	m.22574	type:3prime_partial c40347.graph_c0:53-2698(+) NR_ID: XP_002410877.1 E-value: 2.5e-38 Identity: 516/921(56) Score: 431 Annotation: conserved hypothetical protein	2968.54	2283.68	2087.89	1295.58	Filtered	4455.98	2565.88	2588.51	Filtered	3575	3297.4	2026.65
0.00235411	1.09362	m.22589	m.22589	type:5prime_partial c40352.graph_c0:3-1997(+) NR_ID: XP_002402284.1 E-value: 1.2e-48 Identity: 534/864(61) Score: 519 Annotation: hypothetical protein IscW_ISCW024474	6263.86	7801.34	7644.69	7298.54	5961.02	4371.13	7249.72	8712.61	8260.28	4458.82	3824.82	5448.84
0.0126987	1.02274	m.22604	m.22604	type:complete c40357.graph_c0:229-1854(+) NR_ID: XP_002414761.1 E-value: 2.3e-167 Identity: 903/969(93) Score: 1542 Annotation: cytoplasmic polyadenylation element binding protein, putative	7415.55	Filtered	3585.54	Filtered	Filtered	Filtered	26598.6	6589.71	6617.33	Filtered	11307.2	Filtered
0.000684758	1.12774	m.22606	m.22606	type:5prime_partial c40359.graph_c0:3-1724(+) NR_ID: XP_002410294.1 E-value: 4.2e-180 Identity: 1152/1509(76) Score: 1652 Annotation: neuronal cell adhesion molecule, putative	11056.1	11690.3	12440.5	16155.7	12338.1	5810.8	12764.8	14614.4	17459.3	10481.5	9916.49	10537.7
0.00505034	1.07289	m.22623	m.22623	type:internal c40365.graph_c0:1-831(+) NR_ID: XP_002409710.1 E-value: 6.7e-67 Identity: 579/822(70) Score: 673 Annotation: ras GTP-ase activating protein with iq motif, putative	11768	4889.74	4465.26	Filtered	Filtered	853.683	71233.5	Filtered	8806.47	9368.11	9380.99	9333.18
6.12e-06	1.16295	m.22633	m.22633	type:complete c40369.graph_c1:693-109(-) NR_ID: XP_002416667.1 E-value: 3.0e-61 Identity: 384/495(77) Score: 623 Annotation: secreted protein, putative	22118.1	22403	23700.3	50663.3	39700.8	58660.4	41909.1	42755.3	58047.2	2652.54	3324.59	2198.6
6.06e-18	1.22285	m.22646	m.22646	type:internal c40373.graph_c0:2-1255(+) NR_ID: AXP34688.1 E-value: 4.8e-210 Identity: 1155/1254(92) Score: 1909 Annotation: vitellogenin-2	113926	105049	108970	62829.7	73702.4	60998.2	96402.1	56344	52092.1	79821.6	90778.4	80400.2
0.000918315	1.12102	m.22673	m.22673	type:5prime_partial c40385.graph_c0:1113-223(-) NR_ID: XP_002413845.1 E-value: 4.9e-124 Identity: 627/684(91) Score: 1166 Annotation: peritrophin A, putative	5669.23	22238.3	5222.67	7746.45	19856.2	4858.86	26056.9	6351.96	6078.19	3270.62	Filtered	3546.86
0.00813011	1.05267	m.22675	m.22675	type:complete c40387.graph_c0:1331-2551(+) NR_ID: XP_002408521.1 E-value: 2.7e-104 Identity: 789/1185(66) Score: 997 Annotation: inositol polyphosphate-1-phosphatase, putative	6713.03	7686.66	5346.89	1174.4	Filtered	2270.22	1080.19	Filtered	9935.88	7010.15	7370.67	7659.59
0.00215754	1.09601	m.22690	m.22690	type:complete c40392.graph_c0:135-1514(+) NR_ID: XP_002408913.1 E-value: 6.4e-54 Identity: 438/630(69) Score: 563 Annotation: RNA-binding protein musashi, putative	11010.8	11632.1	11730.5	10917.1	9800.16	8437.55	42394.5	35154.4	3804.37	4726.79	3623.55	4323.4
0.0117749	1.02887	m.22703	m.22703	type:complete c40395.graph_c0:214-1479(+) NR_ID: XP_025957634.1 E-value: 8.4e-170 Identity: 1029/1215(84) Score: 1562 Annotation: argininosuccinate synthase	947.902	582.356	Filtered	Filtered	Filtered	Filtered	Filtered	Filtered	Filtered	Filtered	Filtered	Filtered
0.00668412	1.06222	m.22719	m.22719	type:complete c40405.graph_c0:850-398(-) NR_ID: XP_013783006.1 E-value: 1.1e-23 Identity: 243/366(66) Score: 298 Annotation: serum amyloid A-2 protein-like	4710.48	40474.3	7524.45	8388.68	5165.76	30996.2	10192.3	6375.8	15351.3	6849.68	5006.35	36873.9
0.000756618	1.12558	m.22721	m.22721	type:5prime_partial c40406.graph_c0:1553-102(-) NR_ID: XP_002403757.1 E-value: 2.0e-244 Identity: 1356/1368(99) Score: 2206 Annotation: conserved hypothetical protein	22454.9	20720.8	20945.1	12621.3	11186.9	14036.3	15952.4	18121.9	12814.1	14481.7	15041.1	14967.7
1.86e-07	1.17348	m.22725	m.22725	type:complete c40407.graph_c0:239-3427(+) NR_ID: PRD26058.1 E-value: 0.0e+00 Identity: 2493/3096(80) Score: 3650 Annotation: Ubiquitin-like modifier-activating enzyme	32501.6	37934.8	35001.4	19133.3	26827.1	22166.2	35262.8	33036.7	29126.5	23068.4	26760.3	26676.7
0.00506458	1.0728	m.22732	m.22732	type:5prime_partial c40409.graph_c0:3-761(+) NR_ID: XP_023215869.1 E-value: 3.0e-53 Identity: 366/417(87) Score: 555 Annotation: bromodomain-containing protein 3-like isoform X3	4292.91	7246.06	6581.25	5846.43	1876.83	Filtered	2967.69	2742.48	3500.93	Filtered	2882.89	Filtered
0.00402669	1.07964	m.22753	m.22753	type:complete c40419.graph_c0:1505-357(-) NR_ID: XP_002413356.1 E-value: 3.8e-193 Identity: 1065/1131(94) Score: 1763 Annotation: small GTPase involved in nuclear protein import, putative	1528.54	3554.69	3258.43	2987.92	Filtered	Filtered	56126.3	9781.58	1010.11	5579.55	5933.18	5431.91
5.43e-05	1.1538	m.22784	m.22784	type:complete c40433.graph_c0:125-2842(+) NR_ID: XP_002415090.1 E-value: 3.8e-127 Identity: 1128/1881(59) Score: 1197 Annotation: hypothetical protein IscW_ISCW023296	30568.7	30980.2	32137.1	52481.6	58754	45078.1	40607.2	36808.1	35301	80533.9	69074.3	72687.6
0.0106411	1.03645	m.22791	m.22791	type:complete c40436.graph_c0:101-3325(+) NR_ID: XP_002400164.1 E-value: 0.0e+00 Identity: 2190/3120(70) Score: 2789 Annotation: exocyst componenet sec8, putative	Filtered	Filtered	Filtered	Filtered	11986.6	Filtered	Filtered	18527.1	5686.81	Filtered	Filtered	Filtered
0.000572653	1.13131	m.22803	m.22803	type:complete c40438.graph_c0:2120-315(-) NR_ID: XP_023227384.1 E-value: 0.0e+00 Identity: 1734/1803(96) Score: 2908 Annotation: ATP-binding cassette sub-family E member 1	12178.1	12726.5	10783.7	4284.96	9647.58	5321.84	7432.41	10480.3	11008.2	8602.34	6934.45	6309.22
0.00250397	1.09198	m.22804	m.22804	type:complete c40439.graph_c0:2290-1823(-) NR_ID: XP_002407239.1 E-value: 3.1e-53 Identity: 321/378(84) Score: 553 Annotation: conserved hypothetical protein	16611.3	21919.8	20267.2	30771.7	37784.6	30257.2	49890	3358.57	4759.1	91454	23327.2	18690.3
0.00361842	1.08252	m.22811	m.22811	type:complete c40444.graph_c0:3303-2836(-) NR_ID: XP_002435260.1 E-value: 4.1e-45 Identity: 324/435(74) Score: 483 Annotation: major epididymal secretory protein HE1, putative	5424.78	6209.02	7795.44	Filtered	Filtered	Filtered	Filtered	Filtered	Filtered	Filtered	Filtered	Filtered
0.00592835	1.0672	m.22814	m.22814	type:complete c40445.graph_c0:3684-2314(-) NR_ID: XP_023243255.1 E-value: 3.0e-229 Identity: 1272/1350(94) Score: 2075 Annotation: tubulin gamma-1 chain	Filtered	Filtered	Filtered	3537.63	7199.55	2811.15	Filtered	18830.8	9573.19	Filtered	Filtered	Filtered
7.28e-06	1.16233	m.22816	m.22816	type:complete c40446.graph_c0:2411-1512(-) NR_ID: XP_023212854.1 E-value: 2.9e-100 Identity: 633/840(75) Score: 961 Annotation: purine nucleoside phosphorylase-like isoform X2	52061.2	54221.5	51834.1	75876.6	93885.1	88713.1	59206.8	46964.5	42280	72393	79785.1	67873.9
0.000868571	1.12238	m.22835	m.22835	type:complete c40452.graph_c1:309-671(+) NR_ID: XP_002408411.1 E-value: 2.2e-62 Identity: 357/360(99) Score: 631 Annotation: conserved hypothetical protein	7652.39	11032.3	9470.94	78369.2	68745.4	75342.7	60339.4	70910.3	62378.4	13561.4	15767.3	15913.3
0.000393653	1.13749	m.22837	m.22837	type:complete c40454.graph_c0:269-2083(+) NR_ID: XP_022251440.1 E-value: 9.4e-215 Identity: 1287/1635(78) Score: 1951 Annotation: coronin-2B-like isoform X2	26082.9	26255.3	24440.2	10496.8	16159.7	16588.1	11165.1	14031.5	12594.7	27173.6	25170.8	29564.1
0.00200986	1.09803	m.22846	m.22846	type:complete c40458.graph_c0:86-2008(+) NR_ID: XP_002409600.1 E-value: 1.3e-126 Identity: 1191/1977(60) Score: 1191 Annotation: hypothetical protein IscW_ISCW020520	8902.1	4370.04	7812.19	12447.3	9437.12	10315.1	12151.3	15836	12263.8	6664.32	6853.33	3782.98
0.00154293	1.10616	m.22880	m.22880	type:complete c40474.graph_c0:2378-663(-) NR_ID: XP_002401157.1 E-value: 5.5e-124 Identity: 1203/1629(73) Score: 1168 Annotation: Ran GTPase-activating protein, putative	7087.69	6817.63	6279.4	9325.37	6492.01	5923.79	13338	10243	8855.09	7245.6	7700.11	6823.83
1.57e-05	1.15943	m.22885	m.22885	type:complete c40476.graph_c0:1925-243(-) NR_ID: AIW65719.1 E-value: 8.4e-250 Identity: 1428/1680(85) Score: 2253 Annotation: phosphoglucomutase, partial	11629.6	12294.5	11626.1	15704.6	19916.8	15928	25046.2	16763	14289.2	18676.9	20355.1	19805.2
0.00584579	1.06774	m.22912	m.22912	type:complete c40486.graph_c0:2538-562(-) NR_ID: XP_013783294.1 E-value: 9.4e-184 Identity: 1077/1335(80) Score: 1684 Annotation: DDB1- and CUL4-associated factor 8-like	3906.78	740.982	520.014	Filtered	Filtered	Filtered	Filtered	Filtered	Filtered	2926.76	3267.25	Filtered
0.0123338	1.02513	m.22930	m.22930	type:complete c40490.graph_c0:2182-1682(-) NR_ID: XP_013773809.1 E-value: 8.8e-38 Identity: 309/393(78) Score: 420 Annotation: ubiquitin-like protein 4A-B isoform X2	8419.61	11331.8	9533.92	Filtered	Filtered	Filtered	7716.19	Filtered	Filtered	7677.52	Filtered	Filtered
3.07e-08	1.17825	m.22947	m.22947	type:complete c40496.graph_c0:1750-131(-) NR_ID: XP_021002345.1 E-value: 1.2e-197 Identity: 1311/1653(79) Score: 1803 Annotation: eukaryotic translation initiation factor 3 subunit L	14365.5	13497	14728.2	12136.6	10297.1	11038.9	13936.9	12557.8	13891.2	11174	10469.3	13274.4
1.79e-05	1.15891	m.22958	m.22958	type:complete c40501.graph_c0:854-192(-) NR_ID: DAA34045.1 E-value: 2.7e-66 Identity: 450/588(76) Score: 667 Annotation: TPA_exp: hypothetical secreted protein 1652	74235	82261.9	105683	52871.5	59778.2	54358.7	79512.2	68247.6	49761.7	2347.54	2502.83	2341.36
0.000495611	1.13389	m.22971	m.22971	type:5prime_partial c40506.graph_c0:1222-107(-) NR_ID: XP_013787725.1 E-value: 2.7e-119 Identity: 747/960(77) Score: 1126 Annotation: serine-threonine kinase receptor-associated protein-like	13741.8	12121	13508.1	12552.8	23946.9	14855.2	14677.5	11561.7	8983	7503.73	10647.3	9227.4
0.000364134	1.13857	m.22973	m.22973	type:5prime_partial c40509.graph_c0:1-2172(+) NR_ID: XP_002412939.1 E-value: 0.0e+00 Identity: 1815/1986(91) Score: 2874 Annotation: histidine ammonia lyase, putative	14561.7	14619.8	15201.1	18585.8	20226	19356.8	16191.9	23589.6	14693.7	18787.1	17343.5	18257.9
0.00111126	1.11601	m.23006	m.23006	type:complete c40518.graph_c0:390-2045(+) NR_ID: XP_006175447.1 E-value: 2.0e-107 Identity: 762/1059(71) Score: 1025 Annotation: PREDICTED: methylthioribose-1-phosphate isomerase	6868.26	1950.36	6665.78	1591.34	4242.66	3845.11	3690.79	3053.99	2364.58	2182.93	3598.74	6525.08
0.000565147	1.13155	m.23013	m.23013	type:5prime_partial c40520.graph_c0:3-5018(+) NR_ID: XP_002413183.1 E-value: 0.0e+00 Identity: 4326/5073(85) Score: 6674 Annotation: CCR4-not transcription complex, putative	17265	26853.2	22028.8	6693.92	13837	7393.55	Filtered	10357.8	8688.85	15471.7	15081.7	7952.68
0.00867155	1.04917	m.23035	m.23035	type:5prime_partial c40526.graph_c0:2-1840(+) NR_ID: XP_013787747.2 E-value: 8.8e-277 Identity: 1554/1827(85) Score: 2486 Annotation: electron transfer flavoprotein-ubiquinone oxidoreductase, mitochondrial-like	2690.15	3034	932.318	3760.91	Filtered	Filtered	4593.74	6114.04	2855.62	2202.32	2097.12	3283.35
9.35e-05	1.15071	m.23061	m.23061	type:5prime_partial c40537.graph_c0:2877-1258(-) NR_ID: XP_002403623.1 E-value: 3.8e-175 Identity: 1095/1539(71) Score: 1609 Annotation: mannose-binding endoplasmic reticulum-golgi intermediate compartment lectin	8838.14	8027.58	9941.59	8829.91	6443.51	10415.4	7022	10399.6	7160.75	6980.04	6334.44	8222.08
0.00188021	1.10001	m.23082	m.23082	type:5prime_partial c40547.graph_c0:2-874(+) NR_ID: WP_110565380.1 E-value: 1.9e-51 Identity: 432/597(72) Score: 540 Annotation: copper homeostasis protein CutC	7717.16	9807.13	8468.31	3658.08	4608.93	6125.15	9358.77	7205.51	8388.5	5830.79	4508.69	4964.38
0.00099894	1.11888	m.23085	m.23085	type:complete c40548.graph_c0:53-1189(+) NR_ID: XP_002399332.1 E-value: 1.3e-81 Identity: 603/948(63) Score: 801 Annotation: deoxyribonuclease II, putative	11669.5	13220.3	12548.1	5590.27	14046.9	12744	8278.06	7985.68	5075.93	6683.57	4585.55	9364.88
0.0218466	0.987584	m.23089	m.23089	type:5prime_partial c40550.graph_c0:1938-97(-) NR_ID: XP_002415558.1 E-value: 4.6e-108 Identity: 1233/1623(75) Score: 1031 Annotation: cell division cycle regulator protein, putative	3377.3	4043.39	3172.63	Filtered	Filtered	Filtered	Filtered	15949.3	4913.19	3750.76	3952.53	3821.76
1.6e-07	1.17388	m.23093	m.23093	type:complete c40551.graph_c0:897-394(-) NR_ID: XP_002399999.1 E-value: 1.2e-21 Identity: 168/207(81) Score: 281 Annotation: alternative splicing factor SRp20/9G8, putative	104363	90733.9	97079.2	131989	130155	159261	40462.4	69035.7	89027.6	58864.9	64688.3	44408.2
4.15e-05	1.15516	m.23109	m.23109	type:complete c40554.graph_c0:904-1284(+) NR_ID: DAA34747.1 E-value: 4.4e-05 Identity: 72/78(92) Score: 137 Annotation: TPA_inf: hypothetical glycine-rich secreted protein 95	9568.93	11033	9671.04	14770.9	6086.49	14548.2	6803.11	10597.5	24526.6	7133.56	5267.36	5438.42
0.00111259	1.11598	m.23134	m.23134	type:complete c40563.graph_c0:1244-279(-) NR_ID: XP_013784259.1 E-value: 5.4e-92 Identity: 651/867(75) Score: 890 Annotation: tRNA (adenine(58)-N(1))-methyltransferase catalytic subunit TRMT61A-like	17543.3	12092.2	15056.1	5959.27	6619.07	4691.34	9627.45	21139.7	Filtered	10902	11065.7	8237.5
0.00266551	1.09035	m.23160	m.23160	type:complete c40569.graph_c0:975-436(-) NR_ID: XP_002414502.1 E-value: 3.4e-88 Identity: 516/537(96) Score: 855 Annotation: trafficking protein particle complex subunit, putative	30210.6	24692.2	25328.2	34973.3	29070.1	34111.1	37557.8	38848.2	39162.8	6558.94	1161.21	2037.14
0.000417329	1.13664	m.23170	m.23170	type:5prime_partial c40572.graph_c0:4047-2707(-) NR_ID: AHX02949.1 E-value: 1.8e-239 Identity: 1212/1221(99) Score: 2163 Annotation: actin-related protein 3	14652.3	14867.2	15489	8667.63	14478.8	10868.9	14390.7	17664.3	13064.3	12185.6	11078.8	12378.2
0.00115073	1.11504	m.23183	m.23183	type:3prime_partial c40576.graph_c0:320-1843(+) NR_ID: XP_022657241.1 E-value: 1.0e-04 Identity: 87/120(72) Score: 139 Annotation: uncharacterized protein LOC111248704	36758.9	40559.4	42996.2	77057.2	94444.7	116418	9400	33180.1	30696.8	32234	28635.6	19698
0.0096448	1.04293	m.23190	m.23190	type:complete c40578.graph_c0:1451-309(-) NR_ID: AAI21999.1 E-value: 1.8e-110 Identity: 744/942(78) Score: 1050 Annotation: hypothetical protein LOC549483	NaN	Filtered	Filtered	Filtered	Filtered	Filtered	4308.87	6066.18	4691.53	Filtered	Filtered	312.606
0.000151369	1.14739	m.23192	m.23192	type:complete c40580.graph_c0:213-1478(+) NR_ID: XP_002402966.1 E-value: 7.0e-217 Identity: 1248/1248(100) Score: 1968 Annotation: retinoblastoma-binding protein, putative	22564	27150.6	27075.9	15775.4	25522.7	19627.4	32190.1	19216.9	16659	23213.9	22535.6	22686.4
0.0389321	0.959749	m.23196	m.23196	type:complete c40581.graph_c0:1903-692(-) NR_ID: XP_013784434.1 E-value: 6.6e-156 Identity: 930/1140(81) Score: 1442 Annotation: oxysterol-binding protein-related protein 9-like	Filtered	Filtered	Filtered	Filtered	Filtered	Filtered	Filtered	Filtered	1121.26	Filtered	Filtered	Filtered
0.0013946	1.10933	m.23226	m.23226	type:5prime_partial c40589.graph_c0:2-2386(+) NR_ID: XP_002408828.1 E-value: 9.0e-181 Identity: 1104/1416(77) Score: 1659 Annotation: hypothetical protein IscW_ISCW020576	8311.63	4882.18	Filtered	Filtered	5873.36	7208.8	24774.5	23713.2	21759.3	Filtered	Filtered	Filtered
0.019421	0.994196	m.23241	m.23241	type:5prime_partial c40596.graph_c0:962-372(-) NR_ID: DAA34759.1 E-value: 9.6e-60 Identity: 393/450(87) Score: 610 Annotation: TPA_inf: mitochondrial ribosomal protein L20	4621.67	3809.24	4406.65	Filtered	Filtered	14827.1	Filtered	Filtered	5395.79	7282.72	6558.35	8078.59
0.00352872	1.08317	m.23243	m.23243	type:complete c40599.graph_c0:2311-407(-) NR_ID: XP_015925084.1 E-value: 9.7e-178 Identity: 1257/1800(69) Score: 1632 Annotation: carnitine O-acetyltransferase isoform X1	3129.14	3069.33	3652.08	6215.12	12431.1	6161.45	5534.14	17368.8	10256.6	5900.7	6419.21	5475.4
4.98e-05	1.15425	m.23250;m.5105	m.23250;m.5105	type:complete c40602.graph_c0:4455-2038(-) NR_ID: OQR71228.1 E-value: 3.2e-266 Identity: 1716/2424(70) Score: 2396 Annotation: hypothetical protein BIW11_11133; type:5prime_partial c24736.graph_c0:2-2098(+) NR_ID: AJP74817.1 E-value: 0.0e+00 Identity: 2076/2076(100) Score: 3682 Annotation: transferrin	12533.2	12701.1	11817.3	27436.3	22390.4	22097	19785	16516.9	18663.8	19075.3	18019.9	16534.5
0.00015616	1.14715	m.23281	m.23281	type:complete c40619.graph_c0:1543-266(-) NR_ID: XP_015920073.1 E-value: 2.7e-176 Identity: 1194/1260(94) Score: 1618 Annotation: flotillin-2-like	7370.9	7760.21	7026.02	20478.1	23467	19266.6	16918.3	11241.5	11489.5	14303.5	15932.3	15651.1
0.000499199	1.13377	m.23290	m.23290	type:complete c40621.graph_c0:2958-1453(-) NR_ID: XP_015789991.1 E-value: 7.9e-82 Identity: 939/1515(61) Score: 804 Annotation: WD repeat, SAM and U-box domain-containing protein 1 isoform X2	5869.08	3181.34	20562.2	9742.83	13781.6	8942.05	9695.87	7921.28	7965.44	14560	16239.6	12996.4
0.00103477	1.11795	m.23305	m.23305	type:complete c40628.graph_c0:658-1392(+) NR_ID: XP_002413370.1 E-value: 1.4e-63 Identity: 495/738(67) Score: 644 Annotation: gamma-soluble NSF attachment protein, putative	8454.01	5639.77	9838.99	8941.27	7348.37	10749.1	12500.7	30492.1	13132.8	4794.47	Filtered	13095
0.00163222	1.10439	m.23316	m.23316	type:complete c40632.graph_c0:2302-776(-) NR_ID: XP_002400436.1 E-value: 1.0e-182 Identity: 1104/1260(87) Score: 1674 Annotation: dynein light intermediate chain, putative	10171.6	8193.84	11607.4	7984.89	6205.83	8104.42	8943.1	11358.1	6410.6	6401.87	6091.33	4337.14
0.00123203	1.11307	m.23331	m.23331	type:complete c40638.graph_c0:1889-210(-) NR_ID: XP_002412818.1 E-value: 4.1e-140 Identity: 1041/1548(67) Score: 1307 Annotation: 60 kD ribonucleoprotein ssa/ro, putative	5682.76	5953.98	5322.62	6226.22	7308.62	7333.47	5077.43	3974.59	3377.63	8930.58	8985.05	8692.84
0.00216645	1.09589	m.23340	m.23340	type:5prime_partial c40645.graph_c0:3-1535(+) NR_ID: XP_023221679.1 E-value: 1.5e-141 Identity: 972/1413(68) Score: 1319 Annotation: hexosaminidase D-like	2744.07	1642.59	2072.7	2763.66	Filtered	2596.34	Filtered	1801.31	2292.2	6912.94	6410.52	6329.02
4.48e-06	1.16402	m.23343	m.23343	type:5prime_partial c40646.graph_c0:1808-33(-) NR_ID: ALD51318.1 E-value: 7.3e-220 Identity: 1338/1638(81) Score: 1995 Annotation: carboxylesterase	21109.2	21577.4	20559	20145.4	23196	24927.1	17870.9	17930.4	18786.1	15772.3	12489.1	17117.3
0.00281132	1.08899	m.23354	m.23354	type:5prime_partial c40650.graph_c0:2-1912(+) NR_ID: XP_002406670.1 E-value: 9.1e-51 Identity: 522/714(73) Score: 537 Annotation: transforming acidic coiled-coil containing protein, putative	4883.34	1319.84	1214.62	Filtered	5830.3	4175.43	Filtered	Filtered	2792.98	Filtered	1067.01	1092.08
0.00083265	1.12339	m.23357	m.23357	type:5prime_partial c40651.graph_c0:3-779(+) NR_ID: DAA34749.1 E-value: 4.0e-98 Identity: 576/618(93) Score: 942 Annotation: TPA_inf: UDP-glucose pyrophosphatase	22234.5	22138.5	21334.8	5216.38	16451.2	19381.4	39310.8	26606.7	15065.7	7248.98	5825.18	17769.8
3.64e-05	1.1558	m.23379	m.23379	type:complete c40655.graph_c0:90-593(+) NR_ID: XP_002406299.1 E-value: 4.5e-90 Identity: 492/498(98) Score: 871 Annotation: ubiquitin protein ligase, putative	62393.4	54984.6	61074.4	42392.7	40151.8	39309.2	51381.1	61297.4	59660.1	37552.8	49108.1	45470.8
1.94e-06	1.16672	m.23417	m.23417	type:complete c40669.graph_c0:1672-95(-) NR_ID: BAF03566.1 E-value: 6.6e-289 Identity: 1560/1575(99) Score: 2590 Annotation: leucine aminopeptidase	25197.1	24186.5	25575.2	29735.9	31953.7	29211.1	35224.5	30488.2	31823.8	26656.6	27547.9	27343.7
0.0165675	1.00338	m.23424	m.23424	type:3prime_partial c40673.graph_c1:913-1833(+) NR_ID: XP_021002580.1 E-value: 3.6e-61 Identity: 462/732(63) Score: 624 Annotation: pancreatic alpha-amylase isoform X1	179.22	378.86	226.463	3025.12	8179.4	Filtered	Filtered	2535.23	Filtered	Filtered	Filtered	113.119
0.000264634	1.14238	m.23426	m.23426	type:5prime_partial c40674.graph_c1:2571-1192(-) NR_ID: XP_002405080.1 E-value: 7.3e-18 Identity: 207/252(82) Score: 252 Annotation: conserved hypothetical protein	27163.7	32953.3	30147.4	30165.4	34855.7	31694.3	9442.77	9225.41	5125.45	30415.7	31128.3	24739.8
0.00176305	1.10197	m.23433	m.23433	type:complete c40676.graph_c0:1297-152(-) NR_ID: XP_009901664.1 E-value: 1.3e-63 Identity: 588/1014(57) Score: 646 Annotation: PREDICTED: serine/threonine-protein kinase haspin	9067.65	3797.06	3308.28	Filtered	Filtered	Filtered	Filtered	Filtered	Filtered	3211.73	3000.11	4483.56
0.000360396	1.13871	m.23447	m.23447	type:complete c40679.graph_c0:2108-312(-) NR_ID: XP_002401232.1 E-value: 7.8e-153 Identity: 1221/1413(86) Score: 1417 Annotation: calnexin, putative	7828.96	14573.1	17152.5	6602.36	8882.52	10119.5	17685.9	11095.9	9641.45	4219.14	11094.6	9631.33
0.00240635	1.09303	m.23464	m.23464	type:complete c40688.graph_c0:1784-882(-) NR_ID: XP_002403575.1 E-value: 3.0e-121 Identity: 780/900(86) Score: 1142 Annotation: nucleoporin P54, putative	2122.63	1391.47	1924.95	3893.77	4280.21	Filtered	10794.6	9832.56	11315.6	2802.73	2478.54	3062.69
0.00333359	1.08465	m.23468	m.23468	type:complete c40691.graph_c0:229-1104(+) NR_ID: DAA34211.1 E-value: 4.1e-75 Identity: 480/555(86) Score: 744 Annotation: TPA_inf: ixoderin precursor	9616.78	4223.4	2195.95	Filtered	Filtered	5386.62	Filtered	3773.25	5071.71	6875.42	6142.26	6498.53
0.000730634	1.12635	m.23521	m.23521	type:complete c40710.graph_c0:194-1195(+) NR_ID: XP_002411792.1 E-value: 4.9e-165 Identity: 948/999(94) Score: 1520 Annotation: protein held out wings, putative	34330.4	13597.9	41618.8	19867.4	30087	40.3236	26224.3	3550.33	9095.36	273.365	726.538	Filtered
0.000353844	1.13895	m.23535	m.23535	type:complete c40716.graph_c2:85-879(+) NR_ID: DAA34415.1 E-value: 8.3e-115 Identity: 663/705(94) Score: 1086 Annotation: TPA_inf: hypothetical conserved protein 750	27337.6	32397.8	17285.1	23192.3	16976	20093.6	30345.5	17551.4	13857.6	4014.28	4909.71	5774.85
0.0106117	1.03664	m.23578	m.23578	type:complete c40731.graph_c0:2665-566(-) NR_ID: XP_002414000.1 E-value: 0.0e+00 Identity: 1902/2088(91) Score: 3081 Annotation: acyl-coenzyme A oxidase, putative	2226.98	2648.21	2604.23	4369.76	8355.06	6609.44	Filtered	16372	9047.13	5690.02	5803.97	6044.45
4.35e-17	1.21975	m.23590	m.23590	type:complete c40735.graph_c0:192-1388(+) NR_ID: AHC98657.1 E-value: 1.4e-121 Identity: 867/1197(72) Score: 1146 Annotation: serine protease inhibitor 6 RmS6	175290	161655	175228	70326.1	82111	83656	116350	98497.2	99771.2	49559.4	49037.5	43739.1
1.7e-12	1.2009	m.23592	m.23592	type:internal c40736.graph_c0:3-338(+) NR_ID: AVK70348.1 E-value: 2.5e-36 Identity: 234/237(98) Score: 406 Annotation: glyceraldehyde-3-phosphate dehydrogenase	68977	91780.8	83465.9	47855.3	73315.7	62780.7	99081.4	45433.9	56253.1	141024	141265	155032
7.01e-06	1.16247	m.23594	m.23594	type:5prime_partial c40736.graph_c1:1015-227(-) NR_ID: AVK70348.1 E-value: 1.7e-136 Identity: 759/786(96) Score: 1273 Annotation: glyceraldehyde-3-phosphate dehydrogenase	47968.1	51038.7	50425	73438.9	72630.3	69535.5	52744.8	60836.4	43262.8	89341.1	78558.1	72957.8
0.00892482	1.04754	m.23606	m.23606	type:complete c40742.graph_c1:850-74(-) NR_ID: XP_019638269.1 E-value: 6.1e-46 Identity: 447/720(62) Score: 492 Annotation: PREDICTED: 15-hydroxyprostaglandin dehydrogenase	Filtered	Filtered	Filtered	Filtered	Filtered	Filtered	Filtered	2051.51	1651.64	Filtered	Filtered	Filtered
0.00289214	1.08827	m.23635	m.23635	type:complete c40754.graph_c0:298-1140(+) NR_ID: XP_002434796.1 E-value: 1.2e-100 Identity: 651/762(85) Score: 964 Annotation: cytochrome B561, putative	15646.6	13014	17730.9	36792.6	59101.3	52262.8	Filtered	38091.9	28504.3	38334.4	39487.5	38078.8
0.000143316	1.1478	m.23656	m.23656	type:complete c40760.graph_c0:270-641(+) NR_ID: ACF35500.1 E-value: 1.7e-46 Identity: 324/381(85) Score: 494 Annotation: putative glutaredoxin	36229.5	29462.6	31128.7	47733.1	48958.2	42418.4	49943.4	33483.8	35842.6	15344.1	15034.6	15898.5
0.00155892	1.10584	m.23666	m.23666	type:complete c40765.graph_c0:1151-396(-) NR_ID: XP_002434362.1 E-value: 2.7e-115 Identity: 702/753(93) Score: 1090 Annotation: ribosome maturation protein SBDS, putative	25727.9	26553.8	25911.2	9103.34	24695.5	23452	58549.8	25646.4	17854.1	14885.7	17301.4	20693.4
0.00134104	1.11053	m.23669	m.23669	type:complete c40766.graph_c0:1423-710(-) NR_ID: XP_002414536.1 E-value: 2.9e-42 Identity: 372/654(56) Score: 460 Annotation: secreted protein, putative	27329.3	28057.4	24877.7	19767.4	8463.72	25586.9	Filtered	8357.03	8030.39	Filtered	Filtered	Filtered
0.00087943	1.12208	m.23672	m.23672	type:complete c40768.graph_c0:1133-165(-) NR_ID: XP_002404100.1 E-value: 1.4e-95 Identity: 726/966(75) Score: 921 Annotation: initiation factor 2 subunit, putative	12951.9	17578.3	14475.4	8548.25	Filtered	10047.6	8476.65	11545.5	12073.1	7624.11	8164.82	7671.65
0.000137519	1.14811	m.23687	m.23687	type:5prime_partial c40773.graph_c0:1179-97(-) NR_ID: XP_013794330.1 E-value: 1.5e-111 Identity: 678/831(81) Score: 1059 Annotation: DNA-(apurinic or apyrimidinic site) lyase-like	21803.3	20318.7	22804.6	20254.3	21467	23124.5	13029.4	12988.6	13219.5	21153.6	23399.5	20484.3
0.00147049	1.10768	m.23689	m.23689	type:3prime_partial c40776.graph_c0:1213-2(-) NR_ID: XP_002414374.1 E-value: 9.6e-131 Identity: 888/1131(78) Score: 1225 Annotation: eIF2B-gamma protein, putative	8325.64	9027.99	9664.75	5900.7	6730.61	10154.9	9600.05	9578.95	8305.7	6560.92	6080.2	5112.88
0.00126412	1.11231	m.23702	m.23702	type:5prime_partial c40781.graph_c0:1-540(+) NR_ID: XP_013407646.1 E-value: 1.2e-43 Identity: 378/522(72) Score: 471 Annotation: RNA 3&apos;-terminal phosphate cyclase	18052.4	15215.8	17412.1	21870	23845.5	13438.4	29716.4	29390.7	25356.5	21784.8	21680.3	14662
8.55e-06	1.16176	m.23727	m.23727	type:complete c40792.graph_c0:80-1729(+) NR_ID: XP_023220983.1 E-value: 2.1e-253 Identity: 1500/1611(93) Score: 2284 Annotation: T-complex protein 1 subunit alpha-like	40318.5	39349.2	40489.4	25164.1	30132	23829.8	38131.1	33685.4	35768.1	27460.2	28949.5	28461.1
0.00267855	1.09023	m.23739	m.23739	type:complete c40797.graph_c0:222-968(+) NR_ID: KFM73511.1 E-value: 4.5e-38 Identity: 345/642(53) Score: 424 Annotation: Venom allergen 5, partial	14189.3	439.507	8256.22	7123.61	Filtered	11679.1	4551.19	5431.19	3083.98	2106.11	1923.04	3219.45
3.38e-07	1.17184	m.23741	m.23741	type:5prime_partial c40798.graph_c0:1-1284(+) NR_ID: KFM80338.1 E-value: 4.6e-200 Identity: 1110/1200(92) Score: 1823 Annotation: 26S protease regulatory subunit 10B, partial	35124.5	33029.5	32701.5	17890.2	26596.8	23656.3	16396.8	14947.7	16477	21412.8	20178.8	21002.6
0.00531171	1.0712	m.23756	m.23756	type:complete c40803.graph_c0:2131-1400(-) NR_ID: AAY66581.1 E-value: 1.1e-33 Identity: 366/648(56) Score: 386 Annotation: putative salivary secreted protein	12197.8	14077.6	14544.7	8077.14	Filtered	7222.48	16454.3	13511.2	14006.7	2425.52	2232.41	3502.33
0.0262092	0.977301	m.23767	m.23767	type:complete c40810.graph_c0:792-160(-) NR_ID: ABR23449.1 E-value: 8.9e-112 Identity: 624/630(99) Score: 1059 Annotation: 25-kDa subunit RNA polymerase	43626	338298	54797	31942.4	Filtered	Filtered	Filtered	Filtered	8062.07	71818.8	114187	98113.4
0.00051837	1.13312	m.23778	m.23778	type:3prime_partial c40814.graph_c2:1314-1(-) NR_ID: XP_002435401.1 E-value: 3.5e-78 Identity: 714/1221(58) Score: 772 Annotation: firefly luciferase, putative	9427.45	184.613	1844.09	7992.42	Filtered	591.079	Filtered	Filtered	370.517	3695.56	4140.43	5449.51
0.00108962	1.11655	m.23782	m.23782	type:complete c40815.graph_c0:342-1634(+) NR_ID: XP_002413166.1 E-value: 1.3e-130 Identity: 849/1035(82) Score: 1224 Annotation: zinc finger protein, putative	16965.5	16769.2	17182.1	2628.59	30219.7	4422.11	22885	28942.3	8019.69	14690.9	15095.6	14504.4
0.00175163	1.10218	m.23786	m.23786	type:complete c40817.graph_c0:437-1606(+) NR_ID: XP_002435894.1 E-value: 1.5e-160 Identity: 918/1008(91) Score: 1482 Annotation: glycogenin-1, putative	9610.48	13782.6	8040.92	8673.38	8878.2	5934.95	15123.1	14123.3	11506.8	12621.7	11760.5	14448.4
0.00110609	1.11614	m.23842	m.23842	type:complete c40835.graph_c0:1922-858(-) NR_ID: XP_002412618.1 E-value: 7.1e-154 Identity: 891/1065(83) Score: 1424 Annotation: UDP-glucose 4-epimerase/UDP-sulfoquinovose synthase, putative	10493.1	7787.24	10117.1	3855.86	2654.49	8304.87	Filtered	8421.88	6529.09	9463.04	11246.8	12740.5
3.2e-06	1.16514	m.23859	m.23859	type:complete c40841.graph_c0:160-780(+) NR_ID: XP_002435756.1 E-value: 1.0e-59 Identity: 354/384(92) Score: 610 Annotation: RSZp22 protein, putative	37417.8	42905.9	37857.9	52095.2	52376.8	51507.3	46558.2	72071	30320	23861.9	19875.9	21970.4
0.00138775	1.10948	m.23868	m.23868	type:complete c40845.graph_c0:1608-883(-) NR_ID: DAA34400.1 E-value: 3.0e-87 Identity: 501/546(91) Score: 848 Annotation: TPA_inf: secreted stromal cell-derived factor 2	11131.9	10314.6	10047.7	15379.6	28431.3	29215.1	16337.5	19698	20069.1	2499.41	1924.73	Filtered
0.00140713	1.10905	m.23876	m.23876	type:complete c40849.graph_c1:116-571(+) NR_ID: AAV63540.1 E-value: 4.2e-63 Identity: 414/453(91) Score: 638 Annotation: fed tick salivary protein 6	Filtered	Filtered	Filtered	Filtered	Filtered	Filtered	15527	7187.86	7258.93	Filtered	Filtered	Filtered
0.000466239	1.13491	m.23896	m.23896	type:complete c40855.graph_c0:129-1745(+) NR_ID: ALD51320.1 E-value: 1.4e-148 Identity: 1056/1599(66) Score: 1380 Annotation: carboxylesterase	18991.7	16512.3	21630.9	28344.7	31038.8	31700.1	18532.6	10038.8	12906	11684.8	14638.3	10336.8
4.25e-06	1.1642	m.23939	m.23939	type:complete c40872.graph_c0:129-800(+) NR_ID: DAA34416.1 E-value: 1.9e-104 Identity: 555/555(100) Score: 996 Annotation: TPA_inf: alternative splicing factor ASF/SF2	36530	42861.8	41144.1	81983.2	93829.2	66312.3	72964.9	39086.9	48656.4	44795.2	45765.8	48267.9
0.000482009	1.13436	m.23949	m.23949	type:complete c40876.graph_c0:762-325(-) NR_ID: ABL61513.1 E-value: 6.9e-31 Identity: 297/435(68) Score: 360 Annotation: Der-p2-like allergen	19785.3	19516.6	19579.8	13206.4	12959.4	16803.6	5693.67	9889.72	7335.95	5781	6470.22	6054.3
0.00690955	1.06073	m.23962	m.23962	type:complete c40880.graph_c0:303-1412(+) NR_ID: XP_002435839.1 E-value: 2.8e-116 Identity: 774/1113(69) Score: 1100 Annotation: secreted salivary gland peptide, putative	9321.23	8653.47	10830.5	Filtered	Filtered	Filtered	Filtered	Filtered	5126.54	Filtered	Filtered	1541.15
0.00236946	1.09344	m.23965	m.23965	type:3prime_partial c40881.graph_c0:1604-3(-) NR_ID: XP_009046110.1 E-value: 2.3e-100 Identity: 891/1419(62) Score: 964 Annotation: hypothetical protein LOTGIDRAFT_224600	10803	4937.13	6232.6	5685.57	Filtered	Filtered	4852.11	3744.51	Filtered	4578.6	4574.09	4689.22
0.00374777	1.08159	m.23980	m.23980	type:complete c40888.graph_c0:101-4105(+) NR_ID: XP_023244554.1 E-value: 3.2e-66 Identity: 501/603(83) Score: 673 Annotation: large proline-rich protein BAG6-like	14926.1	9675.34	11576.4	1266.04	Filtered	Filtered	Filtered	7914.23	1973.19	7237.06	7903.53	9267.25
0.00174633	1.10227	m.23995	m.23995	type:5prime_partial c40892.graph_c0:1345-128(-) NR_ID: AHC98669.1 E-value: 6.7e-124 Identity: 885/1131(78) Score: 1166 Annotation: serine protease inhibitor 18 RmS18	8719.8	8655.67	8989.07	8749.43	7519.99	10385.6	6236.15	5574.74	4538.7	7333.84	7190.82	8339.54
0.0163866	1.00405	m.24009	m.24009	type:complete c40896.graph_c0:849-295(-) NR_ID: XP_002405835.1 E-value: 5.9e-59 Identity: 495/549(90) Score: 603 Annotation: dynactin subunit P25, putative	Filtered	Filtered	Filtered	Filtered	Filtered	Filtered	Filtered	Filtered	1957.21	Filtered	Filtered	Filtered
0.00219826	1.09549	m.24032	m.24032	type:complete c40904.graph_c0:142-2736(+) NR_ID: XP_023244218.1 E-value: 8.3e-172 Identity: 1578/2688(58) Score: 1582 Annotation: L-fucose kinase-like isoform X1	4505.64	1882.69	1682.29	9534.38	Filtered	Filtered	Filtered	23264.4	Filtered	11738.1	10463.9	4105.03
0.00607609	1.06623	m.24047	m.24047	type:complete c40908.graph_c0:730-74(-) NR_ID: ABB46494.1 E-value: 7.9e-55 Identity: 435/648(67) Score: 568 Annotation: putative glutathione S-transferase	6505.49	1655.89	2105.86	2594.09	4327.59	6183.8	1179.86	2838.32	1702.02	Filtered	1583.21	Filtered
0.00472176	1.07502	m.24068	m.24068	type:complete c40913.graph_c0:265-5373(+) NR_ID: XP_022242008.1 E-value: 6.8e-93 Identity: 1389/2916(47) Score: 904 Annotation: uncharacterized protein LOC106459746	9023.55	6929.16	5769.56	5257.12	Filtered	Filtered	1914.6	5784.28	5290.8	3528.61	3844.89	3604.8
0.00584825	1.06772	m.24079	m.24079	type:5prime_partial c40915.graph_c1:4903-731(-) NR_ID: XP_002400188.1 E-value: 0.0e+00 Identity: 3438/3705(92) Score: 5818 Annotation: peroxidase, putative	Filtered	Filtered	Filtered	4425.89	Filtered	Filtered	9214.85	5037.65	3512.19	Filtered	Filtered	Filtered
0.000204131	1.14491	m.24089	m.24089	type:complete c40916.graph_c0:1089-487(-) NR_ID: XP_002403840.1 E-value: 4.4e-60 Identity: 477/648(73) Score: 613 Annotation: chloride ion current inducer protein, putative	44459.6	44138.2	47897.5	44319.6	53596	59016.3	24730.9	20580.5	25727.8	40728.8	38501.9	42348.6
0.00103101	1.11805	m.24100	m.24100	type:internal c40922.graph_c0:3-1229(+) NR_ID: XP_002408106.1 E-value: 5.7e-131 Identity: 804/912(88) Score: 1227 Annotation: conserved hypothetical protein	10768.9	11866	12167.1	10271.1	13971.4	8068.46	13060.2	13770.3	9054.42	10970	12963.2	17075.1
0.00091614	1.12108	m.24103	m.24103	type:complete c40923.graph_c0:176-3514(+) NR_ID: XP_025098429.1 E-value: 0.0e+00 Identity: 2574/3435(74) Score: 3440 Annotation: syntaxin-binding protein 5-like isoform X4	Filtered	48225.2	4204.32	253304	Filtered	Filtered	98132	3404.6	2123.86	53207.7	46000.2	53231.5
0.000772467	1.12512	m.24111	m.24111	type:5prime_partial c40925.graph_c0:896-192(-) NR_ID: XP_002405753.1 E-value: 2.7e-24 Identity: 177/189(93) Score: 305 Annotation: ankyrin, putative	22010.6	29808	25291.7	24520.7	19459.1	33357.6	16174.9	14704.8	7567.39	3330.02	4370.98	6397.01
0.000242652	1.14328	m.24113	m.24113	type:5prime_partial c40926.graph_c0:1-1629(+) NR_ID: XP_002406607.1 E-value: 2.7e-245 Identity: 1377/1527(90) Score: 2214 Annotation: mitochondrial processing peptidase alpha subunit, putative	9136.57	9763.5	9446.93	16901.6	20057.4	23417.8	13174	12355	14168.8	10609.9	11031.9	10421.3
0.00134641	1.11041	m.24116	m.24116	type:complete c40927.graph_c0:344-991(+) NR_ID: XP_002414734.1 E-value: 4.0e-107 Identity: 615/651(94) Score: 1019 Annotation: RAS-related protein, putative	10642.7	10570.9	10215.8	11013.6	12136.6	12591.6	10291.2	8317.51	9085.89	6651.6	6836.07	5711.22
0.00153281	1.10637	m.2412	m.2412	type:5prime_partial c19421.graph_c0:627-325(-) NR_ID: XP_002414935.1 E-value: 7.9e-18 Identity: 201/291(69) Score: 246 Annotation: serine carboxypeptidase, putative	59129.5	33367.5	30735.7	17946.2	38730.7	26815.3	42610.6	8960.63	34946.2	18221.7	15319.3	21824.6
0.00535541	1.07092	m.24124	m.24124	type:complete c40931.graph_c0:4494-103(-) NR_ID: XP_014260624.1 E-value: 6.9e-187 Identity: 2418/4890(49) Score: 1714 Annotation: tuberin	2159.87	2060.16	2496.87	1170.98	Filtered	Filtered	Filtered	Filtered	858.058	2046.72	2147.91	2548.94
0.00641358	1.06401	m.24134	m.24134	type:complete c40933.graph_c0:79-1047(+) NR_ID: XP_015910906.1 E-value: 6.6e-66 Identity: 579/876(66) Score: 665 Annotation: protein YIPF1	8853.54	7783.68	8852.38	10188.6	11741.3	9989.56	9569.69	12780.3	10420.5	7575.64	10023.6	9772.15
0.000786435	1.12471	m.24153	m.24153	type:5prime_partial c40939.graph_c0:1880-840(-) NR_ID: XP_002411837.1 E-value: 7.5e-132 Identity: 798/906(88) Score: 1234 Annotation: prohibitin, putative	7895	8622.03	7717.6	9937	17865.5	19156	8382.11	9331.37	7427.72	13072.2	13778.3	14126.5
0.000519405	1.13308	m.24154	m.24154	type:complete c40940.graph_c0:51-788(+) NR_ID: XP_002433430.1 E-value: 6.2e-56 Identity: 660/735(89) Score: 578 Annotation: molecular chaperone, putative	24155.1	19535	20370.4	16583.9	19436.6	13948.7	17170.7	10569.7	6529.47	5412.33	13557	10354.8
2.76e-07	1.17239	m.24158	m.24158	type:complete c40945.graph_c0:913-77(-) NR_ID: DAA34467.1 E-value: 1.1e-125 Identity: 687/699(98) Score: 1180 Annotation: TPA_exp: proteasome alpha type 1	50553.7	49017.7	48240.6	50542.2	47943.1	51214.7	45568.7	38786.8	39960.2	38964.2	35436.2	34702.2
0.00714818	1.05914	m.24175;m.24176	m.24175;m.24176	type:complete c40951.graph_c0:219-1985(+) NR_ID: XP_022244701.1 E-value: 5.7e-217 Identity: 1401/1740(80) Score: 1970 Annotation: probable phospholipid-transporting ATPase IIB; type:complete c40951.graph_c0:3691-1925(-) NR_ID: XP_022244701.1 E-value: 1.6e-219 Identity: 1413/1755(80) Score: 1992 Annotation: probable phospholipid-transporting ATPase IIB	4928.88	9007.79	9831.25	Filtered	Filtered	Filtered	Filtered	Filtered	7688.7	10786.7	12217	11322.3
2.2e-12	1.20039	m.24185	m.24185	type:complete c40955.graph_c0:822-157(-) NR_ID: BAB17604.1 E-value: 6.0e-127 Identity: 663/666(99) Score: 1190 Annotation: peroxiredoxin	77667.2	78333.9	78519	62744.4	80481.1	76290.5	86579.6	83392.2	65982.8	43532.2	47581.8	46883.3
0.00147947	1.10749	m.24200	m.24200	type:5prime_partial c40964.graph_c0:1647-142(-) NR_ID: KOC61413.1 E-value: 6.0e-90 Identity: 708/1050(67) Score: 874 Annotation: Histone deacetylase 6	8007.97	1852.82	7609.92	7074.91	3908.01	4956.23	Filtered	3207.39	917.769	13884.7	16937.9	13472.2
0.00367159	1.08213	m.2421	m.2421	type:5prime_partial c19430.graph_c0:392-45(-) NR_ID: AGH08176.1 E-value: 4.4e-12 Identity: 165/312(52) Score: 197 Annotation: AV422	10456.7	11841.9	6847.76	3426.15	21337.5	Filtered	14485.8	12517.2	17425.8	2626.47	Filtered	Filtered
0.00175899	1.10205	m.24238	m.24238	type:5prime_partial c40978.graph_c0:2-1861(+) NR_ID: XP_002403293.1 E-value: 1.9e-247 Identity: 1503/1773(84) Score: 2233 Annotation: coronin, putative	Filtered	Filtered	Filtered	Filtered	Filtered	8789.75	31613.3	27627.3	Filtered	Filtered	Filtered	Filtered
0.00297355	1.08756	m.24242	m.24242	type:3prime_partial c40978.graph_c2:1212-1(-) NR_ID: XP_022663260.1 E-value: 3.0e-148 Identity: 972/1230(79) Score: 1376 Annotation: coronin-7-like isoform X2	6039.76	4167.98	3972.81	6720.98	Filtered	Filtered	3549.83	4879.53	9975.17	1482.35	Filtered	2961.33
2.6e-05	1.15733	m.24261	m.24261	type:complete c40985.graph_c0:1522-392(-) NR_ID: KFM56687.1 E-value: 2.9e-169 Identity: 963/1086(88) Score: 1557 Annotation: ELAV-like protein 2, partial	57727.1	60297.2	53337.7	40677.9	42771.9	32439.5	33050.2	37491.1	26606.9	46389	43474.1	48598.9
0.00426014	1.07807	m.24296	m.24296	type:5prime_partial c40995.graph_c1:1008-124(-) NR_ID: XP_002404337.1 E-value: 1.3e-92 Identity: 648/846(76) Score: 895 Annotation: valacyclovir hydrolase, putative	6727.89	6230.58	4097.49	7716.63	26571.4	7629.74	11221.1	14635.7	7904.05	9214.45	5255.17	6923.47
0.00374586	1.0816	m.24298	m.24298	type:3prime_partial c40996.graph_c0:1274-3(-) NR_ID: XP_021000127.1 E-value: 1.8e-58 Identity: 480/591(81) Score: 602 Annotation: WW domain-binding protein 11-like	5389.42	6468.67	8083.16	Filtered	Filtered	Filtered	Filtered	Filtered	Filtered	2726.13	5226.45	2957.92
0.0086449	1.04934	m.24304	m.24304	type:complete c40998.graph_c0:806-33(-) NR_ID: XP_013779039.1 E-value: 1.4e-95 Identity: 615/747(82) Score: 920 Annotation: diphthine--ammonia ligase-like isoform X4	4653.67	4909.95	5148.14	Filtered	Filtered	2339.95	Filtered	Filtered	2878.69	5146.99	6446.19	5503.15
0.000882062	1.12201	m.24317	m.24317	type:5prime_partial c41003.graph_c0:3-2711(+) NR_ID: XP_002411054.1 E-value: 5.7e-248 Identity: 1356/1407(96) Score: 2239 Annotation: poly(A) polymerase, putative	12368.5	12566.5	12707.8	5831.06	6381.64	4193.1	5774.77	6570.78	8545.95	6133.92	5086.87	8251.22
0.000106958	1.14985	m.24335	m.24335	type:complete c41008.graph_c1:164-934(+) NR_ID: XP_002402404.1 E-value: 1.6e-62 Identity: 525/759(69) Score: 635 Annotation: reductase, putative	39032	35288.9	31013.5	52347.6	63258.7	52542.3	62208.5	61089	42780.8	48748.4	56186.7	59232.9
0.0105674	1.03693	m.24342	m.24342	type:complete c41011.graph_c0:1569-127(-) NR_ID: XP_002412914.1 E-value: 1.3e-179 Identity: 993/1116(88) Score: 1647 Annotation: trimethyllysine dioxygenase, putative	1800.54	1181.82	1233.32	2690.82	Filtered	Filtered	Filtered	9827.05	2930.4	7735.55	5522.02	5263.09
1.76e-08	1.17968	m.24353	m.24353	type:complete c41018.graph_c0:4734-5216(+) NR_ID: ADN34300.1 E-value: 2.9e-86 Identity: 480/480(100) Score: 838 Annotation: myosin alkali light chain protein	27324.4	26831.4	23857.1	63756.5	60133.7	60787.9	47807.6	43489	57684.2	9285.72	8235.29	7670.78
0.00149479	1.10716	m.24373	m.24373	type:complete c41027.graph_c0:103-738(+) NR_ID: KFM65535.1 E-value: 6.3e-57 Identity: 411/549(74) Score: 586 Annotation: Cob(I)yrinic acid a,c-diamide adenosyltransferase, mitochondrial, partial	16081.4	14463.1	10737.4	16678.4	18527.4	11823.4	21077	18009.8	14230.6	12703.1	16768.8	14503.5
0.00717306	1.05897	m.24393	m.24393	type:3prime_partial c41038.graph_c0:110-1756(+) NR_ID: XP_023215209.1 E-value: 6.2e-157 Identity: 906/975(92) Score: 1452 Annotation: probable ATP-dependent RNA helicase DDX23	5960.98	4270.51	4658.72	5039.12	Filtered	Filtered	Filtered	Filtered	Filtered	3570.11	2675.72	3802.11
0.000719482	1.12669	m.24399	m.24399	type:5prime_partial c41044.graph_c0:1171-161(-) NR_ID: XP_015914430.1 E-value: 6.1e-131 Identity: 879/1008(87) Score: 1226 Annotation: cleavage stimulation factor subunit 1-like	13393.7	5832.38	13280.4	6711.12	11508	6729.73	Filtered	2823.37	4001.85	10231.5	10432.7	9879.26
0.000302044	1.14091	m.24401	m.24401	type:5prime_partial c41045.graph_c0:3-659(+) NR_ID: DAA34581.1 E-value: 7.6e-98 Identity: 555/555(100) Score: 939 Annotation: TPA_exp: Ras-related GTPase	22574.4	22324	20114	21955.5	20936.9	16348.4	6566.66	13961.3	11090.1	14430.2	28119.1	13829.7
7.86e-05	1.15176	m.24405	m.24405	type:complete c41047.graph_c0:1000-86(-) NR_ID: XP_002413170.1 E-value: 1.8e-113 Identity: 753/918(82) Score: 1075 Annotation: translin associated factor X, putative	58456.4	73378.2	66131.6	38042.5	35330.9	37792.2	24095.2	26975	25918.3	52275.9	58450.4	52748.6
0.000674752	1.12805	m.24414	m.24414	type:complete c41051.graph_c1:386-1720(+) NR_ID: XP_023240021.1 E-value: 1.1e-146 Identity: 927/1146(80) Score: 1363 Annotation: cystathionine gamma-lyase-like	22855	27575.8	27915.9	9470.06	18823.1	19830.4	17962.5	16600.5	9752.93	10579.7	11840.8	14163.1
0.00392201	1.08037	m.24419	m.24419	type:complete c41053.graph_c0:132-4658(+) NR_ID: XP_002404137.1 E-value: 1.4e-254 Identity: 2169/4263(50) Score: 2298 Annotation: alpha-macroglobulin, putative	3095.66	1468.2	2653.23	1330.92	Filtered	772.782	5895.7	Filtered	2087.41	1200.46	1896.66	2336.36
0.0250369	0.979862	m.24425	m.24425	type:complete c41054.graph_c0:810-295(-) NR_ID: DAA34731.1 E-value: 3.4e-93 Identity: 513/513(100) Score: 898 Annotation: TPA_inf: DNA-directed RNA polymerase subunit E&apos;	4355.92	4395.63	3944.26	4702.93	3692.96	Filtered	Filtered	Filtered	2627.64	Filtered	3076.91	Filtered
0.0019917	1.0983	m.24428	m.24428	type:complete c41055.graph_c0:123-779(+) NR_ID: XP_002405467.1 E-value: 6.5e-57 Identity: 471/654(72) Score: 586 Annotation: glutathione S-transferase, putative	7342.13	4083.03	7605.59	1413.92	Filtered	Filtered	Filtered	Filtered	Filtered	Filtered	Filtered	Filtered
0.00189024	1.09985	m.24459	m.24459	type:complete c41069.graph_c0:170-1864(+) NR_ID: XP_002401820.1 E-value: 2.3e-162 Identity: 1191/1650(72) Score: 1499 Annotation: tRNA pseudouridine synthase D, putative	6072.78	4248.59	6504.54	5060.8	5232.7	7700.86	4930.91	6628.44	15573.5	3987.63	4294.33	2582.65
0.000654664	1.12868	m.24469	m.24469	type:complete c41076.graph_c0:1084-92(-) NR_ID: XP_002404500.1 E-value: 1.4e-127 Identity: 798/990(80) Score: 1197 Annotation: nucleoporin Nup37, putative	15000.1	16034.2	15045.3	42239.1	40416	38710.2	23662.5	22480.5	18645.1	28669.4	27620.2	28661.5
0.000280795	1.14174	m.24480	m.24480	type:internal c41082.graph_c0:2822-3(-) NR_ID: XP_022242425.1 E-value: 3.3e-222 Identity: 1740/2790(62) Score: 2017 Annotation: LOW QUALITY PROTEIN: E3 ubiquitin-protein ligase HUWE1-like	24757.3	25255	27662.1	6458.9	5661.13	5662.2	6787.3	8377.38	8969.73	12907	15212.4	12626.2
0.0872367	0.92503	m.24519	m.24519	type:5prime_partial c41091.graph_c1:3-512(+) NR_ID: XP_023722437.1 E-value: 6.6e-25 Identity: 228/279(81) Score: 309 Annotation: calcium uniporter protein, mitochondrial-like	Filtered	Filtered	Filtered	Filtered	Filtered	1298.68	Filtered	Filtered	1763.87	Filtered	Filtered	Filtered
0.0114772	1.03087	m.2452	m.2452	type:complete c19487.graph_c1:247-693(+) NR_ID: XP_002409201.1 E-value: 1.2e-49 Identity: 303/372(81) Score: 522 Annotation: conserved hypothetical protein	Filtered	Filtered	Filtered	Filtered	Filtered	5279.21	Filtered	Filtered	17660	Filtered	Filtered	Filtered
0.00202712	1.09779	m.24532	m.24532	type:complete c41095.graph_c1:2356-461(-) NR_ID: XP_002435771.1 E-value: 3.2e-112 Identity: 1158/1743(66) Score: 1067 Annotation: cleavage and polyadenylation specificity factor, putative	14094	12706.6	10908.5	10834	19465.2	11572.3	11844.9	14241.1	7710.57	8584.01	7679.13	6980.71
0.00196342	1.09872	m.24537	m.24537	type:internal c41098.graph_c0:1-1542(+) NR_ID: XP_015912621.1 E-value: 1.1e-86 Identity: 792/1353(58) Score: 846 Annotation: fatty-acid amide hydrolase 2-like	12817.3	4827.58	12532.5	9325.45	3284.9	1464.01	Filtered	5216.29	4020.85	2420.32	1718.05	4228.87
0.00141962	1.10878	m.24540	m.24540	type:complete c41099.graph_c0:130-1077(+) NR_ID: XP_023238566.1 E-value: 9.0e-100 Identity: 672/888(75) Score: 957 Annotation: putative deoxyribonuclease TATDN1	3197.12	3742.29	4258.02	Filtered	21631	13199.1	20863	17958.2	8846.37	5099.5	8872.67	8979.58
1.2e-16	1.21811	m.24576	m.24576	type:complete c41107.graph_c0:1686-1243(-) NR_ID: DAA34587.1 E-value: 1.4e-71 Identity: 429/441(97) Score: 711 Annotation: TPA_exp: actin depolymerizing factor	84154.4	81865.5	90382	72037.1	105021	81456.6	60191.9	75213.5	76754.2	51902.1	49605.9	51694.2
0.00365626	1.08224	m.24577	m.24577	type:complete c41109.graph_c0:299-1093(+) NR_ID: XP_023219841.1 E-value: 7.6e-76 Identity: 561/717(78) Score: 750 Annotation: U2 small nuclear ribonucleoprotein A&apos;-like	5721.85	2522.8	7668.32	5265.76	Filtered	12130.2	1580.02	2467.94	5237.77	3484.84	3626.46	4412.43
3.52e-13	1.204	m.24599	m.24599	type:complete c41117.graph_c0:3811-2408(-) NR_ID: XP_002411280.1 E-value: 3.5e-249 Identity: 1320/1380(95) Score: 2247 Annotation: citrate synthase, putative	47666.2	50442.7	45972.7	96386.2	112958	100586	106667	117748	120913	79156.4	72852	82546.6
8.45e-07	1.16922	m.24627	m.24627	type:5prime_partial c41126.graph_c0:3368-864(-) NR_ID: XP_013780596.1 E-value: 2.2e-299 Identity: 1869/2421(77) Score: 2682 Annotation: ubiquitin carboxyl-terminal hydrolase 5-like isoform X1	18466.7	19231.7	19483.4	11278	11909	10027.8	15441.3	17852.3	15588.5	15565.2	13322.2	16096.4
0.0292039	0.971593	m.24634	m.24634	type:complete c41130.graph_c0:1684-146(-) NR_ID: XP_002403199.1 E-value: 6.7e-137 Identity: 1029/1482(69) Score: 1279 Annotation: cytochrome P450, putative	Filtered	Filtered	704.267	Filtered	Filtered	Filtered	21443.5	Filtered	Filtered	3872.61	3814.69	3383.57
0.00317996	1.08585	m.24641	m.24641	type:complete c41134.graph_c0:95-1360(+) NR_ID: XP_002415553.1 E-value: 2.9e-130 Identity: 819/1089(75) Score: 1221 Annotation: glutaminyl cyclase, putative	8067.45	1866.17	7361.81	13207.8	12384.5	19153.3	NaN	14229.6	3334.79	6489.12	4858.11	7526.47
0.0016954	1.10319	m.24645	m.24645	type:3prime_partial c41135.graph_c0:1243-2(-) NR_ID: XP_002401914.1 E-value: 1.8e-60 Identity: 468/609(76) Score: 619 Annotation: phosphofurin acidic cluster sorting protein, putative	52984.3	52296.6	56997.9	17403.7	34504.5	25703.6	39397.7	64828.4	56786.1	49969.9	55718.8	49162.5
0.000314176	1.14044	m.24651	m.24651	type:complete c41136.graph_c0:1670-1056(-) NR_ID: XP_002401040.1 E-value: 1.2e-110 Identity: 606/612(99) Score: 1049 Annotation: RAB-9 and, putative	16928.8	15359.2	15398.4	20027	23201.5	20870.1	18274	15130.6	15090.4	23934.9	24099.2	24056
0.00614422	1.06578	m.24666	m.24666	type:complete c41141.graph_c0:1507-206(-) NR_ID: XP_002433529.1 E-value: 1.2e-192 Identity: 1089/1260(86) Score: 1759 Annotation: meprin A metalloprotease, putative	4554.39	4213	4943.91	1896.68	Filtered	5780.06	Filtered	Filtered	2207.25	1495.18	1349.64	1341.22
0.000681425	1.12785	m.24687	m.24687	type:5prime_partial c41151.graph_c0:3-599(+) NR_ID: BAE72662.1 E-value: 3.5e-25 Identity: 174/180(96) Score: 312 Annotation: mucin, partial	163469	98703.5	93310	191743	1281822	129212	429166	529394	19974.9	27049.1	17371.3	29359.9
7.27e-12	1.19792	m.24698	m.24698	type:5prime_partial c41155.graph_c0:3-872(+) NR_ID: XP_002414683.1 E-value: 3.2e-51 Identity: 438/645(67) Score: 538 Annotation: conserved hypothetical protein	95357.3	105680	93609.2	35159.5	51881.7	41400.3	43067.1	32965.5	31930.1	15607.8	17864.9	16378.8
0.00999361	1.04068	m.24702	m.24702	type:3prime_partial c41156.graph_c0:887-3(-) NR_ID: XP_002412306.1 E-value: 5.1e-97 Identity: 663/855(77) Score: 933 Annotation: oxysterol-binding protein 1, putative	4708.57	1573.51	6449.73	Filtered	Filtered	Filtered	Filtered	Filtered	7172.71	5238.44	5766.33	5645.95
0.0106726	1.03624	m.24708	m.24708	type:complete c41157.graph_c0:2203-563(-) NR_ID: XP_002408734.1 E-value: 1.3e-117 Identity: 816/1086(75) Score: 1113 Annotation: acyl-CoA synthetase, putative	5236.35	Filtered	6776.63	9010.66	Filtered	Filtered	10474.4	8050.51	5355.82	9690.28	6259.94	5733.72
2.5e-05	1.15749	m.24732	m.24732	type:complete c41168.graph_c0:350-1897(+) NR_ID: ACC62883.1 E-value: 1.7e-281 Identity: 1479/1545(95) Score: 2526 Annotation: glucose 6-phosphate dehydrogenase isoform A	31106.9	28364.7	29381.7	21480.9	24371.8	21932.9	30995.5	27102.2	32226.3	22464.1	24067.8	25842.3
0.000440995	1.1358	m.24742	m.24742	type:complete c41172.graph_c0:46-1818(+) NR_ID: XP_013773249.1 E-value: 7.7e-254 Identity: 1443/1767(81) Score: 2288 Annotation: transportin-1-like isoform X1	28441	26410.2	24389.5	16804.8	204573	17349	10514.5	10989.3	11338.9	25444.4	29866.9	31130.1
6e-06	1.16302	m.24762	m.24762	type:complete c41178.graph_c0:1705-137(-) NR_ID: XP_002415064.1 E-value: 8.9e-254 Identity: 1446/1557(92) Score: 2287 Annotation: aldehyde dehydrogenase, putative	21369.1	19686.3	21321.7	34285.5	43258	35296.3	38302	32436	26034.6	16778.8	20638.4	19280.5
0.00117825	1.11436	m.24765	m.24765	type:complete c41179.graph_c0:1162-29(-) NR_ID: XP_002413334.1 E-value: 4.3e-157 Identity: 957/1128(84) Score: 1452 Annotation: vacuolar protein-sorting protein, putative	9279.91	9426.67	9868.25	6105.07	5632.07	4040.85	6689.96	8030.5	9701.13	7774.65	7925.63	7163.25
0.00180795	1.1012	m.24783	m.24783	type:complete c41186.graph_c0:478-1713(+) NR_ID: XP_023224767.1 E-value: 3.5e-96 Identity: 771/1170(65) Score: 927 Annotation: peptidase M20 domain-containing protein 2-like	11136.7	10271.4	10455.2	9053.15	12212.5	12840.3	2673.89	5675.05	5133.78	12445.7	12801.3	12551
7e-05	1.15243	m.24788	m.24788	type:5prime_partial c41187.graph_c0:1890-1300(-) NR_ID: XP_002407124.1 E-value: 3.4e-33 Identity: 288/429(67) Score: 381 Annotation: Niemann-Pick type C2 domain-containing protein, putative	30392.4	32029.5	30042.6	25405.4	26767.6	27376.6	20259.6	29317.8	25696.7	24679.8	25670.2	26257.6
5.1e-05	1.15413	m.24799	m.24799	type:complete c41190.graph_c0:2102-933(-) NR_ID: XP_002411765.1 E-value: 7.5e-189 Identity: 1038/1134(91) Score: 1726 Annotation: beta-ureidopropionase, putative	33287.8	34012.8	36816.8	44413.7	49976.6	40591.6	40944.8	44274.9	46873.9	36644.9	32425	37949.9
0.00152996	1.10643	m.24803	m.24803	type:complete c41191.graph_c0:3602-3036(-) NR_ID: XP_002407654.1 E-value: 1.2e-62 Identity: 402/432(93) Score: 635 Annotation: conserved hypothetical protein	23402.3	36761.9	32867	88106	136658	141922	47560.8	43762.5	26504.3	39788.6	41220.7	41718.1
0.00136947	1.10989	m.24814	m.24814	type:complete c41195.graph_c0:684-1757(+) NR_ID: XP_023707640.1 E-value: 1.2e-81 Identity: 678/1041(65) Score: 801 Annotation: poly(ADP-ribose) glycohydrolase ARH3-like	13078	7473.74	11432.8	3641.33	5595.8	6241.28	Filtered	3119.75	5190.79	4716.08	4903.28	3368.4
0.0118582	1.02831	m.24822	m.24822	type:complete c41197.graph_c0:1074-652(-) NR_ID: XP_002407223.1 E-value: 4.7e-24 Identity: 237/339(69) Score: 301 Annotation: MUC5AC protein, putative	Filtered	10311.9	Filtered	14014	16041.5	15935.6	Filtered	6732.82	Filtered	Filtered	Filtered	Filtered
0.00264835	1.09052	m.24824	m.24824	type:complete c41198.graph_c0:1232-90(-) NR_ID: XP_002399332.1 E-value: 4.4e-69 Identity: 582/939(61) Score: 693 Annotation: deoxyribonuclease II, putative	Filtered	Filtered	Filtered	Filtered	24732	35887.3	3874.96	6131.9	4906.62	Filtered	Filtered	Filtered
0.000589881	1.13074	m.24829	m.24829	type:complete c41200.graph_c0:288-1397(+) NR_ID: XP_002434021.1 E-value: 7.5e-114 Identity: 855/1119(76) Score: 1079 Annotation: dynactin subunit, putative	12021.9	11681	10181.4	12795.1	14887.5	9842.77	19719.6	21677.3	20819.1	11002.8	10581.1	11908.7
0.0156345	1.00702	m.24846	m.24846	type:complete c41205.graph_c1:267-2006(+) NR_ID: XP_002408942.1 E-value: 3.5e-166 Identity: 1038/1209(85) Score: 1532 Annotation: RIO kinase, putative	2210.67	984.917	1042.04	Filtered	Filtered	Filtered	Filtered	Filtered	Filtered	1722.18	1991.33	2361.28
0.00383392	1.08098	m.24850	m.24850	type:3prime_partial c41205.graph_c2:59-454(+) NR_ID: CAX48963.1 E-value: 4.6e-66 Identity: 384/396(96) Score: 663 Annotation: aquaglyceroporin	10926.7	5115.2	7322.88	30086.3	136942	21557.9	15476.3	40220.4	5260.04	11976.1	11017.9	14854.6
0.00502238	1.07307	m.24865	m.24865	type:internal c41210.graph_c0:3683-3(-) NR_ID: XP_002435178.1 E-value: 8.9e-212 Identity: 1575/2364(66) Score: 1928 Annotation: RAB GTPase-activating protein, putative	2473.39	2070.12	1997.72	Filtered	Filtered	1143.73	2204.46	5176.32	2998.73	2029.37	2929.92	1752.22
1.52e-10	1.19127	m.24876	m.24876	type:complete c41212.graph_c0:122-1729(+) NR_ID: XP_009051975.1 E-value: 6.6e-212 Identity: 1395/1590(87) Score: 1926 Annotation: hypothetical protein LOTGIDRAFT_231565	28524	30693.9	30996.4	19348.5	17256	25557.2	23870.9	32475.4	38740.1	20253.6	20116.6	21776.6
0.0150016	1.0098	m.24915	m.24915	type:complete c41228.graph_c0:1727-378(-) NR_ID: XP_013782965.1 E-value: 2.6e-108 Identity: 876/1404(62) Score: 1032 Annotation: target of EGR1 protein 1-like	3646.35	3315.92	1652.21	Filtered	Filtered	Filtered	Filtered	Filtered	Filtered	1223.23	1490.8	1129.82
7.33e-07	1.16964	m.24946	m.24946	type:5prime_partial c41236.graph_c0:2038-428(-) NR_ID: XP_002405444.1 E-value: 4.1e-121 Identity: 879/1341(65) Score: 1143 Annotation: serine carboxypeptidase, putative	48096.7	48639.4	48067.8	27435.2	35426.8	30848.7	37379.9	41430.7	33971.5	78972.9	63622.9	67633.1
0.000180129	1.146	m.24973	m.24973	type:complete c41246.graph_c0:2718-361(-) NR_ID: XP_002401957.1 E-value: 0.0e+00 Identity: 1773/1938(91) Score: 2944 Annotation: adenosine monophosphate deaminase, putative	15790	15124.9	17240	10663.8	14999	13495.8	12431.2	11229.5	11533.8	16142.2	16487	17987
0.0032792	1.08507	m.24988	m.24988	type:complete c41250.graph_c0:96-1025(+) NR_ID: XP_013772469.1 E-value: 9.8e-75 Identity: 612/891(68) Score: 741 Annotation: WD repeat-containing protein 55-like isoform X1	5377.32	5521.66	6407.15	1473.08	4880.09	5870.44	Filtered	1532.53	2461.79	7891.73	8263	8266.53
9.83e-11	1.19226	m.24993	m.24993	type:complete c41252.graph_c0:164-1297(+) NR_ID: XP_002401913.1 E-value: 7.3e-157 Identity: 975/1137(85) Score: 1450 Annotation: 26S proteasome regulatory complex, subunit RPN9/PSMD13, putative	30384.7	32736.9	33795.3	25961.6	30442.8	25479.1	18327.8	19107.5	18147	9672.49	10467.5	10805.7
0.00172889	1.10258	m.25004	m.25004	type:complete c41257.graph_c0:565-3234(+) NR_ID: OQR77972.1 E-value: 6.9e-206 Identity: 1743/2694(64) Score: 1876 Annotation: microsomal triglyceride transfer protein large subunit-like	12347.9	10383.6	9624.38	6301.76	3556.57	7428.1	6883.44	11998.8	11147.6	3928.76	3138.69	4425.71
0.0009272	1.12078	m.25012	m.25012	type:5prime_partial c41258.graph_c1:1628-21(-) NR_ID: XP_002433599.1 E-value: 2.2e-146 Identity: 993/1254(79) Score: 1361 Annotation: dihydrolipoamide transacylase, putative	6166.35	3719.47	6596.34	19728.9	12682.4	8567.75	16753.9	13675.1	11309	8397.58	12523.8	7130.68
0.000274896	1.14197	m.25016	m.25016	type:complete c41259.graph_c0:1811-393(-) NR_ID: NP_001089396.1 E-value: 2.4e-173 Identity: 1080/1425(75) Score: 1593 Annotation: methanethiol oxidase	18917.6	17559.5	18310.8	13005.7	13963.2	13125.7	24535.3	14516.3	21919.8	22821.2	22043	21757.5
0.0123312	1.02515	m.25033	m.25033	type:5prime_partial c41265.graph_c0:4705-3734(-) NR_ID: XP_013782598.1 E-value: 3.2e-12 Identity: 153/195(78) Score: 202 Annotation: SAFB-like transcription modulator isoform X1	Filtered	Filtered	2159.14	7994.13	11297.8	Filtered	22738	12510.4	12674.2	7676.87	Filtered	Filtered
0.000247057	1.14309	m.25039	m.25039	type:5prime_partial c41266.graph_c0:2006-783(-) NR_ID: XP_002415486.1 E-value: 6.6e-71 Identity: 642/1239(51) Score: 709 Annotation: Tnf receptor-associated factor, putative	20630	23042.8	23499.2	9192.89	7809.07	17986.4	30282	15874	23660.2	13085.2	6481.93	8652.87
4.13e-05	1.15519	m.25045	m.25045	type:complete c41269.graph_c0:2756-1251(-) NR_ID: XP_002412394.1 E-value: 2.5e-184 Identity: 1086/1170(92) Score: 1688 Annotation: sorting nexin, putative	19310.5	16528.4	19713.6	10950.4	11066.3	14087.3	18931.1	25628.1	19391.3	11071.2	10324	10614.5
0.00392731	1.08033	m.25060	m.25060	type:complete c41275.graph_c0:1656-772(-) NR_ID: XP_013781394.1 E-value: 1.2e-69 Identity: 555/876(63) Score: 697 Annotation: phenazine biosynthesis-like domain-containing protein isoform X1	10768.3	10539.6	11028.8	25021.9	26785.3	27516.7	7967.15	9177.11	9125.56	15330.3	16547	16234.6
0.000143734	1.14778	m.25071	m.25071	type:complete c41280.graph_c0:2021-360(-) NR_ID: XP_018495380.1 E-value: 7.4e-150 Identity: 1110/1638(67) Score: 1391 Annotation: PREDICTED: sorting nexin-18 isoform X2	16102.7	21878.5	16449.1	13116.6	Filtered	12881.7	24834.3	4914.26	15985.5	18383.1	15513.3	13555.7
4.23e-05	1.15507	m.25084	m.25084	type:complete c41286.graph_c0:61-1317(+) NR_ID: XP_023242970.1 E-value: 1.9e-36 Identity: 318/450(70) Score: 412 Annotation: protein DEK-like isoform X1	34473.2	27585.7	28890.2	19690.4	23257.5	24070.7	36237	42764.6	46528.8	16725.2	14434.6	15660.5
0.000163972	1.14677	m.25086	m.25086	type:complete c41286.graph_c0:806-1675(+) NR_ID: XP_002400977.1 E-value: 5.6e-16 Identity: 162/177(91) Score: 234 Annotation: DEK domain-containing protein, putative	8667.51	14352.4	9265.87	8260.96	24283.2	8511.39	11900.8	21070.6	10171.5	7411.59	8055.51	7724.83
0.000423282	1.13643	m.25098	m.25098	type:3prime_partial c41290.graph_c0:130-855(+) NR_ID: XP_015920563.1 E-value: 1.7e-05 Identity: 273/633(43) Score: 143 Annotation: uncharacterized protein LOC107449522 isoform X2	9737.44	8920.98	8597.2	30468.5	36434.2	22136.8	32785	36246.2	23016.3	25331	26681	27748
0.000992308	1.11905	m.25100	m.25100	type:complete c41291.graph_c0:329-1825(+) NR_ID: XP_013782616.1 E-value: 5.4e-224 Identity: 1266/1383(91) Score: 2030 Annotation: serine hydroxymethyltransferase, mitochondrial-like	10192.5	8250.46	7239.28	21919.5	14907.8	14848	12178.1	9681.68	12829.6	26381.4	29229.6	26648.7
0.0007615	1.12544	m.25104	m.25104	type:complete c41293.graph_c0:1035-382(-) NR_ID: XP_002416387.1 E-value: 4.6e-79 Identity: 522/636(82) Score: 777 Annotation: glutathione S-transferase, putative	36723	38649.8	41848.3	26355.4	31014.9	15947.8	22022.3	12480.5	11192.2	3348.72	4427.97	3974.94
4.81e-08	1.17708	m.25124	m.25124	type:3prime_partial c41303.graph_c0:148-609(+) NR_ID: XP_002412444.1 E-value: 2.8e-46 Identity: 297/303(98) Score: 493 Annotation: ribosomal protein L22, putative	56709.4	57251.2	56332.2	84048.9	76601.2	98473.5	88435	79619.6	75479.8	76173.4	58612.4	55627.4
0.000494584	1.13393	m.25126	m.25126	type:complete c41303.graph_c1:2308-986(-) NR_ID: AAL75583.1 E-value: 3.9e-242 Identity: 1299/1320(98) Score: 2186 Annotation: clathrin-adaptor protein	19314.4	19143.8	17260.1	11973.7	12499.1	9751.19	13497.2	12339.4	15929.9	19734.2	15145.8	15180.7
0.00102686	1.11815	m.25150	m.25150	type:5prime_partial c41308.graph_c0:1508-753(-) NR_ID: XP_002399909.1 E-value: 2.1e-19 Identity: 198/303(65) Score: 263 Annotation: hypothetical protein IscW_ISCW015215	3854.1	Filtered	5467.51	15742.5	19136.9	22817.7	25656.3	20690.4	8594.18	Filtered	Filtered	Filtered
0.000228693	1.14386	m.25155	m.25155	type:complete c41310.graph_c0:657-2279(+) NR_ID: PNF43478.1 E-value: 1.1e-190 Identity: 1182/1368(86) Score: 1743 Annotation: V-type proton ATPase subunit H	9868.8	10906.5	11085.4	9068.01	8778.96	7672.71	11263.7	19483.3	14894.5	12402.7	14072.4	15082.7
3.31e-05	1.15624	m.25157	m.25157	type:complete c41312.graph_c0:85-3087(+) NR_ID: XP_013780751.1 E-value: 0.0e+00 Identity: 2217/2910(76) Score: 2956 Annotation: importin-11-like	19085	17607.2	17831.9	8779.4	10259.1	8622.64	6569.84	8159.6	6827.74	14456.9	15194	15189
9.32e-12	1.1974	m.25176	m.25176	type:complete c41316.graph_c0:1453-2280(+) NR_ID: ABR23354.1 E-value: 3.3e-122 Identity: 669/693(96) Score: 1150 Annotation: 40S ribosomal protein S2/30S	55566.7	46546.5	46680	33569.3	56494.7	42338.4	77591.4	69198	47247.5	51000.8	54094.4	52259.8
0.00458182	1.07594	m.25183	m.25183	type:complete c41317.graph_c0:144-1034(+) NR_ID: KFM74367.1 E-value: 9.6e-120 Identity: 759/879(86) Score: 1129 Annotation: Down syndrome critical region protein 3-like protein, partial	2598.83	5302.1	8095.99	Filtered	Filtered	Filtered	Filtered	12000.2	4892.23	5020.51	Filtered	8197.36
0.00212413	1.09645	m.25187	m.25187	type:complete c41318.graph_c0:1459-53(-) NR_ID: BAF43803.1 E-value: 2.2e-142 Identity: 939/1350(69) Score: 1326 Annotation: serine carboxypeptidase	8377.41	7892.87	7239.9	9277.35	14638	13524.1	10798.6	5093.6	6612.36	10191.9	11406.5	9453.63
0.000963189	1.11982	m.25189	m.25189	type:complete c41319.graph_c0:1285-2262(+) NR_ID: XP_002416377.1 E-value: 5.1e-106 Identity: 702/960(73) Score: 1011 Annotation: sulfotransferase, putative	4579.32	5801.24	1574.24	5733.52	8954.12	12753.1	8039.46	7895.65	7684.11	3142.22	3069.08	3319.78
0.00776006	1.05509	m.25195	m.25195	type:complete c41323.graph_c0:111-1622(+) NR_ID: XP_021915764.1 E-value: 3.7e-79 Identity: 855/1566(54) Score: 781 Annotation: stromal membrane-associated protein 1 isoform X1	17271.3	19323.2	18524.2	7219.06	13393.9	11637.4	13666.5	12512.4	14289	8588.68	8129.81	7851.31
0.0138064	1.01594	m.25203	m.25203	type:complete c41327.graph_c0:428-1471(+) NR_ID: AFI64324.1 E-value: 2.4e-194 Identity: 1041/1041(100) Score: 1773 Annotation: putative 17 beta-hydroxysteroid dehydrogenase	3150.16	4071.3	4046.52	Filtered	5612.57	5651.64	Filtered	Filtered	1754.43	2779.12	4068.96	4459.84
0.000331171	1.1398	m.25205	m.25205	type:complete c41328.graph_c0:492-2576(+) NR_ID: XP_002414160.1 E-value: 2.4e-161 Identity: 1059/1374(77) Score: 1491 Annotation: ns1 binding protein, putative	14764.1	16349.8	14675.7	14067.7	15316.1	15131.9	12934.5	7314.23	11686.4	21793	21318.7	21117.2
0.00212416	1.09645	m.25215	m.25215	type:complete c41330.graph_c0:2019-925(-) NR_ID: KFM57362.1 E-value: 2.9e-134 Identity: 834/1008(82) Score: 1255 Annotation: Peptidyl-prolyl cis-trans isomerase D, partial	3624.09	3460.86	3778.36	1471.36	Filtered	Filtered	14645.1	12513.3	10294.6	2402.03	2297.84	2172.19
0.00455805	1.07609	m.25262	m.25262	type:5prime_partial c41347.graph_c2:1276-71(-) NR_ID: ASL06785.1 E-value: 5.2e-169 Identity: 1020/1200(85) Score: 1555 Annotation: putative hydroxy-3-methylglutaryl-CoA synthase	10608.6	8911.24	8365.12	Filtered	Filtered	Filtered	Filtered	8139.1	Filtered	9735.55	4853.85	5984.01
0.000117653	1.14921	m.25292	m.25292	type:complete c41355.graph_c0:1526-336(-) NR_ID: XP_002436278.1 E-value: 2.4e-190 Identity: 1068/1185(90) Score: 1739 Annotation: pyruvate dehydrogenase, putative	9702.49	9504	10210.3	19786	20032.6	15237.8	10088.2	15012	15560.4	22189.4	24573.4	29041.3
0.000811205	1.124	m.25294	m.25294	type:complete c41356.graph_c0:231-1244(+) NR_ID: XP_002410770.1 E-value: 4.5e-166 Identity: 954/1011(94) Score: 1529 Annotation: Ser/Thr protein kinase, putative	7420.07	4985.69	8275.22	2831.83	3749.96	Filtered	10211.4	3748.96	4648.99	17842.7	15644	16005
0.0149459	1.01005	m.25324	m.25324	type:complete c41368.graph_c0:1158-364(-) NR_ID: XP_023237663.1 E-value: 2.3e-48 Identity: 351/459(76) Score: 513 Annotation: cold shock domain-containing protein E1-like	5993.47	7658.84	6401.05	8720.12	Filtered	9127.84	6461.08	8512.22	5754.08	Filtered	7473.57	6884.79
1.2e-05	1.16048	m.25330	m.25330	type:5prime_partial c41370.graph_c0:1869-139(-) NR_ID: XP_013781701.1 E-value: 2.4e-244 Identity: 1458/1659(87) Score: 2206 Annotation: T-complex protein 1 subunit gamma-like	32202.8	32949.5	32508.8	17658.8	20140.2	18877	30460.7	26644.5	24698.5	22730.1	22232.4	24330.9
0.0165361	1.00349	m.25342	m.25342	type:complete c41375.graph_c0:3967-1805(-) NR_ID: XP_022240729.1 E-value: 7.0e-233 Identity: 1602/2181(73) Score: 2108 Annotation: phosphatidylinositol 4-phosphate 5-kinase type-1 alpha-like isoform X9	6416.48	7440.31	6788.26	3475.55	4493.77	4480.86	Filtered	4018.33	5600.26	5951.43	5998.96	3128.15
0.00122459	1.11325	m.25349	m.25349	type:5prime_partial c41377.graph_c0:3-1094(+) NR_ID: NP_998487.1 E-value: 2.2e-78 Identity: 600/879(68) Score: 773 Annotation: gamma-glutamyl hydrolase precursor	4420.54	2426.91	2067.6	Filtered	Filtered	Filtered	Filtered	Filtered	Filtered	Filtered	Filtered	1353.8
0.000329621	1.13986	m.25364	m.25364	type:5prime_partial c41386.graph_c0:2959-1205(-) NR_ID: XP_002401878.1 E-value: 1.9e-58 Identity: 747/1356(55) Score: 603 Annotation: hypothetical protein IscW_ISCW009231	17038.1	15778.4	12735.2	13211.3	18455.3	16688.7	21640.7	18555.9	13760.1	14196.3	16009.2	14527.3
0.0667754	0.940084	m.25369	m.25369	type:complete c41387.graph_c0:442-1731(+) NR_ID: XP_002413710.1 E-value: 3.2e-124 Identity: 816/1089(74) Score: 1169 Annotation: gastric triacylglycerol lipase, putative	15397.8	15877.7	8782.22	Filtered	Filtered	Filtered	Filtered	6635.85	Filtered	Filtered	Filtered	4137.95
0.000100625	1.15025	m.25375	m.25375	type:5prime_partial c41390.graph_c0:4844-300(-) NR_ID: XP_013777201.1 E-value: 1.7e-268 Identity: 2610/4455(58) Score: 2418 Annotation: proteasome-associated protein ECM29 homolog	14295	13982.4	14519.1	6804.94	10160.5	10115.9	21913.6	10443.2	17090.5	6856.79	5923.09	6510.61
0.00198113	1.09845	m.25383	m.25383	type:complete c41394.graph_c0:76-1395(+) NR_ID: XP_796824.3 E-value: 6.1e-147 Identity: 984/1275(77) Score: 1365 Annotation: PREDICTED: probable imidazolonepropionase	10644	11176.4	6271.16	9096.78	9029.81	8575.02	7012.96	6036.19	5297.6	8067.34	8606.7	8701.89
0.000139438	1.14801	m.25402	m.25402	type:complete c41399.graph_c0:1115-198(-) NR_ID: PRD32306.1 E-value: 1.1e-41 Identity: 414/684(60) Score: 456 Annotation: Skeletor	17049.8	16550	7959.43	33144.1	35666.4	38781.2	27204.4	24617.4	30439.6	10260.5	10406.9	8170.17
6.82e-05	1.15257	m.25406	m.25406	type:5prime_partial c41401.graph_c0:2-949(+) NR_ID: XP_002400282.1 E-value: 9.7e-62 Identity: 393/417(94) Score: 629 Annotation: 29 kDa ribonucleoprotein B, putative	19423.6	18424.9	18729.3	32742.5	31947.5	28347.5	63376.9	63979.2	51938.8	15829.7	14730.9	17024.7
0.00019052	1.14552	m.25409	m.25409	type:3prime_partial c41401.graph_c1:158-649(+) NR_ID: XP_023243491.1 E-value: 2.2e-41 Identity: 291/339(85) Score: 451 Annotation: heterogeneous nuclear ribonucleoprotein M-like isoform X3	13274.2	22493.4	11715.4	11152.5	33364.7	15116.4	23951.9	6428.42	6046.03	12601.7	5084.55	9444.9
0.00192367	1.09932	m.25411	m.25411	type:internal c41402.graph_c0:3180-1(-) NR_ID: XP_013784166.1 E-value: 7.2e-202 Identity: 1758/2715(64) Score: 1842 Annotation: uncharacterized protein LOC106468289 isoform X1	2916.74	2248.89	2474.82	Filtered	Filtered	Filtered	Filtered	Filtered	Filtered	1266.82	1486.64	1311.05
3.07e-08	1.17824	m.25422	m.25422	type:complete c41405.graph_c0:7907-612(-) NR_ID: XP_002433506.1 E-value: 0.0e+00 Identity: 6864/7311(93) Score: 11128 Annotation: spectrin alpha chain, putative	19603.6	19688.1	19702	21981.7	25008	24992.2	39573.8	36186.8	35176.7	25956.6	24562.6	24768.1
0.0101396	1.03973	m.25435	m.25435	type:3prime_partial c41407.graph_c0:225-779(+) NR_ID: XP_013783769.1 E-value: 3.2e-97 Identity: 552/555(99) Score: 933 Annotation: serine/threonine-protein kinase 3-like	1732.93	1906.5	1726.24	Filtered	Filtered	Filtered	Filtered	Filtered	Filtered	1098.55	1362.38	1093.31
0.000522811	1.13297	m.25458	m.25458	type:complete c41416.graph_c0:2373-331(-) NR_ID: XP_023218083.1 E-value: 6.3e-300 Identity: 1767/2040(86) Score: 2686 Annotation: dynamin-1-like protein isoform X2	13633	13666.3	15291.6	10744.2	15730.2	10605	17959.9	19678.7	19836.9	11279.2	12005.9	13082.1
0.033225	0.965759	m.25497	m.25497	type:complete c41428.graph_c0:2175-1633(-) NR_ID: XP_002433495.1 E-value: 5.1e-92 Identity: 516/525(98) Score: 888 Annotation: protein-tyrosine phosphotase, putative	646.305	921.13	917.519	9622.82	Filtered	Filtered	Filtered	Filtered	1061	1472.23	1091.53	1259.47
0.0115739	1.03022	m.25509	m.25509	type:complete c41434.graph_c0:283-2592(+) NR_ID: XP_002402791.1 E-value: 0.0e+00 Identity: 2100/2307(91) Score: 3426 Annotation: carnitine palmitoyltransferase I, putative	10446.7	8105.36	Filtered	8573.31	10827	11151.3	8185.84	5739.5	6236.44	12314.5	Filtered	2011.16
0.00239778	1.09312	m.25570	m.25570	type:complete c41451.graph_c0:2973-2374(-) NR_ID: ACF16388.1 E-value: 5.3e-106 Identity: 597/597(100) Score: 1009 Annotation: Ykt6	8353.15	6096.84	7381.24	Filtered	Filtered	Filtered	7147.69	10120.3	7995.88	6566.82	Filtered	Filtered
0.00135923	1.11012	m.25571	m.25571	type:complete c41452.graph_c1:264-1211(+) NR_ID: XP_002436296.1 E-value: 6.4e-90 Identity: 636/921(69) Score: 872 Annotation: sulfotransferase, putative	4567.97	4295.74	5068.24	6803.9	17714.9	9819.58	23126.9	20599.4	3134.78	5314.65	4592.22	3976.17
0.0141993	1.01378	m.25592	m.25592	type:complete c41456.graph_c0:201-806(+) NR_ID: XP_002409598.1 E-value: 4.1e-82 Identity: 528/603(87) Score: 803 Annotation: RNA polymerase II, large subunit, putative	7360.98	5810.77	3969.95	7218.82	Filtered	Filtered	Filtered	8153.38	8597.69	Filtered	Filtered	Filtered
1.05e-05	1.16101	m.25594	m.25594	type:5prime_partial c41457.graph_c0:1-2733(+) NR_ID: XP_002413239.1 E-value: 0.0e+00 Identity: 2283/2667(85) Score: 3424 Annotation: coatomer gamma subunit, putative	15119.8	16745.6	15843.1	8757.23	12196.5	8669.02	12627.5	11966.3	9765.9	9683.28	10010.9	8728.5
0.000993349	1.11902	m.25606	m.25606	type:5prime_partial c41462.graph_c0:1643-564(-) NR_ID: XP_002399636.1 E-value: 2.0e-172 Identity: 963/1011(95) Score: 1584 Annotation: eukaryotic translation initiation factor 3, subunit, putative	4795.89	3461.07	3037.75	1448.91	11268.9	6195.26	13545.8	13152.5	3834.67	3979.16	2850.89	3481.97
0.00662225	1.06263	m.25611	m.25611	type:complete c41464.graph_c0:1654-140(-) NR_ID: XP_002399953.1 E-value: 3.5e-178 Identity: 1155/1413(81) Score: 1635 Annotation: D-lactate dehydrognease 2, putative	2781.58	Filtered	38683.6	16444.7	13606.3	16111.5	Filtered	6789.25	7692.75	12780.1	11626.4	7952.49
0.00178396	1.10161	m.25615	m.25615	type:complete c41466.graph_c0:1618-938(-) NR_ID: AAS59856.1 E-value: 5.3e-110 Identity: 636/678(93) Score: 1044 Annotation: KOG3882-like protein	18646	11630.6	29357.8	33580.3	41292.5	48424.7	Filtered	18010	24095	39640.9	37781.7	54305.8
0.00821697	1.0521	m.25621	m.25621	type:3prime_partial c41467.graph_c0:698-1015(+) NR_ID: ASK40403.1 E-value: 1.6e-45 Identity: 300/318(94) Score: 485 Annotation: hypothetical protein	3269.47	3838.73	3348.23	2952.56	Filtered	2627.63	Filtered	Filtered	Filtered	2820.14	1983.2	3294.87
0.00687636	1.06095	m.25622	m.25622	type:5prime_partial c41467.graph_c1:2623-1709(-) NR_ID: XP_023229447.1 E-value: 1.5e-80 Identity: 480/537(89) Score: 791 Annotation: selenide, water dikinase	9346.85	7262.34	10171.3	6036	Filtered	Filtered	Filtered	13632.1	2855.72	10136.2	7017.75	Filtered
0.0165965	1.00327	m.25651	m.25651	type:complete c41474.graph_c0:274-1746(+) NR_ID: XP_013783118.1 E-value: 7.1e-112 Identity: 942/1464(64) Score: 1063 Annotation: protoporphyrinogen oxidase-like	2594.16	2063.59	1607.59	Filtered	Filtered	Filtered	Filtered	3845.34	3375.28	1795.73	1743.39	1867.75
0.000655789	1.12864	m.25659	m.25659	type:3prime_partial c41477.graph_c0:1221-1(-) NR_ID: XP_022249002.1 E-value: 3.7e-05 Identity: 186/411(45) Score: 142 Annotation: ubiquitin-associated protein 2-like isoform X3	14418.8	14024.4	14925.1	11678.7	14950.2	8949.86	11882.5	15017.9	11869.5	7876.7	8257.59	8078
1.26e-05	1.16029	m.25664	m.25664	type:3prime_partial c41477.graph_c1:184-1248(+) NR_ID: XP_013781080.1 E-value: 1.7e-30 Identity: 573/1029(55) Score: 360 Annotation: ubiquitin-associated protein 2-like isoform X1	17879.5	18624.5	17690.4	8964.18	14128.8	11409.9	7011.52	9268.89	7184.41	10389.4	8897.05	11577.6
0.00171455	1.10284	m.25674	m.25674	type:complete c41479.graph_c0:2908-476(-) NR_ID: KFM71103.1 E-value: 3.0e-67 Identity: 990/2211(44) Score: 680 Annotation: Ataxin-2, partial	6325.96	7612.8	6596.32	3714.87	6792.03	6578.3	7164.59	12996.3	8312.57	4091.42	3045.95	5414.89
0.00981304	1.04185	m.25689	m.25689	type:complete c41483.graph_c0:1878-16(-) NR_ID: XP_023218603.1 E-value: 2.1e-161 Identity: 1053/1305(80) Score: 1491 Annotation: pescadillo-like	10347.2	9600.63	8139.66	9935.8	Filtered	Filtered	Filtered	Filtered	Filtered	6486.04	Filtered	Filtered
0.000200983	1.14505	m.25708	m.25708	type:complete c41490.graph_c0:1340-249(-) NR_ID: ADM94277.1 E-value: 3.3e-106 Identity: 750/1071(70) Score: 1013 Annotation: glutamine synthetase	23281.5	22972.7	24456.7	12131.7	6108.06	8134.75	23710.3	8669.25	7059.97	21191.6	23286.1	16179.3
0.00168967	1.1033	m.25719	m.25719	type:complete c41494.graph_c0:1600-680(-) NR_ID: XP_002410061.1 E-value: 2.1e-138 Identity: 762/861(88) Score: 1290 Annotation: dihydrofolate reductase-thymidylate synthase, putative	9599.78	13029.6	11581.7	3963.52	Filtered	4145.77	1473.1	7368.02	5398.17	Filtered	Filtered	Filtered
0.000593049	1.13064	m.25723	m.25723	type:3prime_partial c41495.graph_c0:367-732(+) NR_ID: XP_002403007.1 E-value: 7.1e-53 Identity: 336/357(94) Score: 549 Annotation: homocysteine S-methyltransferase, putative	25920.3	28564.1	25529.7	13881	13080.1	12022.6	7807.68	7654.63	11488.1	29344.2	25745.9	23688.5
5.26e-12	1.1986	m.25724	m.25724	type:5prime_partial c41495.graph_c1:1503-664(-) NR_ID: XP_023217471.1 E-value: 1.3e-118 Identity: 714/837(85) Score: 1119 Annotation: betaine--homocysteine S-methyltransferase 1-like	83560.5	83004.6	71093.6	71442.5	75372.4	69929	52127.9	36564.2	41431.3	106567	95561.8	86563.6
0.00166138	1.10383	m.25733	m.25733	type:complete c41497.graph_c0:673-1239(+) NR_ID: XP_023234890.1 E-value: 5.6e-65 Identity: 438/531(82) Score: 655 Annotation: ras-related protein ced-10-like isoform X2	14312.4	11980.7	15204.6	3273.49	Filtered	Filtered	Filtered	1914.38	6406.64	12943.9	12872.2	10859.5
6.43e-05	1.1529	m.25746	m.25746	type:5prime_partial c41503.graph_c0:2871-1432(-) NR_ID: XP_002434234.1 E-value: 1.2e-217 Identity: 1230/1353(90) Score: 1975 Annotation: aminotransferase, putative	2384.73	3189.04	3092.6	4338.71	6925.07	7388.34	6372.5	9830.2	11145.8	7838.58	8257.22	6674.35
0.00279632	1.08913	m.25752	m.25752	type:5prime_partial c41507.graph_c0:3-974(+) NR_ID: XP_002402061.1 E-value: 1.2e-62 Identity: 435/501(86) Score: 637 Annotation: nuclear pore glycoprotein P62, putative	12587.4	12810.5	13800.1	25002.8	37920.5	12111.5	31472.2	8395.19	12689.4	1911.3	3324.28	2097.44
0.000144973	1.14772	m.25769	m.25769	type:complete c41516.graph_c1:210-2174(+) NR_ID: XP_002413915.1 E-value: 8.7e-73 Identity: 921/1680(54) Score: 727 Annotation: conserved hypothetical protein	13918.9	17435.5	15203.8	12762.1	23482.3	14180.6	18488.4	17039.4	14198.7	7842.57	8951.24	11835.3
0.000394141	1.13747	m.25774	m.25774	type:complete c41516.graph_c2:4975-4091(-) NR_ID: XP_002413916.1 E-value: 6.4e-100 Identity: 642/768(83) Score: 958 Annotation: conserved hypothetical protein	8533.66	4870.03	5498.47	Filtered	Filtered	109180	18671.5	11670.5	8962.27	62016.8	145197	182285
0.0013393	1.11057	m.25779	m.25779	type:complete c41518.graph_c0:84-1700(+) NR_ID: XP_002434141.1 E-value: 4.1e-254 Identity: 1461/1614(90) Score: 2290 Annotation: inositol-1-phosphate synthetase, putative	12938.1	13434.2	14241.4	13490.5	8810.6	11275.8	27312.1	25973.5	20583.6	11414.2	14050.8	11130.1
0.000886069	1.1219	m.25788	m.25788	type:complete c41521.graph_c0:4104-2356(-) NR_ID: XP_002400435.1 E-value: 1.2e-270 Identity: 1518/1668(91) Score: 2433 Annotation: 5&apos; nucleotidase, putative	8824.88	8323.62	7362.98	12323.1	2422.2	9061.24	6186.85	9509.22	7880.06	7392.87	8126.42	6545.77
1.65e-05	1.15924	m.25811	m.25811	type:complete c41533.graph_c0:1779-313(-) NR_ID: XP_013418802.1 E-value: 4.1e-128 Identity: 912/1368(66) Score: 1203 Annotation: tetratricopeptide repeat protein 38-like	13398.9	13217.2	13716.7	15003.9	12131.4	13628.2	9678.37	7278.75	10858.4	28199.1	29072	26668.4
0.00692238	1.06064	m.25814	m.25814	type:complete c41534.graph_c0:271-1359(+) NR_ID: XP_023126792.1 E-value: 1.5e-138 Identity: 810/1062(76) Score: 1292 Annotation: galactose-1-phosphate uridylyltransferase isoform X1	4874.93	5340.04	4434.52	Filtered	Filtered	Filtered	Filtered	Filtered	Filtered	4687.73	Filtered	4044.72
0.000588663	1.13078	m.25815	m.25815	type:5prime_partial c41535.graph_c0:1460-96(-) NR_ID: XP_022238447.1 E-value: 4.0e-210 Identity: 1179/1239(95) Score: 1910 Annotation: nuclear valosin-containing protein-like	23065.1	24793.4	22828	14807.8	26122.7	14889.7	16736.8	15975.7	15000.1	20742.2	17262.9	19066.6
4.5e-06	1.164	m.25845	m.25845	type:complete c41548.graph_c0:1441-104(-) NR_ID: XP_002409673.1 E-value: 5.5e-244 Identity: 1287/1335(96) Score: 2202 Annotation: NADP-dependent isocitrate dehydrogenase, putative	15922.6	17830.1	15663.9	29390.8	34800.8	31643.7	41130.7	37639.6	35331.1	52732.6	54344.6	56360.2
3.1e-10	1.18962	m.25856	m.25856	type:complete c41551.graph_c0:139-879(+) NR_ID: XP_002411749.1 E-value: 1.5e-123 Identity: 705/738(95) Score: 1161 Annotation: proteasome subunit alpha type, putative	76274.3	74829.9	74094.6	64920.1	61742.2	79167.9	57745	47913.4	53823.3	60573.1	57805.3	58568.1
0.00158755	1.10526	m.25857	m.25857	type:complete c41552.graph_c0:209-2197(+) NR_ID: XP_002399695.1 E-value: 2.5e-245 Identity: 1557/2199(70) Score: 2215 Annotation: lipase maturation factor, putative	13380.8	9968.82	11789.5	18255.6	142125	30585.5	4536.44	6630.05	13471.5	19329.5	19233	18012
0.000617423	1.12986	m.25870	m.25870	type:5prime_partial c41556.graph_c0:1925-168(-) NR_ID: XP_013787900.1 E-value: 1.7e-176 Identity: 1245/1713(72) Score: 1621 Annotation: eukaryotic translation initiation factor 2A-like	7375.66	7577.2	8361.11	7801.9	11627	11641	9366.89	10513.9	14171.4	9044.16	8821.35	8306.33
0.00092876	1.12074	m.25903	m.25903	type:complete c41567.graph_c0:212-2275(+) NR_ID: BAF46861.1 E-value: 0.0e+00 Identity: 2061/2085(98) Score: 3561 Annotation: glutamine: fructose-6-phosphate aminotransferase	15954.8	16138	15962.2	6120.41	4795.84	4752.69	7899.75	3435.9	4881.57	13565.8	10761.2	11041.9
0.000180147	1.146	m.25907	m.25907	type:complete c41568.graph_c0:2391-1201(-) NR_ID: AHX02948.1 E-value: 2.1e-223 Identity: 1173/1188(98) Score: 2024 Annotation: actin-related protein 2	28651.9	27399.6	27272.3	17183.9	23543.8	13204.6	27883.5	17693.2	18467	19631.3	11416.6	19850.5
0.000533649	1.1326	m.25921	m.25921	type:complete c41571.graph_c0:253-1272(+) NR_ID: AIW65717.1 E-value: 9.2e-143 Identity: 891/1008(88) Score: 1328 Annotation: citrate lyase	8460.41	1077.79	3564.37	81173.7	14508.7	12098.9	36133.6	22430.4	15245.9	3925.87	1731.69	12678
0.0088822	1.04781	m.25933	m.25933	type:complete c41577.graph_c0:1169-741(-) NR_ID: XP_002434548.1 E-value: 2.0e-78 Identity: 426/426(100) Score: 770 Annotation: component of the U4/U6.U5 snRNP/mitosis protein DIM1, putative	3730.03	1509.86	238.114	7475.77	Filtered	Filtered	6406.46	Filtered	1167.92	Filtered	1115.55	412.186
0.000587872	1.13081	m.25937	m.25937	type:complete c41580.graph_c0:1676-63(-) NR_ID: XP_013421852.1 E-value: 1.0e-42 Identity: 609/1203(50) Score: 467 Annotation: protein maelstrom homolog	11858.9	11172.2	10814.4	7003.94	8647.1	9883.19	8781.67	7469.86	6896.49	6951.73	8593.54	8471.05
0.000736463	1.12618	m.25943	m.25943	type:complete c41584.graph_c0:120-1751(+) NR_ID: XP_002399447.1 E-value: 1.4e-172 Identity: 1137/1443(78) Score: 1587 Annotation: apoptosis inhibitor, putative	12857.6	10360.5	13174.9	8199.76	9925.85	5730.64	11933.3	12548.3	12971.7	12335.7	13085.9	12798.6
2.15e-09	1.18497	m.25952	m.25952	type:5prime_partial c41586.graph_c1:1-1251(+) NR_ID: XP_002416193.1 E-value: 2.4e-217 Identity: 1140/1170(97) Score: 1972 Annotation: ribosomal protein L3, putative	28601.4	24991.4	29604.3	18118.4	20734.4	18517.6	20027.7	20605.7	18131.3	34754.2	36190.7	33873.4
0.00196234	1.09873	m.25964	m.25964	type:5prime_partial c41592.graph_c0:1239-835(-) NR_ID: XP_002408964.1 E-value: 2.5e-14 Identity: 189/306(61) Score: 217 Annotation: hypothetical protein IscW_ISCW003343	2885.09	3499.76	3038.99	10011.1	Filtered	8270.21	Filtered	Filtered	22291.8	4646.81	3396.74	1877.65
0.0163397	1.00423	m.25969	m.25969	type:5prime_partial c41594.graph_c0:2-922(+) NR_ID: XP_002414765.1 E-value: 1.0e-92 Identity: 591/672(87) Score: 896 Annotation: ribosomal protein L19, putative	2996.46	2441.97	2995.94	6771.16	Filtered	Filtered	Filtered	Filtered	2627.08	4956.17	4219.55	4324.4
0.00781334	1.05474	m.25991	m.25991	type:5prime_partial c41604.graph_c1:1361-765(-) NR_ID: XP_002409755.1 E-value: 3.2e-55 Identity: 429/588(72) Score: 571 Annotation: sulfotransferase, putative	6742.65	4892.82	4734.77	12772.7	Filtered	Filtered	Filtered	Filtered	903.408	Filtered	Filtered	Filtered
0.00810446	1.05283	m.26002	m.26002	type:internal c41608.graph_c0:3-1457(+) NR_ID: XP_002403640.1 E-value: 6.2e-92 Identity: 738/1119(65) Score: 891 Annotation: DNA damage-binding protein, putative	6469.05	7705.84	9764.25	11256.5	8233.67	Filtered	3260.02	7086.25	7172.92	18892.4	21051	19330
0.00217736	1.09575	m.26020	m.26020	type:complete c41616.graph_c0:83-1345(+) NR_ID: XP_002399627.1 E-value: 4.3e-166 Identity: 891/990(90) Score: 1530 Annotation: protein farnesyltransferase beta subunit, putative	15660.4	12365.9	15137.6	13117.3	7018.53	10404.7	12519.9	3552.05	9621.37	13286.5	14105.1	16408.7
6.36e-09	1.18227	m.26040	m.26040	type:5prime_partial c41627.graph_c0:3-1811(+) NR_ID: ATN32205.1 E-value: 2.1e-283 Identity: 1806/1815(99) Score: 2543 Annotation: heat shock protein 90	40255.7	43645.4	44848.6	26872	35843.1	28816.4	40552.9	62796.9	58680.6	48069.9	46148.9	47690.2
4.44e-05	1.15483	m.26067	m.26067	type:3prime_partial c41634.graph_c1:1303-2(-) NR_ID: XP_002415912.1 E-value: 1.3e-160 Identity: 1053/1248(84) Score: 1483 Annotation: adenylate cyclase-associated protein, putative	17561.6	16065.4	15309.6	7378.01	16754	15070.3	18977	19927.4	14282.1	8681.17	10561.3	10537
5.15e-06	1.16355	m.26084	m.26084	type:complete c41641.graph_c0:1394-1086(-) NR_ID: XP_002410602.1 E-value: 3.5e-45 Identity: 294/303(97) Score: 482 Annotation: snrnp sm protein, putative	158882	182842	156755	195337	299490	189807	88780.4	123948	80479.1	59589.7	49896.2	56984.1
0.000379357	1.13801	m.26085	m.26085	type:complete c41643.graph_c0:1035-55(-) NR_ID: XP_002410599.1 E-value: 4.5e-147 Identity: 933/978(95) Score: 1365 Annotation: translation initiation factor 2, alpha subunit, putative	18146	19175.6	17416.4	10371.3	10974.6	10696.8	12056.6	21101.3	21741.6	10443.9	11249.4	10558.6
0.00436125	1.07739	m.26098	m.26098	type:complete c41649.graph_c0:204-1352(+) NR_ID: XP_022647631.1 E-value: 1.7e-153 Identity: 972/1143(85) Score: 1421 Annotation: flap endonuclease 1-like	6137.72	5915.42	6385.63	4133.79	Filtered	Filtered	Filtered	Filtered	573.995	3719.6	3197.54	3277.24
0.00112735	1.11561	m.26105	m.26105	type:complete c41651.graph_c0:250-1041(+) NR_ID: XP_002402935.1 E-value: 4.5e-121 Identity: 675/705(95) Score: 1140 Annotation: formiminotransferase-cyclodeaminase, putative	17290.7	19345.5	17795.7	17594.9	23556	13626.2	8870.96	6644.78	10488.5	11892.7	10854.5	13136.4
1.2e-06	1.1682	m.26106	m.26106	type:complete c41651.graph_c0:1229-1996(+) NR_ID: XP_022258612.1 E-value: 4.6e-86 Identity: 633/759(83) Score: 838 Annotation: formimidoyltransferase-cyclodeaminase-like, partial	51038.7	54706.5	51382.5	64705	48043.3	51826.8	34094.5	40300	33266.6	42712.3	41098.9	42171.5
1.19e-14	1.21027	m.26113	m.26113	type:complete c41654.graph_c0:1797-496(-) NR_ID: AIS82610.1 E-value: 3.6e-232 Identity: 1263/1299(97) Score: 2100 Annotation: enolase	85517.3	84386.4	79642	123122	144839	116970	198691	128695	119063	136716	150100	136288
0.000360549	1.1387	m.26118	m.26118	type:5prime_partial c41657.graph_c0:1-864(+) NR_ID: XP_002413359.1 E-value: 1.8e-131 Identity: 756/855(88) Score: 1230 Annotation: sulfotransferase, putative	107182	101142	100212	8913.59	2007.73	1.0875e+06	7390.85	6653.1	5810.92	15029.6	2878.36	4354.41
0.0162746	1.00447	m.26122	m.26122	type:internal c41658.graph_c2:839-3(-) NR_ID: XP_002409480.1 E-value: 2.2e-17 Identity: 420/846(49) Score: 246 Annotation: conserved hypothetical protein	2141.02	2142.97	2025.02	Filtered	Filtered	Filtered	Filtered	Filtered	Filtered	Filtered	849.997	Filtered
9.43e-05	1.15066	m.2613	m.2613	type:internal c19837.graph_c0:1-426(+) NR_ID: AHC98657.1 E-value: 8.6e-34 Identity: 315/423(74) Score: 385 Annotation: serine protease inhibitor 6 RmS6	16048.8	1230.77	1023.8	391.766	Filtered	Filtered	771875	370996	30820.7	552.881	705.863	958.265
0.00227048	1.0946	m.26150	m.26150	type:5prime_partial c41671.graph_c0:1844-591(-) NR_ID: XP_023217082.1 E-value: 4.7e-104 Identity: 852/1200(71) Score: 995 Annotation: core histone macro-H2A.1-like	3018.61	1965.55	2549.37	1387.79	8726.94	10711.8	13288.4	17279.2	4306.26	5320.77	4815.45	5049.9
0.00837099	1.0511	m.26169	m.26169	type:complete c41677.graph_c0:114-1466(+) NR_ID: AFQ93566.1 E-value: 6.1e-243 Identity: 1215/1227(99) Score: 2193 Annotation: clavaminate synthase	1906.28	1346.18	88.1593	Filtered	9518.56	Filtered	Filtered	14913.5	Filtered	5887.67	14014.6	1153.17
0.000160444	1.14694	m.26178	m.26178	type:complete c41680.graph_c0:148-861(+) NR_ID: XP_002403043.1 E-value: 1.2e-67 Identity: 444/459(96) Score: 679 Annotation: B-cell receptor-associated protein, putative	1852.4	2800.89	3576.9	7086.33	17000.3	13214.4	20825.5	18706.8	8103.37	Filtered	4273.42	Filtered
0.000660792	1.12848	m.26200	m.26200	type:complete c41688.graph_c0:4033-3677(-) NR_ID: XP_002401577.1 E-value: 2.5e-18 Identity: 177/282(62) Score: 251 Annotation: synaptic vesicle-associated integral membrane protein, putative	26994	27580.6	34357	113896	67796.2	69600.9	16142.2	13052.7	24275.7	7322.14	13574.4	11175.4
0.00890482	1.04767	m.26205	m.26205	type:complete c41692.graph_c0:351-1010(+) NR_ID: XP_002400270.1 E-value: 1.6e-92 Identity: 609/657(92) Score: 893 Annotation: vAMP-7, putative	9774.4	8679.46	10082.7	15004	19703.7	19007.2	17117.8	13672.8	13417.7	26263.3	20238.2	19119.7
6.8e-05	1.15259	m.26213	m.26213	type:complete c41695.graph_c0:1760-609(-) NR_ID: AAB51350.1 E-value: 2.4e-195 Identity: 1104/1146(96) Score: 1782 Annotation: C subunit of V-ATPase, partial	10371.7	14220.7	13741.6	12975.7	14010.2	18993.3	17654.9	23805.6	17861.8	14463.8	14592.8	14017.8
6.28e-05	1.15303	m.26224	m.26224	type:complete c41698.graph_c0:606-1841(+) NR_ID: XP_002402470.1 E-value: 2.2e-167 Identity: 1080/1233(87) Score: 1541 Annotation: sorting nexin, putative	10570.5	9304.78	9921.9	7573.33	13091.8	14339.9	17152.2	12167	24735.6	7528.68	6715.8	5610.05
0.0101738	1.03951	m.26226	m.26226	type:complete c41699.graph_c0:1482-115(-) NR_ID: XP_002405561.1 E-value: 9.9e-108 Identity: 951/1437(66) Score: 1027 Annotation: conserved hypothetical protein	1338.84	3100.19	1832.96	3664.73	Filtered	Filtered	Filtered	4056.93	Filtered	1156.4	Filtered	1830.89
0.00288793	1.0883	m.26249	m.26249	type:3prime_partial c41711.graph_c0:763-2(-) NR_ID: XP_002435792.1 E-value: 1.8e-74 Identity: 477/576(82) Score: 738 Annotation: glyoxylate/hydroxypyruvate reductase, putative	Filtered	Filtered	Filtered	Filtered	4776.22	5716.69	3186.29	246.464	2097.33	Filtered	Filtered	Filtered
0.0071016	1.05945	m.26252	m.26252	type:5prime_partial c41711.graph_c1:1-351(+) NR_ID: XP_002435792.1 E-value: 5.2e-45 Identity: 312/345(90) Score: 481 Annotation: glyoxylate/hydroxypyruvate reductase, putative	11851.6	11047.2	15765.1	10341.2	11523.8	9309.71	Filtered	11437.3	3999.66	15230.7	16879.5	17643.9
0.00138705	1.1095	m.26253	m.26253	type:complete c41712.graph_c0:1047-109(-) NR_ID: XP_002408179.1 E-value: 5.1e-87 Identity: 687/939(73) Score: 847 Annotation: conserved hypothetical protein	6925.42	9135.5	8866.55	9900.03	11947.3	11533.8	15845	11278	10903.1	8473.49	13172.1	10412.1
0.000900235	1.12151	m.26255	m.26255	type:complete c41713.graph_c0:308-2560(+) NR_ID: XP_002402415.1 E-value: 2.4e-292 Identity: 1686/1965(85) Score: 2621 Annotation: hemocyte protein-glutamine gamma-glutamyltransferase, putative	5996.28	5912.14	6428.65	7856.22	14660.8	6847.55	13411.3	14770.2	7171.93	5227.7	5884.33	5503.31
0.00418374	1.07858	m.26271	m.26271	type:complete c41718.graph_c0:289-1491(+) NR_ID: DAA34659.1 E-value: 2.0e-51 Identity: 384/507(75) Score: 541 Annotation: TPA_inf: hypothetical secreted protein 1808	4977.09	4081.25	11458.5	3499.39	13926.4	Filtered	3979.05	7970.38	16857.5	16428.5	15373.3	23233.1
0.000608112	1.13015	m.26275	m.26275	type:complete c41721.graph_c0:1244-273(-) NR_ID: XP_002403321.1 E-value: 3.5e-115 Identity: 717/942(76) Score: 1090 Annotation: galectin, putative	5619.38	5619.72	4853.19	15490.8	23454.1	20244.1	19346.8	35320.1	19565.6	5786.71	7337.66	6481.73
0.00124131	1.11285	m.26283	m.26283	type:5prime_partial c41725.graph_c0:2452-755(-) NR_ID: XP_002414760.1 E-value: 2.0e-187 Identity: 1182/1443(81) Score: 1715 Annotation: hypothetical protein IscW_ISCW023424	16751.6	20020.1	15307.9	11718.8	Filtered	7254.82	5806.05	2802.05	3909.04	17444.1	19141.4	19608.7
0.000238914	1.14343	m.26290	m.26290	type:5prime_partial c41727.graph_c0:1414-116(-) NR_ID: XP_013773860.1 E-value: 2.0e-166 Identity: 1062/1302(81) Score: 1533 Annotation: eukaryotic translation initiation factor 3 subunit E-B-like	18254.3	19850.6	19799.2	12827.2	8979.19	6694.75	9711.37	18398	15254	15525.5	14339.9	15211.6
0.012808	1.02203	m.26298	m.26298	type:complete c41730.graph_c1:96-755(+) NR_ID: XP_002413702.1 E-value: 4.6e-34 Identity: 348/531(65) Score: 389 Annotation: conserved hypothetical protein	Filtered	Filtered	Filtered	30102.1	12071.1	118499	26794.4	Filtered	360813	4249.88	1394.65	4581.71
0.0120682	1.0269	m.26304	m.26304	type:internal c41732.graph_c0:869-3(-) NR_ID: XP_002408099.1 E-value: 1.5e-40 Identity: 357/534(66) Score: 446 Annotation: dicer-1, putative	5583.34	8619.56	3897.97	Filtered	Filtered	Filtered	Filtered	Filtered	Filtered	2801.64	Filtered	3363.84
2.92e-06	1.16542	m.26308	m.26308	type:complete c41733.graph_c0:337-2043(+) NR_ID: XP_002413879.1 E-value: 2.1e-171 Identity: 1155/1704(67) Score: 1577 Annotation: secreted protein, putative	27448.8	23476.1	23341.4	13978.4	25090.2	20193.8	33862.8	22627.8	24274	17044.9	13706.1	12383.6
0.00117861	1.11435	m.26315	m.26315	type:5prime_partial c41735.graph_c0:2564-1188(-) NR_ID: XP_015924133.1 E-value: 3.8e-232 Identity: 1269/1329(95) Score: 2100 Annotation: COP9 signalosome complex subunit 2 isoform X1	21836.7	19959.7	19926.6	13132.2	8189.61	8931.76	9996.25	13733.2	13692.6	13398.5	11681.6	14265.8
0.00415363	1.07878	m.26325	m.26325	type:internal c41739.graph_c0:3-2216(+) NR_ID: XP_002413188.1 E-value: 0.0e+00 Identity: 2016/2112(95) Score: 3504 Annotation: translation initiation factor 2C, putative	5063.81	5074.35	5525.91	5247.53	3332.02	2531.71	2382.7	2602.94	2398.95	5934.54	2678.61	7186.61
0.00188678	1.0999	m.26356	m.26356	type:complete c41747.graph_c0:450-1466(+) NR_ID: XP_002400233.1 E-value: 4.6e-09 Identity: 153/177(86) Score: 175 Annotation: hypothetical protein IscW_ISCW015476	8629.35	13196.3	6267.89	2457.23	Filtered	Filtered	Filtered	Filtered	57662.6	1457.69	2888.36	2706.94
0.0141543	1.01402	m.26367	m.26367	type:3prime_partial c41750.graph_c0:1274-3(-) NR_ID: XP_002410223.1 E-value: 3.9e-215 Identity: 1149/1272(90) Score: 1953 Annotation: protein kinase C, putative	148.972	820.71	122.844	Filtered	Filtered	Filtered	Filtered	Filtered	1796.53	637.959	Filtered	1175.75
0.0037403	1.08164	m.26372	m.26372	type:complete c41751.graph_c0:2404-359(-) NR_ID: XP_013784995.1 E-value: 9.0e-230 Identity: 1560/2055(75) Score: 2081 Annotation: cytoplasmic dynein 1 intermediate chain 2-like isoform X4	11923.6	11056.3	11667.5	9343.9	25291.1	7337.05	12674.8	9121.14	10905	7607.8	5587	5450.57
0.00167961	1.10349	m.26379	m.26379	type:5prime_partial c41753.graph_c0:1607-660(-) NR_ID: XP_002435857.1 E-value: 4.0e-84 Identity: 555/753(73) Score: 822 Annotation: Niemann-Pick type C1 domain-containing protein, putative	29077.4	34180.9	35547.2	22912.2	14411.9	29460.7	14607.5	6175.46	18893.5	17349.7	15213.6	18913.2
0.00044478	1.13566	m.26394	m.26394	type:complete c41757.graph_c0:199-1434(+) NR_ID: XP_002408650.1 E-value: 1.7e-74 Identity: 651/1044(62) Score: 740 Annotation: polyprenyl synthetase, putative	NaN	3404.68	Filtered	Filtered	Filtered	Filtered	26439.3	24091.1	31565.4	Filtered	Filtered	Filtered
6.59e-12	1.19813	m.26395	m.26395	type:complete c41758.graph_c0:354-1418(+) NR_ID: XP_002409184.1 E-value: 6.2e-73 Identity: 579/720(80) Score: 726 Annotation: conserved hypothetical protein	66347	66303.7	70027.1	188488	183801	196763	312396	293158	266228	35334.1	31004.8	30696.4
1.1e-08	1.18089	m.26401	m.26401	type:complete c41761.graph_c0:338-1108(+) NR_ID: XP_002411773.1 E-value: 1.4e-130 Identity: 756/774(97) Score: 1222 Annotation: multifunctional chaperone, putative	39708.3	34948.2	40837.8	41614.6	61323	35089.3	43507.1	15295.9	34256.8	26396.6	27936.2	30768.2
0.000720271	1.12667	m.26412	m.26412	type:complete c41765.graph_c0:1396-1073(-) NR_ID: XP_002401343.1 E-value: 4.8e-13 Identity: 192/321(59) Score: 205 Annotation: MYCBP, AMY1: C-Myc-binding protein, putative	18495.9	19317.1	18317.8	23166.6	20316.4	33627	13982	14582.5	12097.6	4173.09	2050.91	1187.74
0.0131756	1.0197	m.26415	m.26415	type:5prime_partial c41767.graph_c0:3373-1118(-) NR_ID: XP_013775524.1 E-value: 8.9e-122 Identity: 1515/2376(63) Score: 1150 Annotation: rab GTPase-binding effector protein 1-like isoform X4	Filtered	Filtered	Filtered	7982.48	7338.8	8739.19	Filtered	16260	10775.9	Filtered	Filtered	Filtered
0.00155018	1.10601	m.26424	m.26424	type:complete c41770.graph_c0:127-1737(+) NR_ID: XP_002414726.1 E-value: 5.3e-161 Identity: 1356/1626(83) Score: 1487 Annotation: phenylalanyl-tRNA synthetase beta chain, putative	12818.1	7881.48	12346.3	4891.16	7390.76	5585.16	7167.35	9790.81	8616.54	9839.71	10235.6	9303.21
0.00103399	1.11797	m.26444	m.26444	type:3prime_partial c41778.graph_c0:278-2461(+) NR_ID: XP_002401878.1 E-value: 5.5e-76 Identity: 690/1437(48) Score: 755 Annotation: hypothetical protein IscW_ISCW009231	7633.51	7110.65	8214.55	9688.51	28210	8200.86	11025.7	10462.1	4050.21	6320.14	6484.81	8966.56
0.000250621	1.14295	m.26452	m.26452	type:5prime_partial c41780.graph_c0:2-1237(+) NR_ID: XP_002414033.1 E-value: 2.3e-220 Identity: 1185/1203(98) Score: 1998 Annotation: DEAD box ATP-dependent RNA helicase, putative	17986.5	18365	18749.4	17337.7	19518.6	18431.6	18759.3	16361.8	19065.2	18706.8	16370.6	16342.9
0.0152444	1.0087	m.26461	m.26461	type:3prime_partial c41784.graph_c0:206-1210(+) NR_ID: XP_022235015.1 E-value: 3.6e-115 Identity: 771/1014(76) Score: 1090 Annotation: target of rapamycin complex subunit lst8-like isoform X1	2935.31	3012.28	1681.13	Filtered	5001.07	5472.71	Filtered	2373.86	3090.19	2440.88	4087.69	4592.83
8.8e-05	1.15108	m.26464	m.26464	type:complete c41785.graph_c0:170-1585(+) NR_ID: XP_002408973.1 E-value: 5.7e-175 Identity: 990/1230(80) Score: 1607 Annotation: prolylcarboxypeptidase, putative	34163.8	34997.4	32820.9	27430.3	36317	29086.3	22648.7	20353.9	19401.1	24836.1	27261.9	30769.7
0.000140319	1.14796	m.26498	m.26498	type:internal c41795.graph_c1:3-431(+) NR_ID: XP_002400734.1 E-value: 3.2e-20 Identity: 159/183(86) Score: 268 Annotation: glutathione S-transferase, putative	45445.2	40495.7	39445.5	46373.2	29897.4	31492.5	26475.2	56943.4	85633.7	29203.5	32686.6	27004.4
3.28e-06	1.16505	m.26501	m.26501	type:internal c41795.graph_c2:3-314(+) NR_ID: XP_002402685.1 E-value: 1.3e-34 Identity: 258/312(82) Score: 391 Annotation: glutathione S-transferase, putative	30595.3	33392.9	32246.6	31375.7	38272.5	32001.1	59221.7	62483.4	63904.1	29894.8	33856.9	32625.8
1.01e-07	1.17513	m.26502	m.26502	type:5prime_partial c41795.graph_c3:849-421(-) NR_ID: XP_002400734.1 E-value: 5.9e-51 Identity: 354/426(83) Score: 533 Annotation: glutathione S-transferase, putative	109038	112405	116449	127173	90484.2	77830.9	94900.2	105137	35023.7	70145.5	64137.4	56901.3
0.0052581	1.07155	m.26511;m.50925	m.26511;m.50925	type:complete c41798.graph_c0:285-1490(+) NR_ID: XP_022293739.1 E-value: 3.8e-71 Identity: 693/1194(58) Score: 711 Annotation: peptidase M20 domain-containing protein 2-like; type:internal c55119.graph_c0:2-322(+) NR_ID: XP_023224767.1 E-value: 5.9e-19 Identity: 189/243(77) Score: 256 Annotation: peptidase M20 domain-containing protein 2-like	6042.26	8436.37	8982.58	6435.97	Filtered	Filtered	Filtered	2438.17	1971.87	Filtered	Filtered	Filtered
0.000697525	1.12735	m.26516	m.26516	type:3prime_partial c41800.graph_c0:1079-3(-) NR_ID: XP_002401492.1 E-value: 4.0e-144 Identity: 894/1083(82) Score: 1340 Annotation: anhydro-N-acetylmuramic acid kinase, putative	19944.2	21882.7	19424.1	15814	23235.7	17060.4	3366.09	13552.6	10600.8	15354.7	14404.8	14078.7
0.000506451	1.13352	m.26540	m.26540	type:5prime_partial c41809.graph_c1:2-1669(+) NR_ID: XP_002433995.1 E-value: 6.1e-301 Identity: 1584/1668(94) Score: 2694 Annotation: aminopeptidase, putative	9817.3	6950.02	8389.33	14495.3	12314	15812.4	10717.4	10862	12042.9	19545	18676.2	20947.6
8.98e-10	1.1871	m.26590	m.26590	type:complete c41822.graph_c0:1499-84(-) NR_ID: XP_002403125.1 E-value: 7.9e-84 Identity: 678/1251(54) Score: 821 Annotation: CRISP3: cysteine-rich secretory protein, putative	89672	86197.9	66361.1	30701.9	26312.3	41425.7	38958.1	35066.2	16851.9	19620.7	20183	19611
0.0084514	1.05059	m.26593	m.26593	type:complete c41823.graph_c1:2719-1424(-) NR_ID: XP_002405972.1 E-value: 6.0e-139 Identity: 927/1287(72) Score: 1296 Annotation: exosomal 3&apos;-5&apos; exoribonuclease complex, subunit Rrp43, putative	5449.45	8216.55	8260.21	2420.83	Filtered	Filtered	Filtered	Filtered	Filtered	5340.44	6000.86	6867.1
0.00223226	1.09506	m.26600	m.26600	type:5prime_partial c41825.graph_c0:1878-1357(-) NR_ID: XP_002412265.1 E-value: 3.6e-74 Identity: 426/426(100) Score: 734 Annotation: clathrin adaptor complex, small subunit	23385	21546.4	21519.5	18764	20485.1	22116	24291.3	22305.8	23596.7	23652.3	20734	22365.1
[truncated: 1,742 more rows]

## Sheet: 0 m
PG.p-value	PG.Cscore	PG.ProteinGroups	PG.ProteinAccessions	PG.ProteinAccessions	PG.ProteinDescriptions	[1] 0-month-Ovary-1.raw.PG.Quantity	[2] 0-month-Ovary-2.raw.PG.Quantity	[3] 0-month-Ovary-3.raw.PG.Quantity	Average
[truncated: 2,751 more rows]

[truncated: 4 more sheets: 2 m, 4 m, 6 m, Intersection proteins]
