# Supplementary material for: Proteomic changes in various organs of Haemaphysalis longicornis under long-term starvation
Source: PLoS Negl Trop Dis. 2022 Aug 22;16(8):e0010692. doi: 10.1371/journal.pntd.0010692 (PMC9394840; doi:10.1371/journal.pntd.0010692)
Supplement: S4 Table — 0 m: 0 month (control), 2 m: 2 months, 4 m: 4 months, 6 m: 6 months. The p-value that was the basis for the q-value calculation. The p-value was calculated as the inverse cumulative distribution function of the decoy distribution for a given C-score. Calculated by T test. (XLSX) [file pntd.0010692.s005.xlsx]

## Sheet: Malpighia-raw
PG.p-value	PG.Cscore	PG.ProteinGroups	PG.ProteinAccessions	PG.ProteinDescriptions	[1] 0-month-Malpighian-1.raw.PG.Quantity	[2] 0-month-Malpighian-2.raw.PG.Quantity	[3] 0-month-Malpighian-3.raw.PG.Quantity	[4] 2-month-Malpighian-1.raw.PG.Quantity	[5] 2-month-Malpighian-2.raw.PG.Quantity	[6] 2-month-Malpighian-3.raw.PG.Quantity	[7] 4-month-Malpighian-1.raw.PG.Quantity	[8] 4-month-Malpighian-2.raw.PG.Quantity	[9] 4-month-Malpighian-3.raw.PG.Quantity	[10] 6-month-Malpighian-1.raw.PG.Quantity	[11] 6-month-Malpighian-2.raw.PG.Quantity	[12] 6-month-Malpighian-3.raw.PG.Quantity
0.000687192	1.05821	m.10000	m.10000	type:complete c32896.graph_c0:588-100(-) NR_ID: XP_002408246.1 E-value: 8.5e-46 Identity: 327/369(88) Score: 489 Annotation: conserved hypothetical protein	3976.71	4024.58	3340.53	12626.1	2227.74	5608.3	28213.4	5180.82	2342.75	2697.38	Filtered	Filtered
1.79046e-05	1.10361	m.10008	m.10008	type:complete c32912.graph_c0:413-1072(+) NR_ID: DAA34558.1 E-value: 2.0e-106 Identity: 621/657(94) Score: 1013 Annotation: TPA_exp: RNA-binding protein LARK	23828.2	4601.26	4570.45	42760.2	13892.6	24130.7	181824	17235.5	5204.89	54087.4	24887.1	168973
1.39594e-05	1.10522	m.10052	m.10052	type:5prime_partial c32953.graph_c0:2-532(+) NR_ID: DAA34724.1 E-value: 2.9e-47 Identity: 327/366(89) Score: 502 Annotation: TPA_inf: putative secreted glycine-rich protein	60753.3	608.589	21152.3	316922	137126	81291.4	1.23258e+06	46541	21038.1	Filtered	162658	382604
0.00138175	1.04557	m.10054	m.10054	type:5prime_partial c32954.graph_c0:1-555(+) NR_ID: AIX97454.1 E-value: 2.1e-24 Identity: 255/348(73) Score: 305 Annotation: cystatin-3	659.284	Filtered	327.829	85577.5	79346.3	15198.2	682932	14277.2	6096.63	122597	Filtered	Filtered
0.000987081	1.05164	m.10060	m.10060	type:complete c32962.graph_c1:276-2411(+) NR_ID: XP_015911206.1 E-value: 6.0e-285 Identity: 1668/2184(76) Score: 2557 Annotation: actin-binding LIM protein 1-like isoform X3	6813.32	3288.83	4589.28	Filtered	21011.3	14875	Filtered	4984.33	2998.01	Filtered	Filtered	Filtered
1.51895e-05	1.10468	m.10083	m.10083	type:complete c32981.graph_c0:2209-227(-) NR_ID: ACA84007.1 E-value: 0.0e+00 Identity: 1974/1980(99) Score: 3179 Annotation: heat shock 70 kDa protein 5	28011.2	14087.5	14162.9	26479.2	26391	22054	93841	24811.2	10240.8	66675.6	59126.3	30655.3
0.00250817	1.02725	m.10139	m.10139	type:3prime_partial c33041.graph_c0:484-2(-) NR_ID: XP_002433809.1 E-value: 3.6e-52 Identity: 384/486(79) Score: 544 Annotation: glyoxalase, putative	815.016	607.392	4518.71	54864.3	Filtered	Filtered	Filtered	Filtered	941.263	Filtered	518334	Filtered
0.00209331	1.03524	m.10172	m.10172	type:internal c33082.graph_c0:1507-2(-) NR_ID: XP_002402186.1 E-value: 1.3e-31 Identity: 246/336(73) Score: 371 Annotation: secreted protein, putative	2000.36	2269.63	6922.64	24647.5	4526.93	4226.62	24313	3089.54	4406.88	NaN	Filtered	Filtered
0.000550953	1.06265	m.10195	m.10195	type:complete c33101.graph_c0:147-512(+) NR_ID: AAY66841.1 E-value: 8.9e-64 Identity: 351/360(97) Score: 643 Annotation: FKBP-type peptidyl-prolyl cis-trans isomerase	7242.01	6422.57	7953.34	7126.13	16009.5	26402.4	Filtered	6257.19	1765.53	10269.6	Filtered	Filtered
0.001968	1.03725	m.10198	m.10198	type:complete c33106.graph_c0:185-757(+) NR_ID: XP_002414113.1 E-value: 1.1e-73 Identity: 489/573(85) Score: 730 Annotation: signal sequence receptor beta	3416.03	3311.96	2254.46	Filtered	5058.98	5220.12	Filtered	6504.1	2762.97	93092.2	Filtered	Filtered
0.000339548	1.07234	m.10243	m.10243	type:3prime_partial c33155.graph_c0:827-3(-) NR_ID: XP_002413266.1 E-value: 3.6e-121 Identity: 750/825(90) Score: 1141 Annotation: F0F1-type ATP synthase, alpha subunit, putative	27788.6	5405.96	763.898	32288.6	22134.3	7351.56	519023	24341.6	6148.16	Filtered	Filtered	54840.9
6.29887e-06	1.10992	m.10268	m.10268	type:complete c33187.graph_c0:115-753(+) NR_ID: XP_002434427.1 E-value: 8.4e-110 Identity: 636/636(100) Score: 1042 Annotation: RAS-related protein, putative	12602.3	5459.62	4812.35	4749.06	14872.4	14425.1	60026.7	23100.6	4577.88	Filtered	38847	78454.5
0.000762047	1.05626	m.10276	m.10276	type:5prime_partial c33197.graph_c1:1902-844(-) NR_ID: XP_022247290.1 E-value: 3.1e-40 Identity: 537/900(59) Score: 444 Annotation: 1-phosphatidylinositol 4,5-bisphosphate phosphodiesterase classes I and II-like, partial	1441.11	529.839	979.706	Filtered	2263.25	636.207	Filtered	11246.7	505.482	9844.82	Filtered	Filtered
0.00154525	1.0433	m.10307	m.10307	type:5prime_partial c33223.graph_c0:2-460(+) NR_ID: XP_002433436.1 E-value: 5.5e-47 Identity: 357/441(80) Score: 499 Annotation: coiled-coil domain-containing protein, putative	8333.98	4662.29	4350.97	Filtered	Filtered	Filtered	Filtered	Filtered	2582.09	Filtered	Filtered	Filtered
0.000101566	1.08916	m.10327	m.10327	type:internal c33251.graph_c0:548-3(-) NR_ID: PNF23973.1 E-value: 8.7e-39 Identity: 345/558(61) Score: 429 Annotation: hypothetical protein B7P43_G09286	3076.67	1109.37	2710.14	2561.37	Filtered	Filtered	Filtered	35777.8	9560.7	204650	Filtered	196370
0.000190456	1.08153	m.1033	m.1033	type:internal c17020.graph_c0:694-2(-) NR_ID: XP_001848800.1 E-value: 1.5e-51 Identity: 456/696(65) Score: 540 Annotation: conserved hypothetical protein	21755.3	29046.9	31165.2	49296.8	Filtered	Filtered	37911.5	24240	26517.5	Filtered	Filtered	Filtered
0.00261242	1.02491	m.10349	m.10349	type:complete c33273.graph_c0:155-487(+) NR_ID: XP_002413811.1 E-value: 1.1e-20 Identity: 189/279(67) Score: 271 Annotation: secreted protein, putative	6114.27	926.124	737.777	66202.2	51982.9	59952.7	Filtered	814.09	Filtered	Filtered	Filtered	Filtered
0.000651036	1.05926	m.10378	m.10378	type:internal c33310.graph_c0:1017-1(-) NR_ID: XP_002404947.1 E-value: 2.7e-134 Identity: 816/1017(80) Score: 1255 Annotation: cubilin, putative	6855.88	8898.23	7128.35	Filtered	9470.98	4351.61	69637	30637.6	7698.12	118747	256321	Filtered
5.75517e-05	1.09469	m.10381	m.10381	type:internal c33310.graph_c1:810-1(-) NR_ID: XP_002404947.1 E-value: 5.5e-98 Identity: 606/810(74) Score: 941 Annotation: cubilin, putative	10908.4	6990.08	11519.8	9669.13	15431	7606.15	57030.8	14587.4	15909.2	427828	Filtered	Filtered
0.00292414	1.01812	m.10395	m.10395	type:5prime_partial c33326.graph_c0:520-38(-) NR_ID: XP_002416676.1 E-value: 4.0e-72 Identity: 423/462(91) Score: 716 Annotation: ribosomal protein S15Aa, putative	4739.17	4116.28	7230.59	87146.5	Filtered	33522.6	Filtered	Filtered	7187.73	31417.4	Filtered	361761
0.00340926	1.01064	m.10412	m.10412	type:complete c33338.graph_c0:120-956(+) NR_ID: XP_013781869.1 E-value: 9.3e-133 Identity: 768/813(94) Score: 1241 Annotation: LOW QUALITY PROTEIN: F-actin-capping protein subunit beta-like	4939.52	2816.08	4301.42	Filtered	Filtered	Filtered	Filtered	Filtered	386.964	84585.9	Filtered	Filtered
0.000248661	1.07761	m.10443	m.10443	type:complete c33364.graph_c0:141-503(+) NR_ID: XP_002401133.1 E-value: 3.8e-59 Identity: 360/360(100) Score: 603 Annotation: ribosomal protein S26, putative	25308.7	13606.1	10756.5	70545.1	65987.5	58251.1	14858.7	25313.2	21510.9	6683.07	Filtered	Filtered
0.000949962	1.05231	m.10449	m.10449	type:5prime_partial c33374.graph_c0:1-720(+) NR_ID: XP_002404773.1 E-value: 1.2e-109 Identity: 639/651(98) Score: 1041 Annotation: 60S ribosomal protein L10A, putative	3703.63	883.04	1272.54	11407	2015.24	2382.57	18051.6	948.232	804.24	Filtered	Filtered	144061
0.00261494	1.02486	m.10452	m.10452	type:5prime_partial c33375.graph_c0:645-37(-) NR_ID: XP_002407167.1 E-value: 7.5e-92 Identity: 546/567(96) Score: 887 Annotation: 60S ribosomal protein L9, putative	1082.54	718.68	596.764	Filtered	712.35	3797.11	73736.8	1988.9	1036.08	3578.02	Filtered	Filtered
0.0054859	0.994081	m.10473	m.10473	type:internal c33402.graph_c0:302-3(-) NR_ID: ACV83329.1 E-value: 1.6e-10 Identity: 135/213(63) Score: 183 Annotation: serine proteinase inhibitor precursor	1773.22	689.586	1068.59	44076.8	9336.21	11962.1	15880.5	1533.74	884.347	23541.5	81879	156572
0.000342722	1.07217	m.10476	m.10476	type:complete c33407.graph_c0:145-1803(+) NR_ID: XP_002399587.1 E-value: 9.3e-76 Identity: 843/1248(67) Score: 752 Annotation: RNA-binding protein musashi, putative	10215.9	14518.5	17717.3	58552.6	87895	35312.7	86554.9	37323.7	6557.58	36228.7	Filtered	Filtered
0.000186962	1.08178	m.10518	m.10518	type:complete c33438.graph_c0:510-40(-) NR_ID: AAY66925.1 E-value: 2.9e-67 Identity: 468/468(100) Score: 674 Annotation: ubiquitin/ribosomal protein S27a fusion protein	37483.3	28571.7	37554.7	144508	48357	39766.7	169869	42494.9	26067	43422.4	11161.4	73037.8
0.000694909	1.05799	m.10536	m.10536	type:complete c33474.graph_c0:896-78(-) NR_ID: XP_002403005.1 E-value: 1.4e-138 Identity: 783/816(95) Score: 1291 Annotation: M0V-34 protein, putative	7588.5	1136.1	2514.78	88732.8	23118.2	20071	30054.9	3260.02	4643.09	Filtered	Filtered	Filtered
0.00274041	1.02201	m.10538	m.10538	type:complete c33477.graph_c0:1067-141(-) NR_ID: ACJ12615.1 E-value: 2.8e-154 Identity: 858/927(92) Score: 1427 Annotation: neuroendocrine protein 7B2 precursor	3031.58	4159.86	2269.97	50956	31451.3	22586.2	Filtered	13365.3	7111.36	181480	18404.4	56438
0.00114745	1.04899	m.10542	m.10542	type:complete c33480.graph_c0:799-419(-) NR_ID: XP_003747834.1 E-value: 1.2e-52 Identity: 339/378(89) Score: 547 Annotation: PREDICTED: histidine triad nucleotide-binding protein 1	11766.1	48902.1	24524.9	28336.1	192217	41357.6	Filtered	10883.1	35097.9	Filtered	151123	Filtered
0.000252214	1.07739	m.10562	m.10562	type:complete c33493.graph_c0:539-240(-) NR_ID: ABG36931.1 E-value: 3.1e-30 Identity: 249/279(89) Score: 353 Annotation: putative intracellular cystatin	36550.5	2751.98	2710.06	86123.5	44573.4	1845.06	Filtered	Filtered	409.648	75019.8	62286.9	Filtered
1.79485e-05	1.10359	m.10577	m.10577	type:complete c33528.graph_c0:312-617(+) NR_ID: XP_002433721.1 E-value: 3.2e-43 Identity: 291/303(96) Score: 465 Annotation: heat shock protein	45217.8	54308.7	49203	137609	66911.8	139379	595373	86913.6	39001.4	147637	242252	152933
0.00079218	1.05554	m.10600	m.10600	type:5prime_partial c33547.graph_c0:1-489(+) NR_ID: XP_002399841.1 E-value: 1.4e-43 Identity: 291/306(95) Score: 470 Annotation: pterin-4-alpha-carbinolamine dehydratase, putative	15375.5	4234.49	9608.21	94367.1	6695.48	Filtered	Filtered	Filtered	4405.48	Filtered	34030.8	11116.7
0.000122623	1.08707	m.10603	m.10603	type:5prime_partial c33551.graph_c0:3-554(+) NR_ID: AAO92287.1 E-value: 5.4e-81 Identity: 468/468(100) Score: 793 Annotation: 40S ribosomal protein S11	7639.47	7860.8	7258.89	10988.5	21119.4	18228.7	Filtered	32749.4	7212.7	201566	39175	24573.3
0.000612485	1.06048	m.10624	m.10624	type:complete c33570.graph_c0:628-17(-) NR_ID: XP_002405324.1 E-value: 6.4e-99 Identity: 576/588(97) Score: 948 Annotation: cargo transport protein EMP24, putative	1179.6	2202.95	2128.05	Filtered	4320.32	2750.92	13182.9	3761.7	2253.67	Filtered	Filtered	Filtered
0.00244187	1.02869	m.10663;m.10755	m.10663;m.10755	type:5prime_partial c33608.graph_c0:687-301(-) NR_ID: DAA34342.1 E-value: 3.6e-55 Identity: 372/375(99) Score: 569 Annotation: TPA_inf: transcription factor MBF1; type:complete c33693.graph_c0:1475-1029(-) NR_ID: XP_002414153.1 E-value: 1.3e-64 Identity: 414/441(93) Score: 651 Annotation: transcription factor Mbf1, putative	2693.49	4607.95	923.122	Filtered	Filtered	Filtered	607.584	11439.5	4631.7	Filtered	Filtered	Filtered
0.000508343	1.06432	m.10671	m.10671	type:complete c33617.graph_c0:493-834(+) NR_ID: XP_002407712.1 E-value: 5.8e-25 Identity: 222/342(64) Score: 308 Annotation: single-stranded DNA binding protein P9, putative	3418.52	2135.39	6683.73	21432.4	6335.59	10851.8	36516.8	3893.5	6852.45	28524	Filtered	Filtered
0.000105837	1.08872	m.10681	m.10681	type:complete c33628.graph_c0:164-634(+) NR_ID: XP_021927470.1 E-value: 5.2e-32 Identity: 246/276(89) Score: 370 Annotation: acyl carrier protein, mitochondrial isoform X2	6710.8	7516.88	6328.92	25174	23512.6	17917.6	233945	49014	28534	34008.3	55420.5	158267
5.46692e-05	1.09515	m.10683	m.10683	type:internal c33631.graph_c0:2-316(+) NR_ID: BAG12081.1 E-value: 3.1e-49 Identity: 297/315(94) Score: 517 Annotation: Vitellogenin-2	20387.7	2155.75	4516.63	127432	3627.85	Filtered	209370	100297	11669.4	Filtered	110289	13875.4
0.000255712	1.07717	m.10688	m.10688	type:complete c33637.graph_c0:204-1883(+) NR_ID: XP_013777447.1 E-value: 4.4e-259 Identity: 1455/1677(86) Score: 2333 Annotation: glucose-6-phosphate isomerase	8363.17	5993.92	5749.32	17453	3129.93	6501.49	88759.2	6659.25	4477.25	36663.9	16141.3	8894.35
0.00194058	1.03767	m.10698	m.10698	type:5prime_partial c33643.graph_c1:754-167(-) NR_ID: OQR75562.1 E-value: 2.6e-49 Identity: 396/585(67) Score: 520 Annotation: synaptophysin-like	30460.1	9018.73	7853.26	Filtered	3403.1	Filtered	58573.2	4990.32	265.175	Filtered	431611	Filtered
0.000307246	1.07412	m.10706	m.10706	type:5prime_partial c33649.graph_c0:2-469(+) NR_ID: AAY66882.1 E-value: 8.2e-30 Identity: 222/228(97) Score: 351 Annotation: ribosomal protein S25	23527.5	436.114	1934.35	147573	107090	77861.4	238334	68935.6	33333.2	Filtered	62839.2	Filtered
9.67396e-05	1.08968	m.10715	m.10715	type:complete c33654.graph_c0:665-87(-) NR_ID: XP_002416200.1 E-value: 3.0e-98 Identity: 570/576(98) Score: 942 Annotation: 40S ribosomal protein S9, putative	13908.4	7371.75	9355.39	47400.5	39351.9	31717.1	Filtered	15228	9094.27	5263.7	28845	Filtered
0.00198317	1.03701	m.10727	m.10727	type:5prime_partial c33667.graph_c0:1290-10(-) NR_ID: XP_002409271.1 E-value: 8.7e-82 Identity: 768/1251(61) Score: 803 Annotation: acyl-CoA synthetase, putative	7733.1	6175.33	5425.88	Filtered	Filtered	Filtered	Filtered	Filtered	Filtered	Filtered	Filtered	Filtered
9.89512e-05	1.08944	m.10737	m.10737	type:complete c33676.graph_c0:3694-293(-) NR_ID: XP_002411153.1 E-value: 0.0e+00 Identity: 2208/2349(93) Score: 3284 Annotation: paramyosin, putative	2598.92	2845.26	2361.42	14206.6	4395.16	4834.29	Filtered	1978.93	1974.42	24957.9	17069.5	Filtered
0.000288891	1.07517	m.10750	m.10750	type:3prime_partial c33688.graph_c0:529-2(-) NR_ID: PRD29947.1 E-value: 1.9e-46 Identity: 327/372(87) Score: 495 Annotation: Na(+)/H(+) exchange regulatory cofactor NHE-RF1	20296.1	11285.3	10201.2	33102	42968.8	15090.7	156325	24351.1	9233.68	362806	Filtered	Filtered
0.00272814	1.02228	m.10757	m.10757	type:5prime_partial c33696.graph_c0:1055-297(-) NR_ID: DAA34255.1 E-value: 1.0e-106 Identity: 582/618(94) Score: 1016 Annotation: TPA_inf: translation initiation factor 4F cap-binding subunit	1180.05	Filtered	Filtered	Filtered	Filtered	Filtered	Filtered	Filtered	Filtered	Filtered	Filtered	Filtered
7.95415e-05	1.09167	m.10758	m.10758	type:complete c33697.graph_c0:1349-723(-) NR_ID: AAO92280.1 E-value: 5.4e-77 Identity: 492/501(98) Score: 759 Annotation: putative HMG-like protein	22895.9	8169.33	6402.36	52529.9	20070.7	16556.4	13777.2	35726.3	11970.4	108554	31368.4	21997.8
0.00304592	1.01588	m.10775	m.10775	type:internal c33712.graph_c0:3-869(+) NR_ID: XP_013774227.1 E-value: 4.4e-53 Identity: 495/804(61) Score: 554 Annotation: uncharacterized protein LOC106459176 isoform X1	Filtered	1432.01	148.198	41245.9	Filtered	Filtered	Filtered	Filtered	Filtered	Filtered	Filtered	Filtered
7.89526e-10	1.14337	m.10781	m.10781	type:complete c33714.graph_c0:263-2884(+) NR_ID: AFR32950.1 E-value: 2.6e-117 Identity: 2538/2619(96) Score: 1112 Annotation: paramyosin	28183.7	17284.2	15425.1	16935	24296.3	15745.4	134147	30588.5	9727.5	76742.6	34760	53295.2
0.00175137	1.04043	m.10818	m.10818	type:5prime_partial c33739.graph_c0:1963-863(-) NR_ID: XP_002411512.1 E-value: 6.6e-179 Identity: 960/999(96) Score: 1640 Annotation: molecular chaperone, putative	4034.92	2973.83	3565.05	Filtered	8813.22	Filtered	5883.59	Filtered	756.837	Filtered	66290.6	Filtered
0.00241364	1.02928	m.10839	m.10839	type:complete c33756.graph_c0:111-1421(+) NR_ID: XP_002416539.1 E-value: 8.4e-197 Identity: 1026/1041(98) Score: 1795 Annotation: protein arginine N-methyltransferase PRMT1, putative	4049.45	1574.25	1477.6	13548.5	Filtered	1934.36	Filtered	Filtered	1390.11	22718.1	26624	Filtered
0.00143473	1.04483	m.10841	m.10841	type:5prime_partial c33757.graph_c0:2-346(+) NR_ID: XP_022645963.1 E-value: 2.6e-49 Identity: 291/324(89) Score: 518 Annotation: sodium- and chloride-dependent GABA transporter 1-like isoform X1	10066.1	3244.04	1577.1	Filtered	2176.31	14554	Filtered	Filtered	8695.56	5660.6	Filtered	6212.36
0.00125103	1.04744	m.10849	m.10849	type:5prime_partial c33765.graph_c0:545-123(-) NR_ID: DAA34697.1 E-value: 3.1e-28 Identity: 213/312(68) Score: 337 Annotation: TPA_inf: putative thyropin precursor	9743.1	Filtered	1255.74	83073.8	30769.4	23871.5	20651.3	5395.22	7496.24	225269	Filtered	Filtered
0.00246876	1.02811	m.10889	m.10889	type:internal c33810.graph_c0:1-912(+) NR_ID: XP_021938127.1 E-value: 3.4e-72 Identity: 576/909(63) Score: 719 Annotation: trans-1,2-dihydrobenzene-1,2-diol dehydrogenase-like	2694.62	1731.84	2204	Filtered	38302.7	9706.98	Filtered	2507.27	983.377	3169.98	4373.85	Filtered
5.3002e-09	1.13784	m.10915	m.10915	type:internal c33826.graph_c0:1-1131(+) NR_ID: AXP34688.1 E-value: 1.1e-141 Identity: 924/1131(81) Score: 1319 Annotation: vitellogenin-2	37022.5	14803.6	12196.5	23122.1	5436.89	30463.7	157654	12607	15850.7	19077.2	92988.2	41596.6
0.0106899	0.967985	m.10918	m.10918	type:5prime_partial c33828.graph_c0:1-1767(+) NR_ID: XP_002406883.1 E-value: 7.2e-127 Identity: 723/804(89) Score: 1193 Annotation: conserved hypothetical protein	Filtered	197.845	445.109	Filtered	Filtered	Filtered	Filtered	Filtered	Filtered	Filtered	Filtered	Filtered
0.00268627	1.02323	m.10924	m.10924	type:complete c33832.graph_c0:1110-217(-) NR_ID: XP_002409192.1 E-value: 9.9e-125 Identity: 750/828(90) Score: 1172 Annotation: translation initiation factor 3, subunit G, putative	1280.12	2397.81	2234.43	1427.84	Filtered	Filtered	Filtered	4386.08	2397.89	Filtered	Filtered	Filtered
2.22144e-07	1.12514	m.10939	m.10939	type:complete c33842.graph_c0:3115-713(-) NR_ID: XP_002401154.1 E-value: 0.0e+00 Identity: 1980/2265(87) Score: 2957 Annotation: heat shock protein, putative	6737.86	5616.16	5925.7	12743.7	5639.23	8059.18	36887.3	12557.9	3756.17	57534.6	40359.4	15636.8
0.0724544	0.884611	m.10945	m.10945	type:5prime_partial c33845.graph_c0:1491-352(-) NR_ID: XP_003743644.1 E-value: 6.4e-84 Identity: 690/1098(62) Score: 821 Annotation: PREDICTED: cholinesterase-like	Filtered	3667.39	Filtered	Filtered	Filtered	Filtered	Filtered	Filtered	469.511	Filtered	Filtered	Filtered
0.000116328	1.08767	m.10966	m.10966	type:complete c33872.graph_c0:412-981(+) NR_ID: XP_002409414.1 E-value: 8.0e-96 Identity: 534/549(97) Score: 921 Annotation: ribosomal protein L11, putative	24110.5	4679.33	18686.2	69129.5	81295	23703.4	Filtered	61386.4	16150.4	102501	23226.7	83048.4
0.0034219	1.01048	m.10994	m.10994	type:3prime_partial c33890.graph_c0:1159-2(-) NR_ID: XP_002415078.1 E-value: 3.9e-121 Identity: 705/813(86) Score: 1142 Annotation: procollagen-lysine, 2-oxoglutarate 5-dioxygenase, putative	7807.99	1773.64	1829.74	48711.8	Filtered	Filtered	Filtered	Filtered	Filtered	Filtered	Filtered	Filtered
0.00137561	1.04565	m.11029	m.11029	type:complete c33913.graph_c0:553-95(-) NR_ID: XP_002407124.1 E-value: 2.4e-50 Identity: 348/450(77) Score: 528 Annotation: Niemann-Pick type C2 domain-containing protein, putative	Filtered	2070.9	4904.83	Filtered	Filtered	Filtered	765.237	Filtered	2608.85	Filtered	Filtered	Filtered
0.000633771	1.05979	m.11038	m.11038	type:complete c33919.graph_c0:158-481(+) NR_ID: XP_002399351.1 E-value: 6.5e-42 Identity: 276/321(85) Score: 454 Annotation: ATP synthase F chain	14656.5	2027.75	6380.47	11743.9	35448.1	9757.3	Filtered	11890.5	3883.13	29652.8	78806.2	Filtered
0.00276328	1.0215	m.11042	m.11042	type:5prime_partial c33921.graph_c0:2814-1447(-) NR_ID: AAT75324.1 E-value: 3.0e-205 Identity: 1245/1365(91) Score: 1868 Annotation: HSP70, partial	1449.24	1013.78	2447.18	Filtered	Filtered	Filtered	Filtered	Filtered	2409.27	Filtered	Filtered	Filtered
0.00145626	1.04453	m.11069	m.11069	type:complete c33938.graph_c0:828-184(-) NR_ID: AHH29557.1 E-value: 2.4e-104 Identity: 639/642(99) Score: 995 Annotation: synaptobrevin	4964.63	2254.69	1253.57	Filtered	Filtered	Filtered	Filtered	Filtered	1647.52	Filtered	Filtered	Filtered
0.000595407	1.06105	m.11080	m.11080	type:complete c33954.graph_c0:114-908(+) NR_ID: KFM57219.1 E-value: 1.2e-121 Identity: 702/735(95) Score: 1145 Annotation: Proteasome subunit alpha type-4, partial	3945.98	8109.8	4114.17	18194.6	106941	10205.5	Filtered	25585	9904.68	91897.2	70809.7	33508.7
0.21882	0.829524	m.11113	m.11113	type:3prime_partial c33988.graph_c0:212-649(+) NR_ID: XP_002409271.1 E-value: 2.2e-24 Identity: 267/447(59) Score: 304 Annotation: acyl-CoA synthetase, putative	Filtered	1052.11	1309.85	Filtered	Filtered	Filtered	Filtered	Filtered	Filtered	Filtered	Filtered	Filtered
0.00185739	1.03891	m.11131	m.11131	type:complete c33997.graph_c1:1458-154(-) NR_ID: XP_002405888.1 E-value: 1.4e-114 Identity: 867/1191(72) Score: 1086 Annotation: regulator of chromosome condensation, putative	2750.56	1208.18	981.939	Filtered	Filtered	Filtered	Filtered	3644.6	3644.38	Filtered	Filtered	Filtered
0.000755493	1.05642	m.11143	m.11143	type:complete c34004.graph_c0:368-63(-) NR_ID: XP_011174250.1 E-value: 4.5e-13 Identity: 171/273(62) Score: 205 Annotation: uncharacterized protein LOC105206452	3135.48	777.261	395.224	5556.61	7947.38	2338.33	Filtered	8541.48	2240.08	90899.6	23665.7	Filtered
1.09333e-07	1.1278	m.11186	m.11186	type:complete c34050.graph_c0:168-518(+) NR_ID: XP_002435967.1 E-value: 2.0e-28 Identity: 201/201(100) Score: 338 Annotation: 60S acidic ribosomal protein P1, putative	91158.6	73217.8	91948.6	405135	498420	204838	46354.1	484488	104149	56955.2	83459.9	154476
0.0004382	1.0674	m.11196	m.11196	type:5prime_partial c34070.graph_c0:3-1211(+) NR_ID: AAG00993.1 E-value: 2.4e-145 Identity: 876/1062(82) Score: 1351 Annotation: heme-binding aspartic proteinase, partial	18897.8	13266.7	13212.6	51536.8	37441	33629.8	Filtered	20072.1	13697.7	80533.6	57962.1	Filtered
0.00299128	1.01685	m.11210	m.11210	type:5prime_partial c34092.graph_c0:1-1530(+) NR_ID: XP_002409012.1 E-value: 3.8e-116 Identity: 783/945(82) Score: 1100 Annotation: 26S proteasome regulatory complex, subunit PSMD5, putative	6061.26	2175.07	Filtered	Filtered	Filtered	Filtered	Filtered	Filtered	4240.94	Filtered	Filtered	Filtered
0.000216992	1.07967	m.11214	m.11214	type:internal c34095.graph_c0:312-1(-) NR_ID: AXP34688.1 E-value: 5.7e-51 Identity: 306/312(98) Score: 532 Annotation: vitellogenin-2	4622.37	3757	802.413	2680.17	Filtered	51977.1	Filtered	15153.3	5202.17	66458.4	160499	183657
0.00146754	1.04437	m.11245	m.11245	type:5prime_partial c34117.graph_c0:3-725(+) NR_ID: XP_002399224.1 E-value: 1.4e-113 Identity: 642/660(97) Score: 1075 Annotation: 60S ribosomal protein L10, putative	6032.23	8366.56	6382.64	12003.5	17588.4	28699.9	Filtered	22186.2	3558.29	81539.6	102736	Filtered
0.000108982	1.0884	m.11252	m.11252	type:5prime_partial c34127.graph_c0:2-1729(+) NR_ID: XP_023221559.1 E-value: 4.0e-98 Identity: 864/1443(59) Score: 945 Annotation: calsequestrin-1-like	5188.56	6717.91	4741.29	47003.1	8916.04	5827.11	73620.8	8371.22	3626.04	54140.7	13071.5	Filtered
0.00156687	1.043	m.11257;m.11258	m.11257;m.11258	type:5prime_partial c34133.graph_c0:1-1296(+) NR_ID: XP_002434909.1 E-value: 2.9e-149 Identity: 879/936(93) Score: 1385 Annotation: arrestin, putative; type:5prime_partial c34133.graph_c0:2234-939(-) NR_ID: XP_002434909.1 E-value: 4.3e-153 Identity: 894/951(94) Score: 1418 Annotation: arrestin, putative	1268.26	3507.79	4118.66	Filtered	Filtered	6479.47	Filtered	702.082	1560.3	8078.74	4127.6	Filtered
0.00254167	1.02651	m.11296	m.11296	type:5prime_partial c34161.graph_c0:3-1772(+) NR_ID: XP_002407411.1 E-value: 1.3e-197 Identity: 1404/1770(79) Score: 1803 Annotation: heat shock protein 70 (HSP70)-interacting protein, putative	2603.11	753.364	922.585	Filtered	33706.7	2138.2	Filtered	Filtered	1451.58	11156.5	Filtered	Filtered
0.0619248	0.892323	m.11316	m.11316	type:complete c34183.graph_c0:121-747(+) NR_ID: XP_002413268.1 E-value: 6.4e-78 Identity: 603/624(96) Score: 767 Annotation: coiled-coil domain-containing protein, putative	725.761	417.985	211.452	Filtered	Filtered	Filtered	Filtered	2386.64	Filtered	22554.4	Filtered	Filtered
0.00272813	1.02228	m.11341	m.11341	type:complete c34211.graph_c0:193-1689(+) NR_ID: KFM80876.1 E-value: 1.2e-188 Identity: 1089/1275(85) Score: 1725 Annotation: Glycylpeptide N-tetradecanoyltransferase 1, partial	3908.5	1680.94	1540.94	Filtered	Filtered	Filtered	Filtered	Filtered	531.029	Filtered	Filtered	Filtered
1.1713e-07	1.12755	m.11353	m.11353	type:complete c34222.graph_c0:3382-1844(-) NR_ID: OQR77466.1 E-value: 1.1e-227 Identity: 1359/1533(88) Score: 2062 Annotation: inosine-5&apos;-monophosphate dehydrogenase 2-like	14546.2	16713.2	20199.1	27530.8	16666.6	20035.2	37858	16966	7320.15	46984.6	33572.9	66317.1
0.000323422	1.07322	m.11358	m.11358	type:complete c34223.graph_c0:3748-1406(-) NR_ID: XP_002433336.1 E-value: 4.3e-260 Identity: 1560/1995(78) Score: 2343 Annotation: protein hu-li tai shao, putative	3772.46	5890.92	6456.17	18824.8	9808.47	9150.88	38644.1	5617.54	6215.26	9687.39	17877.8	21058.4
0.000628441	1.05996	m.11370	m.11370	type:3prime_partial c34225.graph_c0:335-3(-) NR_ID: XP_002408128.1 E-value: 9.5e-04 Identity: 81/84(96) Score: 125 Annotation: conserved hypothetical protein	5484.35	10486.7	7207.4	53469.3	19113.2	16013.9	299435	107471	8355.88	126625	63710.3	179593
0.000330002	1.07286	m.11430	m.11430	type:5prime_partial c34276.graph_c0:1340-387(-) NR_ID: XP_002413843.1 E-value: 3.8e-114 Identity: 591/648(91) Score: 1081 Annotation: vesicle coat complex COPII, subunit SFB3, putative	8577.15	2970.74	4732.28	Filtered	Filtered	Filtered	8246.3	2927.08	8685.2	227303	21658	35252.3
0.000392299	1.06961	m.11452	m.11452	type:5prime_partial c34294.graph_c0:649-71(-) NR_ID: XP_013787861.1 E-value: 4.2e-76 Identity: 468/489(95) Score: 751 Annotation: RNA-binding protein 8A-like	8207	3250.34	3067.72	Filtered	5497.14	3373.13	9859.88	5742.46	3463.42	Filtered	Filtered	Filtered
0.0151559	0.951307	m.11454	m.11454	type:complete c34296.graph_c0:729-103(-) NR_ID: DAA34214.1 E-value: 8.7e-51 Identity: 348/411(84) Score: 533 Annotation: TPA_inf: Cu2+/Zn2+ superoxide dismutase SOD1	Filtered	1648	1697.75	22915.1	10464.3	5999.55	Filtered	Filtered	1624.2	11294.4	Filtered	Filtered
0.000153104	1.0844	m.11472	m.11472	type:internal c34305.graph_c0:402-1(-) NR_ID: ADK62391.1 E-value: 2.5e-67 Identity: 369/402(91) Score: 674 Annotation: papilin, partial	4528.29	6151.93	12803.4	114847	20567.2	10798.5	59176.7	13854.8	11691.9	Filtered	198634	Filtered
0.00178403	1.03997	m.11474	m.11474	type:complete c34308.graph_c0:322-1647(+) NR_ID: XP_002400993.1 E-value: 1.5e-249 Identity: 1323/1323(100) Score: 2250 Annotation: eukaryotic peptide chain release factor subunit, putative	55550.9	1556.92	5272.27	14535.2	Filtered	Filtered	Filtered	Filtered	758.668	Filtered	Filtered	Filtered
0.0089581	0.975419	m.11476	m.11476	type:complete c34309.graph_c0:528-61(-) NR_ID: XP_002403693.1 E-value: 1.8e-48 Identity: 327/381(85) Score: 512 Annotation: hypothetical protein IscW_ISCW015904	3534.1	Filtered	Filtered	24329	121861	28057	Filtered	Filtered	1357.55	Filtered	Filtered	Filtered
2.94184e-06	1.11391	m.11531	m.11531	type:complete c34349.graph_c0:960-115(-) NR_ID: XP_002415084.1 E-value: 1.3e-145 Identity: 801/843(95) Score: 1352 Annotation: esterase D, putative	5441.83	4623.6	4475.4	19383.8	29460.6	16079.2	33313.8	29744.8	7549.12	Filtered	9144.14	18397.8
0.00276528	1.02145	m.11540	m.11540	type:complete c34360.graph_c0:968-117(-) NR_ID: XP_015915960.1 E-value: 3.1e-120 Identity: 708/840(84) Score: 1133 Annotation: phosphatidylinositol transfer protein alpha isoform	4034.06	455.053	5189.05	Filtered	Filtered	Filtered	Filtered	40786.7	1774.26	Filtered	Filtered	Filtered
4.5797e-05	1.09665	m.11600	m.11600	type:complete c34421.graph_c0:160-963(+) NR_ID: AAY66907.1 E-value: 4.5e-100 Identity: 648/801(80) Score: 959 Annotation: putative ATP synthase-like protein	4286.14	1132.19	1910.34	11627.8	11505.5	8201.75	13178.6	3354.44	4376.07	36045.1	Filtered	Filtered
0.00269692	1.02299	m.11648	m.11648	type:complete c34460.graph_c0:1006-56(-) NR_ID: XP_002410051.1 E-value: 6.9e-108 Identity: 705/945(74) Score: 1027 Annotation: aldo-keto reductase, putative	Filtered	1947.63	887.182	Filtered	Filtered	Filtered	Filtered	Filtered	676.706	Filtered	Filtered	Filtered
0.00347338	1.00988	m.11662	m.11662	type:5prime_partial c34468.graph_c0:746-312(-) NR_ID: XP_023226937.1 E-value: 8.7e-26 Identity: 204/270(75) Score: 316 Annotation: ATP synthase subunit s, mitochondrial-like	618.396	1174.85	67.0014	Filtered	Filtered	10335.8	Filtered	Filtered	880.973	Filtered	Filtered	Filtered
0.000596183	1.06102	m.11675	m.11675	type:5prime_partial c34477.graph_c0:2276-582(-) NR_ID: XP_002403471.1 E-value: 2.8e-253 Identity: 1407/1521(92) Score: 2283 Annotation: phosphoacetylglucosamine mutase, putative	2243.19	2474.35	3907.24	22288.5	Filtered	4145.9	70751	4101.69	1831.83	10533.9	Filtered	Filtered
0.00156063	1.04309	m.11695	m.11695	type:5prime_partial c34503.graph_c0:1-1146(+) NR_ID: XP_002435766.1 E-value: 1.4e-83 Identity: 648/972(66) Score: 818 Annotation: HSP70 binding protein, putative	7864.58	1183.94	Filtered	Filtered	Filtered	Filtered	Filtered	Filtered	Filtered	Filtered	Filtered	Filtered
0.0082781	0.978607	m.11724	m.11724	type:5prime_partial c34524.graph_c0:2451-1921(-) NR_ID: XP_002405154.1 E-value: 1.2e-77 Identity: 462/471(98) Score: 764 Annotation: cytoglobin-1, putative	1240.14	1235.23	585.544	Filtered	Filtered	Filtered	Filtered	Filtered	1876.09	Filtered	12895.2	Filtered
0.00325693	1.01261	m.11732	m.11732	type:internal c34534.graph_c0:1-1503(+) NR_ID: XP_002401547.1 E-value: 1.7e-148 Identity: 879/1029(85) Score: 1379 Annotation: kelch domain-containing protein, putative	1480.13	389.927	1199.5	Filtered	Filtered	1405.69	3265.57	Filtered	2808.03	Filtered	Filtered	Filtered
0.000304398	1.07428	m.11746	m.11746	type:complete c34546.graph_c0:146-685(+) NR_ID: AAY66918.1 E-value: 1.4e-76 Identity: 480/537(89) Score: 755 Annotation: cytochrome c oxidase polypeptide IV	7321.04	16118.1	4155.26	59612.7	31802.6	22814.5	108725	18231.2	8497.54	Filtered	Filtered	Filtered
0.000359728	1.07127	m.11760	m.11760	type:internal c34561.graph_c0:348-1(-) NR_ID: BAG12081.1 E-value: 9.4e-55 Identity: 324/348(93) Score: 565 Annotation: Vitellogenin-2	84333	39819.5	54081.2	175315	237274	210203	1.92535e+06	204491	199505	250149	681068	1.61774e+06
0.000503186	1.06453	m.11790	m.11790	type:5prime_partial c34582.graph_c0:2230-725(-) NR_ID: XP_013776550.1 E-value: 5.9e-37 Identity: 909/1293(70) Score: 417 Annotation: coiled-coil domain-containing protein 6-like	7981.73	1661.76	11995.7	Filtered	5644.29	2609.08	Filtered	2016.24	6212.54	Filtered	Filtered	Filtered
0.00204907	1.03597	m.11800	m.11800	type:complete c34590.graph_c0:170-1165(+) NR_ID: XP_002409601.1 E-value: 1.3e-138 Identity: 819/996(82) Score: 1292 Annotation: cysteine and histidine-rich domain (chord)-containing, zinc binding protein, putative	1708.36	827.598	726.29	Filtered	Filtered	5935.44	Filtered	Filtered	317.717	Filtered	Filtered	Filtered
0.00231181	1.03133	m.11852	m.11852	type:3prime_partial c34645.graph_c0:122-457(+) NR_ID: XP_002409984.1 E-value: 8.1e-11 Identity: 123/183(67) Score: 186 Annotation: Inducible metalloproteinase, putative	4945.25	Filtered	Filtered	Filtered	4631.4	Filtered	Filtered	2775.81	7332.33	4022.18	6794.61	19971.7
0.00123011	1.04774	m.11853	m.11853	type:5prime_partial c34647.graph_c0:2-832(+) NR_ID: DAA34582.1 E-value: 4.7e-121 Identity: 663/717(92) Score: 1140 Annotation: TPA_exp: thioredoxin peroxidase	18069.2	3639.17	4811.02	30952.3	Filtered	9121.92	Filtered	17206.6	12666.5	Filtered	4540.23	Filtered
0.000126472	1.08671	m.11879	m.11879	type:complete c34674.graph_c0:1913-1005(-) NR_ID: XP_013772203.1 E-value: 5.2e-121 Identity: 753/906(83) Score: 1140 Annotation: F-actin-capping protein subunit alpha-like	8087.39	3514.68	5954.91	5029.6	3775.89	4558.81	14261.6	5074.67	3827.95	53271.1	34326.1	Filtered
6.57965e-05	1.09348	m.11905	m.11905	type:5prime_partial c34688.graph_c0:3-899(+) NR_ID: BAG41814.1 E-value: 3.2e-115 Identity: 630/633(99) Score: 1090 Annotation: cyclophilin B	11871.1	10174.4	9521.27	19225.5	11385.3	16904.8	93792.7	20653.8	6057.55	10367.9	17831.5	Filtered
0.000143237	1.08523	m.11969	m.11969	type:complete c34724.graph_c0:1462-92(-) NR_ID: BAG12983.1 E-value: 3.3e-244 Identity: 1239/1245(99) Score: 2204 Annotation: kynurenine aminotransferase	8945.26	2857.52	1535.93	9372.11	3042.26	11811.1	34252.2	5076.05	1341.31	4273.55	11741	Filtered
0.00371885	1.00727	m.11972	m.11972	type:complete c34728.graph_c0:1537-1151(-) NR_ID: BAM28764.1 E-value: 5.5e-64 Identity: 384/384(100) Score: 645 Annotation: eukaryotic translation initiation factor 4E binding protein	1654.76	2181.86	1190.61	Filtered	4935.33	Filtered	9560.73	2049.55	Filtered	12245.3	Filtered	61050.9
9.6485e-07	1.11912	m.11980	m.11980	type:complete c34742.graph_c0:1833-163(-) NR_ID: XP_002413266.1 E-value: 2.4e-281 Identity: 1578/1668(94) Score: 2525 Annotation: F0F1-type ATP synthase, alpha subunit, putative	29470.3	36096	35479.3	89513	178396	78644.7	132042	69870.4	27842.5	24380.3	59478.1	114137
0.000252948	1.07734	m.11993	m.11993	type:complete c34751.graph_c0:1125-664(-) NR_ID: XP_002409979.1 E-value: 7.0e-66 Identity: 417/456(91) Score: 662 Annotation: cytochrome C oxidase subunit Va	12487.6	7340.73	8605.97	10661.4	12490	20398.6	Filtered	68537.4	12248.2	135416	Filtered	Filtered
4.5792e-09	1.13828	m.12030	m.12030	type:5prime_partial c34777.graph_c0:1-723(+) NR_ID: ALJ10885.1 E-value: 3.0e-63 Identity: 420/480(87) Score: 641 Annotation: myosin light chain	91655.5	117086	131416	163656	180804	165028	341745	207044	102936	19168.6	21955.5	28063.4
0.000103644	1.08895	m.12037	m.12037	type:complete c34784.graph_c0:74-586(+) NR_ID: XP_023215220.1 E-value: 9.0e-46 Identity: 306/381(80) Score: 489 Annotation: co-chaperone protein daf-41-like	17139	24274.2	22301.1	25224.5	8564.96	11804.1	10820.1	10227.7	10880.2	95758.3	54199.9	10021.1
0.000542525	1.06296	m.12042	m.12042	type:internal c34788.graph_c0:785-3(-) NR_ID: XP_023216975.1 E-value: 9.8e-60 Identity: 450/573(78) Score: 611 Annotation: protein TFG-like isoform X2	4518.09	14621.3	14030.1	7277.39	8995.4	6487.94	63119.4	6756.59	5385.43	Filtered	81309.6	Filtered
0.0083899	0.97807	m.12081	m.12081	type:internal c34812.graph_c0:2-2743(+) NR_ID: KFM65655.1 E-value: 8.0e-24 Identity: 705/1629(43) Score: 306 Annotation: Nesprin-1, partial	2013.1	717.815	621.08	Filtered	Filtered	Filtered	Filtered	9368.86	775.435	Filtered	Filtered	Filtered
0.0008196	1.05493	m.12098	m.12098	type:complete c34820.graph_c0:886-281(-) NR_ID: XP_002436228.1 E-value: 8.4e-51 Identity: 381/450(84) Score: 533 Annotation: ribosomal protein L28, putative	2901.17	Filtered	Filtered	Filtered	Filtered	Filtered	Filtered	Filtered	Filtered	Filtered	Filtered	Filtered
0.000430061	1.06778	m.12108	m.12108	type:complete c34829.graph_c0:2330-27(-) NR_ID: XP_002409599.1 E-value: 0.0e+00 Identity: 2100/2307(91) Score: 3330 Annotation: methylmalonyl coenzyme A mutase, putative	3488.58	1637.36	2289.46	11365.9	7365.79	4408.35	20658.1	7529.83	2289.18	Filtered	Filtered	22014.3
2.65057e-06	1.11443	m.12133	m.12133	type:complete c34847.graph_c0:219-1541(+) NR_ID: XP_002415000.1 E-value: 8.8e-170 Identity: 978/1092(89) Score: 1562 Annotation: quinone oxidoreductase, putative	11816.7	12931.9	12427.8	24560.4	43506.7	33582.6	214613	49548	19081.4	16001.8	38226.2	47111
0.00299837	1.01672	m.12200	m.12200	type:complete c34895.graph_c0:761-108(-) NR_ID: XP_002403000.1 E-value: 5.3e-67 Identity: 549/654(83) Score: 673 Annotation: ankyrin repeat containing protein	2220.1	2866.95	3276.9	6554.41	8479.65	1169.2	Filtered	Filtered	2234.65	30092.8	Filtered	Filtered
0.000986315	1.05165	m.12213	m.12213	type:5prime_partial c34907.graph_c1:1273-668(-) NR_ID: XP_002410492.1 E-value: 2.0e-105 Identity: 573/573(100) Score: 1004 Annotation: Ca2+ sensor, putative	4001.07	2665.34	5622.53	Filtered	Filtered	Filtered	19746.4	6995.67	3600.25	Filtered	24634.3	Filtered
4.5592e-05	1.09669	m.12282	m.12282	type:5prime_partial c34963.graph_c0:2-652(+) NR_ID: XP_002408828.1 E-value: 4.4e-21 Identity: 318/492(64) Score: 277 Annotation: hypothetical protein IscW_ISCW020576	2848.93	374.812	8966.23	24514.4	2917.91	5172.87	Filtered	505.053	5374.59	72860.5	155064	Filtered
0.00181444	1.03953	m.12287	m.12287	type:complete c34967.graph_c0:522-97(-) NR_ID: AGW80658.1 E-value: 5.2e-31 Identity: 300/393(76) Score: 361 Annotation: cystatin 2b	1957.55	6888.2	4554.41	Filtered	Filtered	Filtered	Filtered	Filtered	8812.56	Filtered	278696	Filtered
0.00174333	1.04055	m.12292	m.12292	type:5prime_partial c34972.graph_c0:1889-1461(-) NR_ID: XP_002414539.1 E-value: 3.8e-42 Identity: 318/432(73) Score: 457 Annotation: secreted salivary gland peptide, putative	14342.4	9764.43	8249.6	13337.1	3586.44	5223.61	5963.55	2660.78	1494.76	Filtered	Filtered	275506
0.000198033	1.08098	m.12299	m.12299	type:5prime_partial c34985.graph_c0:643-155(-) NR_ID: BAF36722.1 E-value: 1.5e-05 Identity: 93/126(73) Score: 142 Annotation: cement-like antigen, partial	9560.32	3189.66	4022.11	33883.9	140700	67539.6	107818	73231	25128.8	1.29878e+06	39458.3	Filtered
5.4637e-11	1.15042	m.12319	m.12319	type:complete c35001.graph_c0:76-1464(+) NR_ID: XP_002411147.1 E-value: 1.2e-262 Identity: 1368/1386(98) Score: 2363 Annotation: translation elongation factor EF-1 alpha/Tu, putative	29506.3	15220.7	16507.5	37411.5	78058.1	42841.1	300137	19273.4	12800	25534.3	28208.2	23202
0.00230691	1.03142	m.12321	m.12321	type:complete c35003.graph_c0:1025-444(-) NR_ID: XP_002416032.1 E-value: 4.2e-68 Identity: 492/582(84) Score: 682 Annotation: box H/ACA snoRNP, putative	990.42	1109.56	2138.4	Filtered	Filtered	Filtered	876169	114.178	2919.72	24033.9	56800.5	Filtered
3.47754e-05	1.09886	m.12336	m.12336	type:5prime_partial c35017.graph_c0:546-169(-) NR_ID: KFM73693.1 E-value: 8.4e-09 Identity: 147/192(76) Score: 169 Annotation: ATPase inhibitor mai-2, mitochondrial, partial	17641.8	8788.46	8461.22	17234.8	3610.25	6139.47	54894	12774.3	8706.95	17771.7	21765.5	10918.7
0.00322922	1.013	m.12362	m.12362	type:complete c35041.graph_c0:592-137(-) NR_ID: DAA34435.1 E-value: 5.9e-57 Identity: 372/435(85) Score: 585 Annotation: TPA_inf: NADH:ubiquinone oxidoreductase B16.6 subunit/cell death-regulatory protein	Filtered	636.337	754.539	Filtered	Filtered	Filtered	Filtered	Filtered	Filtered	Filtered	Filtered	Filtered
0.00228044	1.03193	m.12366	m.12366	type:complete c35049.graph_c0:1104-682(-) NR_ID: XP_002399858.1 E-value: 8.5e-10 Identity: 105/108(97) Score: 178 Annotation: splicing factor SC35, putative	2169.84	777.688	3779.6	11953.5	36878.5	Filtered	Filtered	Filtered	2551.47	20929.8	196328	Filtered
0.00224499	1.03259	m.12377	m.12377	type:3prime_partial c35055.graph_c0:852-1(-) NR_ID: XP_023224514.1 E-value: 9.5e-133 Identity: 786/843(93) Score: 1241 Annotation: TAR DNA-binding protein 43-like isoform X1	Filtered	5531.03	17093.7	23363.6	Filtered	13684.2	Filtered	Filtered	7556.54	Filtered	Filtered	Filtered
0.000994519	1.05151	m.12406	m.12406	type:complete c35066.graph_c0:80-1318(+) NR_ID: XP_021003128.1 E-value: 4.9e-215 Identity: 1191/1197(99) Score: 1952 Annotation: 26S protease regulatory subunit 8	2926.13	3976.45	1609.09	13342.6	9307.4	4587.65	Filtered	3870.63	3039.88	Filtered	83431.8	Filtered
0.00483095	0.998398	m.12432	m.12432	type:5prime_partial c35085.graph_c0:1-1005(+) NR_ID: XP_002416512.1 E-value: 1.3e-93 Identity: 624/771(80) Score: 904 Annotation: hypothetical protein IscW_ISCW015113	1390.49	1043.52	485.762	Filtered	7142.78	3884.97	6379.18	Filtered	1892.15	50535.5	Filtered	Filtered
0.00958404	0.972634	m.12456	m.12456	type:internal c35106.graph_c0:3-1250(+) NR_ID: XP_002412518.1 E-value: 1.5e-65 Identity: 630/1020(61) Score: 663 Annotation: hypothetical protein IscW_ISCW011172	2199.97	738.309	Filtered	Filtered	Filtered	Filtered	Filtered	Filtered	Filtered	Filtered	Filtered	Filtered
0.00294311	1.01775	m.12459	m.12459	type:5prime_partial c35106.graph_c1:1-1377(+) NR_ID: XP_002412518.1 E-value: 1.7e-35 Identity: 324/471(68) Score: 404 Annotation: hypothetical protein IscW_ISCW011172	7347.62	4218.26	333.373	Filtered	Filtered	Filtered	2613.36	Filtered	Filtered	Filtered	Filtered	Filtered
0.00687188	0.985872	m.12477	m.12477	type:internal c35124.graph_c0:2-1177(+) NR_ID: XP_013784499.1 E-value: 1.2e-58 Identity: 687/1173(58) Score: 603 Annotation: nesprin-1-like, partial	5150.95	Filtered	Filtered	Filtered	Filtered	Filtered	Filtered	Filtered	3183.13	Filtered	25338	Filtered
0.000498496	1.06473	m.12542	m.12542	type:complete c35162.graph_c0:3677-4222(+) NR_ID: XP_025115879.1 E-value: 3.0e-68 Identity: 429/519(82) Score: 683 Annotation: programmed cell death protein 6-like isoform X1	5270.66	3498.14	3428.5	20146.2	15863.7	11525.3	17743	3211.28	1364.28	Filtered	77438.7	Filtered
1.19561e-05	1.10619	m.12549	m.12549	type:complete c35170.graph_c0:1049-117(-) NR_ID: XP_018497024.1 E-value: 2.6e-120 Identity: 672/711(94) Score: 1134 Annotation: PREDICTED: rRNA 2&apos;-O-methyltransferase fibrillarin	8417.72	7352.59	6457.26	29886.4	27919.5	20881.1	82826.5	21213.4	9480.44	15137.4	18365.6	Filtered
0.000334663	1.0726	m.12553	m.12553	type:complete c35173.graph_c0:135-2891(+) NR_ID: XP_002413181.1 E-value: 0.0e+00 Identity: 2553/2781(91) Score: 3294 Annotation: vesicle coat complex COPI, beta&apos; subunit, putative	5449.53	5114.03	6115.48	8694.28	1785.29	3941.59	Filtered	5688.95	2433.97	4078.75	Filtered	Filtered
0.000511917	1.06418	m.12566	m.12566	type:complete c35182.graph_c0:842-57(-) NR_ID: XP_023233455.1 E-value: 5.8e-129 Identity: 756/780(96) Score: 1208 Annotation: proliferating cell nuclear antigen-like	6011.6	6424.65	4826.23	2055.42	24344.8	19159	Filtered	996.575	2936.53	NaN	206195	Filtered
0.000146587	1.08494	m.12611	m.12611	type:5prime_partial c35226.graph_c0:1501-1061(-) NR_ID: XP_002411588.1 E-value: 1.2e-54 Identity: 411/438(93) Score: 565 Annotation: ribosomal protein L27A, putative	15329	19046.2	5417.89	91219.2	113070	43212.9	Filtered	85740.6	16416.5	235927	43122.3	Filtered
5.08647e-05	1.09577	m.12645	m.12645	type:complete c35255.graph_c0:124-621(+) NR_ID: ACF35542.1 E-value: 4.0e-83 Identity: 492/495(99) Score: 811 Annotation: ribosomal protein L12	29569.7	25118.3	28460.5	17097.6	18110.9	35487.6	180399	52832.2	18663.7	210506	17004.5	97224.3
0.00155351	1.04319	m.12690	m.12690	type:complete c35285.graph_c0:238-1029(+) NR_ID: XP_002406692.1 E-value: 4.3e-71 Identity: 591/801(73) Score: 709 Annotation: ribosome recycling factor, putative	988.966	815.047	900.895	1360.17	2148.25	1527.74	27376.1	5627.09	1812.69	Filtered	30672.7	38819.2
0.000753675	1.05646	m.12707	m.12707	type:5prime_partial c35305.graph_c0:884-213(-) NR_ID: XP_002406444.1 E-value: 3.7e-47 Identity: 315/366(86) Score: 502 Annotation: janus-A, putative	5151.67	3324.44	2062.5	Filtered	20308.8	3200.21	Filtered	Filtered	1285.12	61901	Filtered	Filtered
6.43875e-05	1.09368	m.12731	m.12731	type:3prime_partial c35317.graph_c0:1235-3(-) NR_ID: XP_002400098.1 E-value: 2.2e-42 Identity: 384/492(78) Score: 463 Annotation: hypothetical protein IscW_ISCW023909	30563.9	22140.6	24609.5	30509	20827.3	17187.5	Filtered	21122.1	10228.2	613837	462043	7424.26
1.58245e-05	1.10442	m.12766	m.12766	type:5prime_partial c35341.graph_c0:968-312(-) NR_ID: XP_023224526.1 E-value: 1.1e-64 Identity: 477/597(79) Score: 653 Annotation: protein/nucleic acid deglycase DJ-1-like	22743.8	6995.17	10876.1	32776.7	76892.9	54729.3	123865	84465.9	27516	75425	64562.4	59679.4
1.10063e-07	1.12777	m.12789	m.12789	type:complete c35360.graph_c0:120-470(+) NR_ID: ACD50888.1 E-value: 1.7e-24 Identity: 195/198(98) Score: 304 Annotation: ribosomal protein	13208.1	13760.4	12100	245600	157968	123129	160629	97663.8	38376.8	632749	139302	203479
0.000593709	1.06111	m.12796	m.12796	type:complete c35362.graph_c0:82-507(+) NR_ID: XP_002406865.1 E-value: 3.4e-59 Identity: 390/423(92) Score: 604 Annotation: ribosomal protein L28, putative	25236.1	2778.85	13031.9	102077	155793	132622	Filtered	25896.4	4258.1	35804	246598	51392.7
0.00022213	1.07932	m.12805	m.12805	type:complete c35372.graph_c0:243-698(+) NR_ID: AAY66954.1 E-value: 8.7e-77 Identity: 450/453(99) Score: 756 Annotation: 40S ribosomal protein S13	12753.1	11253.7	8358.6	250937	84538.6	58503.5	Filtered	47753.8	6682.27	32291.4	316026	Filtered
0.00100885	1.05126	m.12819	m.12819	type:complete c35387.graph_c0:712-104(-) NR_ID: AHX02952.1 E-value: 8.9e-93 Identity: 516/537(96) Score: 895 Annotation: actin-related protein 2/3 complex subunit 3	2244.41	4963.3	3788.3	Filtered	Filtered	Filtered	Filtered	2108.26	2938.06	Filtered	Filtered	Filtered
0.00190341	1.03823	m.12835	m.12835	type:5prime_partial c35399.graph_c0:2956-845(-) NR_ID: XP_002404562.1 E-value: 1.2e-43 Identity: 354/543(65) Score: 476 Annotation: transcription elongation regulator, putative	5129.45	5389.31	7254.95	23119.1	7245.22	9049.45	6732.99	2051.91	3305.51	21970.5	44137	Filtered
0.000143197	1.08523	m.12841;m.13536	m.12841;m.13536	type:complete c35400.graph_c2:638-264(-) NR_ID: AHN53412.1 E-value: 1.0e-51 Identity: 372/372(100) Score: 539 Annotation: histone H2B; type:complete c35863.graph_c0:217-591(+) NR_ID: XP_002402621.1 E-value: 2.8e-49 Identity: 366/372(98) Score: 518 Annotation: histone H2B, putative	22859.6	10050.2	16621.3	301344	93368.4	137200	817048	68155.1	46059.1	62785.3	708987	17928.6
0.00255255	1.02627	m.12877	m.12877	type:5prime_partial c35435.graph_c0:2-1882(+) NR_ID: XP_002403550.1 E-value: 9.5e-210 Identity: 1431/1869(76) Score: 1908 Annotation: rap1 GTPase-GDP dissociation stimulator, putative	1038.92	2136.27	2294.15	15446.7	Filtered	Filtered	7909.3	1378.68	841.244	Filtered	Filtered	Filtered
0.000814614	1.05504	m.12879	m.12879	type:complete c35436.graph_c0:152-1135(+) NR_ID: XP_008279328.1 E-value: 5.3e-71 Identity: 642/978(65) Score: 709 Annotation: PREDICTED: glutaredoxin-3	6185.78	4284.05	6942.29	16362.6	33803.8	16390.9	36062.1	4657.99	1264.42	Filtered	149479	Filtered
0.00363456	1.00812	m.12902	m.12902	type:5prime_partial c35449.graph_c0:3-788(+) NR_ID: XP_002407467.1 E-value: 8.8e-77 Identity: 519/642(80) Score: 758 Annotation: thymidylate kinase, putative	Filtered	1728.39	1458.99	Filtered	Filtered	Filtered	837.499	Filtered	Filtered	Filtered	Filtered	Filtered
1.93282e-05	1.10309	m.12903	m.12903	type:complete c35450.graph_c0:300-1985(+) NR_ID: XP_002401003.1 E-value: 3.2e-164 Identity: 1080/1359(79) Score: 1515 Annotation: adenosine diphosphatase, putative	4699.37	2907.66	3194.86	20539.8	16400.4	11510.3	155113	23583.6	16144.5	361751	20178.4	48493.6
0.00688501	0.9858	m.12996	m.12996	type:complete c35509.graph_c0:2628-1234(-) NR_ID: XP_002408275.1 E-value: 7.2e-106 Identity: 819/1377(59) Score: 1011 Annotation: conserved hypothetical protein	1550.94	80.5167	341.728	5985.42	Filtered	3733.4	Filtered	Filtered	536.498	Filtered	Filtered	Filtered
0.000706542	1.05767	m.13006	m.13006	type:complete c35517.graph_c0:1330-2067(+) NR_ID: XP_023225389.1 E-value: 1.3e-122 Identity: 711/732(97) Score: 1153 Annotation: eukaryotic translation initiation factor 6	Filtered	4842.49	4422.08	21711.4	Filtered	Filtered	Filtered	Filtered	4414.85	Filtered	Filtered	347633
0.00172965	1.04074	m.13025	m.13025	type:complete c35533.graph_c0:1039-434(-) NR_ID: XP_003747222.1 E-value: 2.6e-36 Identity: 318/444(71) Score: 408 Annotation: PREDICTED: uncharacterized protein LOC100898288	4888.7	15301.5	13788.1	57286.2	94543.7	2623.18	Filtered	2758.84	641.182	Filtered	Filtered	Filtered
0.00196366	1.03731	m.13032	m.13032	type:complete c35540.graph_c0:2235-1231(-) NR_ID: XP_023232423.1 E-value: 2.1e-91 Identity: 699/951(73) Score: 885 Annotation: ubiquitin thioesterase OTU1-like	Filtered	2131.46	2606.33	Filtered	Filtered	Filtered	Filtered	Filtered	2401.58	32751.8	Filtered	Filtered
0.00254636	1.02641	m.13045	m.13045	type:complete c35551.graph_c0:123-1802(+) NR_ID: XP_002408734.1 E-value: 1.2e-75 Identity: 663/1128(58) Score: 751 Annotation: acyl-CoA synthetase, putative	1206.29	2032.65	2310.52	47655	25564.2	73535.6	67768.6	Filtered	18353.5	36322.6	Filtered	Filtered
0.000189359	1.0816	m.13046	m.13046	type:5prime_partial c35554.graph_c0:2079-58(-) NR_ID: XP_002403306.1 E-value: 0.0e+00 Identity: 1794/1992(90) Score: 2815 Annotation: arginyl-tRNA synthetase, putative	4515.64	868.47	2295.52	83620.4	6828.4	13403.5	20985.9	10990.2	1438.51	Filtered	Filtered	Filtered
0.000499769	1.06468	m.13087	m.13087	type:complete c35585.graph_c0:658-1473(+) NR_ID: XP_002399504.1 E-value: 2.2e-70 Identity: 519/714(72) Score: 703 Annotation: ubie/coq5 methyltransferase, putative	3619.08	4026.69	10610.4	39603.3	6044.1	24609.3	Filtered	1385.5	4282.8	Filtered	17128.1	Filtered
0.00248158	1.02783	m.13120	m.13120	type:complete c35607.graph_c0:2009-327(-) NR_ID: XP_002404276.1 E-value: 4.4e-275 Identity: 1488/1620(91) Score: 2471 Annotation: Domain in SPla and the ryanodine receptor, putative	3128.55	389.541	560.973	Filtered	Filtered	Filtered	Filtered	Filtered	Filtered	Filtered	Filtered	Filtered
0.00170981	1.04102	m.13127	m.13127	type:complete c35610.graph_c0:1053-619(-) NR_ID: XP_002405906.1 E-value: 2.3e-63 Identity: 432/432(100) Score: 640 Annotation: translation initiation factor 1A	14308.3	1752.75	1537.45	Filtered	8037.96	18028.1	Filtered	12644.1	4655.65	Filtered	Filtered	Filtered
0.00505101	0.996906	m.13132	m.13132	type:5prime_partial c35613.graph_c0:3-1166(+) NR_ID: XP_002411481.1 E-value: 1.7e-60 Identity: 501/672(74) Score: 619 Annotation: conserved hypothetical protein	Filtered	Filtered	Filtered	Filtered	Filtered	Filtered	5773.68	669.531	Filtered	Filtered	Filtered	Filtered
0.000585838	1.06138	m.13136	m.13136	type:5prime_partial c35614.graph_c0:737-219(-) NR_ID: XP_002416211.1 E-value: 2.6e-37 Identity: 288/297(96) Score: 416 Annotation: prefoldin, putative	9940.96	16632.3	20678.5	Filtered	67295.2	54123	Filtered	10416.6	11608.2	Filtered	Filtered	Filtered
0.000558524	1.06236	m.13143	m.13143	type:complete c35621.graph_c0:171-908(+) NR_ID: AAB41818.1 E-value: 6.7e-127 Identity: 720/735(97) Score: 1190 Annotation: autoantigen	3128.01	3474.52	5511.11	Filtered	Filtered	Filtered	Filtered	Filtered	963.677	30029	Filtered	Filtered
0.00252852	1.0268	m.13149	m.13149	type:complete c35623.graph_c0:1675-203(-) NR_ID: XP_002436041.1 E-value: 2.5e-210 Identity: 1281/1470(87) Score: 1912 Annotation: ATP-dependent RNA helicase, putative	1487.7	1223.39	935.044	16348	7988.45	1977.76	273734	Filtered	1031.2	Filtered	Filtered	Filtered
0.000326862	1.07303	m.13176	m.13176	type:complete c35637.graph_c0:338-1015(+) NR_ID: AAL75584.1 E-value: 8.1e-95 Identity: 600/690(86) Score: 913 Annotation: tetraspanin-like protein	486.353	3523.07	13373.5	3351.18	8954.12	12867	Filtered	6845.89	4389.05	Filtered	Filtered	Filtered
0.00196583	1.03728	m.13242	m.13242	type:5prime_partial c35667.graph_c0:2-1090(+) NR_ID: XP_002411051.1 E-value: 4.6e-132 Identity: 783/921(85) Score: 1236 Annotation: glycine N-methyltransferase, putative	1849.24	796.971	1795.42	17505.6	Filtered	6296.16	Filtered	9540.63	3259.88	219822	Filtered	Filtered
0.00173156	1.04071	m.13258	m.13258	type:5prime_partial c35680.graph_c1:2056-80(-) NR_ID: XP_002408027.1 E-value: 5.5e-168 Identity: 1257/1638(76) Score: 1548 Annotation: RNA-binding protein, putative	5386.87	2343.26	4448.17	Filtered	23906.3	5232.19	Filtered	6730.89	1349.47	Filtered	Filtered	Filtered
0.00313566	1.0144	m.13270	m.13270	type:5prime_partial c35684.graph_c1:531-109(-) NR_ID: XP_002433530.1 E-value: 2.6e-27 Identity: 258/399(64) Score: 329 Annotation: secreted protein, putative	1018.69	2212.98	1443.72	Filtered	Filtered	Filtered	Filtered	Filtered	692.189	11841.7	Filtered	Filtered
0.00227233	1.03208	m.13277	m.13277	type:5prime_partial c35688.graph_c0:1-396(+) NR_ID: ADE06666.1 E-value: 5.2e-09 Identity: 126/219(57) Score: 171 Annotation: insulin-like growth factor binding protein-related protein 6 short	2933.9	473.742	3910.42	2.06914e+06	7.19286e+06	2.56224e+06	413808	964080	74203.8	143687	72466.4	Filtered
0.000620247	1.06022	m.13288	m.13288	type:complete c35699.graph_c0:601-44(-) NR_ID: Q09JW2.1 E-value: 9.3e-89 Identity: 543/555(97) Score: 860 Annotation: RecName: Full=60S ribosomal protein L17 &gt;ABI52651.1 ribosomal protein L17	1796.27	5612.18	14457.8	Filtered	Filtered	8428.41	Filtered	Filtered	26251.2	Filtered	915310	Filtered
0.000257432	1.07706	m.13297	m.13297	type:complete c35705.graph_c0:130-1314(+) NR_ID: ADM63066.1 E-value: 1.6e-223 Identity: 1179/1182(99) Score: 2025 Annotation: misexpression suppressor of KSR	6941.92	8379.45	5669.18	17607.9	17986.3	22952.1	60932.9	11251.4	13073.8	31174.3	20696.3	26440.9
0.00734712	0.983304	m.13328	m.13328	type:complete c35718.graph_c0:1280-402(-) NR_ID: XP_002399614.1 E-value: 1.5e-138 Identity: 807/876(92) Score: 1291 Annotation: tetratricopeptide repeat protein, putative	1676.25	4293.79	750.492	Filtered	Filtered	Filtered	Filtered	1188.48	955.214	Filtered	Filtered	Filtered
0.000328139	1.07296	m.13368	m.13368	type:5prime_partial c35745.graph_c0:1482-85(-) NR_ID: AFX68719.1 E-value: 5.9e-265 Identity: 1374/1395(98) Score: 2383 Annotation: glutamate decarboxylase	6220.17	3080.97	3088.25	13092.1	47452.5	23917.7	89621.6	22542.3	8196.46	16075.2	8834.27	1.3914e+06
0.000312591	1.07382	m.13403	m.13403	type:complete c35763.graph_c0:155-703(+) NR_ID: XP_002400550.1 E-value: 2.3e-100 Identity: 540/546(98) Score: 960 Annotation: membrane coat complex retromer, subunit VPS29/PEP11, putative	13834.7	2786.29	8122.64	3241.7	Filtered	20960.9	Filtered	25156.5	3012.75	255405	Filtered	Filtered
0.00055628	1.06245	m.13424	m.13424	type:complete c35783.graph_c0:2051-282(-) NR_ID: XP_002406082.1 E-value: 2.3e-125 Identity: 1611/1791(89) Score: 1180 Annotation: protein phosphatase 2A regulatory subunit A, putative	4842.86	1567.28	2107.1	40267.8	9759.73	11680.8	7132.88	1992.85	2605.97	5342.24	7278.46	36627.3
3.97309e-06	1.11239	m.13427	m.13427	type:complete c35787.graph_c0:314-784(+) NR_ID: XP_002411582.1 E-value: 2.0e-55 Identity: 393/468(83) Score: 572 Annotation: hypothetical protein IscW_ISCW011195	5828.22	4509.91	5036.67	490712	113046	92484.4	276726	45020.7	20379.2	37193.3	183549	113869
0.00218507	1.03367	m.13445	m.13445	type:complete c35795.graph_c0:183-782(+) NR_ID: XP_002414264.1 E-value: 1.1e-82 Identity: 567/597(94) Score: 808 Annotation: vacuolar assembly/sorting protein DID2, putative	5305.83	427.83	1720.24	6374.8	Filtered	Filtered	Filtered	Filtered	Filtered	Filtered	Filtered	Filtered
0.000421464	1.06818	m.13448	m.13448	type:complete c35796.graph_c0:1313-15(-) NR_ID: XP_003737920.1 E-value: 7.5e-182 Identity: 1053/1203(87) Score: 1666 Annotation: PREDICTED: ornithine aminotransferase, mitochondrial	6517.91	7159.6	5896.28	43082.8	15743.3	31316.5	10107.8	12708.4	4419.52	23067.7	60620.5	288465
0.00504765	0.996928	m.13449	m.13449	type:complete c35799.graph_c0:2113-131(-) NR_ID: XP_002399295.1 E-value: 2.7e-231 Identity: 1593/1860(85) Score: 2094 Annotation: signal recognition particle protein, putative	248.553	1238.51	893.177	Filtered	Filtered	Filtered	4194.43	Filtered	227.451	23578.5	Filtered	Filtered
0.0104606	0.968926	m.13453	m.13453	type:complete c35800.graph_c0:1381-704(-) NR_ID: XP_022242365.1 E-value: 2.3e-57 Identity: 429/495(86) Score: 590 Annotation: polyadenylate-binding protein 2-like	2458.74	81.4951	Filtered	Filtered	Filtered	Filtered	Filtered	Filtered	Filtered	Filtered	Filtered	Filtered
7.01688e-05	1.09288	m.13474	m.13474	type:5prime_partial c35810.graph_c0:3-722(+) NR_ID: XP_003743482.1 E-value: 5.6e-62 Identity: 435/528(82) Score: 630 Annotation: PREDICTED: TPPP family protein CG45057	12590.1	3908.94	8997.04	28095.6	20251.4	15375.3	27224.8	12973.4	5767.07	2108.04	47742.9	Filtered
0.000290472	1.07508	m.13503	m.13503	type:complete c35835.graph_c0:185-913(+) NR_ID: XP_002435676.1 E-value: 7.6e-99 Identity: 627/705(88) Score: 948 Annotation: secreted protein, putative	8862.95	11033.3	7290.99	22646.5	26061.7	8704.04	29512.8	15272.1	4298.2	25883	63844	48090.7
0.00121901	1.04791	m.13518	m.13518	type:complete c35844.graph_c0:207-1427(+) NR_ID: XP_013784774.1 E-value: 4.4e-176 Identity: 1077/1218(88) Score: 1616 Annotation: WD repeat and FYVE domain-containing protein 2-like isoform X1	3850.22	2010.17	1366.3	18027.9	7214.52	3936.46	17949.8	4845.28	2207.88	NaN	Filtered	Filtered
8.51335e-05	1.09099	m.13523	m.13523	type:complete c35845.graph_c0:193-993(+) NR_ID: DAA34112.1 E-value: 6.6e-96 Identity: 612/675(90) Score: 923 Annotation: TPA_exp: glycoprotein gC1qBP	16156.7	11496.1	13139.7	74424.1	27911.2	23248	127995	19096.4	11459.7	73728.1	35260	27774.4
0.0572681	0.896132	m.13534	m.13534	type:complete c35861.graph_c0:987-469(-) NR_ID: XP_002434772.1 E-value: 6.2e-71 Identity: 459/543(84) Score: 706 Annotation: conserved hypothetical protein	4972.82	1333.35	1240.91	Filtered	Filtered	Filtered	Filtered	1638.88	Filtered	Filtered	Filtered	Filtered
0.00050034	1.06465	m.13535	m.13535	type:complete c35862.graph_c0:880-512(-) NR_ID: AAO92284.1 E-value: 6.7e-11 Identity: 123/129(95) Score: 187 Annotation: putative beta thymosin	5926.48	8823.35	9535.79	88535.3	24377.6	23321.3	31397.6	19867.7	8357.62	26530.3	78680.7	64488.8
0.00227959	1.03194	m.13545	m.13545	type:complete c35869.graph_c0:638-57(-) NR_ID: XP_013771969.2 E-value: 9.8e-57 Identity: 414/540(76) Score: 584 Annotation: dynactin subunit 6-like	Filtered	16602.9	Filtered	Filtered	7420.3	15001.4	17919.7	3010.42	3714.66	Filtered	Filtered	Filtered
1.43181e-11	1.1537	m.13548	m.13548	type:complete c35875.graph_c0:800-180(-) NR_ID: XP_002435215.1 E-value: 1.1e-53 Identity: 423/615(68) Score: 558 Annotation: secreted protein, putative	43098.7	48679.1	45938.8	32971.2	134283	102083	559217	171012	56505	46583.7	44704.1	101559
0.00115543	1.04887	m.13561	m.13561	type:complete c35890.graph_c0:163-702(+) NR_ID: XP_002415566.1 E-value: 3.8e-55 Identity: 420/549(76) Score: 570 Annotation: conserved hypothetical protein	6684.34	3988.12	6290.03	Filtered	Filtered	Filtered	Filtered	Filtered	Filtered	Filtered	Filtered	Filtered
0.00336047	1.01124	m.13584	m.13584	type:5prime_partial c35910.graph_c0:3-704(+) NR_ID: XP_002415077.1 E-value: 1.1e-70 Identity: 468/570(82) Score: 705 Annotation: NADH dehydrogenase, putative	2048.96	Filtered	1533.63	Filtered	Filtered	Filtered	Filtered	Filtered	1774.16	Filtered	Filtered	Filtered
0.000571758	1.06188	m.13595	m.13595	type:complete c35914.graph_c0:658-203(-) NR_ID: XP_013788755.1 E-value: 8.5e-48 Identity: 336/384(87) Score: 506 Annotation: signal recognition particle 19 kDa protein-like	17717.9	3006.03	699.594	Filtered	Filtered	19335.8	Filtered	5708.16	4618.93	70498.2	Filtered	Filtered
0.000133379	1.08609	m.13624	m.13624	type:complete c35931.graph_c0:1896-319(-) NR_ID: XP_002406283.1 E-value: 6.8e-193 Identity: 1146/1332(86) Score: 1762 Annotation: conserved hypothetical protein	7600.52	2186.82	9061.17	7779.4	4779.33	8885.5	Filtered	18119.1	7707.09	63534.3	15493.8	Filtered
0.0203378	0.937207	m.13633	m.13633	type:complete c35937.graph_c0:171-980(+) NR_ID: XP_002401743.1 E-value: 9.8e-39 Identity: 558/801(69) Score: 430 Annotation: craniofacial development protein, putative	Filtered	2129.53	868.718	Filtered	Filtered	Filtered	Filtered	Filtered	Filtered	Filtered	Filtered	Filtered
0.000125458	1.08681	m.13639	m.13639	type:5prime_partial c35943.graph_c0:1-1920(+) NR_ID: XP_023224822.1 E-value: 2.0e-263 Identity: 1506/1806(83) Score: 2371 Annotation: actin-interacting protein 1-like	7300.85	2662.15	3360.88	10839.1	11077.8	6533.17	96561.5	10015.6	4062.02	10575.7	12429.6	15161.3
0.00131276	1.04654	m.13678	m.13678	type:complete c35975.graph_c0:217-570(+) NR_ID: XP_013779653.1 E-value: 1.7e-40 Identity: 303/345(87) Score: 442 Annotation: NADH dehydrogenase	3605.48	Filtered	1229.66	29389	27749	15644.9	Filtered	Filtered	1166.89	Filtered	Filtered	Filtered
0.00110997	1.04958	m.13730	m.13730	type:5prime_partial c36002.graph_c0:1-495(+) NR_ID: ACF35546.1 E-value: 2.3e-62 Identity: 402/480(83) Score: 632 Annotation: putative ML-domain containing protein, partial	18809.4	8016.77	7410.38	11561.4	Filtered	Filtered	Filtered	Filtered	372.9	Filtered	Filtered	32760.6
0.000265263	1.07658	m.13731	m.13731	type:complete c36003.graph_c0:1671-37(-) NR_ID: XP_002412597.1 E-value: 4.3e-251 Identity: 1524/1635(93) Score: 2264 Annotation: chaperonin complex component, TCP-1 theta subunit, putative	4782.82	4468.36	4803.34	12296.7	11869	6699.87	37730.3	3892.15	3196.18	12027.8	23150.3	31926.2
0.000216718	1.07969	m.13755	m.13755	type:complete c36018.graph_c0:119-1045(+) NR_ID: XP_002410207.1 E-value: 1.5e-112 Identity: 744/918(81) Score: 1067 Annotation: dihydrodipicolinate synthase, putative	5155.57	3674.99	4265.84	8840.02	5300.61	4599.03	8967.69	2299.34	1439.8	401619	293141	Filtered
0.00400089	1.00469	m.13779	m.13779	type:5prime_partial c36035.graph_c0:2-439(+) NR_ID: XP_002405270.1 E-value: 4.9e-53 Identity: 312/315(99) Score: 551 Annotation: RNA polymerase II transcription elongation factor, putative	1550.9	577.989	Filtered	22410.2	13990.3	9308.61	Filtered	Filtered	2985.48	72974.1	19257.4	Filtered
0.000217974	1.0796	m.13783	m.13783	type:internal c36043.graph_c0:1-732(+) NR_ID: XP_023212455.1 E-value: 6.5e-98 Identity: 597/732(81) Score: 940 Annotation: twitchin-like	10870.2	20310.5	12495.2	54680.1	59177.1	26549.2	89146.9	11928.7	12195.2	83336.9	53761.6	78560.3
0.000285045	1.0754	m.13816	m.13816	type:complete c36054.graph_c0:2232-1375(-) NR_ID: XP_002401002.1 E-value: 2.7e-148 Identity: 828/855(96) Score: 1375 Annotation: COPII vesicle protein, putative	3414.43	3397.21	2136.03	1068.54	5821.01	5406.85	10577.5	2086.49	1640.08	Filtered	Filtered	Filtered
2.15087e-06	1.11544	m.13850	m.13850	type:complete c36075.graph_c0:49-813(+) NR_ID: XP_002412689.1 E-value: 8.5e-125 Identity: 729/762(95) Score: 1172 Annotation: electron transfer flavoprotein, beta subunit, putative	16367.8	11618.4	11061.2	32635.9	38388.4	24269.3	125586	22563.2	11324.3	56826.9	13086.8	20539.1
0.000473063	1.06582	m.13875	m.13875	type:complete c36094.graph_c0:127-792(+) NR_ID: XP_002414923.1 E-value: 1.1e-123 Identity: 648/663(97) Score: 1162 Annotation: GTP-binding nuclear protein RAN1, putative	12732.8	5952.42	7626.87	15231.9	15220.5	10529	62114.3	21271.9	3005.32	774468	Filtered	Filtered
0.00045626	1.06657	m.13889	m.13889	type:complete c36101.graph_c0:782-54(-) NR_ID: XP_012265686.1 E-value: 1.3e-95 Identity: 594/663(89) Score: 920 Annotation: proteasome subunit beta type-6	7631.58	3629.91	5051.14	32142.6	3688.36	7076.96	17717.3	7952.79	2733.45	Filtered	Filtered	Filtered
8.52836e-06	1.10821	m.13907	m.13907	type:complete c36113.graph_c0:131-1093(+) NR_ID: ABW16870.1 E-value: 1.9e-150 Identity: 960/960(100) Score: 1394 Annotation: ribosomal protein P0	32452.8	20749.6	19149	43150	30965.7	43788.4	111422	24399.3	22435.7	15787.5	35327	62971.2
0.000373818	1.07054	m.13920	m.13920	type:complete c36125.graph_c0:116-982(+) NR_ID: PRD29126.1 E-value: 7.4e-117 Identity: 681/735(92) Score: 1104 Annotation: Ddx39b	5275.67	8477	13417	26485.6	15397.7	13366.5	Filtered	2999.32	6696.76	106729	Filtered	Filtered
0.00231732	1.03122	m.13921	m.13921	type:complete c36125.graph_c0:2127-2672(+) NR_ID: XP_023228211.1 E-value: 5.2e-92 Identity: 537/543(98) Score: 888 Annotation: spliceosome RNA helicase Ddx39b	14198.4	3405.93	2231.33	20586.2	56647.9	19765.5	Filtered	45239.8	13444.5	Filtered	Filtered	Filtered
2.73093e-06	1.11428	m.13956	m.13956	type:complete c36158.graph_c0:199-2145(+) NR_ID: AIS39468.1 E-value: 0.0e+00 Identity: 1944/1944(100) Score: 3084 Annotation: heat shock 70 kDa protein	19555.3	10911.8	7959.11	22174.9	25572.3	15663.8	172732	28280	14227.3	40481.7	34210.8	44894.1
0.00026889	1.07636	m.13959	m.13959	type:5prime_partial c36159.graph_c0:1-633(+) NR_ID: XP_002400316.1 E-value: 1.2e-89 Identity: 549/564(97) Score: 868 Annotation: ribosomal protein L18, putative	33517.7	4277.21	3962.94	21175.9	53147	45934.4	234834	48325.2	22399.8	18308	30851.3	52951
3.4872e-05	1.09884	m.13993	m.13993	type:complete c36175.graph_c0:118-1920(+) NR_ID: XP_002416459.1 E-value: 2.0e-63 Identity: 492/522(94) Score: 646 Annotation: RNA binding protein, putative	13624.4	1050.43	1231.44	118950	31324.2	16802	Filtered	8525.81	12023.7	Filtered	20209.4	Filtered
0.000508071	1.06433	m.14005	m.14005	type:5prime_partial c36177.graph_c0:590-57(-) NR_ID: XP_002411125.1 E-value: 6.4e-87 Identity: 507/531(95) Score: 844 Annotation: ribosomal protein L18A, putative	10158.8	7608.73	2441.6	48869.1	21087.4	20845.5	Filtered	4330.96	4855.05	39120.3	51279.4	Filtered
0.00327031	1.01243	m.14007	m.14007	type:complete c36180.graph_c0:200-1069(+) NR_ID: XP_002416505.1 E-value: 2.9e-113 Identity: 729/864(84) Score: 1073 Annotation: exosomal 3&apos;-5&apos; exoribonuclease complex, subunit Rrp42, putative	1567.92	Filtered	Filtered	Filtered	Filtered	Filtered	Filtered	Filtered	Filtered	Filtered	Filtered	Filtered
4.57027e-06	1.11166	m.14013	m.14013	type:complete c36188.graph_c0:1978-1532(-) NR_ID: AIT40205.1 E-value: 1.7e-72 Identity: 408/411(99) Score: 719 Annotation: Ubiquitin-conjugating enzyme E2	5890.52	8927.24	10532.2	92977.8	20011.8	17204	3187.77	4108.32	5845.61	Filtered	Filtered	Filtered
4.18698e-05	1.09739	m.14022	m.14022	type:complete c36197.graph_c0:462-1478(+) NR_ID: XP_002434662.1 E-value: 1.9e-164 Identity: 942/999(94) Score: 1515 Annotation: fructose-1,6-bisphosphatase, putative	18146.2	6584.49	10526.6	22501.3	20010.9	11598.1	Filtered	9861.36	5742.64	49463.4	108687	15774.3
0.00266975	1.02361	m.14043	m.14043	type:complete c36216.graph_c0:152-955(+) NR_ID: XP_002401731.1 E-value: 2.8e-118 Identity: 630/642(98) Score: 1116 Annotation: ubiquitin protein ligase, putative	2626.4	427.673	1390.93	Filtered	Filtered	Filtered	Filtered	Filtered	1009.1	16176.2	Filtered	Filtered
0.00374345	1.00703	m.14070	m.14070	type:complete c36228.graph_c0:617-114(-) NR_ID: XP_023232429.1 E-value: 1.8e-78 Identity: 456/501(91) Score: 771 Annotation: peptidyl-prolyl cis-trans isomerase-like 1	4072.61	5336.95	3199.54	Filtered	Filtered	Filtered	Filtered	Filtered	5972.82	Filtered	Filtered	Filtered
0.000726035	1.05716	m.14076	m.14076	type:3prime_partial c36231.graph_c0:608-3(-) NR_ID: XP_002410082.1 E-value: 8.7e-48 Identity: 285/324(87) Score: 507 Annotation: conserved hypothetical protein	Filtered	5806.25	1876.53	Filtered	Filtered	Filtered	Filtered	937.316	2136.43	Filtered	Filtered	Filtered
0.00146629	1.04439	m.14079	m.14079	type:complete c36233.graph_c0:350-1009(+) NR_ID: XP_002435996.1 E-value: 1.3e-52 Identity: 438/651(67) Score: 549 Annotation: sulfotransferase, putative	42015.3	12018.1	8498.66	17606.1	Filtered	Filtered	Filtered	Filtered	4524.03	10812.5	Filtered	Filtered
0.000187901	1.08171	m.14081	m.14081	type:3prime_partial c36235.graph_c0:231-692(+) NR_ID: XP_002409748.1 E-value: 2.1e-62 Identity: 417/462(90) Score: 632 Annotation: heat shock protein 20.5, putative	26204.5	14004.9	31083.1	94502.5	42241.7	48578.3	121605	31360.9	23377.3	233369	11466	Filtered
4.67196e-09	1.13822	m.14110	m.14110	type:complete c36253.graph_c0:573-115(-) NR_ID: XP_002416191.1 E-value: 1.4e-69 Identity: 420/456(92) Score: 694 Annotation: nucleoside diphosphate kinase, putative	34680	15611.8	15849.2	77976.5	102564	33846.9	61095.9	60654.6	16264.5	18681.1	156332	54318.6
0.000228734	1.07889	m.14111	m.14111	type:complete c36254.graph_c0:181-927(+) NR_ID: 3TH6_A E-value: 8.3e-117 Identity: 669/738(90) Score: 1103 Annotation: Chain A, Crystal Structure Of Triosephosphate Isomerase From Rhipicephalus (Boophilus) Microplus. &gt;3TH6_B Chain B, Crystal Structure Of Triosephosphate Isomerase From Rhipicephalus (Boophilus) Microplus. &gt;ABK76308.1 triosephosphate isomerase	2963.49	4334.77	5077.92	7720.9	1757.76	2200.18	4834.16	1482.67	3730.99	112392	283608	69452.5
0.00266351	1.02375	m.14115	m.14115	type:5prime_partial c36259.graph_c0:2128-593(-) NR_ID: XP_013774340.1 E-value: 4.6e-138 Identity: 936/1275(73) Score: 1289 Annotation: carboxypeptidase E-like	4832.08	1725.1	1490.01	Filtered	Filtered	2256.33	Filtered	2243.27	1298.73	55976	Filtered	Filtered
0.00168027	1.04143	m.14119	m.14119	type:complete c36262.graph_c0:37-522(+) NR_ID: XP_002403588.1 E-value: 6.2e-81 Identity: 471/483(97) Score: 792 Annotation: ribosomal protein L21, putative	Filtered	5747.17	4295.89	Filtered	Filtered	Filtered	Filtered	Filtered	Filtered	Filtered	Filtered	Filtered
0.000226169	1.07906	m.14128	m.14128	type:complete c36266.graph_c0:871-407(-) NR_ID: AAY86487.1 E-value: 1.8e-53 Identity: 315/327(96) Score: 555 Annotation: cytochrome C (mitochondrion)	9095.22	12379	13379.1	46359.7	11084.6	7047.04	48662.5	4641.27	7793.59	138123	Filtered	496244
0.00181832	1.03948	m.14134	m.14134	type:internal c36268.graph_c0:3279-1(-) NR_ID: XP_002405222.1 E-value: 8.9e-54 Identity: 381/426(89) Score: 565 Annotation: microtubule-associated protein 1S, putative	4670.09	2151.01	3470.82	8505.85	Filtered	4821.22	65504.8	18556	8893.51	8865.86	Filtered	Filtered
0.000263582	1.07668	m.14147	m.14147	type:complete c36271.graph_c1:6065-2382(-) NR_ID: XP_002400195.1 E-value: 0.0e+00 Identity: 2979/3588(83) Score: 4781 Annotation: Contactin-5, putative	2915.37	3444.96	2441.59	6413.44	6137.85	4898.42	14166	9642.78	3408.67	22857.5	96370.7	Filtered
0.000236583	1.07838	m.14166	m.14166	type:complete c36280.graph_c0:2272-1421(-) NR_ID: XP_002411991.1 E-value: 4.0e-91 Identity: 624/849(73) Score: 882 Annotation: IG-like C2-type domain-containing protein, putative	1237.73	2084.23	1366.55	12453.6	11193	9013.24	16203.7	12439.9	7840.52	62117.2	Filtered	Filtered
0.00438515	1.00161	m.14178	m.14178	type:5prime_partial c36284.graph_c0:666-22(-) NR_ID: XP_002409189.1 E-value: 9.5e-77 Identity: 498/564(88) Score: 757 Annotation: adenylate kinase isoenzyme, putative	1813.2	3264.42	3399.45	74734.5	Filtered	Filtered	Filtered	Filtered	Filtered	Filtered	Filtered	269712
0.00016218	1.08367	m.14185	m.14185	type:complete c36288.graph_c0:2575-506(-) NR_ID: APO36713.1 E-value: 0.0e+00 Identity: 1854/1965(94) Score: 3020 Annotation: heat shock protein 70-2393	7260.15	2968.85	5642.39	7966.47	4106.06	6341.72	21596.9	4333.46	3366.43	9129.27	10388.8	19767.7
0.000535881	1.06322	m.14206	m.14206	type:complete c36301.graph_c0:139-1356(+) NR_ID: XP_023229000.1 E-value: 7.7e-128 Identity: 885/1194(74) Score: 1200 Annotation: endoplasmic reticulum resident protein 44-like	7511.55	6734.14	6475.66	12280.8	21752.5	22359.1	Filtered	1054.18	2388.54	66452.7	Filtered	48011.4
0.0071627	0.984286	m.14240	m.14240	type:internal c36316.graph_c0:983-3(-) NR_ID: XP_015794482.1 E-value: 4.7e-75 Identity: 447/474(94) Score: 744 Annotation: high mobility group protein DSP1 isoform X1	34715.8	27.3779	1479.27	Filtered	Filtered	Filtered	Filtered	175.361	238.867	Filtered	Filtered	Filtered
3.59324e-05	1.09861	m.14255	m.14255	type:complete c36324.graph_c0:1225-899(-) NR_ID: XP_002399778.1 E-value: 3.6e-24 Identity: 237/318(74) Score: 301 Annotation: cuticular protein, putative	7371.67	20521.3	6717.54	Filtered	Filtered	5401.53	55423.2	29465.9	9917.48	144795	95330.6	98098.6
0.00039805	1.06932	m.14310;m.14314	m.14310;m.14314	type:complete c36359.graph_c0:131-1063(+) NR_ID: XP_013775218.1 E-value: 4.2e-49 Identity: 537/828(64) Score: 520 Annotation: eukaryotic translation initiation factor 4H-like; type:complete c36359.graph_c1:1577-645(-) NR_ID: XP_013775218.1 E-value: 4.2e-49 Identity: 537/828(64) Score: 520 Annotation: eukaryotic translation initiation factor 4H-like	21100.5	6785.68	2964.04	9396.99	30305.7	6143.07	74855.1	19566.4	1283.77	Filtered	Filtered	Filtered
0.00099852	1.05144	m.14367	m.14367	type:3prime_partial c36384.graph_c0:254-580(+) NR_ID: ADY39534.1 E-value: 6.8e-39 Identity: 273/327(83) Score: 428 Annotation: putative muscular protein, partial	13786.7	1299.44	5019.42	37534.3	77590.9	23492.2	8435.1	18394.7	1763.71	Filtered	30216	Filtered
0.00844107	0.977826	m.14374	m.14374	type:5prime_partial c36387.graph_c0:603-133(-) NR_ID: XP_002408139.1 E-value: 9.1e-29 Identity: 282/438(64) Score: 342 Annotation: 15-hydroxyprostaglandin dehydrogenase, putative	2391.11	2428.58	2548.74	Filtered	Filtered	Filtered	Filtered	Filtered	Filtered	Filtered	8254.27	Filtered
0.0370927	0.914379	m.14394	m.14394	type:complete c36396.graph_c0:121-528(+) NR_ID: AAY66965.1 E-value: 8.7e-52 Identity: 366/405(90) Score: 540 Annotation: 40S ribosomal protein S30	Filtered	Filtered	Filtered	Filtered	Filtered	Filtered	Filtered	Filtered	Filtered	1060918	Filtered	Filtered
2.40499e-06	1.11491	m.14402	m.14402	type:complete c36399.graph_c0:1676-507(-) NR_ID: AAY42205.1 E-value: 5.5e-107 Identity: 624/633(98) Score: 1020 Annotation: troponin T	15248.5	12670.5	15750.5	23016.7	23010.6	23132.7	97127.8	27121.4	10714	53847.4	13062.3	38705.6
7.58771e-06	1.10888	m.14406	m.14406	type:complete c36400.graph_c0:1223-201(-) NR_ID: XP_002402153.1 E-value: 1.0e-170 Identity: 978/1020(95) Score: 1569 Annotation: malate dehydrogenase, putative	31623.4	22009.4	28470	30989.2	45988.7	25516.4	490360	42406.5	19483.4	50096.2	37203.5	26808.8
0.0896429	0.874655	m.14409	m.14409	type:complete c36401.graph_c0:561-55(-) NR_ID: XP_021916792.1 E-value: 1.7e-25 Identity: 294/468(62) Score: 314 Annotation: 39S ribosomal protein L41, mitochondrial	Filtered	Filtered	Filtered	Filtered	Filtered	Filtered	Filtered	246.436	Filtered	Filtered	Filtered	Filtered
0.000177699	1.08247	m.14417	m.14417	type:complete c36409.graph_c0:191-835(+) NR_ID: XP_002434671.1 E-value: 3.2e-85 Identity: 513/591(86) Score: 830 Annotation: conserved hypothetical protein	14391.7	9682.13	3165.92	77697.6	11523.6	14220.4	Filtered	637.871	11894.3	42042.1	Filtered	55546.8
0.00262194	1.0247	m.14426	m.14426	type:complete c36418.graph_c0:4059-2914(-) NR_ID: XP_002407929.1 E-value: 1.2e-218 Identity: 1134/1143(99) Score: 1983 Annotation: mitogen-activated protein kinase, putative	120295	1238.86	1153.85	146116	23071.6	Filtered	Filtered	Filtered	3337.01	Filtered	Filtered	Filtered
0.000195784	1.08114	m.14454	m.14454	type:5prime_partial c36441.graph_c0:2-433(+) NR_ID: XP_022254608.1 E-value: 7.5e-46 Identity: 342/429(79) Score: 489 Annotation: LOW QUALITY PROTEIN: neurexin-4-like	2971.73	2560.22	5265.15	7160.65	7592.03	4125.29	Filtered	1843.75	5496.1	94644.1	131946	Filtered
0.000289148	1.07516	m.14463	m.14463	type:5prime_partial c36444.graph_c1:755-111(-) NR_ID: XP_023343107.1 E-value: 1.1e-77 Identity: 453/489(92) Score: 765 Annotation: peptidyl-prolyl cis-trans isomerase	18550	8968.8	14461.7	84627	35509.7	30866.2	540263	29159.5	21896.3	Filtered	20943.4	34832.1
0.00339816	1.01077	m.14464	m.14464	type:complete c36446.graph_c0:235-1437(+) NR_ID: XP_002413667.1 E-value: 2.9e-156 Identity: 981/1080(90) Score: 1445 Annotation: molecular chaperone, putative	1510.12	3909.28	1148.77	Filtered	Filtered	Filtered	Filtered	Filtered	1790.03	54430.3	Filtered	Filtered
0.00486132	0.998189	m.14468	m.14468	type:5prime_partial c36448.graph_c0:3-1022(+) NR_ID: XP_002406338.1 E-value: 2.5e-124 Identity: 807/1071(75) Score: 1169 Annotation: autophagy protein, putative	5628.2	2842.9	3327.87	Filtered	Filtered	Filtered	Filtered	Filtered	2295.71	Filtered	Filtered	Filtered
0.00867235	0.976736	m.14472	m.14472	type:3prime_partial c36448.graph_c1:287-1324(+) NR_ID: XP_002406338.1 E-value: 5.8e-92 Identity: 684/1044(65) Score: 890 Annotation: autophagy protein, putative	2815.53	125.387	899.267	Filtered	Filtered	Filtered	Filtered	Filtered	943.322	Filtered	Filtered	Filtered
0.000226904	1.07901	m.14474	m.14474	type:3prime_partial c36449.graph_c0:458-3(-) NR_ID: XP_013782524.1 E-value: 5.0e-40 Identity: 345/456(75) Score: 439 Annotation: aldehyde dehydrogenase, dimeric NADP-preferring-like isoform X4	6129.94	5418.01	5534.38	Filtered	Filtered	9699.36	Filtered	Filtered	5247.3	79840.9	Filtered	Filtered
0.000222194	1.07932	m.14476	m.14476	type:complete c36450.graph_c0:1277-417(-) NR_ID: XP_013788144.1 E-value: 2.7e-103 Identity: 711/900(79) Score: 987 Annotation: transcription elongation factor S-II-like	16177.1	2821.3	2126.32	Filtered	907.378	Filtered	Filtered	1057.96	1928.4	14489.5	13513	Filtered
1.62449e-05	1.10425	m.14521	m.14521	type:complete c36478.graph_c0:338-2350(+) NR_ID: ABO61883.1 E-value: 0.0e+00 Identity: 1779/1878(94) Score: 3047 Annotation: phosphoenolpyruvate carboxykinase	13749.3	13606.4	11990.8	17468.6	44479.6	23902.8	77660.1	25167.1	10656	26419.1	27757.9	25432.5
0.00878189	0.976228	m.14548	m.14548	type:5prime_partial c36492.graph_c0:2047-1238(-) NR_ID: XP_002411198.1 E-value: 2.6e-92 Identity: 585/675(86) Score: 892 Annotation: adenylate kinase, putative	624.525	1083.46	1069.16	Filtered	Filtered	Filtered	7499.39	Filtered	745.178	1797.13	6637.28	Filtered
0.00341881	1.01052	m.14571	m.14571	type:complete c36507.graph_c0:246-1328(+) NR_ID: XP_023220867.1 E-value: 1.6e-60 Identity: 639/1080(59) Score: 619 Annotation: immunoglobulin-binding protein 1-like	1375.05	Filtered	Filtered	Filtered	Filtered	Filtered	Filtered	Filtered	Filtered	Filtered	Filtered	Filtered
0.00494547	0.997615	m.14583	m.14583	type:5prime_partial c36518.graph_c0:1343-225(-) NR_ID: XP_002402717.1 E-value: 4.4e-98 Identity: 657/951(69) Score: 943 Annotation: secreted protein, putative	2121.33	1414.38	2626.91	32677.5	15527.5	14730.4	20909.7	2666.97	1864.35	Filtered	Filtered	Filtered
0.010153	0.970205	m.14606	m.14606	type:5prime_partial c36529.graph_c0:2-706(+) NR_ID: KFM57107.1 E-value: 5.3e-65 Identity: 531/693(76) Score: 656 Annotation: Sperm-associated antigen 7-like protein, partial	4225.04	591.498	777.642	Filtered	Filtered	Filtered	Filtered	Filtered	1162.98	5261.99	Filtered	Filtered
8.1679e-07	1.11984	m.14608	m.14608	type:complete c36531.graph_c0:282-971(+) NR_ID: DAA34623.1 E-value: 2.7e-98 Identity: 618/690(89) Score: 943 Annotation: TPA_inf: tetraspanin	8777.03	3372.92	5988.93	Filtered	Filtered	6115.16	9917.26	5655.64	5244.37	70696	24344.4	Filtered
0.00248078	1.02785	m.14626	m.14626	type:complete c36538.graph_c1:3862-263(-) NR_ID: XP_013782387.1 E-value: 0.0e+00 Identity: 2952/3609(81) Score: 3508 Annotation: structural maintenance of chromosomes protein 3-like	1648.09	545.136	1445.77	Filtered	Filtered	Filtered	Filtered	Filtered	8887.02	Filtered	Filtered	Filtered
0.00180052	1.03973	m.14642	m.14642	type:complete c36544.graph_c0:892-290(-) NR_ID: XP_023234078.1 E-value: 2.7e-89 Identity: 558/603(92) Score: 865 Annotation: ras-related protein Rab-10-like	1981.7	2759.41	4833.64	2627.26	1062.42	Filtered	2712.08	2451.06	2510.39	Filtered	11241.7	Filtered
0.0627805	0.891647	m.14653	m.14653	type:5prime_partial c36551.graph_c0:3-479(+) NR_ID: OQR79252.1 E-value: 2.8e-25 Identity: 264/405(65) Score: 312 Annotation: hypothetical protein BIW11_05867	Filtered	Filtered	Filtered	Filtered	Filtered	Filtered	Filtered	Filtered	5128.26	Filtered	Filtered	Filtered
0.000127653	1.08661	m.14663	m.14663	type:5prime_partial c36556.graph_c0:3-1505(+) NR_ID: BAE53722.1 E-value: 8.0e-228 Identity: 1173/1173(100) Score: 2063 Annotation: aspartic protease	26565.1	55575	30355.1	45360.1	64735.4	11740	Filtered	60755	11176.3	15661.1	226224	96415.3
0.00245609	1.02838	m.14671	m.14671	type:complete c36563.graph_c0:113-754(+) NR_ID: DAA34697.1 E-value: 2.1e-52 Identity: 354/492(71) Score: 547 Annotation: TPA_inf: putative thyropin precursor	2717.05	2127.99	1635.13	69787.7	3326.65	11999.6	Filtered	Filtered	1083.91	Filtered	61619.2	Filtered
0.00330701	1.01193	m.14716	m.14716	type:5prime_partial c36602.graph_c0:4901-2373(-) NR_ID: XP_002435498.1 E-value: 0.0e+00 Identity: 1749/2085(83) Score: 2813 Annotation: neuromusculin, putative	1289.17	368.407	1396.61	Filtered	13732.1	Filtered	Filtered	4685.86	1369.42	Filtered	18377.1	Filtered
0.000450432	1.06683	m.14732	m.14732	type:5prime_partial c36606.graph_c0:3-842(+) NR_ID: XP_005997562.1 E-value: 2.8e-68 Identity: 498/669(74) Score: 685 Annotation: PREDICTED: ubiquitin carboxyl-terminal hydrolase isozyme L3 isoform X1	11746.3	2743.41	1953.48	19193.8	32783.7	31352.3	Filtered	15616.8	1703.66	183294	Filtered	Filtered
0.00273834	1.02205	m.14746	m.14746	type:5prime_partial c36613.graph_c0:3166-2411(-) NR_ID: XP_002402589.1 E-value: 4.5e-54 Identity: 411/585(70) Score: 562 Annotation: Niemann-Pick type C1 domain-containing protein, putative	2510.35	2090.14	3079.82	14734.2	Filtered	Filtered	Filtered	Filtered	Filtered	11315.4	Filtered	Filtered
0.000393144	1.06957	m.14750	m.14750	type:complete c36614.graph_c0:139-1119(+) NR_ID: ODM92524.1 E-value: 3.1e-55 Identity: 405/573(70) Score: 573 Annotation: Heterogeneous nuclear ribonucleoprotein 27C	3546.08	7107.88	8747.65	69596.2	12717.8	12320.1	21317.3	4027.28	3197.38	24917.1	Filtered	Filtered
0.00446278	1.00103	m.14754	m.14754	type:complete c36615.graph_c0:303-692(+) NR_ID: XP_002403434.1 E-value: 7.5e-53 Identity: 354/387(91) Score: 549 Annotation: iron-sulfur protein Isa2, putative	Filtered	3855.01	979.996	Filtered	Filtered	Filtered	34020.1	4957.75	Filtered	Filtered	Filtered	Filtered
0.0016812	1.04142	m.14789	m.14789	type:complete c36635.graph_c0:739-35(-) NR_ID: AAV63542.1 E-value: 1.0e-95 Identity: 606/678(89) Score: 921 Annotation: fed tick salivary protein 8	5515.63	4230.51	1720.82	70174.2	18061.2	38416.7	Filtered	4096.47	6256.99	Filtered	Filtered	Filtered
0.00131288	1.04654	m.14794	m.14794	type:5prime_partial c36640.graph_c0:3-1193(+) NR_ID: XP_002402386.1 E-value: 4.6e-194 Identity: 1044/1068(97) Score: 1771 Annotation: protein kinase, putative	1564.06	723.216	1365.55	6576.25	Filtered	Filtered	Filtered	3887.17	454.636	Filtered	Filtered	Filtered
0.000302681	1.07438	m.14796	m.14796	type:3prime_partial c36641.graph_c0:305-1300(+) NR_ID: XP_014664746.1 E-value: 8.6e-69 Identity: 588/960(61) Score: 690 Annotation: PREDICTED: uncharacterized protein LOC106807044 isoform X1	3706.72	2152.87	2719.7	17428.7	30144.7	12822.4	32871.5	10689.6	2623.87	20227.4	33870	149344
1.4138e-05	1.10514	m.14801	m.14801	type:5prime_partial c36652.graph_c0:1055-528(-) NR_ID: XP_013781029.1 E-value: 4.4e-48 Identity: 342/477(71) Score: 509 Annotation: natterin-3-like	53087.8	15836	27185.2	26932.3	11988.5	7411.18	154570	15071.8	7251.29	95185.8	8426.95	Filtered
0.0394162	0.912112	m.1481	m.1481	type:3prime_partial c17805.graph_c0:535-2(-) NR_ID: XP_002433752.1 E-value: 1.9e-91 Identity: 531/534(99) Score: 883 Annotation: AP-2 complex subunit alpha-1, putative	734.841	839.679	1507.87	Filtered	15598.4	Filtered	Filtered	11040.6	1961.36	73154.6	Filtered	Filtered
1.67538e-05	1.10404	m.14831	m.14831	type:complete c36673.graph_c0:125-1267(+) NR_ID: XP_002436268.1 E-value: 7.8e-183 Identity: 1041/1140(91) Score: 1674 Annotation: branched chain alpha-keto acid dehydrogenase, putative	7926.49	8311.93	8000.71	30294.1	43381.1	26799.5	96443.9	20738.5	11225.8	11763	14745.4	80161.1
0.000376146	1.07042	m.14852	m.14852	type:complete c36685.graph_c0:129-881(+) NR_ID: XP_002399940.1 E-value: 4.1e-47 Identity: 456/771(59) Score: 502 Annotation: short chain alcohol dehydrogenase, putative	13472.3	8952.42	6249.2	Filtered	50762.5	Filtered	Filtered	2313.12	384.944	Filtered	Filtered	Filtered
0.000129622	1.08643	m.14858	m.14858	type:complete c36695.graph_c0:316-1305(+) NR_ID: XP_002409198.1 E-value: 3.5e-147 Identity: 876/981(89) Score: 1366 Annotation: PDZ domain protein	5399.24	5278.76	6864.49	19176.1	14922.6	8825.2	43052.2	16459.8	9514.33	132918	151751	Filtered
0.000498664	1.06472	m.14863	m.14863	type:5prime_partial c36697.graph_c0:908-33(-) NR_ID: XP_002400012.1 E-value: 2.3e-73 Identity: 672/789(85) Score: 729 Annotation: elongation factor 1 beta/delta chain, putative	5957.44	1754.63	2779.35	14197.5	6367.45	4529.39	44942.7	17133.1	300.445	10523.1	3621.52	39066.6
0.000271645	1.0762	m.1488	m.1488	type:5prime_partial c17811.graph_c0:1833-466(-) NR_ID: KFM74388.1 E-value: 4.3e-180 Identity: 1032/1221(84) Score: 1651 Annotation: Aspartate aminotransferase, cytoplasmic, partial	9342.54	6618.51	6359.52	23475	21600	15921.8	98541.3	17268.8	6819.8	7650.5	36665.9	57198.1
2.54436e-06	1.11463	m.14895	m.14895	type:complete c36715.graph_c0:146-1687(+) NR_ID: XP_002402439.1 E-value: 3.8e-209 Identity: 1158/1224(94) Score: 1902 Annotation: 3-oxoacid CoA-transferase, putative	4747.84	4903.42	5176.92	12641.7	9767.24	6673.04	10155.7	8366.05	8168.07	30299	12477.7	373595
0.00244349	1.02865	m.1492	m.1492	type:complete c17820.graph_c0:166-1002(+) NR_ID: XP_002403178.1 E-value: 8.7e-123 Identity: 759/837(90) Score: 1155 Annotation: conserved hypothetical protein	Filtered	1673.38	822.115	Filtered	Filtered	Filtered	Filtered	Filtered	3780.62	Filtered	Filtered	Filtered
0.000740742	1.05678	m.14923	m.14923	type:complete c36733.graph_c0:298-1035(+) NR_ID: XP_002409851.1 E-value: 1.8e-79 Identity: 576/729(79) Score: 781 Annotation: reductase, putative	3001	1039.14	686.369	47664	7014.52	6230.62	Filtered	2335.91	3084.37	Filtered	Filtered	Filtered
0.000369251	1.07078	m.14928	m.14928	type:complete c36736.graph_c0:366-818(+) NR_ID: XP_002412110.1 E-value: 2.2e-24 Identity: 249/384(64) Score: 304 Annotation: hypothetical protein IscW_ISCW011547	5021.45	9006.79	1865.98	5113.16	8775.45	3775.35	Filtered	3498.35	931.402	14821.5	17343.3	Filtered
0.000557838	1.06239	m.14929	m.14929	type:3prime_partial c36737.graph_c0:160-750(+) NR_ID: XP_002404600.1 E-value: 7.6e-73 Identity: 483/555(87) Score: 723 Annotation: peptidyl-tRNA hydrolase, putative	Filtered	1696.3	617.793	Filtered	Filtered	Filtered	Filtered	Filtered	344.341	Filtered	Filtered	Filtered
0.000246673	1.07773	m.1496	m.1496	type:complete c17823.graph_c0:1409-600(-) NR_ID: KFM69986.1 E-value: 1.3e-118 Identity: 621/675(92) Score: 1119 Annotation: hypothetical protein X975_23976, partial	22679.8	15318.6	17091.6	2410.06	13461.4	6292.29	13885.1	5504.19	3066.29	15434.5	32908	29949.5
0.00194263	1.03763	m.14973	m.14973	type:complete c36758.graph_c0:639-133(-) NR_ID: AHX02953.1 E-value: 2.4e-83 Identity: 504/504(100) Score: 813 Annotation: actin-related protein 2/3 complex subunit 4	5707.48	8930.02	7752.81	11811.4	47023.4	3952.05	Filtered	Filtered	1469.73	Filtered	16466.5	Filtered
0.00446407	1.00102	m.1502	m.1502	type:complete c17827.graph_c0:695-297(-) NR_ID: XP_020632316.1 E-value: 1.1e-30 Identity: 282/381(74) Score: 358 Annotation: peptide methionine sulfoxide reductase-like	910.379	324.713	616.508	Filtered	Filtered	Filtered	Filtered	1759.71	891.077	Filtered	20236.5	Filtered
0.000118543	1.08746	m.15021	m.15021	type:internal c36791.graph_c1:414-1(-) NR_ID: XP_002412933.1 E-value: 1.4e-60 Identity: 363/414(87) Score: 616 Annotation: alpha-L-fucosidase, putative	8117.06	731.971	870.611	Filtered	32507.2	12519.3	154314	13217.5	664.675	2662.25	41040.2	Filtered
0.00313074	1.01448	m.15023	m.15023	type:3prime_partial c36792.graph_c0:118-2250(+) NR_ID: XP_023229433.1 E-value: 6.0e-43 Identity: 366/561(65) Score: 470 Annotation: E3 ubiquitin-protein ligase HUWE1-like	2141.68	2725.53	1113.59	5017.43	Filtered	Filtered	Filtered	Filtered	880.186	4712.59	Filtered	Filtered
0.00134397	1.0461	m.15033	m.15033	type:5prime_partial c36795.graph_c0:1-855(+) NR_ID: XP_002416548.1 E-value: 3.5e-63 Identity: 393/495(79) Score: 641 Annotation: conserved hypothetical protein	8284.92	62.7021	358.601	Filtered	Filtered	Filtered	Filtered	Filtered	522.995	Filtered	Filtered	Filtered
0.00198121	1.03704	m.15052	m.15052	type:complete c36811.graph_c0:47-2092(+) NR_ID: XP_002405620.1 E-value: 3.6e-106 Identity: 897/1215(73) Score: 1015 Annotation: transmembrane protein, putative	1105.17	1109.63	3391.12	4909.95	3218.6	919.262	Filtered	1439.79	663.333	53732.3	14769.1	Filtered
0.00222366	1.03298	m.15067	m.15067	type:complete c36819.graph_c0:107-1237(+) NR_ID: XP_002413562.1 E-value: 3.1e-216 Identity: 1119/1128(99) Score: 1962 Annotation: actin, putative	Filtered	Filtered	Filtered	Filtered	Filtered	Filtered	Filtered	1256.12	Filtered	Filtered	Filtered	Filtered
0.00166676	1.04162	m.15074	m.15074	type:complete c36824.graph_c0:608-15(-) NR_ID: XP_002408662.1 E-value: 7.1e-79 Identity: 492/579(84) Score: 775 Annotation: conserved hypothetical protein	1539.31	Filtered	401.343	Filtered	Filtered	Filtered	2629.98	Filtered	Filtered	Filtered	Filtered	Filtered
0.00585537	0.991784	m.15079	m.15079	type:internal c36826.graph_c0:2-547(+) NR_ID: XP_002405127.1 E-value: 6.1e-08 Identity: 177/288(61) Score: 163 Annotation: cytochrome P450, putative	955.524	5502.33	3746.63	Filtered	2926.39	Filtered	35677.6	5201.03	2381.35	Filtered	Filtered	Filtered
5.43819e-05	1.09519	m.1508	m.1508	type:complete c17833.graph_c0:2149-647(-) NR_ID: XP_002426420.1 E-value: 3.8e-262 Identity: 1413/1467(96) Score: 2359 Annotation: vacuolar ATP synthase subunit B, putative	11079.9	5574.5	8641.45	24598.9	28480.7	18895.7	64451.6	15732.7	6139.33	27893.9	14027.8	23580.6
0.000240664	1.07811	m.15080	m.15080	type:5prime_partial c36828.graph_c0:705-115(-) NR_ID: ADL28275.1 E-value: 1.1e-79 Identity: 477/504(94) Score: 782 Annotation: small heat shock protein II	21291	14758.9	10588.4	15974.1	23121.4	26068.2	311344	66561.9	20654.6	18874.3	90027.5	88999.1
0.000110208	1.08827	m.15082	m.15082	type:complete c36829.graph_c0:162-1025(+) NR_ID: XP_002411702.1 E-value: 1.0e-126 Identity: 699/723(96) Score: 1189 Annotation: DNA replication factor/protein phosphatase inhibitor SET/SPR-2, putative	35966.5	16104	26123.2	39748.2	71429.5	21873.4	104774	116127	27076	121087	21205.8	26173
0.000576581	1.06171	m.15108	m.15108	type:complete c36837.graph_c0:1086-436(-) NR_ID: XP_007491749.1 E-value: 2.7e-39 Identity: 360/528(68) Score: 434 Annotation: PREDICTED: prostamide/prostaglandin F synthase	10683.9	2213.49	1786.61	73084.7	38446.2	13576.3	Filtered	Filtered	9599.67	263966	Filtered	Filtered
0.00729499	0.98358	m.15112	m.15112	type:complete c36839.graph_c0:163-834(+) NR_ID: XP_002402690.1 E-value: 7.7e-106 Identity: 642/672(95) Score: 1008 Annotation: vacuolar sorting protein VPS28, putative	5271.04	2262.55	3881.98	Filtered	Filtered	Filtered	Filtered	14183.2	3693.82	Filtered	Filtered	Filtered
0.000266609	1.0765	m.15115	m.15115	type:complete c36840.graph_c0:394-1764(+) NR_ID: XP_002408251.1 E-value: 2.3e-229 Identity: 1275/1371(92) Score: 2076 Annotation: programmed cell death-involved protein, putative	6787.38	2569.7	3314.36	34913.1	25108.4	20644	48303.5	8085.59	4205.17	Filtered	7953.98	Filtered
0.000206125	1.08041	m.1512	m.1512	type:complete c17837.graph_c0:509-69(-) NR_ID: XP_023240727.1 E-value: 5.3e-63 Identity: 420/432(97) Score: 637 Annotation: 60S ribosomal protein L26-like	13058.7	11686.2	7693.13	11336.3	22591.7	33684.9	208242	30885.3	14484.1	15923.2	44833.5	Filtered
0.000217215	1.07965	m.1515	m.1515	type:complete c17838.graph_c0:125-934(+) NR_ID: AAT92176.1 E-value: 3.8e-123 Identity: 738/807(91) Score: 1158 Annotation: 60S ribosomal protein L7A	5864.16	4266.8	3975.4	8253.33	19767	10842	59442.9	8992.97	5013.15	7367.06	16373.6	30174.5
0.00347635	1.00984	m.15174	m.15174	type:complete c36877.graph_c0:390-2066(+) NR_ID: XP_002433480.1 E-value: 2.2e-109 Identity: 822/1284(64) Score: 1042 Annotation: RAB geranylgeranyl transferase alpha subunit, putative	950.877	Filtered	Filtered	Filtered	Filtered	Filtered	Filtered	Filtered	Filtered	Filtered	Filtered	Filtered
4.29836e-06	1.11198	m.15180	m.15180	type:complete c36880.graph_c0:603-208(-) NR_ID: XP_002411975.1 E-value: 2.8e-07 Identity: 201/348(57) Score: 156 Annotation: glycine proline-rich secreted protein, putative	54941.4	67265.6	75469.4	482425	93688.7	111522	230381	29417.5	30855.3	15726.8	116854	2.69768e+06
8.69361e-08	1.12863	m.1519	m.1519	type:complete c17842.graph_c0:89-556(+) NR_ID: DAA34557.1 E-value: 1.7e-80 Identity: 453/465(97) Score: 788 Annotation: TPA_exp: translation initiation factor 5A eIF-5A	12032.9	7843.27	8988.25	6553.33	93152.1	57937.3	97447.9	48809.6	9972.97	417836	57572.6	18612.4
0.000148182	1.08481	m.15193	m.15193	type:complete c36888.graph_c0:1966-1313(-) NR_ID: XP_015788635.1 E-value: 3.9e-102 Identity: 609/648(93) Score: 976 Annotation: ras-related protein Rab-11A	10409.6	10727.5	20226.5	40226.5	28542.3	14081.7	98092.1	17381.4	11460.8	35695.2	Filtered	Filtered
0.000231419	1.07871	m.15196	m.15196	type:5prime_partial c36891.graph_c0:2-1096(+) NR_ID: XP_002415080.1 E-value: 3.4e-135 Identity: 843/930(90) Score: 1263 Annotation: 3-hydroxyacyl-CoA dehydrogenase, putative	6167.28	17565.2	15391.6	34641.8	16623.5	13354.7	153632	16940.3	3884.72	101872	Filtered	Filtered
0.00231228	1.03132	m.15198	m.15198	type:5prime_partial c36892.graph_c0:1627-212(-) NR_ID: XP_013794503.1 E-value: 2.6e-228 Identity: 1323/1386(95) Score: 2067 Annotation: ruvB-like 2 isoform X2	11975.8	4203.38	2982.25	Filtered	Filtered	1907.32	Filtered	Filtered	899.895	Filtered	Filtered	Filtered
0.00262169	1.0247	m.15205	m.15205	type:complete c36897.graph_c0:2568-1318(-) NR_ID: XP_002436024.1 E-value: 1.9e-89 Identity: 534/576(92) Score: 869 Annotation: RNA-binding protein precursor, putative	1275.27	4213.15	4940.52	Filtered	Filtered	Filtered	5600.45	1961.67	751.103	Filtered	Filtered	Filtered
0.000362524	1.07112	m.15219	m.15219	type:5prime_partial c36910.graph_c0:1-960(+) NR_ID: XP_002434871.1 E-value: 3.4e-70 Identity: 636/990(64) Score: 702 Annotation: hypothetical protein IscW_ISCW006498	4640.46	1002.81	416.137	13152.1	15252.6	12916.8	216351	12422.5	8350.36	Filtered	10270.5	Filtered
0.00256829	1.02591	m.1522	m.1522	type:5prime_partial c17843.graph_c0:3-500(+) NR_ID: ADO33191.1 E-value: 1.0e-54 Identity: 462/462(100) Score: 566 Annotation: ribosomal protein L24	11189.1	1405.81	3592.09	177536	Filtered	Filtered	Filtered	Filtered	5163.6	Filtered	132926	5273.77
0.00563362	0.993153	m.15221	m.15221	type:5prime_partial c36911.graph_c0:1721-183(-) NR_ID: XP_023216638.1 E-value: 7.7e-93 Identity: 819/1311(62) Score: 899 Annotation: hydroxyproline dehydrogenase-like	1091.15	Filtered	276.06	Filtered	Filtered	Filtered	Filtered	Filtered	Filtered	Filtered	Filtered	Filtered
0.00028201	1.07558	m.1524	m.1524	type:complete c17844.graph_c0:641-1006(+) NR_ID: XP_002405144.1 E-value: 7.8e-60 Identity: 363/363(100) Score: 609 Annotation: ribosomal protein S20, putative	11340.6	7590.1	5335.58	15446.7	45696.7	14063.1	243988	25004.9	3912.98	63690.8	292330	Filtered
0.00221296	1.03317	m.15240	m.15240	type:internal c36925.graph_c0:2580-1(-) NR_ID: XP_015916354.1 E-value: 1.0e-137 Identity: 1455/2553(56) Score: 1288 Annotation: nesprin-1	2436.84	589.702	1218.56	Filtered	Filtered	Filtered	68275	6504.84	3619.12	Filtered	Filtered	Filtered
0.000189017	1.08163	m.1527	m.1527	type:complete c17845.graph_c0:616-221(-) NR_ID: DAA34573.1 E-value: 5.1e-57 Identity: 357/393(90) Score: 585 Annotation: TPA_exp: profilin-like protein	4906.07	4151.07	2359.77	25972.2	15368.6	7882.09	26330.6	6195.71	1428.23	6999.3	Filtered	454921
0.0032133	1.01323	m.15280	m.15280	type:complete c36945.graph_c0:2840-1974(-) NR_ID: XP_013778760.1 E-value: 2.8e-76 Identity: 516/660(78) Score: 754 Annotation: translocon-associated protein subunit alpha-like	5829.21	3166.28	Filtered	Filtered	76913.3	Filtered	Filtered	Filtered	1893.37	6413.69	Filtered	Filtered
0.00100334	1.05136	m.15286	m.15286	type:complete c36948.graph_c0:611-30(-) NR_ID: XP_025073562.1 E-value: 9.9e-33 Identity: 264/336(78) Score: 377 Annotation: frataxin homolog, mitochondrial	Filtered	554.813	1389.07	Filtered	Filtered	Filtered	Filtered	Filtered	2835.69	198244	Filtered	Filtered
0.00210258	1.03509	m.15287	m.15287	type:complete c36949.graph_c0:218-745(+) NR_ID: XP_002403368.1 E-value: 3.0e-20 Identity: 258/453(56) Score: 269 Annotation: secreted protein, putative	2888.87	322.386	517.725	Filtered	Filtered	Filtered	Filtered	Filtered	Filtered	Filtered	Filtered	Filtered
0.000223943	1.0792	m.1529	m.1529	type:complete c17850.graph_c0:518-180(-) NR_ID: XP_002400283.1 E-value: 5.7e-57 Identity: 333/336(99) Score: 584 Annotation: translation factor Sui1, putative	3434.96	4402.99	5241.71	13114	7990.46	8594.08	Filtered	4951.86	2682.3	24294.6	11682.1	744046
0.00190243	1.03824	m.15292	m.15292	type:5prime_partial c36952.graph_c0:1-678(+) NR_ID: XP_013776303.1 E-value: 1.6e-95 Identity: 603/675(89) Score: 919 Annotation: EH domain-containing protein 3-like	12573.6	2738.78	2231.11	Filtered	Filtered	Filtered	Filtered	Filtered	900.143	Filtered	Filtered	Filtered
0.00100661	1.0513	m.15295	m.15295	type:3prime_partial c36952.graph_c1:963-1(-) NR_ID: XP_002411757.1 E-value: 2.0e-171 Identity: 900/918(98) Score: 1575 Annotation: endocytosis/signaling protein EHD1, putative	3705.94	3866.48	4823.36	9121.24	Filtered	4042.24	Filtered	Filtered	1084.55	38146.4	Filtered	Filtered
0.000115636	1.08774	m.15296	m.15296	type:complete c36954.graph_c0:1660-53(-) NR_ID: XP_002415178.1 E-value: 2.0e-277 Identity: 1554/1602(97) Score: 2491 Annotation: chaperonin complex component, TCP-1 eta subunit, putative	3753.98	3083	2280.94	3408.76	5191.94	3436.05	7664.7	3660.3	1221.8	30158.7	829291	58578.8
0.0015787	1.04284	m.15308	m.15308	type:internal c36963.graph_c0:1-507(+) NR_ID: DAA34257.1 E-value: 9.0e-30 Identity: 267/360(74) Score: 351 Annotation: TPA_inf: serpin	4122.19	1768.01	1985.82	33503.6	Filtered	Filtered	39967.6	1559.99	6995.34	Filtered	Filtered	Filtered
8.61071e-06	1.10815	m.15317	m.15317	type:complete c36970.graph_c0:803-78(-) NR_ID: XP_013785621.1 E-value: 2.2e-114 Identity: 681/723(94) Score: 1082 Annotation: proteasome subunit alpha type-5-like	5208.75	6383.77	5318.86	18204.8	12782.6	11612.8	45286.6	11365.4	6271.33	7940.51	18261.1	170731
0.00568144	0.992855	m.15324	m.15324	type:complete c36979.graph_c0:422-1366(+) NR_ID: XP_002415093.1 E-value: 4.7e-133 Identity: 789/894(88) Score: 1244 Annotation: geranylgeranyl diphosphate synthase, putative	2285.26	1570.41	2076.12	Filtered	Filtered	Filtered	Filtered	Filtered	Filtered	Filtered	Filtered	Filtered
0.000127274	1.08664	m.15341	m.15341	type:complete c36988.graph_c0:1368-172(-) NR_ID: BAD11156.1 E-value: 4.8e-215 Identity: 1176/1194(98) Score: 1952 Annotation: serpin-2	10245	10732.4	10939.5	16231.2	14370.9	8218.72	210762	71513.7	13534.6	50014.2	46890.9	37057.6
0.00333655	1.01154	m.1537	m.1537	type:complete c17857.graph_c0:120-512(+) NR_ID: XP_023220501.1 E-value: 8.1e-55 Identity: 336/390(86) Score: 566 Annotation: probable nuclear transport factor 2	2889.57	3483.22	306.263	Filtered	Filtered	Filtered	Filtered	Filtered	Filtered	65128	Filtered	Filtered
0.00157255	1.04293	m.15379	m.15379	type:complete c37005.graph_c0:157-1236(+) NR_ID: KFM78158.1 E-value: 1.8e-173 Identity: 987/1053(93) Score: 1593 Annotation: GDP-mannose 4,6 dehydratase, partial	2279.05	1519.46	2805.69	Filtered	Filtered	Filtered	Filtered	Filtered	775.505	Filtered	59423.7	Filtered
0.00313332	1.01444	m.15381	m.15381	type:5prime_partial c37006.graph_c0:1-375(+) NR_ID: XP_002400093.1 E-value: 4.3e-13 Identity: 189/294(64) Score: 206 Annotation: conserved hypothetical protein	5382.07	Filtered	Filtered	Filtered	Filtered	Filtered	Filtered	Filtered	Filtered	Filtered	Filtered	Filtered
0.000633517	1.0598	m.1540	m.1540	type:complete c17861.graph_c0:125-1348(+) NR_ID: XP_002408934.1 E-value: 9.3e-182 Identity: 1041/1242(83) Score: 1665 Annotation: molecular chaperone, putative	2575.83	1385.72	1680.1	47505.3	15334	Filtered	Filtered	Filtered	1890.85	Filtered	Filtered	Filtered
0.00157603	1.04288	m.15408	m.15408	type:5prime_partial c37017.graph_c0:1006-86(-) NR_ID: XP_002413990.1 E-value: 4.3e-123 Identity: 717/810(88) Score: 1158 Annotation: NADH-ubiquinone oxidoreductase, NDUFS3/30 kDa subunit, putative	3055.02	165.074	1308.42	99478.1	6640.73	5337.98	Filtered	Filtered	3230.56	24606.3	35396.9	Filtered
0.133752	0.856171	m.15429	m.15429	type:3prime_partial c37035.graph_c0:387-1397(+) NR_ID: XP_002407931.1 E-value: 1.2e-131 Identity: 696/717(97) Score: 1232 Annotation: tyrosine kinase, putative	1207.91	Filtered	219.196	Filtered	Filtered	Filtered	Filtered	Filtered	Filtered	Filtered	Filtered	Filtered
7.25266e-06	1.10913	m.15439	m.15439	type:complete c37039.graph_c0:902-39(-) NR_ID: XP_002400555.1 E-value: 1.8e-102 Identity: 648/744(87) Score: 980 Annotation: ribosomal protein L6, putative	8256.43	6739.62	8478.42	Filtered	14152.7	22555.6	78314.6	18077.4	4374.66	1105.16	24588	Filtered
0.000170419	1.08302	m.1544	m.1544	type:5prime_partial c17864.graph_c0:711-58(-) NR_ID: XP_002402071.1 E-value: 4.1e-112 Identity: 606/612(99) Score: 1062 Annotation: ribosomal protein L15, putative	92427.8	7375.9	6507.24	10240.7	19164.1	23553.5	Filtered	7270.38	8238.25	305199	5563.76	Filtered
0.000107604	1.08854	m.1545	m.1545	type:complete c17865.graph_c0:931-170(-) NR_ID: XP_002435379.1 E-value: 2.6e-126 Identity: 726/759(95) Score: 1185 Annotation: proteasome alpha subunit, putative	12144	8808.37	10219	38562.8	23492.7	21808.1	95298.1	18447.6	11118.3	10801.2	27893.1	36509.1
0.00099408	1.05152	m.15469	m.15469	type:5prime_partial c37050.graph_c0:1181-300(-) NR_ID: XP_002399940.1 E-value: 2.2e-52 Identity: 477/768(62) Score: 548 Annotation: short chain alcohol dehydrogenase, putative	1785.53	3199.48	3225.3	Filtered	Filtered	Filtered	Filtered	Filtered	Filtered	Filtered	Filtered	Filtered
4.44687e-07	1.12239	m.1548	m.1548	type:complete c17872.graph_c0:1543-323(-) NR_ID: XP_013786603.1 E-value: 1.5e-62 Identity: 657/948(69) Score: 637 Annotation: la protein homolog	13278.8	7837.87	6954.75	27501.1	39674.2	8242.77	10030.3	15910.2	7483.65	19863.1	134866	13354.7
0.00032774	1.07298	m.15480	m.15480	type:5prime_partial c37053.graph_c0:1210-284(-) NR_ID: DAA34646.1 E-value: 5.3e-105 Identity: 621/726(85) Score: 1002 Annotation: TPA_inf: hypothetical secreted protein 1657	2570.79	4134.9	3720.32	184545	10211.4	4194.79	Filtered	7427.8	5449.14	79954.2	Filtered	Filtered
0.00214595	1.03435	m.15496	m.15496	type:complete c37057.graph_c0:252-731(+) NR_ID: XP_002414996.1 E-value: 1.2e-87 Identity: 468/477(98) Score: 850 Annotation: ubiquitin protein ligase, putative	3626.23	5306.83	6261.79	51592.9	Filtered	70498.5	Filtered	Filtered	4407.36	Filtered	64554.8	Filtered
0.0134939	0.957149	m.15518	m.15518	type:complete c37071.graph_c0:474-1049(+) NR_ID: XP_002403848.1 E-value: 7.3e-105 Identity: 573/573(100) Score: 999 Annotation: Cdc42 protein, putative	Filtered	1280.62	2794.45	Filtered	Filtered	13357.8	14258	Filtered	4805.19	Filtered	Filtered	Filtered
0.00128724	1.04691	m.15526	m.15526	type:complete c37074.graph_c0:221-2677(+) NR_ID: XP_002416036.1 E-value: 0.0e+00 Identity: 2136/2274(93) Score: 3357 Annotation: vacuolar sorting protein, putative	1338.97	1905.79	1456.17	43683.7	Filtered	27723.6	Filtered	1130.86	1272.32	Filtered	Filtered	Filtered
5.55389e-06	1.11061	m.15533	m.15533	type:complete c37081.graph_c0:1050-124(-) NR_ID: XP_002436292.1 E-value: 6.1e-61 Identity: 483/657(73) Score: 622 Annotation: glutathione S-transferase, putative	32526.2	29971.3	29449	40016.4	32132.6	21657.9	11169.2	12915.3	11292.7	12636.9	98279.7	14308.3
7.40151e-05	1.09237	m.15534	m.15534	type:5prime_partial c37084.graph_c0:2471-1434(-) NR_ID: XP_023222745.1 E-value: 4.9e-91 Identity: 549/567(96) Score: 882 Annotation: heterogeneous nuclear ribonucleoprotein 87F-like isoform X3	4775.1	8045.02	6029.88	63703	22951.3	10370.6	16365.4	18535.9	7956.58	47670.9	27048.9	125614
0.0201635	0.937588	m.15549	m.15549	type:complete c37093.graph_c0:1489-908(-) NR_ID: XP_002434903.1 E-value: 5.2e-66 Identity: 447/579(77) Score: 664 Annotation: transmembrane protein, putative	1437.76	Filtered	Filtered	Filtered	Filtered	Filtered	Filtered	Filtered	Filtered	Filtered	Filtered	Filtered
0.000493758	1.06493	m.15552	m.15552	type:complete c37098.graph_c0:246-1397(+) NR_ID: XP_002413427.1 E-value: 4.5e-186 Identity: 1017/1125(90) Score: 1702 Annotation: glutathione-dependent formaldehyde dehydrogenase, putative	6321.89	6211.96	5456.85	17913.5	17051.6	20588.2	Filtered	19131.3	8099.1	127613	26894.6	15791.9
0.000725201	1.05718	m.15562	m.15562	type:5prime_partial c37101.graph_c0:3285-376(-) NR_ID: XP_003741831.1 E-value: 9.5e-217 Identity: 1656/2703(61) Score: 1970 Annotation: PREDICTED: protein Skeletor, isoforms B/C	1173.84	1918.48	1950.27	Filtered	Filtered	3602.37	Filtered	1516.98	1400.58	Filtered	14857.4	Filtered
1.53533e-05	1.10461	m.15569	m.15569	type:3prime_partial c37107.graph_c0:2087-3(-) NR_ID: XP_013775552.1 E-value: 7.8e-96 Identity: 891/1770(50) Score: 926 Annotation: uncharacterized protein LOC106460404 isoform X2	14154.5	2715.94	86.899	647750	135089	20418.8	2.36062e+06	217038	18317.6	215584	79351.4	Filtered
0.000474595	1.06575	m.15590	m.15590	type:complete c37120.graph_c0:439-44(-) NR_ID: ACF35532.1 E-value: 4.2e-27 Identity: 225/291(77) Score: 327 Annotation: mucin-like protein	11166.2	6599.68	6781.62	137427	75501.8	93527.2	Filtered	Filtered	3703.2	15573.9	Filtered	405647
4.86643e-06	1.11132	m.15597	m.15597	type:complete c37127.graph_c0:404-1084(+) NR_ID: AWW13594.1 E-value: 1.8e-97 Identity: 588/675(87) Score: 936 Annotation: heme-inducible glutathione S-transferase	12000.3	12594	13631.3	29770.2	9047	20924.5	30639	24962.8	4816.06	47977	66940.7	134799
0.000350083	1.07178	m.1562	m.1562	type:5prime_partial c17882.graph_c0:833-147(-) NR_ID: XP_023234563.1 E-value: 1.2e-66 Identity: 417/510(81) Score: 670 Annotation: lactoylglutathione lyase-like isoform X2	12198.3	9789.26	10209.9	21435.2	42699.5	6041.91	Filtered	14331.2	4174.88	713384	Filtered	Filtered
0.000721523	1.05728	m.15632	m.15632	type:complete c37156.graph_c0:152-874(+) NR_ID: XP_002416366.1 E-value: 1.2e-22 Identity: 339/654(51) Score: 291 Annotation: sidestep protein, putative	3445.11	3992.59	1729.11	24353.8	Filtered	34689.8	Filtered	Filtered	2370.24	183260	Filtered	Filtered
0.000960042	1.05213	m.15641	m.15641	type:complete c37166.graph_c0:596-171(-) NR_ID: XP_014277570.1 E-value: 1.9e-49 Identity: 321/408(78) Score: 520 Annotation: probable NADH dehydrogenase	1851.64	235.536	827.886	36759.1	58753.9	Filtered	20576.2	Filtered	841.314	Filtered	Filtered	Filtered
2.34587e-05	1.10176	m.1566	m.1566	type:complete c17891.graph_c0:494-2221(+) NR_ID: XP_002416034.1 E-value: 8.6e-258 Identity: 1494/1764(84) Score: 2322 Annotation: acyl-CoA synthetase, putative	4081.2	1875.69	3867.98	Filtered	3999.94	1482.13	17343.8	3248.67	1677.43	Filtered	Filtered	Filtered
0.000387104	1.06987	m.15676	m.15676	type:complete c37185.graph_c0:372-1523(+) NR_ID: AAN78224.1 E-value: 1.1e-195 Identity: 978/1026(95) Score: 1785 Annotation: factor D-like protein	3688.75	6158.51	3385.2	9286.71	20087	24071.4	10780.7	3069.7	3234.37	24977	Filtered	14927.2
0.000643854	1.05948	m.15685	m.15685	type:complete c37191.graph_c0:3627-1033(-) NR_ID: XP_002433695.1 E-value: 0.0e+00 Identity: 2121/2610(81) Score: 3083 Annotation: vesicle coat complex AP-3, delta subunit, putative	8396.5	1187.41	4086.75	13526.3	4415.99	7145.21	Filtered	1063.91	2463.73	Filtered	Filtered	Filtered
0.000983345	1.05171	m.1569	m.1569	type:complete c17896.graph_c0:126-1355(+) NR_ID: DAA34696.1 E-value: 4.0e-217 Identity: 1116/1122(99) Score: 1970 Annotation: TPA_inf: apoptosis-promoting RNA-binding protein TIA-1/TIAR	8188.46	2511.91	2071.87	17796.2	2223.37	3118.44	Filtered	2952.09	2249.78	1968.51	Filtered	Filtered
0.010854	0.967318	m.15697	m.15697	type:complete c37199.graph_c0:185-1750(+) NR_ID: XP_002413914.1 E-value: 2.1e-247 Identity: 1443/1548(93) Score: 2232 Annotation: amino acid transporter, putative	1718.15	974.418	366.727	57796.9	Filtered	Filtered	Filtered	Filtered	Filtered	Filtered	Filtered	Filtered
0.0346933	0.916812	m.15706	m.15706	type:complete c37201.graph_c0:1095-532(-) NR_ID: XP_022667226.1 E-value: 2.2e-37 Identity: 372/564(65) Score: 417 Annotation: uncharacterized protein LOC111252887	Filtered	1044.12	1235.07	Filtered	Filtered	Filtered	Filtered	108.176	Filtered	Filtered	Filtered	Filtered
0.00253036	1.02676	m.15717	m.15717	type:5prime_partial c37210.graph_c0:1-2529(+) NR_ID: XP_002413561.1 E-value: 0.0e+00 Identity: 1866/2235(83) Score: 2930 Annotation: mannosyl-oligosaccharide glucosidase, putative	Filtered	2526.92	2861.65	Filtered	Filtered	Filtered	Filtered	Filtered	755.033	Filtered	Filtered	Filtered
4.14988e-05	1.09746	m.15728	m.15728	type:complete c37217.graph_c0:891-136(-) NR_ID: XP_002404931.1 E-value: 1.2e-110 Identity: 657/753(87) Score: 1050 Annotation: ribosomal protein, putative	5723.84	4252.18	4470.53	41715.7	36783.9	27895.9	37507.1	8470.18	6366.06	16225.3	34078.7	20185.5
0.000610413	1.06055	m.15735	m.15735	type:complete c37223.graph_c0:638-75(-) NR_ID: XP_002410673.1 E-value: 5.0e-66 Identity: 459/561(81) Score: 664 Annotation: alpha-B-crystallin, putative	19923.4	8915.82	10324.5	Filtered	23985	6739.41	Filtered	7050.98	4742.4	Filtered	Filtered	Filtered
3.42606e-05	1.09897	m.1574	m.1574	type:complete c17901.graph_c0:1569-769(-) NR_ID: DAA34585.1 E-value: 2.0e-76 Identity: 447/447(100) Score: 755 Annotation: TPA_exp: mapmodulin-like protein	12908	5118.38	3665.76	77540.8	12838.4	40832.6	60182	12603.6	8268.32	36124.5	9415.42	413636
0.0169479	0.945722	m.15753	m.15753	type:complete c37230.graph_c0:375-1718(+) NR_ID: XP_002435331.1 E-value: 1.1e-170 Identity: 1032/1230(83) Score: 1570 Annotation: pseudouridylate synthase, putative	4643.99	3994.95	4272.69	Filtered	Filtered	Filtered	Filtered	Filtered	1713.85	Filtered	Filtered	Filtered
0.0037904	1.00659	m.15758	m.15758	type:complete c37233.graph_c0:5030-429(-) NR_ID: XP_002434227.1 E-value: 0.0e+00 Identity: 3513/4722(74) Score: 4706 Annotation: titin, putative	2674.12	1945.21	1708.74	Filtered	Filtered	Filtered	17081	1580.71	315.207	Filtered	Filtered	Filtered
0.00246385	1.02822	m.15782	m.15782	type:complete c37241.graph_c0:1307-57(-) NR_ID: XP_002405626.1 E-value: 2.1e-128 Identity: 891/1239(71) Score: 1205 Annotation: secreted NADH-ubiquinone oxireductase, putative	2361.64	1199.6	360.062	Filtered	Filtered	6943.88	Filtered	Filtered	2762.21	Filtered	Filtered	Filtered
0.00138539	1.04552	m.1581	m.1581	type:5prime_partial c17906.graph_c0:659-57(-) NR_ID: XP_002411161.1 E-value: 1.9e-87 Identity: 546/567(96) Score: 849 Annotation: translocon-associated protein, gamma subunit, putative	4429.19	3812.55	3941.67	Filtered	Filtered	Filtered	Filtered	15214.7	3912.07	Filtered	Filtered	Filtered
0.00231635	1.03124	m.15839	m.15839	type:5prime_partial c37274.graph_c0:680-87(-) NR_ID: AAY66909.1 E-value: 1.0e-69 Identity: 474/498(95) Score: 696 Annotation: ATP synthase H+ transporting, mitochondrial F1 complex, delta subunit precursor	1375.44	1850.41	4330.19	Filtered	Filtered	Filtered	1559.47	4492.94	2876.31	Filtered	Filtered	Filtered
0.00427849	1.00243	m.15844	m.15844	type:complete c37279.graph_c0:653-3109(+) NR_ID: XP_002415964.1 E-value: 0.0e+00 Identity: 2190/2610(83) Score: 3498 Annotation: hyaluronoglucosaminidase, putative	426.648	243.036	700.402	Filtered	Filtered	Filtered	Filtered	Filtered	502.593	Filtered	Filtered	Filtered
1.79256e-06	1.11631	m.15854	m.15854	type:complete c37282.graph_c0:779-114(-) NR_ID: XP_002402685.1 E-value: 7.7e-90 Identity: 567/663(85) Score: 870 Annotation: glutathione S-transferase, putative	19313.5	20026.2	20944	55763.2	39481	41294	203374	44312.2	21461	44558.1	71306.8	51084.6
7.9771e-05	1.09164	m.15857	m.15857	type:complete c37284.graph_c0:1382-594(-) NR_ID: DAA34045.1 E-value: 9.0e-37 Identity: 321/498(64) Score: 413 Annotation: TPA_exp: hypothetical secreted protein 1652	30143.8	10712.2	11087	51561.2	17040.2	20937.9	152360	18527.9	11448.5	137307	5729.51	10756.8
0.00170084	1.04115	m.15870	m.15870	type:complete c37293.graph_c0:2065-452(-) NR_ID: XP_002415211.1 E-value: 6.2e-234 Identity: 1398/1620(86) Score: 2116 Annotation: conserved hypothetical protein	2821.47	2470.93	2184.8	9749.12	Filtered	Filtered	Filtered	Filtered	1326.89	Filtered	Filtered	Filtered
0.00721336	0.984015	m.15894	m.15894	type:5prime_partial c37308.graph_c1:1087-656(-) NR_ID: KFM74962.1 E-value: 1.3e-58 Identity: 393/432(90) Score: 599 Annotation: Ras-related protein Rab-5C, partial	Filtered	Filtered	Filtered	Filtered	Filtered	Filtered	2361.09	2589.23	Filtered	Filtered	Filtered	Filtered
0.000473629	1.0658	m.15909	m.15909	type:complete c37322.graph_c0:2483-3295(+) NR_ID: Q4PM31.1 E-value: 2.4e-141 Identity: 786/810(97) Score: 1315 Annotation: RecName: Full=40S ribosomal protein S3a &gt;AAY66934.1 40S ribosomal protein S3a	7473.24	3382.42	3383.49	9905.35	8252.6	6944.48	52388.1	12693.1	3894.84	32879.1	10612.2	166289
0.000357547	1.07138	m.15921	m.15921	type:complete c37324.graph_c0:167-1345(+) NR_ID: XP_002408195.1 E-value: 8.4e-156 Identity: 912/1017(89) Score: 1441 Annotation: translocation associated membrane protein, putative	10056	2975.02	2115.94	17801.5	22507.3	11079.4	Filtered	2255.21	1660.71	59982.5	Filtered	Filtered
8.70893e-06	1.10808	m.15935	m.15935	type:complete c37330.graph_c0:91-708(+) NR_ID: ADC97464.1 E-value: 2.4e-106 Identity: 600/609(98) Score: 1012 Annotation: putative 60S ribosomal protein L13a, partial	6404.33	7961.58	4978.48	28085.8	21595.4	17355.5	Filtered	14863.5	6516.7	48802.4	33774.5	160794
0.0236235	0.930925	m.15937	m.15937	type:complete c37331.graph_c0:76-405(+) NR_ID: AAR97292.1 E-value: 5.8e-30 Identity: 243/312(77) Score: 351 Annotation: hebreain	1252.9	Filtered	Filtered	Filtered	Filtered	Filtered	Filtered	Filtered	Filtered	Filtered	Filtered	Filtered
0.013884	0.95573	m.15941	m.15941	type:complete c37333.graph_c0:1221-712(-) NR_ID: AAY66846.1 E-value: 1.4e-35 Identity: 327/507(64) Score: 401 Annotation: vitamin K epoxide reductase complex subunit 1 precursor	1395.23	2244.34	2058.23	Filtered	Filtered	1487.58	Filtered	Filtered	3046.01	34175.5	Filtered	Filtered
3.29955e-05	1.09926	m.15943	m.15943	type:complete c37334.graph_c0:94-870(+) NR_ID: XP_023216401.1 E-value: 1.6e-131 Identity: 744/774(96) Score: 1230 Annotation: 60S ribosomal protein L8	41141.7	13690.1	19657.2	9978.79	23320.1	4402.79	19269.5	98053.4	8578.74	1.64689e+06	84260	30649.6
0.00697794	0.985289	m.15971	m.15971	type:complete c37349.graph_c0:112-711(+) NR_ID: XP_023214914.1 E-value: 3.7e-99 Identity: 573/597(95) Score: 950 Annotation: ubiquitin-conjugating enzyme E2-22 kDa-like isoform X1	5918.72	3610.38	4426.42	Filtered	Filtered	8074.23	Filtered	Filtered	2696.15	19735	Filtered	Filtered
0.00230439	1.03147	m.15981	m.15981	type:complete c37356.graph_c0:1032-676(-) NR_ID: XP_002410989.1 E-value: 6.9e-53 Identity: 348/354(98) Score: 549 Annotation: RNA polymerase II transcription elongation factor, putative	5643.25	2292.9	4478.9	14703.8	42208.1	11207	35304.1	10240.4	2189.16	14479.6	21418.2	93821.2
0.00293994	1.01781	m.15996	m.15996	type:internal c37369.graph_c0:1-378(+) NR_ID: XP_015782502.1 E-value: 4.5e-42 Identity: 300/378(79) Score: 456 Annotation: twitchin isoform X1	4419.57	3956.16	4571.19	Filtered	Filtered	Filtered	Filtered	2566.15	1938.37	Filtered	Filtered	Filtered
0.000712617	1.05751	m.16004	m.16004	type:complete c37376.graph_c0:1180-341(-) NR_ID: XP_002435509.1 E-value: 3.3e-98 Identity: 672/837(80) Score: 943 Annotation: Anamorsin, putative	5807.21	16571	14271.2	23299.8	16439.9	17308.4	Filtered	22766.7	8388.96	201130	Filtered	Filtered
0.00132496	1.04637	m.16067	m.16067	type:5prime_partial c37407.graph_c0:2-2752(+) NR_ID: XP_022655446.1 E-value: 9.8e-139 Identity: 1419/2451(57) Score: 1297 Annotation: glutamate receptor ionotropic, kainate 3-like	2731.53	2235.62	1974.66	59139.3	Filtered	1323.82	65639.6	7965.15	5307.02	Filtered	89560.7	Filtered
0.000400109	1.06922	m.16082	m.16082	type:complete c37413.graph_c0:152-1033(+) NR_ID: XP_023234238.1 E-value: 1.6e-79 Identity: 546/771(70) Score: 782 Annotation: valacyclovir hydrolase-like isoform X1	12373.3	7024.46	6889.75	24302	19745.9	16006.6	Filtered	18095.3	6577.59	51201.5	5794.5	Filtered
0.00924859	0.974111	m.16122	m.16122	type:complete c37428.graph_c0:277-936(+) NR_ID: XP_002400726.1 E-value: 7.4e-85 Identity: 531/657(80) Score: 827 Annotation: glutathione S-transferase, putative	Filtered	1298.12	2076.42	Filtered	18599.6	17183.9	4973.92	3686.08	Filtered	Filtered	Filtered	Filtered
0.00165536	1.04178	m.16124	m.16124	type:complete c37430.graph_c0:1558-341(-) NR_ID: XP_002407802.1 E-value: 5.6e-171 Identity: 933/1071(87) Score: 1572 Annotation: chitinase, putative	1813.03	683.464	483.265	Filtered	18533.8	10529.1	Filtered	6655.52	3366.02	Filtered	Filtered	Filtered
0.00681173	0.986206	m.16135	m.16135	type:5prime_partial c37436.graph_c0:656-141(-) NR_ID: XP_002405492.1 E-value: 6.1e-34 Identity: 255/300(85) Score: 387 Annotation: transmembrane protein 14C, putative	Filtered	822.856	18.9038	Filtered	Filtered	Filtered	Filtered	Filtered	Filtered	Filtered	Filtered	Filtered
5.90254e-06	1.11028	m.16150	m.16150	type:3prime_partial c37444.graph_c0:1146-1(-) NR_ID: AHC98657.1 E-value: 5.2e-134 Identity: 894/1146(78) Score: 1253 Annotation: serine protease inhibitor 6 RmS6	25563.9	10427.7	10132.2	45087.5	74950.5	31548.9	330297	57986.4	19031.3	64453	35011.9	108076
0.000315537	1.07366	m.16167	m.16167	type:complete c37450.graph_c0:693-148(-) NR_ID: XP_002407976.1 E-value: 1.4e-60 Identity: 438/555(78) Score: 617 Annotation: protein involved in membrane traffic, putative	8374.69	12263.4	7359.3	Filtered	28115.8	29704.5	23587.8	4017	5855.99	Filtered	Filtered	Filtered
0.00327226	1.0124	m.16170	m.16170	type:complete c37455.graph_c0:679-368(-) NR_ID: XP_002402608.1 E-value: 6.6e-52 Identity: 303/306(99) Score: 540 Annotation: enhancer of rudimentary, putative	Filtered	11608	10625	Filtered	Filtered	Filtered	Filtered	Filtered	10928.8	Filtered	109735	Filtered
0.000302132	1.07441	m.16173	m.16173	type:3prime_partial c37458.graph_c0:270-605(+) NR_ID: XP_002435976.1 E-value: 3.2e-36 Identity: 303/324(93) Score: 405 Annotation: RNA polymerase II proteinral transcription factor BTF3, putative	7632.54	654.084	3357.65	69601.1	16065.2	8598.46	Filtered	Filtered	4520.08	104424	Filtered	Filtered
0.000414475	1.06852	m.16175	m.16175	type:complete c37460.graph_c0:869-111(-) NR_ID: XP_002436142.1 E-value: 3.0e-90 Identity: 579/675(85) Score: 874 Annotation: alpha-aspartyl dipeptidase, putative	11497	1822.99	2341.91	Filtered	12872.9	7339.88	306467	15811.7	6228.64	Filtered	323854	Filtered
0.000192311	1.08139	m.16196	m.16196	type:complete c37469.graph_c0:905-237(-) NR_ID: XP_002405182.1 E-value: 5.2e-78 Identity: 540/633(85) Score: 768 Annotation: vacuolar ATP synthase subunit E, putative	14427.8	14607.5	6374.19	38379.7	Filtered	9765.55	Filtered	9862.83	6055.29	10666	86061.9	Filtered
1.36376e-09	1.14183	m.16207	m.16207	type:complete c37473.graph_c0:1264-149(-) NR_ID: ADG86641.1 E-value: 1.0e-219 Identity: 1113/1113(100) Score: 1992 Annotation: lysosomal acid phosphatase	27097.2	8160.64	8543	87508.1	60757	49722.2	241593	92069.4	32162.5	132738	33392.7	33692.6
0.000820476	1.05491	m.16230	m.16230	type:complete c37488.graph_c0:1269-730(-) NR_ID: XP_002414779.1 E-value: 1.3e-55 Identity: 429/552(77) Score: 574 Annotation: salivary lipid interacting protein, putative	20163.9	9626.34	8293.66	5548.5	96854.4	41300.2	297688	18714	18086.8	28857.2	140048	33534.6
0.000215077	1.0798	m.16232	m.16232	type:complete c37490.graph_c0:309-3356(+) NR_ID: XP_023235223.1 E-value: 0.0e+00 Identity: 2319/2931(79) Score: 3355 Annotation: insulin-degrading enzyme-like	2401.31	1553.94	1760.13	29354	319097	908.417	30066	2751.77	1142.7	Filtered	Filtered	Filtered
0.000482456	1.06541	m.16240	m.16240	type:complete c37491.graph_c0:272-772(+) NR_ID: XP_002409435.1 E-value: 3.0e-86 Identity: 480/498(96) Score: 838 Annotation: sorting nexin, putative	8952.79	40930.3	4240.58	31435.6	79483.8	28801.4	18817.3	67888	14165.6	22269.4	Filtered	Filtered
0.027484	0.925165	m.16242	m.16242	type:complete c37492.graph_c0:109-1431(+) NR_ID: XP_002407853.1 E-value: 2.7e-211 Identity: 1230/1320(93) Score: 1920 Annotation: vacuolar sorting protein, putative	Filtered	3296.69	3585.28	Filtered	Filtered	Filtered	Filtered	Filtered	4184.7	Filtered	Filtered	Filtered
0.00596965	0.99109	m.16261	m.16261	type:5prime_partial c37504.graph_c0:1-1503(+) NR_ID: XP_002411734.1 E-value: 6.5e-129 Identity: 789/984(80) Score: 1210 Annotation: hypothetical protein IscW_ISCW021842	1812.31	1613.48	1679.32	Filtered	Filtered	Filtered	Filtered	Filtered	Filtered	Filtered	Filtered	Filtered
0.00697148	0.985324	m.16272	m.16272	type:complete c37509.graph_c0:232-1320(+) NR_ID: KFM69687.1 E-value: 2.8e-129 Identity: 831/918(90) Score: 1212 Annotation: Erlin-2-B, partial	257.476	40.3822	2869.54	Filtered	Filtered	Filtered	Filtered	Filtered	27731.3	12286	NaN	Filtered
0.000161725	1.0837	m.16288	m.16288	type:5prime_partial c37517.graph_c0:685-161(-) NR_ID: XP_013786908.1 E-value: 2.2e-55 Identity: 360/381(94) Score: 572 Annotation: NHP2-like protein 1	16459.6	27672.8	15513	115804	130482	90715.3	101359	35185	13776.4	99658.1	337953	59902
0.000370231	1.07072	m.16304	m.16304	type:complete c37528.graph_c0:2221-194(-) NR_ID: DAA34332.1 E-value: 3.3e-43 Identity: 267/282(94) Score: 472 Annotation: TPA_inf: transcription coactivator	18188.7	11293.9	14180.3	34376.3	6604.51	10217.3	33433.1	13892.1	9222.36	Filtered	Filtered	Filtered
0.00128233	1.04698	m.16336	m.16336	type:complete c37542.graph_c0:41-745(+) NR_ID: XP_013790362.1 E-value: 1.5e-112 Identity: 660/693(95) Score: 1066 Annotation: proteasome subunit alpha type-2	3368.74	1261.44	1802.38	Filtered	13485.7	7673.64	130044	5417.21	1116.98	Filtered	22893.2	Filtered
6.85999e-08	1.12947	m.16337	m.16337	type:complete c37543.graph_c0:1216-518(-) NR_ID: XP_002400518.1 E-value: 7.8e-101 Identity: 600/699(85) Score: 965 Annotation: thioredoxin-dependent peroxide reductase	50131.6	22512.8	20337.9	55481.7	82722.7	72034	107916	40131.1	17527.7	41385.6	46304.7	1.07853e+06
0.00136942	1.04574	m.16346	m.16346	type:complete c37547.graph_c0:1952-891(-) NR_ID: XP_002408729.1 E-value: 9.2e-162 Identity: 933/1017(91) Score: 1492 Annotation: endophilin-B1, putative	Filtered	4570.3	6472.81	Filtered	2535.54	3585.18	Filtered	4519.38	4548.81	Filtered	Filtered	Filtered
0.00307671	1.01535	m.16349	m.16349	type:5prime_partial c37549.graph_c0:2-319(+) NR_ID: XP_002434451.1 E-value: 4.2e-38 Identity: 255/297(85) Score: 421 Annotation: pyruvate dehydrogenase, putative	10537.7	8070.9	6889.1	13024.1	16507.3	14851	Filtered	Filtered	12823.3	22796	Filtered	Filtered
0.000208466	1.08025	m.16352	m.16352	type:complete c37552.graph_c0:686-297(-) NR_ID: ABZ89554.1 E-value: 1.8e-67 Identity: 387/387(100) Score: 675 Annotation: cystatin	5587.03	3497.64	2978.91	10371.5	14767.8	15271.2	152807	Filtered	918.864	18582.8	Filtered	Filtered
0.000684711	1.05828	m.16373	m.16373	type:complete c37564.graph_c0:138-488(+) NR_ID: XP_002415521.1 E-value: 1.9e-31 Identity: 306/348(87) Score: 364 Annotation: vacuolar H+-ATPase V1 sector, subunit G, putative	8845.11	2420.79	3988.63	6024.66	8074.35	1485.49	107410	7125.57	1404.41	13987.3	2926.16	9499.87
0.000479459	1.06554	m.16379	m.16379	type:complete c37568.graph_c0:858-289(-) NR_ID: XP_002406715.1 E-value: 7.3e-97 Identity: 564/567(99) Score: 930 Annotation: calcineurin B, putative	1070.32	2569.07	824.604	Filtered	Filtered	Filtered	Filtered	Filtered	2754.47	Filtered	22126.7	Filtered
0.00112399	1.04936	m.16382	m.16382	type:5prime_partial c37570.graph_c0:1008-190(-) NR_ID: XP_002404452.1 E-value: 2.1e-65 Identity: 570/816(69) Score: 660 Annotation: RNA-binding protein, putative	1375.54	3080.14	3993.96	9704.37	19671	3630.67	Filtered	Filtered	1183.73	94889	Filtered	Filtered
0.00409508	1.0039	m.16412	m.16412	type:5prime_partial c37583.graph_c0:2-796(+) NR_ID: KFM76719.1 E-value: 1.9e-66 Identity: 492/648(75) Score: 669 Annotation: Eukaryotic translation initiation factor 3 subunit K, partial	1970	2033.25	2936.87	4583.76	4263.34	9150.86	Filtered	1282.81	820.339	Filtered	1326.99	Filtered
0.00277834	1.02117	m.16464	m.16464	type:complete c37613.graph_c0:636-214(-) NR_ID: XP_002434728.1 E-value: 4.6e-48 Identity: 324/408(79) Score: 508 Annotation: secreted protein, putative	4956.14	7425.43	6054.34	48220.8	Filtered	10306.3	Filtered	10650.2	5741.68	116141	Filtered	Filtered
0.00127013	1.04716	m.16471	m.16471	type:complete c37617.graph_c0:232-810(+) NR_ID: XP_013778572.1 E-value: 1.0e-106 Identity: 576/576(100) Score: 1015 Annotation: ras-related protein Rac1	10417.5	1964.04	1246.34	4071.99	5889.07	Filtered	Filtered	2502.58	2421.32	Filtered	Filtered	Filtered
0.000545659	1.06285	m.16483	m.16483	type:5prime_partial c37624.graph_c0:2-484(+) NR_ID: XP_002409742.1 E-value: 1.1e-32 Identity: 315/498(63) Score: 376 Annotation: sulfotransferase, putative	5409.95	2401.39	6629.76	11296.1	9259.74	3987.03	10718.6	1353.71	1810.62	9648.44	6552.65	Filtered
0.00191743	1.03802	m.16488	m.16488	type:complete c37626.graph_c0:2782-152(-) NR_ID: XP_002403006.1 E-value: 0.0e+00 Identity: 2001/2271(88) Score: 3270 Annotation: dimethylglycine dehydrogenase, putative	2799.44	2725.91	2438.95	Filtered	Filtered	Filtered	Filtered	8067.34	2970.72	Filtered	31507.8	Filtered
0.00155505	1.04317	m.16501	m.16501	type:complete c37631.graph_c0:1796-1329(-) NR_ID: DAA34110.1 E-value: 1.2e-60 Identity: 390/432(90) Score: 617 Annotation: TPA_exp: 3-hydroxyacyl-CoA dehydrogenase	6654.1	22853	2198.88	Filtered	Filtered	Filtered	Filtered	Filtered	1902.84	30248.1	165370	Filtered
7.38839e-05	1.09239	m.16502	m.16502	type:complete c37631.graph_c0:928-509(-) NR_ID: KFM79276.1 E-value: 1.9e-46 Identity: 336/411(81) Score: 494 Annotation: Lambda-crystallin-like protein, partial	15605.9	2422.95	4899.27	33227.4	45431.5	16860.9	62118.4	16427.3	7118.86	Filtered	Filtered	7181.97
0.0071942	0.984117	m.16503	m.16503	type:complete c37633.graph_c0:1704-4481(+) NR_ID: XP_002416521.1 E-value: 8.4e-247 Identity: 1428/1683(84) Score: 2229 Annotation: conserved hypothetical protein	1655.27	Filtered	Filtered	Filtered	Filtered	Filtered	Filtered	Filtered	Filtered	Filtered	Filtered	Filtered
0.00181219	1.03957	m.16504	m.16504	type:complete c37633.graph_c0:1272-802(-) NR_ID: XP_002416520.1 E-value: 3.9e-80 Identity: 459/468(98) Score: 785 Annotation: 40S ribosomal protein S10, putative	5159.23	289.389	4748.76	11708.6	31689.4	12755.8	20227	30427.1	1795.66	Filtered	Filtered	6743.37
0.00185406	1.03896	m.16554	m.16554	type:complete c37657.graph_c0:2498-1749(-) NR_ID: XP_002409441.1 E-value: 6.7e-50 Identity: 459/738(62) Score: 526 Annotation: short chain alcohol dehydrogenase, putative	7518.01	2660.59	2531.61	18192	Filtered	Filtered	418723	9865.87	2383.77	Filtered	103946	Filtered
0.000310838	1.07392	m.16566	m.16566	type:complete c37663.graph_c0:4475-1659(-) NR_ID: XP_002433752.1 E-value: 0.0e+00 Identity: 2685/2823(95) Score: 4200 Annotation: AP-2 complex subunit alpha-1, putative	2481.46	2147.81	2453.42	7220.18	4863.05	4239.28	55671.4	2668.84	1389.93	27617.9	26392.6	Filtered
0.000371849	1.07064	m.16606	m.16606	type:complete c37687.graph_c0:309-824(+) NR_ID: XP_002414795.1 E-value: 6.5e-36 Identity: 276/339(81) Score: 404 Annotation: thiamin pyrophosphokinase, putative	19149.6	8610.17	9556.34	20304.4	28823.4	16792.1	21565.4	5673.73	3668.39	125559	560360	Filtered
0.000300308	1.07452	m.16617	m.16617	type:complete c37693.graph_c0:2155-422(-) NR_ID: XP_002407409.1 E-value: 2.7e-267 Identity: 1428/1515(94) Score: 2404 Annotation: IMP-GMP specific 5&apos;-nucleotidase, putative	1412.3	2739.16	7123.5	17321.9	1.13009e+06	Filtered	Filtered	1106.15	456.282	9265.78	Filtered	123351
0.000269203	1.07634	m.16636	m.16636	type:complete c37703.graph_c0:370-1413(+) NR_ID: XP_002404453.1 E-value: 1.3e-59 Identity: 396/438(90) Score: 611 Annotation: conserved hypothetical protein	7350.66	5388.14	3548.01	20633.6	38254.2	23932.8	35365.2	20092	11418.1	4399.78	Filtered	26524.9
0.00745713	0.982727	m.16650	m.16650	type:5prime_partial c37709.graph_c0:3-842(+) NR_ID: XP_013773839.1 E-value: 2.0e-95 Identity: 624/795(78) Score: 919 Annotation: LOW QUALITY PROTEIN: 26S proteasome non-ATPase regulatory subunit 8-like	1764.27	1641.56	3498.81	25144.3	11178.8	6831.45	Filtered	Filtered	Filtered	45647.6	Filtered	Filtered
0.00807457	0.979598	m.16679	m.16679	type:5prime_partial c37727.graph_c0:3-3284(+) NR_ID: XP_002415967.1 E-value: 4.1e-192 Identity: 2121/3108(68) Score: 1758 Annotation: CDC42 binding protein kinase alpha, putative	934.295	659.688	847.099	Filtered	Filtered	Filtered	Filtered	Filtered	793.741	Filtered	Filtered	Filtered
0.00166729	1.04161	m.16748	m.16748	type:complete c37757.graph_c0:412-945(+) NR_ID: XP_002408092.1 E-value: 1.0e-60 Identity: 438/522(83) Score: 618 Annotation: conserved hypothetical protein	1082.1	3409.04	4652.25	10917	25423.3	32410.8	Filtered	3798.36	8663.53	9291.1	18177.4	Filtered
2.90485e-07	1.1241	m.16752	m.16752	type:5prime_partial c37761.graph_c0:3-569(+) NR_ID: AQX36323.1 E-value: 1.3e-21 Identity: 264/459(57) Score: 281 Annotation: Reeler domain-containing gut protein	171072	51193.4	127025	5638.54	Filtered	6067.68	39124.4	25226.1	15239.3	36799.8	30366	46362.8
0.000111233	1.08817	m.16756	m.16756	type:5prime_partial c37764.graph_c0:1-888(+) NR_ID: XP_012257012.1 E-value: 1.8e-65 Identity: 492/717(68) Score: 661 Annotation: 6-phosphogluconolactonase	2751.47	4485.97	4368.21	11101.1	Filtered	4207.85	39371.8	12930.3	2570.22	32644.8	27788.7	Filtered
0.000753302	1.05647	m.16771	m.16771	type:complete c37773.graph_c0:2194-938(-) NR_ID: XP_013781387.1 E-value: 6.2e-141 Identity: 879/1140(77) Score: 1313 Annotation: group XV phospholipase A2-like	4743.64	3581.9	4781.06	Filtered	10347.5	Filtered	Filtered	4608.91	1111.52	9486.08	15030.5	Filtered
0.00135292	1.04597	m.16779	m.16779	type:5prime_partial c37777.graph_c0:1668-241(-) NR_ID: KDR15061.1 E-value: 1.7e-150 Identity: 1008/1404(71) Score: 1396 Annotation: Puromycin-sensitive aminopeptidase	20372.3	4288.67	2120.55	23370.1	3063.28	6128.49	Filtered	8434.38	7793.23	Filtered	12355	Filtered
0.00534605	0.994974	m.16787	m.16787	type:complete c37780.graph_c0:20-1279(+) NR_ID: XP_002433762.1 E-value: 4.7e-104 Identity: 720/927(77) Score: 995 Annotation: 39S ribosomal protein L39, putative	1909.39	2355.99	2491.46	Filtered	Filtered	Filtered	31755.6	Filtered	1792.96	Filtered	Filtered	Filtered
3.7032e-07	1.12313	m.16809	m.16809	type:complete c37788.graph_c0:67-951(+) NR_ID: XP_002410265.1 E-value: 7.0e-30 Identity: 267/366(72) Score: 354 Annotation: cuticular protein, putative	18380.3	10783.1	12725.6	88662.4	17700.2	39971.1	100441	48557.6	33085.7	151998	30530.3	34993.3
0.000455475	1.0666	m.16820	m.16820	type:complete c37793.graph_c0:308-1057(+) NR_ID: ERL85350.1 E-value: 1.4e-71 Identity: 534/717(74) Score: 713 Annotation: hypothetical protein D910_02770	2268.13	647.924	694.632	54072.2	9057.07	4206.33	34231.3	5870.95	2142.12	NaN	Filtered	Filtered
0.00175251	1.04042	m.16836	m.16836	type:5prime_partial c37802.graph_c0:1-459(+) NR_ID: DAA34591.1 E-value: 8.0e-46 Identity: 306/321(95) Score: 489 Annotation: TPA_exp: ubiquinol cytochrome c reductase subunit QCR7	3382.91	4046.94	4236.11	10986.8	5122.19	5243.4	18165.4	3226.82	3809.95	Filtered	Filtered	Filtered
0.0138725	0.955772	m.16876	m.16876	type:complete c37824.graph_c0:444-55(-) NR_ID: XP_002400181.1 E-value: 2.9e-44 Identity: 360/387(93) Score: 475 Annotation: RNA polymerase subunit K, putative	Filtered	Filtered	Filtered	Filtered	Filtered	Filtered	1972.25	Filtered	Filtered	Filtered	Filtered	Filtered
0.00030762	1.0741	m.16878	m.16878	type:complete c37825.graph_c0:1088-48(-) NR_ID: XP_002404365.1 E-value: 5.8e-108 Identity: 648/741(87) Score: 1028 Annotation: conserved hypothetical protein	27313.7	17241.6	16271.2	48223.1	55032.2	17362.3	50926.4	44727.6	10709.2	18091.6	45142.2	207848
0.00376252	1.00685	m.16897	m.16897	type:5prime_partial c37838.graph_c0:1306-89(-) NR_ID: XP_013779544.1 E-value: 9.4e-118 Identity: 846/1194(70) Score: 1113 Annotation: NADH dehydrogenase	967.994	2603.54	2593.77	Filtered	Filtered	1192.71	37607.6	3802.2	1005.07	Filtered	Filtered	27256.8
5.09804e-05	1.09575	m.16962	m.16962	type:complete c37876.graph_c0:1709-1059(-) NR_ID: DAA34468.1 E-value: 3.3e-69 Identity: 507/636(79) Score: 692 Annotation: TPA_exp: RNA-binding protein LARK	6713.94	8459.16	6837.04	82754.4	16667.3	9119.57	60998.5	14957.4	8535.92	52471.8	12143.8	32832.1
0.00378596	1.00663	m.16967	m.16967	type:complete c37880.graph_c0:1071-364(-) NR_ID: XP_002408366.1 E-value: 2.6e-67 Identity: 435/519(83) Score: 676 Annotation: conserved hypothetical protein	Filtered	1844.62	1981.12	Filtered	Filtered	Filtered	Filtered	Filtered	2643.07	Filtered	Filtered	Filtered
0.000534944	1.06326	m.16985	m.16985	type:complete c37888.graph_c0:279-1556(+) NR_ID: XP_002412111.1 E-value: 7.1e-92 Identity: 993/1296(76) Score: 890 Annotation: nucleotide excision repair factor NEF2, RAD23 component, putative	11518.5	6523.52	8517.76	Filtered	25014.2	4278	43006.5	11641.1	5043.86	12817.5	39731.2	Filtered
0.00756805	0.982151	m.17013	m.17013	type:3prime_partial c37897.graph_c0:254-604(+) NR_ID: XP_002434356.1 E-value: 3.2e-34 Identity: 255/288(88) Score: 388 Annotation: retinal protein, putative	8961.37	1871.97	2431.23	Filtered	Filtered	Filtered	Filtered	Filtered	1253.47	Filtered	Filtered	Filtered
0.00433532	1.00199	m.17072	m.17072	type:5prime_partial c37922.graph_c0:2676-2311(-) NR_ID: XP_002435900.1 E-value: 9.9e-23 Identity: 183/192(95) Score: 289 Annotation: H/ACA ribonucleoprotein complex protein, putative	5009.41	1543.82	2085.86	7042.19	11689.8	20162.6	Filtered	2452.16	Filtered	37399.1	Filtered	Filtered
0.000666118	1.05881	m.17076	m.17076	type:complete c37925.graph_c0:1508-657(-) NR_ID: XP_002413686.1 E-value: 5.2e-123 Identity: 675/720(93) Score: 1157 Annotation: matricellular protein osteonectin/SPARC/BM-40, putative	50146.7	6409.19	5908.52	Filtered	Filtered	Filtered	Filtered	Filtered	642.158	Filtered	Filtered	Filtered
0.000638314	1.05965	m.1709	m.1709	type:complete c18073.graph_c0:487-104(-) NR_ID: XP_002434993.1 E-value: 2.9e-41 Identity: 318/339(93) Score: 449 Annotation: programmed cell death, putative	2911.05	2302.97	510.667	4217.92	37035.3	18412.7	98552.2	13022.6	5706.6	73451.8	84643.8	423718
0.00018981	1.08157	m.17099	m.17099	type:complete c37937.graph_c0:301-726(+) NR_ID: AGB35873.1 E-value: 1.5e-30 Identity: 294/423(69) Score: 357 Annotation: gut cystatin	17282.9	6222.46	34422.4	Filtered	4814.37	27298.9	60321.4	59910.1	69820.5	67106.6	34971.7	48541.7
0.0004025	1.0691	m.17100	m.17100	type:complete c37938.graph_c0:171-779(+) NR_ID: XP_002403700.1 E-value: 3.3e-95 Identity: 540/552(97) Score: 916 Annotation: calponin, putative	4264.49	1884.52	2982.13	17316	11127.2	5132.54	24017.3	3504.69	650.955	Filtered	Filtered	Filtered
0.00256614	1.02596	m.17117	m.17117	type:complete c37947.graph_c0:114-1010(+) NR_ID: XP_002414506.1 E-value: 1.2e-141 Identity: 819/894(91) Score: 1318 Annotation: vesicle coat complex COPI, epsilon subunit, putative	4276.83	2592.03	1667.59	5068.34	Filtered	2919.47	Filtered	Filtered	1452.43	Filtered	Filtered	Filtered
0.0134107	0.957455	m.17124	m.17124	type:5prime_partial c37954.graph_c0:1254-241(-) NR_ID: XP_013787866.1 E-value: 4.2e-79 Identity: 660/954(69) Score: 779 Annotation: vacuolar protein sorting-associated protein VTA1 homolog	2367.17	1654.73	1889.95	Filtered	Filtered	Filtered	Filtered	Filtered	834.466	Filtered	Filtered	Filtered
0.00108299	1.05002	m.17140	m.17140	type:complete c37962.graph_c0:247-816(+) NR_ID: XP_002407233.1 E-value: 2.7e-43 Identity: 315/369(85) Score: 468 Annotation: secreted salivary gland peptide, putative	5975.69	681.503	1225.25	32421.3	102417	58256.1	Filtered	10042.9	895.348	8222.95	Filtered	Filtered
0.00692053	0.985604	m.1715	m.1715	type:complete c18082.graph_c0:1280-369(-) NR_ID: XP_013779577.1 E-value: 3.4e-173 Identity: 885/900(98) Score: 1590 Annotation: serine/threonine-protein phosphatase 6 catalytic subunit isoform X1	2262.25	3805.05	4359.28	22450	5162.09	Filtered	Filtered	3345	2219.81	Filtered	Filtered	Filtered
0.000804544	1.05526	m.17161	m.17161	type:complete c37977.graph_c0:1155-241(-) NR_ID: XP_015910218.1 E-value: 6.0e-117 Identity: 714/912(78) Score: 1105 Annotation: probable very-long-chain enoyl-CoA reductase art-1	12237.6	4210.63	5065.91	48362.7	8545.17	6193.98	77908.5	25097.6	4540.55	Filtered	Filtered	Filtered
0.0184367	0.941679	m.17165	m.17165	type:5prime_partial c37979.graph_c0:879-109(-) NR_ID: XP_002412631.1 E-value: 9.1e-42 Identity: 357/537(66) Score: 456 Annotation: conserved hypothetical protein	2318.03	294.191	893.679	Filtered	Filtered	Filtered	Filtered	Filtered	1553.82	Filtered	Filtered	Filtered
0.000658904	1.05902	m.17175	m.17175	type:complete c37984.graph_c0:1865-1140(-) NR_ID: XP_023226361.1 E-value: 6.7e-79 Identity: 519/579(89) Score: 776 Annotation: GTP cyclohydrolase 1-like	4344.06	3511.01	2817.08	Filtered	Filtered	Filtered	4435.47	1526.69	Filtered	Filtered	Filtered	Filtered
0.000126894	1.08668	m.17176	m.17176	type:complete c37984.graph_c0:263-805(+) NR_ID: XP_002410067.1 E-value: 1.7e-34 Identity: 402/540(74) Score: 392 Annotation: alternative splicing factor SRp20/9G8, putative	10453.4	10379.5	11907.2	156572	41840	30662.3	36066.8	13755.2	8109.36	102551	4614.45	26906.9
0.00132252	1.0464	m.17188	m.17188	type:complete c37990.graph_c0:1725-100(-) NR_ID: XP_020618234.1 E-value: 4.2e-81 Identity: 879/1608(54) Score: 798 Annotation: 4-coumarate--CoA ligase 4-like	Filtered	2703.75	3483.16	5155.57	Filtered	Filtered	Filtered	Filtered	704.725	Filtered	Filtered	Filtered
0.0011442	1.04905	m.17222	m.17222	type:complete c38006.graph_c0:2506-1439(-) NR_ID: KFM63435.1 E-value: 1.2e-89 Identity: 732/1053(69) Score: 870 Annotation: Poly(ADP-ribose) glycohydrolase ARH3, partial	2226.45	1414.31	1421.55	1912.94	869.065	3141.82	Filtered	5691.82	1931.56	8570.93	Filtered	163452
0.00406706	1.00413	m.17265	m.17265	type:complete c38031.graph_c0:2719-902(-) NR_ID: XP_002408276.1 E-value: 2.3e-160 Identity: 1095/1335(82) Score: 1482 Annotation: conserved hypothetical protein	3540.81	661.306	251.072	Filtered	Filtered	Filtered	Filtered	Filtered	546.666	Filtered	11117	Filtered
0.00010232	1.08908	m.17274	m.17274	type:5prime_partial c38037.graph_c0:1-1737(+) NR_ID: XP_002408207.1 E-value: 2.1e-248 Identity: 1368/1530(89) Score: 2241 Annotation: phosphoglycerate mutase, putative	8101.75	5552.97	6633.52	17981.6	16904.4	13590.4	65809.6	16026.4	10503.4	75959.2	67782.2	92099.3
0.00378994	1.00659	m.17290	m.17290	type:complete c38044.graph_c0:5018-3465(-) NR_ID: AHH29556.1 E-value: 5.9e-266 Identity: 1434/1551(92) Score: 2392 Annotation: phosphatidylinositol triP phosphatase	Filtered	3481.77	1899.75	Filtered	Filtered	3737.55	10843.8	1472.52	5396.46	Filtered	Filtered	Filtered
0.000484865	1.06531	m.17294	m.17294	type:5prime_partial c38046.graph_c0:1586-981(-) NR_ID: DAA34563.1 E-value: 8.1e-70 Identity: 531/540(98) Score: 697 Annotation: TPA_exp: heterochromatin-associated protein HP1	4629.82	1649.71	2718.38	Filtered	Filtered	Filtered	Filtered	Filtered	6577.2	54439.9	Filtered	Filtered
0.000612425	1.06048	m.17301	m.17301	type:complete c38049.graph_c0:367-789(+) NR_ID: BAK20441.1 E-value: 1.2e-75 Identity: 420/420(100) Score: 746 Annotation: lysozyme	7405.73	2905.12	3167.48	32011.9	22204.5	15353	Filtered	998.456	9984.41	Filtered	Filtered	Filtered
0.000813963	1.05505	m.17318	m.17318	type:5prime_partial c38057.graph_c0:1491-472(-) NR_ID: XP_023242562.1 E-value: 2.7e-102 Identity: 693/900(77) Score: 979 Annotation: uridine phosphorylase 1-like isoform X1	4041.4	3949.58	2160.74	Filtered	Filtered	2633.76	47278.2	3542.56	3367.15	83580.9	Filtered	Filtered
1.89488e-06	1.11605	m.17326	m.17326	type:5prime_partial c38061.graph_c0:1-555(+) NR_ID: XP_002434004.1 E-value: 2.2e-29 Identity: 270/372(72) Score: 348 Annotation: translation initiation inhibitor UK114/IBM1, putative	21051.5	18256.4	14490.7	38075.6	22307.7	21131.3	139008	10720.4	3289.26	137393	56193.5	184033
5.62066e-05	1.0949	m.17339	m.17339	type:5prime_partial c38066.graph_c0:3-2870(+) NR_ID: XP_022249333.1 E-value: 1.2e-134 Identity: 1446/2898(49) Score: 1262 Annotation: cubilin-like	2423.5	2313.72	8132.88	16887.2	2437.71	2973.36	18968.5	7971.89	6655.1	13909.7	169028	Filtered
0.0157214	0.949458	m.17363	m.17363	type:5prime_partial c38076.graph_c0:766-56(-) NR_ID: AHH29555.1 E-value: 8.3e-58 Identity: 435/636(68) Score: 594 Annotation: glutathione S-transferase	Filtered	1375.27	1340.25	Filtered	Filtered	Filtered	Filtered	Filtered	1465.96	Filtered	Filtered	Filtered
0.000349451	1.07181	m.17367	m.17367	type:5prime_partial c38079.graph_c0:3-1022(+) NR_ID: XP_002403474.1 E-value: 5.9e-57 Identity: 516/834(61) Score: 588 Annotation: secreted protein, putative	19610.8	10139.5	7092.81	33312.7	6533.29	15729.3	Filtered	5646	9714.81	43800.9	83697.4	Filtered
2.47679e-05	1.10137	m.17369	m.17369	type:complete c38080.graph_c0:2054-774(-) NR_ID: XP_023240340.1 E-value: 2.3e-199 Identity: 1113/1218(91) Score: 1817 Annotation: aspartate aminotransferase, mitochondrial-like	16605.8	10224.7	9209.7	58225.3	23796.9	25268.3	32267.5	31107.1	11899.2	52732.7	22811	106982
0.000571549	1.06189	m.1737	m.1737	type:3prime_partial c18118.graph_c0:105-1481(+) NR_ID: XP_022649292.1 E-value: 9.7e-212 Identity: 1188/1374(86) Score: 1924 Annotation: uncharacterized protein LOC111245331	15648.8	2558.9	6991.01	Filtered	Filtered	7363.64	Filtered	424.982	8889.01	66361.4	18557.6	Filtered
3.29063e-05	1.09928	m.17384	m.17384	type:complete c38087.graph_c0:273-593(+) NR_ID: AFQ93569.1 E-value: 8.9e-60 Identity: 318/318(100) Score: 608 Annotation: muscle LIM protein	25844.6	11096.5	10961.2	40092.1	32929.6	10865	64659	47090.7	10257.9	394997	59373.5	31224.1
0.00241305	1.02929	m.17385	m.17385	type:complete c38088.graph_c0:141-1016(+) NR_ID: XP_002401746.1 E-value: 1.1e-88 Identity: 618/777(79) Score: 861 Annotation: enoyl-CoA hydratase, putative	8571.6	8206.06	2463.15	43535.3	Filtered	Filtered	Filtered	Filtered	4130.2	60854.5	Filtered	Filtered
0.0103279	0.969475	m.17393	m.17393	type:complete c38095.graph_c0:175-2337(+) NR_ID: XP_002415153.1 E-value: 2.8e-234 Identity: 1545/2040(75) Score: 2120 Annotation: Rab proteins geranylgeranyltransferase component A, putative	572.099	1554.22	Filtered	Filtered	Filtered	Filtered	Filtered	Filtered	Filtered	Filtered	Filtered	Filtered
0.000293087	1.07493	m.1741	m.1741	type:internal c18124.graph_c0:743-3(-) NR_ID: EFX86741.1 E-value: 1.1e-57 Identity: 453/741(61) Score: 593 Annotation: cubilin	9595.44	7279.47	4596.81	60626.9	7479.5	6871.02	146865	14827.4	6616.65	Filtered	Filtered	Filtered
0.000463906	1.06622	m.17428	m.17428	type:complete c38108.graph_c0:1278-712(-) NR_ID: XP_002399363.1 E-value: 3.0e-66 Identity: 423/579(73) Score: 666 Annotation: conserved hypothetical protein	4968.14	3534.86	11979.8	Filtered	Filtered	Filtered	177771	13191	3500.38	Filtered	Filtered	Filtered
0.000274186	1.07604	m.17449	m.17449	type:5prime_partial c38117.graph_c0:3-1262(+) NR_ID: KFM82977.1 E-value: 1.0e-138 Identity: 903/1101(82) Score: 1294 Annotation: Interleukin enhancer-binding factor 2-like protein, partial	4402.81	4402.33	4142.07	14071.6	Filtered	7776.56	16009	787.517	2714.22	28589.6	Filtered	Filtered
0.013796	0.956048	m.17483	m.17483	type:complete c38135.graph_c0:586-245(-) NR_ID: XP_002413903.1 E-value: 2.7e-06 Identity: 192/327(58) Score: 147 Annotation: hypothetical protein IscW_ISCW012645	Filtered	461.202	1070.21	Filtered	Filtered	4712.97	Filtered	Filtered	1784.78	Filtered	Filtered	Filtered
5.2081e-07	1.12174	m.17485	m.17485	type:complete c38136.graph_c0:69-1742(+) NR_ID: XP_002413810.1 E-value: 5.9e-272 Identity: 1527/1596(95) Score: 2444 Annotation: F0F1-type ATP synthase, beta subunit, putative	38775.1	29741.5	25829.6	50105.6	46705.4	89167.3	189603	92217.7	10204.5	88147.6	66912.2	245743
0.00238568	1.02986	m.17542	m.17542	type:complete c38156.graph_c0:797-354(-) NR_ID: XP_002402827.1 E-value: 1.1e-52 Identity: 354/411(86) Score: 548 Annotation: deoxyuridine 5&apos;-triphosphate nucleotidohydrolase, putative	4309.32	1738.77	2625.93	Filtered	Filtered	Filtered	Filtered	Filtered	54.5314	Filtered	Filtered	Filtered
0.00234372	1.0307	m.17553	m.17553	type:complete c38161.graph_c0:214-753(+) NR_ID: XP_001847098.1 E-value: 2.8e-42 Identity: 348/483(72) Score: 459 Annotation: mitochondrial 28S ribosomal protein S28	4445.39	5079.72	3499.92	Filtered	Filtered	Filtered	Filtered	3338.31	Filtered	Filtered	Filtered	Filtered
0.00218025	1.03376	m.17570	m.17570	type:complete c38169.graph_c0:1642-413(-) NR_ID: XP_002399937.1 E-value: 4.0e-108 Identity: 852/1215(70) Score: 1030 Annotation: polyadenylate-binding protein-interacting protein, putative	4106.38	16581.4	29512.5	100566	81409.3	56351.5	56249.5	22199	1316.34	Filtered	Filtered	Filtered
0.0010446	1.05065	m.17577	m.17577	type:complete c38171.graph_c0:258-863(+) NR_ID: XP_002414523.1 E-value: 6.0e-57 Identity: 420/543(77) Score: 586 Annotation: crystallin, alpha B, putative	660.867	7635.51	8346.79	12629.7	12802.1	7145.12	Filtered	9517.9	2376.61	60703.7	Filtered	Filtered
0.00024138	1.07807	m.17581	m.17581	type:5prime_partial c38174.graph_c0:2822-2223(-) NR_ID: XP_023239872.1 E-value: 1.4e-21 Identity: 234/339(69) Score: 281 Annotation: ras GTPase-activating protein-binding protein 2-like	1604.51	1855.62	15716.5	Filtered	13636.7	15453.6	Filtered	6297.05	7739.34	Filtered	Filtered	Filtered
0.00248946	1.02766	m.17584	m.17584	type:5prime_partial c38175.graph_c0:1277-309(-) NR_ID: XP_019619243.1 E-value: 5.7e-110 Identity: 684/780(87) Score: 1045 Annotation: PREDICTED: iron-sulfur protein NUBPL-like	985.551	799.185	1921.52	Filtered	Filtered	Filtered	Filtered	Filtered	Filtered	Filtered	Filtered	Filtered
0.000172953	1.08283	m.17585	m.17585	type:complete c38177.graph_c0:1090-62(-) NR_ID: AEI91122.1 E-value: 2.4e-162 Identity: 906/1023(88) Score: 1497 Annotation: inorganic pyrophosphatase	10156.3	7010.49	11471.4	22312.9	20888.9	25052.8	17164.6	32360.8	8778.23	163643	23172.5	33498
0.000181982	1.08215	m.17587	m.17587	type:5prime_partial c38178.graph_c0:3-404(+) NR_ID: XP_002415514.1 E-value: 1.7e-12 Identity: 168/240(70) Score: 201 Annotation: conserved hypothetical protein	21581.1	5121.91	5258.84	4774.06	Filtered	2495.57	Filtered	Filtered	3569.24	Filtered	Filtered	Filtered
0.00287152	1.01918	m.17592	m.17592	type:complete c38181.graph_c0:369-1442(+) NR_ID: XP_002402073.1 E-value: 2.0e-164 Identity: 924/975(94) Score: 1515 Annotation: arsenite-translocating ATPase, putative	5449.5	2273.4	4636.69	Filtered	Filtered	Filtered	Filtered	Filtered	1093.84	Filtered	Filtered	Filtered
0.00115547	1.04887	m.17605	m.17605	type:complete c38190.graph_c0:307-1182(+) NR_ID: XP_023210766.1 E-value: 3.7e-116 Identity: 708/861(82) Score: 1098 Annotation: spermidine synthase-like	3964.81	2507.58	1732.99	27583.8	57419	18468.2	9543.46	6648.43	6419.01	3593.62	10135.4	26772.7
0.000555117	1.06249	m.17661	m.17661	type:5prime_partial c38213.graph_c0:1-1635(+) NR_ID: XP_002399997.1 E-value: 0.0e+00 Identity: 1539/1551(99) Score: 2815 Annotation: conserved hypothetical protein	6757.18	3996.49	4715.24	Filtered	Filtered	Filtered	Filtered	Filtered	10935.3	Filtered	Filtered	Filtered
0.00106943	1.05024	m.1768	m.1768	type:5prime_partial c18180.graph_c0:1776-577(-) NR_ID: KKF28170.1 E-value: 3.2e-171 Identity: 1032/1149(89) Score: 1574 Annotation: C-C chemokine receptor type 9	110525	14433.2	5429.81	102547	82375.1	66602.4	291700	68718	33999.5	46571.9	Filtered	422352
0.000957507	1.05217	m.17682	m.17682	type:complete c38221.graph_c0:249-1838(+) NR_ID: XP_002406257.1 E-value: 9.3e-251 Identity: 1428/1590(89) Score: 2261 Annotation: tyrosyl-tRNA synthetase, putative	2565.56	4408.74	3637.09	9687.43	4754.44	4295.74	658.785	7256.61	2842.32	51504.4	58811.7	Filtered
0.00105622	1.05046	m.17686	m.17686	type:complete c38224.graph_c0:174-800(+) NR_ID: XP_002404303.1 E-value: 1.4e-112 Identity: 624/624(100) Score: 1066 Annotation: RAS-related protein, putative	2983.73	3060.17	4055.88	Filtered	Filtered	Filtered	Filtered	Filtered	1231.35	Filtered	Filtered	Filtered
0.0180715	0.942623	m.17688	m.17688	type:internal c38225.graph_c0:2858-3(-) NR_ID: XP_013775712.1 E-value: 5.4e-47 Identity: 492/891(55) Score: 506 Annotation: uncharacterized protein LOC106460541	1169.42	Filtered	Filtered	Filtered	Filtered	Filtered	Filtered	Filtered	Filtered	Filtered	Filtered	Filtered
4.67771e-05	1.09648	m.17693	m.17693	type:complete c38226.graph_c0:173-1084(+) NR_ID: DAA34574.1 E-value: 3.3e-160 Identity: 831/909(91) Score: 1478 Annotation: TPA_exp: Na+/K+ ATPase beta subunit	9762.48	19622.7	10865.6	41206.7	25042.6	18387.5	256695	38981.7	11690.6	150390	Filtered	8083.54
0.00157216	1.04293	m.17705	m.17705	type:complete c38233.graph_c0:1893-1237(-) NR_ID: XP_002409048.1 E-value: 4.4e-106 Identity: 612/657(93) Score: 1010 Annotation: glycoprotein 25l, putative	3639.98	325.024	605.332	10934.2	Filtered	Filtered	Filtered	Filtered	160.364	Filtered	Filtered	Filtered
0.00120748	1.04808	m.17707	m.17707	type:complete c38234.graph_c0:365-1504(+) NR_ID: XP_002409478.1 E-value: 5.8e-162 Identity: 966/1098(87) Score: 1494 Annotation: isocitrate dehydrogenase, putative	1899.52	2746.32	3394.24	38798.7	5948.25	11889.5	Filtered	1764.83	1846.79	Filtered	Filtered	Filtered
0.000578723	1.06163	m.17731	m.17731	type:internal c38245.graph_c0:2-364(+) NR_ID: KZS12377.1 E-value: 5.5e-05 Identity: 84/102(82) Score: 136 Annotation: Src substrate cortactin	3345.25	2686.57	3071.54	Filtered	Filtered	Filtered	Filtered	Filtered	2864.8	Filtered	Filtered	Filtered
0.000262406	1.07675	m.17745	m.17745	type:complete c38250.graph_c0:1083-157(-) NR_ID: XP_002435540.1 E-value: 2.5e-54 Identity: 585/945(61) Score: 565 Annotation: conserved hypothetical protein	3146.83	3948.48	3974.02	6900.15	10200.6	7811.47	20111.8	6581.73	4048.94	Filtered	125156	Filtered
0.0158402	0.94908	m.17747	m.17747	type:complete c38251.graph_c0:133-1131(+) NR_ID: XP_013784968.1 E-value: 3.1e-143 Identity: 855/978(87) Score: 1332 Annotation: tumor suppressor candidate 3-like	8521.96	15876.3	15663	17869.3	Filtered	Filtered	Filtered	Filtered	3145.5	Filtered	Filtered	Filtered
0.00021559	1.07976	m.17750	m.17750	type:complete c38252.graph_c0:74-931(+) NR_ID: AAY66829.1 E-value: 4.4e-138 Identity: 780/855(91) Score: 1287 Annotation: succinate dehydrogenase Ip subunit	6556.38	4383.65	3540.36	44012.5	4384.32	4470.29	Filtered	3689.68	2718.11	Filtered	Filtered	Filtered
0.00276855	1.02138	m.17754	m.17754	type:complete c38256.graph_c0:246-857(+) NR_ID: DAA34579.1 E-value: 1.0e-96 Identity: 567/603(94) Score: 929 Annotation: TPA_exp: COX4 neighbor	1204.92	867.585	734.618	Filtered	Filtered	Filtered	Filtered	Filtered	Filtered	Filtered	Filtered	Filtered
6.40996e-06	1.10983	m.17766	m.17766	type:internal c38263.graph_c0:3-1139(+) NR_ID: XP_015911043.1 E-value: 1.0e-126 Identity: 774/1002(77) Score: 1190 Annotation: 2-amino-3-carboxymuconate-6-semialdehyde decarboxylase	12796.6	6450.78	7306.51	15738.2	7441.67	7842.24	39783.6	7845.69	1672.99	20819.3	22154.7	93274.1
0.00796815	0.980124	m.17776	m.17776	type:complete c38268.graph_c0:47-3001(+) NR_ID: XP_022241871.1 E-value: 7.1e-236 Identity: 1869/3030(61) Score: 2135 Annotation: rab3 GTPase-activating protein catalytic subunit-like isoform X2	1393.23	205.01	747.938	Filtered	Filtered	Filtered	Filtered	Filtered	Filtered	Filtered	Filtered	Filtered
0.0516154	0.900981	m.17781	m.17781	type:complete c38270.graph_c0:221-1054(+) NR_ID: XP_002002087.1 E-value: 3.6e-28 Identity: 258/417(61) Score: 339 Annotation: uncharacterized protein Dmoj_GI14160, isoform A	Filtered	380.694	461.199	Filtered	Filtered	Filtered	Filtered	Filtered	1129.16	23433.6	Filtered	Filtered
0.00174981	1.04046	m.17790	m.17790	type:complete c38274.graph_c0:154-666(+) NR_ID: XP_021913093.1 E-value: 6.1e-87 Identity: 504/510(98) Score: 844 Annotation: calcineurin subunit B type 2	2789.8	2264.27	1500.52	10990.3	5043.11	Filtered	Filtered	3550.96	2145.83	Filtered	Filtered	Filtered
0.00109344	1.04985	m.17802	m.17802	type:complete c38282.graph_c0:1626-202(-) NR_ID: XP_002434377.1 E-value: 5.0e-179 Identity: 1134/1395(81) Score: 1642 Annotation: galactokinase, putative	4342.55	4140.39	2151.2	4222.33	2883.99	3149.89	Filtered	Filtered	1697.26	34488.5	Filtered	Filtered
0.000979332	1.05178	m.17805	m.17805	type:complete c38284.graph_c0:1710-187(-) NR_ID: XP_002412141.1 E-value: 4.6e-162 Identity: 1089/1530(71) Score: 1496 Annotation: beta-carotene dioxygenase, putative	3210.53	1966.51	2197.51	Filtered	Filtered	Filtered	Filtered	1067.03	1739.63	Filtered	Filtered	Filtered
4.83055e-07	1.12206	m.17831	m.17831	type:5prime_partial c38295.graph_c0:1154-165(-) NR_ID: DAA34045.1 E-value: 4.7e-43 Identity: 375/543(69) Score: 468 Annotation: TPA_exp: hypothetical secreted protein 1652	22837.4	26074.9	28936.2	28286.8	57413.4	22014.6	91446.2	63826.3	34452	419626	17280.5	19728.1
0.00035237	1.07166	m.17856	m.17856	type:5prime_partial c38308.graph_c0:1116-94(-) NR_ID: DAA34151.1 E-value: 5.3e-106 Identity: 600/681(88) Score: 1011 Annotation: TPA_inf: serine protease-like protein precursor	12430.3	3824.7	3527.33	21297.4	5905.66	2216.53	Filtered	5509.36	3072.16	Filtered	Filtered	Filtered
0.0029652	1.01733	m.17862	m.17862	type:complete c38310.graph_c0:200-1429(+) NR_ID: KFM63435.1 E-value: 1.8e-71 Identity: 654/1062(61) Score: 714 Annotation: Poly(ADP-ribose) glycohydrolase ARH3, partial	4962.22	4660.59	3589.89	Filtered	Filtered	Filtered	Filtered	Filtered	2249.1	Filtered	Filtered	Filtered
0.00108587	1.04997	m.17867	m.17867	type:complete c38314.graph_c0:2310-193(-) NR_ID: XP_023219710.1 E-value: 3.0e-79 Identity: 756/1644(45) Score: 783 Annotation: papilin-like isoform X1	1857.12	3473.34	3059.41	Filtered	9138.57	13221	Filtered	Filtered	1734.96	13277.2	Filtered	Filtered
0.000897546	1.05331	m.17895	m.17895	type:3prime_partial c38334.graph_c0:396-1(-) NR_ID: AIX97454.1 E-value: 2.7e-21 Identity: 231/378(61) Score: 277 Annotation: cystatin-3	2775.09	2229.74	4230.69	103708	26083.1	12749.7	Filtered	5097.16	4291.83	Filtered	Filtered	Filtered
0.0462732	0.905737	m.17912	m.17912	type:3prime_partial c38342.graph_c0:2257-2(-) NR_ID: XP_021928378.1 E-value: 7.3e-132 Identity: 858/1134(75) Score: 1237 Annotation: splicing factor 1-like	Filtered	Filtered	Filtered	Filtered	648.773	4220.6	Filtered	Filtered	Filtered	Filtered	Filtered	Filtered
0.0032361	1.0129	m.17936	m.17936	type:complete c38352.graph_c0:194-709(+) NR_ID: XP_002403622.1 E-value: 2.7e-82 Identity: 450/492(91) Score: 804 Annotation: Ufm1-conjugating enzyme, putative	3892.16	4121.78	4894.04	Filtered	Filtered	Filtered	Filtered	Filtered	3217.68	Filtered	Filtered	Filtered
0.000997468	1.05146	m.17943	m.17943	type:complete c38355.graph_c0:307-1206(+) NR_ID: XP_002413050.1 E-value: 1.8e-113 Identity: 723/918(78) Score: 1075 Annotation: glyoxalase, putative	3952.19	1530.08	1793.33	4794.18	12152.7	5892.17	28804.6	4840.57	1784.66	75806.2	Filtered	Filtered
0.0109329	0.967	m.17957	m.17957	type:3prime_partial c38365.graph_c0:484-2(-) NR_ID: DAA34065.1 E-value: 3.4e-63 Identity: 399/483(82) Score: 639 Annotation: TPA_exp: sulfotransferase	Filtered	710.753	2543.97	Filtered	Filtered	Filtered	Filtered	Filtered	160.9	Filtered	Filtered	Filtered
0.0157539	0.949354	m.17967	m.17967	type:complete c38369.graph_c0:622-284(-) NR_ID: XP_002412251.1 E-value: 2.2e-53 Identity: 312/315(99) Score: 553 Annotation: dynein light chain, putative	Filtered	2271.84	3086.96	Filtered	Filtered	Filtered	Filtered	Filtered	Filtered	Filtered	Filtered	Filtered
0.00014902	1.08474	m.17973	m.17973	type:5prime_partial c38373.graph_c0:1-444(+) NR_ID: XP_002436291.1 E-value: 1.1e-39 Identity: 309/417(74) Score: 436 Annotation: glutathione S-transferase, putative	10893.2	7983.19	8239.6	19003.7	6225.23	5737.33	Filtered	Filtered	6428.56	89018.3	142790	Filtered
0.000481513	1.06545	m.17981	m.17981	type:complete c38378.graph_c0:328-1572(+) NR_ID: AHC98658.1 E-value: 2.4e-201 Identity: 1155/1242(92) Score: 1834 Annotation: serine protease inhibitor 7 RmS7	3380.86	3983.58	2124.88	8045.63	11248.3	7327.36	33500.2	8073.42	4823.53	14970.9	5103.83	38592
0.000372798	1.07059	m.18001	m.18001	type:complete c38391.graph_c0:233-1147(+) NR_ID: XP_003745759.1 E-value: 1.4e-150 Identity: 876/912(96) Score: 1395 Annotation: PREDICTED: calbindin-32	6492.72	10955.5	7900.37	65739.9	6616.5	Filtered	64842.5	16881.5	12317.4	99309.2	64115	Filtered
0.00128816	1.0469	m.18009	m.18009	type:5prime_partial c38394.graph_c0:3-380(+) NR_ID: DAA34640.1 E-value: 7.3e-37 Identity: 246/264(93) Score: 411 Annotation: TPA_inf: acyl-CoA-binding protein	3821.96	1676.34	3465.81	57569.8	32924.4	34569	43432	14475.4	3549.89	13194.5	29622.5	Filtered
0.00855091	0.977305	m.18013	m.18013	type:5prime_partial c38397.graph_c0:1-693(+) NR_ID: XP_002413834.1 E-value: 4.8e-119 Identity: 654/687(95) Score: 1122 Annotation: mRNA cleavage factor I subunit, putative	8901.44	726.474	231.164	Filtered	Filtered	Filtered	Filtered	Filtered	1306.94	Filtered	Filtered	Filtered
0.000966264	1.05201	m.18015	m.18015	type:complete c38399.graph_c0:2740-743(-) NR_ID: XP_013785928.1 E-value: 1.2e-197 Identity: 1386/1977(70) Score: 1804 Annotation: tubulin--tyrosine ligase-like protein 12 isoform X1	2997.42	2122.95	3112.93	20816.9	6258.85	18538.8	17363.7	1897.27	5159.89	Filtered	Filtered	Filtered
0.000828187	1.05474	m.18038	m.18038	type:5prime_partial c38407.graph_c0:832-56(-) NR_ID: XP_013778864.1 E-value: 7.9e-86 Identity: 549/666(82) Score: 836 Annotation: proteasome subunit beta type-4-like	10055.4	5465.21	3713.26	15668.1	23153.3	Filtered	Filtered	Filtered	3465.65	102284	58320.2	Filtered
0.0011153	1.0495	m.18071	m.18071	type:complete c38420.graph_c0:152-610(+) NR_ID: AHX02954.1 E-value: 1.7e-75 Identity: 453/456(99) Score: 745 Annotation: actin-related protein 2/3 complex subunit 5	14824.9	19385.3	3808.35	34536.5	Filtered	4797.1	Filtered	13370.3	5235.36	14251.5	Filtered	Filtered
0.000503632	1.06452	m.18074	m.18074	type:complete c38421.graph_c0:78-1619(+) NR_ID: PRD25368.1 E-value: 2.5e-216 Identity: 1257/1368(91) Score: 1964 Annotation: Dihydrolipoyl dehydrogenase	7818.61	5947.11	3104.91	11779.4	10162.5	6541.52	53672.5	7786.75	2821.33	8453.68	38387.3	Filtered
1.68239e-06	1.1166	m.18088	m.18088	type:5prime_partial c38433.graph_c0:1584-1042(-) NR_ID: XP_002406236.1 E-value: 1.3e-50 Identity: 384/453(84) Score: 531 Annotation: cuticle protein, putative	38767.6	2853.77	4191.86	75214.3	222584	27679.1	540886	298899	35189.2	1.6933e+06	1.08518e+06	4.92055e+06
0.00186099	1.03886	m.18098	m.18098	type:complete c38440.graph_c0:447-1031(+) NR_ID: XP_002410493.1 E-value: 3.4e-97 Identity: 561/576(97) Score: 933 Annotation: Ca2+ sensor, putative	2696.23	1534.87	6005	4784.76	9447.39	2014.96	242322	3922.45	1825.53	Filtered	21844.1	Filtered
0.00227004	1.03212	m.18100	m.18100	type:complete c38442.graph_c0:945-202(-) NR_ID: XP_015906699.2 E-value: 4.0e-47 Identity: 483/759(63) Score: 502 Annotation: replication protein A 32 kDa subunit-B-like	3110.08	4745.86	6224.3	Filtered	Filtered	Filtered	Filtered	Filtered	5636.36	155983	Filtered	Filtered
0.00536224	0.99487	m.18103	m.18103	type:complete c38444.graph_c0:480-1604(+) NR_ID: XP_002433447.1 E-value: 3.5e-159 Identity: 963/1131(85) Score: 1470 Annotation: ubiquitin-conjugating enzyme, putative	Filtered	3410.13	3387.76	Filtered	Filtered	Filtered	2185.88	1924.17	1867.72	Filtered	Filtered	Filtered
0.00321232	1.01324	m.18130	m.18130	type:5prime_partial c38456.graph_c0:3-728(+) NR_ID: XP_002435177.1 E-value: 5.3e-76 Identity: 528/624(84) Score: 751 Annotation: steroid membrane receptor Hpr6.6/25-Dx, putative	1861.73	697.664	1077.4	948.094	5599.95	Filtered	Filtered	4176.81	689.535	Filtered	19562.8	Filtered
0.0037859	1.00663	m.18138	m.18138	type:complete c38462.graph_c0:2284-764(-) NR_ID: XP_013790589.1 E-value: 3.5e-271 Identity: 1452/1518(95) Score: 2437 Annotation: tRNA-splicing ligase RtcB homolog	1525.84	387.048	113.786	Filtered	Filtered	Filtered	37405.6	Filtered	Filtered	Filtered	Filtered	Filtered
0.000514241	1.06408	m.18141	m.18141	type:complete c38463.graph_c0:2272-1091(-) NR_ID: XP_002399895.1 E-value: 1.4e-110 Identity: 762/1083(70) Score: 1051 Annotation: phospholipase A2 precursor, putative	3725.83	2956.73	3306.84	51646.3	14053.6	19872.2	9562.57	10747.9	2640.72	102155	20478.6	116839
0.00244729	1.02857	m.18148	m.18148	type:complete c38467.graph_c0:2654-1998(-) NR_ID: XP_015378849.1 E-value: 2.1e-15 Identity: 171/276(61) Score: 228 Annotation: PREDICTED: uncharacterized protein C14orf119	Filtered	5386.81	2745.47	Filtered	Filtered	Filtered	Filtered	8027.08	15565	Filtered	Filtered	Filtered
0.000491001	1.06505	m.18151	m.18151	type:complete c38468.graph_c0:2025-766(-) NR_ID: DAA34728.1 E-value: 7.2e-222 Identity: 1227/1257(97) Score: 2011 Annotation: TPA_inf: translation factor	2514.92	2267.4	2009.41	20813.4	5675.45	4120.13	5955.26	1582.34	882.186	27196.5	4284.09	14206.8
0.000539961	1.06306	m.18155	m.18155	type:complete c38470.graph_c0:172-780(+) NR_ID: XP_015929200.1 E-value: 4.7e-78 Identity: 519/579(89) Score: 768 Annotation: proteasome subunit beta type-2-like	4571.02	3206.21	2007.99	6663.53	15700.8	6992.22	Filtered	17697.4	4174.16	9219.8	25709.9	11591.6
0.00767218	0.981616	m.18158	m.18158	type:5prime_partial c38474.graph_c0:2-1414(+) NR_ID: XP_002408077.1 E-value: 9.2e-234 Identity: 1281/1344(95) Score: 2114 Annotation: endocytosis/signaling protein EHD1, putative	1136.5	344.538	Filtered	Filtered	Filtered	Filtered	Filtered	Filtered	Filtered	Filtered	Filtered	Filtered
0.0106928	0.967973	m.18173	m.18173	type:complete c38482.graph_c0:268-1584(+) NR_ID: PRD19521.1 E-value: 2.2e-173 Identity: 1002/1236(81) Score: 1593 Annotation: acp7	2016.54	2161.14	16.0756	Filtered	1798.87	2020.28	Filtered	Filtered	1326.44	Filtered	Filtered	Filtered
3.10487e-05	1.09972	m.18177	m.18177	type:complete c38484.graph_c0:1174-149(-) NR_ID: BAF43801.1 E-value: 2.5e-212 Identity: 1020/1023(99) Score: 1928 Annotation: Longipain	7991.7	12292.5	10348.2	17918.2	11884.1	18249.1	214606	13418.7	20903	380780	121195	25420.4
2.03602e-05	1.10274	m.18183	m.18183	type:complete c38486.graph_c0:574-2193(+) NR_ID: XP_002400928.1 E-value: 1.5e-219 Identity: 1176/1221(96) Score: 1992 Annotation: G-3-P dehydrogenase, putative	6280.66	5255.06	6265.51	14704.8	8616.49	3971.92	25337.7	16840	3692.63	44549.1	13459.1	5579.77
0.000636167	1.05972	m.18214	m.18214	type:5prime_partial c38497.graph_c0:2-793(+) NR_ID: XP_014681322.1 E-value: 7.3e-87 Identity: 582/759(76) Score: 845 Annotation: PREDICTED: U1 small nuclear ribonucleoprotein A-like	26648.5	4086.45	5112.89	359700	6713.81	71555.4	Filtered	4373.5	1774.28	5.72765e+06	Filtered	Filtered
0.00222616	1.03294	m.18252	m.18252	type:5prime_partial c38507.graph_c0:1-1419(+) NR_ID: XP_002411706.1 E-value: 2.6e-42 Identity: 690/1398(49) Score: 463 Annotation: conserved hypothetical protein	3652.31	1634.32	2004.34	Filtered	6163.56	Filtered	Filtered	12277.3	2557.06	Filtered	Filtered	Filtered
0.000544593	1.06289	m.18271	m.18271	type:complete c38515.graph_c0:1712-252(-) NR_ID: XP_002435760.1 E-value: 5.0e-126 Identity: 930/1401(66) Score: 1185 Annotation: FK506 binding protein (FKBP), putative	5308.22	11895.7	3792.94	6825.73	9626.32	6712.83	18233.1	5484.24	1966.56	Filtered	47692.6	Filtered
2.58236e-05	1.10108	m.18281	m.18281	type:complete c38520.graph_c0:79-1029(+) NR_ID: DAA34051.1 E-value: 7.6e-123 Identity: 684/693(98) Score: 1156 Annotation: TPA_exp: 40S ribosomal protein SA	19361.8	12989.8	17117.5	44607.9	57364.6	30047.2	65134.2	23656.5	12623.3	Filtered	28351.3	27582.3
0.00671119	0.986769	m.18301	m.18301	type:complete c38529.graph_c0:103-906(+) NR_ID: XP_002402970.1 E-value: 1.3e-107 Identity: 669/807(82) Score: 1024 Annotation: cytochrome C oxidase assembly protein, putative	3924.6	2421.61	13211.5	Filtered	Filtered	2191.74	Filtered	Filtered	4681.48	106622	Filtered	Filtered
0.00112366	1.04937	m.18340	m.18340	type:5prime_partial c38548.graph_c0:1385-27(-) NR_ID: XP_011563328.1 E-value: 1.0e-32 Identity: 552/1458(37) Score: 380 Annotation: PREDICTED: papilin-like	5396.64	4226.22	2771.14	Filtered	Filtered	Filtered	Filtered	Filtered	848.128	NaN	Filtered	Filtered
0.00496863	0.997459	m.18356	m.18356	type:3prime_partial c38555.graph_c0:432-1544(+) NR_ID: XP_002412191.1 E-value: 7.0e-43 Identity: 426/852(50) Score: 467 Annotation: hypothetical protein IscW_ISCW011576	794.137	342.945	321.345	Filtered	Filtered	Filtered	Filtered	1433	237.844	Filtered	Filtered	Filtered
0.000341448	1.07224	m.18375	m.18375	type:complete c38563.graph_c0:1452-283(-) NR_ID: XP_002399903.1 E-value: 1.5e-149 Identity: 900/954(94) Score: 1387 Annotation: nucleosome assembly protein NAP-1, putative	5006.12	3376.48	3583.52	3889.76	7260.18	4375.37	21669.3	3524.71	1718.36	8135.48	15064	Filtered
0.0012257	1.04781	m.18437	m.18437	type:complete c38597.graph_c0:84-644(+) NR_ID: XP_013788437.1 E-value: 7.4e-78 Identity: 513/558(91) Score: 766 Annotation: trafficking protein particle complex subunit 5-like	Filtered	325.734	1453.1	7861.7	Filtered	Filtered	Filtered	6430.88	Filtered	Filtered	Filtered	Filtered
0.000332358	1.07273	m.18447	m.18447	type:complete c38603.graph_c0:1053-2006(+) NR_ID: XP_002410051.1 E-value: 5.8e-147 Identity: 837/942(88) Score: 1364 Annotation: aldo-keto reductase, putative	4881.57	4954.54	5402.28	11205.8	3555.53	6339	5528.05	5870.28	4161.78	114230	158298	22010.5
0.00261351	1.02489	m.18491	m.18491	type:complete c38620.graph_c0:238-1557(+) NR_ID: XP_021000357.1 E-value: 2.5e-172 Identity: 1047/1296(80) Score: 1584 Annotation: mitochondrial enolase superfamily member 1-like	4121.87	3121.12	4010.76	19055	Filtered	1943.78	Filtered	401.747	498.32	Filtered	Filtered	Filtered
0.00201071	1.03658	m.18507	m.18507	type:complete c38626.graph_c0:1419-331(-) NR_ID: XP_022919672.1 E-value: 2.3e-83 Identity: 660/933(70) Score: 816 Annotation: phosphopantothenate--cysteine ligase	7532.32	1594.6	820.421	Filtered	Filtered	Filtered	Filtered	Filtered	879.201	Filtered	3518.83	Filtered
0.000205816	1.08044	m.18540	m.18540	type:complete c38646.graph_c0:503-2941(+) NR_ID: XP_002406316.1 E-value: 0.0e+00 Identity: 2142/2271(94) Score: 3675 Annotation: peroxinectin, putative	12424.2	6139.69	8651.71	53727.3	28677.8	25649.4	82887	18259.4	7741.82	8524.61	37854.7	Filtered
0.00249047	1.02764	m.18552	m.18552	type:internal c38653.graph_c0:2-1684(+) NR_ID: XP_023217746.1 E-value: 3.1e-151 Identity: 1206/1680(71) Score: 1403 Annotation: nesprin-1-like	967.351	2485.04	1396.2	Filtered	Filtered	Filtered	Filtered	2429.63	1058.98	Filtered	Filtered	Filtered
0.000215321	1.07978	m.18572	m.18572	type:complete c38661.graph_c1:258-1166(+) NR_ID: XP_002414642.1 E-value: 6.6e-100 Identity: 744/924(80) Score: 958 Annotation: hypothetical protein IscW_ISCW014890	7545.86	7332.01	8162.44	17212.9	18082.4	13572.4	66102.2	16186	11382.5	18165.5	29026.5	80677.9
0.00221894	1.03307	m.18669	m.18669	type:complete c38699.graph_c0:609-184(-) NR_ID: BAH02683.1 E-value: 3.0e-79 Identity: 420/423(99) Score: 777 Annotation: thrombin inhibitor haemalin	Filtered	Filtered	Filtered	131695	82071.7	85616.2	13720	6919.72	Filtered	Filtered	68766.1	Filtered
0.009396	0.973458	m.18677	m.18677	type:complete c38703.graph_c0:1001-267(-) NR_ID: XP_002409851.1 E-value: 6.1e-104 Identity: 660/732(90) Score: 992 Annotation: reductase, putative	2845.61	Filtered	Filtered	5397.71	Filtered	4650.79	Filtered	Filtered	Filtered	Filtered	Filtered	Filtered
0.000472672	1.06584	m.18702	m.18702	type:complete c38713.graph_c0:73-1362(+) NR_ID: XP_013789651.1 E-value: 3.5e-163 Identity: 1074/1281(83) Score: 1505 Annotation: 26S proteasome non-ATPase regulatory subunit 11-like	3697.12	4191.89	5097.35	8763.37	8925.75	2534.52	17342.3	6834.82	1539.26	Filtered	Filtered	Filtered
7.95659e-05	1.09167	m.18706	m.18706	type:complete c38715.graph_c0:202-885(+) NR_ID: XP_005986592.1 E-value: 5.0e-60 Identity: 459/633(72) Score: 613 Annotation: PREDICTED: maleylacetoacetate isomerase isoform X2	29747.5	9552.38	19348	184425	58451	28357.8	Filtered	12128.3	3536.1	93357.2	19348.4	Filtered
0.000585812	1.06138	m.18712	m.18712	type:complete c38718.graph_c2:140-1084(+) NR_ID: BAT62327.1 E-value: 2.8e-178 Identity: 942/942(100) Score: 1634 Annotation: leucine-rich repeat containing protein	7090.81	953.811	4376.57	75835.2	Filtered	12666.3	Filtered	2143.71	2288.76	187481	35812.5	Filtered
0.00239274	1.02971	m.18736	m.18736	type:5prime_partial c38731.graph_c0:2-946(+) NR_ID: XP_002399673.1 E-value: 5.6e-110 Identity: 648/687(94) Score: 1045 Annotation: glyoxylase, putative	3455.58	2772.21	3065.31	Filtered	Filtered	Filtered	24468.7	6246.58	9251.72	Filtered	95194.6	Filtered
3.30317e-06	1.11333	m.18764	m.18764	type:complete c38746.graph_c0:3285-751(-) NR_ID: XP_023234639.1 E-value: 0.0e+00 Identity: 2409/2532(95) Score: 4066 Annotation: elongation factor 2 isoform X1	15888.1	14018.1	13499.5	34308.4	41154.7	34044.7	98876.1	28871.7	10176.7	23080.4	28137.8	45304.2
0.000222202	1.07932	m.18779	m.18779	type:complete c38758.graph_c0:131-1756(+) NR_ID: XP_002412049.1 E-value: 8.8e-289 Identity: 1593/1623(98) Score: 2589 Annotation: chaperonin subunit, putative	7879.15	6372.47	7467.76	17207.3	20681	13024.4	36288	9132.96	3142.54	25635	18360.2	Filtered
0.0015728	1.04292	m.18783	m.18783	type:5prime_partial c38761.graph_c0:3388-74(-) NR_ID: XP_002402287.1 E-value: 0.0e+00 Identity: 2337/3210(72) Score: 2973 Annotation: karyopherin (importin) beta, putative	5169.6	2019.32	2578.24	Filtered	Filtered	Filtered	Filtered	Filtered	Filtered	Filtered	Filtered	Filtered
0.00322433	1.01307	m.18790	m.18790	type:complete c38763.graph_c0:56-475(+) NR_ID: ADE06667.1 E-value: 7.6e-19 Identity: 147/189(77) Score: 256 Annotation: insulin-like growth factor binding protein-related protein 6 long	40620.2	208.55	180.974	239511	28378.6	10267.4	Filtered	7236.75	1331.76	24457.1	49770.7	1.80139e+06
6.66501e-07	1.12071	m.18793	m.18793	type:complete c38765.graph_c0:1030-113(-) NR_ID: XP_023216154.1 E-value: 1.6e-125 Identity: 780/888(87) Score: 1179 Annotation: C-1-tetrahydrofolate synthase, cytoplasmic-like	15983.6	14586.3	13050	27751.3	28095.2	28878.7	44067.9	12335.3	7142.28	80743.4	24463	35075.7
0.000283939	1.07546	m.18804	m.18804	type:5prime_partial c38769.graph_c0:1-951(+) NR_ID: XP_023209846.1 E-value: 4.2e-113 Identity: 672/735(91) Score: 1072 Annotation: ATP-dependent RNA helicase DDX3Y-like isoform X2	921.53	3589.22	5107.87	11804.3	3869.91	4929.34	Filtered	2744.79	2327.04	38725.8	153132	Filtered
0.0135	0.957127	m.18806	m.18806	type:internal c38769.graph_c1:1-747(+) NR_ID: XP_023219119.1 E-value: 2.2e-101 Identity: 591/630(93) Score: 970 Annotation: ATP-dependent RNA helicase DDX3X-like	930.875	741.582	516.218	99274.7	Filtered	Filtered	Filtered	2491.6	42323.6	Filtered	Filtered	Filtered
0.000393537	1.06955	m.18813	m.18813	type:complete c38772.graph_c0:247-1023(+) NR_ID: XP_022708402.1 E-value: 5.9e-57 Identity: 522/771(67) Score: 587 Annotation: estradiol 17-beta-dehydrogenase 8-like isoform X1	9827.89	8814.91	11120.3	Filtered	Filtered	5707.09	Filtered	22103.3	8476.84	Filtered	87399.3	Filtered
0.00817722	0.979096	m.18826	m.18826	type:5prime_partial c38779.graph_c0:874-86(-) NR_ID: NP_957038.2 E-value: 7.3e-55 Identity: 471/648(72) Score: 569 Annotation: oligoribonuclease, mitochondrial precursor	1573.43	828.256	1540.16	Filtered	1251.55	648.705	4725.52	1596.07	499.666	Filtered	Filtered	Filtered
0.000345223	1.07204	m.18858	m.18858	type:complete c38792.graph_c0:1402-686(-) NR_ID: XP_002414536.1 E-value: 3.2e-41 Identity: 411/720(57) Score: 451 Annotation: secreted protein, putative	4216.56	802.032	1503.44	59344	25934.1	20363.7	105098	8804.54	4154.6	Filtered	Filtered	Filtered
0.000181934	1.08215	m.18875	m.18875	type:complete c38800.graph_c0:363-1718(+) NR_ID: KFM59231.1 E-value: 1.0e-197 Identity: 1155/1350(85) Score: 1803 Annotation: Protein henna, partial	18289.7	11340.8	8363.81	20418.8	36002.8	19083.2	20880.8	14227.5	7719.05	13825.4	48856.7	9661.34
0.00199533	1.03682	m.18903	m.18903	type:complete c38811.graph_c0:236-1231(+) NR_ID: XP_002403428.1 E-value: 9.4e-116 Identity: 720/837(86) Score: 1095 Annotation: dihydrodipicolinate synthase, putative	3544.95	2057.55	2680.49	Filtered	Filtered	Filtered	Filtered	Filtered	764.386	Filtered	Filtered	Filtered
0.00106079	1.05038	m.18911	m.18911	type:3prime_partial c38816.graph_c0:328-1437(+) NR_ID: XP_013772994.1 E-value: 7.3e-109 Identity: 891/1122(79) Score: 1036 Annotation: coatomer subunit delta-like	2360.68	2064.14	1121.89	6030.84	2469.66	Filtered	7020.6	475.805	791.551	10425.3	Filtered	Filtered
0.000153794	1.08434	m.18915	m.18915	type:5prime_partial c38816.graph_c1:685-215(-) NR_ID: XP_023238625.1 E-value: 6.5e-51 Identity: 378/468(80) Score: 533 Annotation: coatomer subunit delta-like isoform X2	16123.9	3108.12	3394.24	38553.5	33409.5	16081.2	Filtered	4914.11	5690.25	Filtered	Filtered	Filtered
0.00175932	1.04032	m.18945	m.18945	type:complete c38828.graph_c0:121-3768(+) NR_ID: XP_023216850.1 E-value: 0.0e+00 Identity: 3321/3654(90) Score: 5295 Annotation: splicing factor 3B subunit 3	2573.52	1623.3	3200.21	8513.62	Filtered	926.583	Filtered	1329.46	1002.62	Filtered	97284.9	Filtered
0.0017216	1.04085	m.18952	m.18952	type:3prime_partial c38831.graph_c0:357-1169(+) NR_ID: XP_002404169.1 E-value: 3.7e-70 Identity: 525/702(74) Score: 701 Annotation: cytochrome P450, putative	9011.71	Filtered	Filtered	Filtered	Filtered	Filtered	Filtered	Filtered	Filtered	Filtered	Filtered	Filtered
0.011586	0.964401	m.18954	m.18954	type:5prime_partial c38832.graph_c0:1-2013(+) NR_ID: XP_002415310.1 E-value: 2.4e-267 Identity: 1599/2013(79) Score: 2405 Annotation: protein-glutamine gamma-glutamyltransferase, putative	1005.37	Filtered	Filtered	3056.6	29272.7	Filtered	6117.75	Filtered	2219.95	Filtered	Filtered	Filtered
0.000418875	1.06831	m.19009	m.19009	type:complete c38856.graph_c0:259-1167(+) NR_ID: ADZ96258.1 E-value: 4.1e-17 Identity: 132/150(88) Score: 244 Annotation: TRE31	6045.12	4326.03	4549.59	36011.5	21144.9	55751.1	15355.8	5693.62	15144.6	Filtered	Filtered	10373.7
0.036619	0.914851	m.19038	m.19038	type:complete c38871.graph_c0:184-1227(+) NR_ID: XP_002414556.1 E-value: 2.2e-144 Identity: 828/936(88) Score: 1342 Annotation: acid methyltransferase, putative	Filtered	392.911	Filtered	Filtered	Filtered	Filtered	Filtered	Filtered	Filtered	Filtered	Filtered	Filtered
0.00127016	1.04716	m.19055	m.19055	type:complete c38877.graph_c0:695-45(-) NR_ID: XP_002436292.1 E-value: 2.5e-69 Identity: 510/648(78) Score: 693 Annotation: glutathione S-transferase, putative	4422.57	4218.44	1626.9	Filtered	36517.4	11497.1	34961.8	6341.21	2940.26	Filtered	Filtered	Filtered
2.35846e-05	1.10172	m.19060	m.19060	type:complete c38879.graph_c0:69-1910(+) NR_ID: XP_013773604.1 E-value: 8.2e-307 Identity: 1710/1833(93) Score: 2745 Annotation: V-type proton ATPase catalytic subunit A	5611.05	6513.12	4541.9	21448.2	19642.1	12298.9	53967.5	14116.7	3672.72	8297.56	9790.54	35546.9
0.000456143	1.06657	m.19063	m.19063	type:complete c38880.graph_c0:337-1725(+) NR_ID: XP_002401540.1 E-value: 2.4e-194 Identity: 1065/1179(90) Score: 1774 Annotation: conserved hypothetical protein	10327.3	3641.25	5943.95	Filtered	Filtered	Filtered	Filtered	Filtered	1572.3	Filtered	Filtered	Filtered
0.000571488	1.06189	m.19069	m.19069	type:5prime_partial c38882.graph_c0:1084-263(-) NR_ID: XP_002407565.1 E-value: 8.3e-94 Identity: 567/606(93) Score: 905 Annotation: thiol-disulfide isomerase, putative	7067.18	10276.1	2885.37	13982.1	Filtered	6853.8	Filtered	8440.74	6996.12	Filtered	Filtered	Filtered
0.000935384	1.05258	m.19111	m.19111	type:complete c38899.graph_c0:109-1182(+) NR_ID: XP_013773887.1 E-value: 4.2e-114 Identity: 789/1140(69) Score: 1081 Annotation: Golgi reassembly-stacking protein 2-like isoform X5	7417.3	1751.2	1616.87	1744.03	Filtered	1734.61	Filtered	2642.01	Filtered	Filtered	Filtered	Filtered
0.00285236	1.01958	m.19145	m.19145	type:5prime_partial c38915.graph_c0:3-1178(+) NR_ID: XP_011555677.1 E-value: 1.0e-60 Identity: 603/1101(54) Score: 621 Annotation: PREDICTED: repressed by EFG1 protein 1-like isoform X1	Filtered	Filtered	Filtered	Filtered	Filtered	Filtered	Filtered	964.823	602.241	Filtered	Filtered	Filtered
0.00225623	1.03238	m.19174	m.19174	type:5prime_partial c38925.graph_c0:3-911(+) NR_ID: XP_018416505.1 E-value: 3.9e-84 Identity: 609/765(79) Score: 822 Annotation: PREDICTED: haloacid dehalogenase-like hydrolase domain-containing protein 2	3164.11	Filtered	Filtered	Filtered	Filtered	Filtered	Filtered	3988.14	197.113	105972	Filtered	Filtered
0.000642081	1.05953	m.19182	m.19182	type:5prime_partial c38928.graph_c0:1420-584(-) NR_ID: DAA34697.1 E-value: 1.8e-56 Identity: 387/519(74) Score: 583 Annotation: TPA_inf: putative thyropin precursor	12511.9	7045.67	10035.7	231671	121139	79079.6	281872	20008.3	13190.5	44182.2	28288.9	Filtered
0.000219546	1.0795	m.19184	m.19184	type:5prime_partial c38929.graph_c0:1913-528(-) NR_ID: XP_015905314.1 E-value: 2.3e-168 Identity: 933/954(97) Score: 1550 Annotation: ribose-phosphate pyrophosphokinase 2	8389.9	3523.21	4545.98	17039.2	7409.41	6713.56	25044.6	575.488	2342.51	6812.36	11337.2	23953.6
0.00629305	0.989168	m.19192	m.19192	type:complete c38934.graph_c0:947-438(-) NR_ID: XP_013772288.1 E-value: 7.5e-45 Identity: 363/498(72) Score: 481 Annotation: caltractin-like isoform X1	Filtered	572.65	Filtered	Filtered	Filtered	Filtered	Filtered	Filtered	Filtered	Filtered	Filtered	Filtered
0.00461066	0.999948	m.19216	m.19216	type:complete c38946.graph_c0:171-2261(+) NR_ID: XP_003739709.1 E-value: 3.1e-270 Identity: 1614/1821(88) Score: 2430 Annotation: PREDICTED: ATP-binding cassette sub-family F member 1	3416.31	438.587	364.919	Filtered	Filtered	Filtered	Filtered	Filtered	394.733	Filtered	Filtered	Filtered
0.000398254	1.06931	m.19217	m.19217	type:complete c38947.graph_c0:2973-1840(-) NR_ID: XP_002434890.1 E-value: 1.1e-43 Identity: 315/369(85) Score: 474 Annotation: PIN domain-containing RNA-binding protein, putative	27135.4	2784.36	11934.5	144947	2994.72	35717.2	Filtered	23948.9	14770	31992.8	Filtered	52563.8
0.0115519	0.964535	m.19230	m.19230	type:3prime_partial c38952.graph_c0:134-2203(+) NR_ID: XP_002415638.1 E-value: 1.5e-224 Identity: 1527/2178(70) Score: 2036 Annotation: huntingtin interacting protein, putative	Filtered	591.098	752.105	Filtered	Filtered	Filtered	Filtered	Filtered	Filtered	Filtered	Filtered	Filtered
0.00109083	1.04989	m.19283	m.19283	type:complete c38979.graph_c0:219-797(+) NR_ID: XP_002399544.1 E-value: 1.6e-104 Identity: 570/576(98) Score: 996 Annotation: vesicle coat complex COPII, GTPase subunit SAR1, putative	Filtered	3199.4	5596.72	95303.4	Filtered	Filtered	Filtered	Filtered	1316.79	Filtered	Filtered	Filtered
0.00912526	0.974663	m.19286	m.19286	type:complete c38980.graph_c0:2910-1738(-) NR_ID: XP_002408829.1 E-value: 2.3e-214 Identity: 1131/1152(98) Score: 1946 Annotation: Jun-N-terminal kinase, putative	848.699	Filtered	1687.03	Filtered	Filtered	Filtered	Filtered	Filtered	Filtered	Filtered	Filtered	Filtered
0.0176188	0.943836	m.19291	m.19291	type:complete c38983.graph_c0:1219-431(-) NR_ID: XP_002435856.1 E-value: 2.5e-71 Identity: 516/741(69) Score: 711 Annotation: Niemann-Pick type C1 domain-containing protein, putative	Filtered	Filtered	Filtered	Filtered	Filtered	Filtered	Filtered	Filtered	420.366	Filtered	Filtered	Filtered
0.000567601	1.06203	m.19304	m.19304	type:complete c38990.graph_c0:233-1081(+) NR_ID: ADT82652.1 E-value: 8.5e-150 Identity: 789/819(96) Score: 1388 Annotation: mitochondrial volatge dependent anion-selective channel, partial	5634.82	2076.91	5053.41	13075.3	5012.48	4197.58	3191.84	2657.36	2649.26	15159.4	22265.7	Filtered
0.00124895	1.04747	m.19321	m.19321	type:5prime_partial c39002.graph_c0:1103-528(-) NR_ID: XP_002405129.1 E-value: 3.9e-106 Identity: 546/570(95) Score: 1010 Annotation: NIPSNAP1 protein, putative	887.933	1364.87	1557.78	3330.72	Filtered	6387.7	Filtered	Filtered	1062.93	Filtered	37539.6	Filtered
0.106707	0.86673	m.19346	m.19346	type:5prime_partial c39019.graph_c0:2381-57(-) NR_ID: XP_002407978.1 E-value: 0.0e+00 Identity: 2028/2250(90) Score: 2993 Annotation: conserved oligomeric golgi complex subunit, putative	Filtered	183.592	Filtered	Filtered	Filtered	Filtered	Filtered	Filtered	Filtered	Filtered	Filtered	Filtered
1.22639e-07	1.12738	m.19348	m.19348	type:complete c39020.graph_c0:747-76(-) NR_ID: AOT82155.1 E-value: 5.3e-131 Identity: 669/669(100) Score: 1225 Annotation: MSASignal-HlGST fusion protein	66782.3	36485.9	33914.1	87826.6	154857	83573.2	136926	95252.9	32180.4	39661.5	41177.3	215907
0.000453102	1.06671	m.19357	m.19357	type:5prime_partial c39026.graph_c0:3-1493(+) NR_ID: XP_019881493.1 E-value: 8.2e-233 Identity: 1245/1305(95) Score: 2106 Annotation: PREDICTED: LOW QUALITY PROTEIN: 26S protease regulatory subunit 7-like	979.306	1426.02	1378.55	20232.5	4268.14	2632.67	13856.6	32459.9	679.894	19800.3	3233.9	18460
0.000244851	1.07785	m.19400	m.19400	type:complete c39040.graph_c0:2254-1817(-) NR_ID: DAA34554.1 E-value: 7.1e-60 Identity: 390/429(90) Score: 610 Annotation: TPA_exp: hypothetical secreted protein 108	5758.97	4826.12	7220.81	152024	27508.3	23493.5	Filtered	8710.74	2902.35	11417	42678.6	227620
0.0106509	0.968144	m.19447	m.19447	type:complete c39069.graph_c0:281-889(+) NR_ID: XP_002410596.1 E-value: 1.3e-67 Identity: 438/573(76) Score: 678 Annotation: conserved hypothetical protein	Filtered	3184.19	1710.52	Filtered	Filtered	Filtered	Filtered	Filtered	622.525	Filtered	Filtered	Filtered
0.000191403	1.08146	m.19467	m.19467	type:complete c39079.graph_c0:527-1885(+) NR_ID: XP_021936297.1 E-value: 2.3e-157 Identity: 993/1350(73) Score: 1455 Annotation: bleomycin hydrolase	4002.55	5327.48	4517.7	5930.19	5245.46	Filtered	Filtered	582.182	1585.41	28195.8	25190.4	6225.43
0.000880022	1.05366	m.19469	m.19469	type:complete c39080.graph_c0:168-1175(+) NR_ID: ALQ43545.1 E-value: 3.4e-174 Identity: 936/1005(93) Score: 1599 Annotation: cathepsin L	3891.16	7037.16	3663.23	503.485	10088.2	2052.32	164809	26421.6	1121.08	242916	22073.2	Filtered
0.00258283	1.02558	m.19498	m.19498	type:complete c39094.graph_c0:214-1065(+) NR_ID: XP_002409106.1 E-value: 5.4e-104 Identity: 675/846(79) Score: 993 Annotation: conserved hypothetical protein	3813.12	1270.8	1473.99	Filtered	Filtered	Filtered	Filtered	2125.51	1901.94	Filtered	Filtered	Filtered
0.00426811	1.00251	m.19513	m.19513	type:complete c39101.graph_c0:110-739(+) NR_ID: DAA34730.1 E-value: 2.2e-22 Identity: 297/516(57) Score: 288 Annotation: TPA_inf: hypothetical secreted protein 790	7422.37	1804.38	2974.41	97879.5	154677	98545.3	Filtered	39049.8	2989.05	19599.5	229531	177695
5.9111e-05	1.09445	m.19519	m.19519	type:complete c39107.graph_c0:1320-85(-) NR_ID: XP_002399929.1 E-value: 8.5e-183 Identity: 1095/1236(88) Score: 1674 Annotation: glycine C-acetyltransferase/2-amino-3-ketobutyrate-CoA ligase, putative	10860.4	6006.19	6117.55	10572.4	7817.01	10436.2	39870.6	7998.13	5896.07	59291.6	95310.2	Filtered
6.36482e-06	1.10986	m.19541	m.19541	type:complete c39119.graph_c0:174-866(+) NR_ID: BBE15154.1 E-value: 1.1e-134 Identity: 690/690(100) Score: 1257 Annotation: glutathione S-transferase	36108.5	10527.7	10908.7	57344.9	49820.7	45883	116811	27154.2	10747.5	44667.1	97324	65278.8
1.12157e-13	1.16454	m.19555	m.19555	type:complete c39129.graph_c0:242-979(+) NR_ID: XP_014607363.1 E-value: 8.2e-125 Identity: 726/735(98) Score: 1172 Annotation: PREDICTED: 14-3-3 protein zeta isoform X1	32806.2	10748.4	16786.5	42096	57436.7	32839	152046	57455.2	22126.4	66397.4	48742.4	214101
0.000201765	1.08072	m.19560	m.19560	type:complete c39136.graph_c0:112-1413(+) NR_ID: XP_002403125.1 E-value: 4.7e-99 Identity: 720/1200(60) Score: 952 Annotation: CRISP3: cysteine-rich secretory protein, putative	10375.4	4486.1	5017.92	32272.3	3117.28	4935.84	14974.9	1509.5	2828.6	NaN	Filtered	Filtered
0.000130315	1.08636	m.19564	m.19564	type:3prime_partial c39137.graph_c0:136-906(+) NR_ID: XP_002414702.1 E-value: 1.3e-128 Identity: 708/771(91) Score: 1205 Annotation: Der_and-312 phosphate carrier protein, putative	11715	6899.68	7115.28	17695.8	27785.6	24709.9	11178	14138.6	3987.76	Filtered	Filtered	Filtered
0.00214053	1.03445	m.19569	m.19569	type:5prime_partial c39137.graph_c1:3338-3012(-) NR_ID: XP_002414702.1 E-value: 3.1e-52 Identity: 315/321(98) Score: 543 Annotation: Der_and-312 phosphate carrier protein, putative	Filtered	11006.2	11019.2	Filtered	Filtered	Filtered	Filtered	Filtered	9807.14	Filtered	94972.8	Filtered
0.00104504	1.05064	m.19601	m.19601	type:complete c39151.graph_c0:2798-2094(-) NR_ID: DAA34682.1 E-value: 1.7e-124 Identity: 690/702(98) Score: 1169 Annotation: TPA_inf: phosphoserine phosphatase	3412.61	2298.17	2539.91	Filtered	Filtered	Filtered	Filtered	Filtered	Filtered	Filtered	Filtered	Filtered
0.00657822	0.987521	m.19612	m.19612	type:complete c39157.graph_c0:2086-518(-) NR_ID: XP_002435975.1 E-value: 1.1e-94 Identity: 753/966(77) Score: 915 Annotation: RNA polymerase II protein ral transcription factor BTF3, putative	Filtered	331.56	417.395	Filtered	Filtered	Filtered	Filtered	Filtered	Filtered	Filtered	Filtered	Filtered
0.000463046	1.06626	m.19621	m.19621	type:complete c39161.graph_c0:349-1308(+) NR_ID: DAA34484.1 E-value: 1.0e-95 Identity: 738/777(94) Score: 922 Annotation: TPA_inf: vesicle coat complex COPII subunit SEC13	5266.23	1599.1	1751.3	2336.92	2876.8	3140.67	23800.5	7471.77	3144.92	15251.6	Filtered	1693.18
0.00055548	1.06248	m.19626	m.19626	type:complete c39166.graph_c0:222-2888(+) NR_ID: XP_022239759.1 E-value: 0.0e+00 Identity: 2373/2667(88) Score: 3715 Annotation: peripheral plasma membrane protein CASK-like isoform X5	2682.93	282.55	182.367	Filtered	Filtered	Filtered	Filtered	Filtered	166.588	Filtered	Filtered	Filtered
2.93449e-05	1.10014	m.19640	m.19640	type:5prime_partial c39173.graph_c0:1387-83(-) NR_ID: XP_003742588.1 E-value: 4.8e-152 Identity: 951/1182(80) Score: 1409 Annotation: PREDICTED: probable medium-chain specific acyl-CoA dehydrogenase, mitochondrial	8557.05	9023.18	8615.21	15022.3	12350.7	9374.64	50464.3	13445.4	6251.26	9256.04	14974	51756.2
0.184555	0.839374	m.19656	m.19656	type:complete c39181.graph_c0:4480-86(-) NR_ID: XP_023225963.1 E-value: 0.0e+00 Identity: 3489/4395(79) Score: 5056 Annotation: cleavage and polyadenylation specificity factor subunit 1-like	2884.7	Filtered	2787.06	Filtered	Filtered	Filtered	Filtered	Filtered	Filtered	Filtered	Filtered	Filtered
0.00194758	1.03756	m.19667	m.19667	type:5prime_partial c39184.graph_c1:2-1003(+) NR_ID: XP_013781772.2 E-value: 1.4e-63 Identity: 456/795(57) Score: 645 Annotation: carboxypeptidase inhibitor SmCI-like isoform X1	3004.05	272.131	357.93	Filtered	Filtered	Filtered	Filtered	Filtered	Filtered	Filtered	Filtered	Filtered
1.32986e-06	1.11769	m.19674	m.19674	type:complete c39188.graph_c0:290-2128(+) NR_ID: XP_002404324.1 E-value: 0.0e+00 Identity: 1749/1836(95) Score: 2977 Annotation: adenylsulfate kinase, putative	7229.02	10719.2	13930.2	7813.68	11029.2	20160.1	Filtered	9147.2	1613.08	Filtered	386404	Filtered
0.00175872	1.04033	m.19680	m.19680	type:complete c39190.graph_c0:838-251(-) NR_ID: XP_002401344.1 E-value: 1.5e-84 Identity: 537/570(94) Score: 824 Annotation: prefoldin, putative	1581.1	2467.26	3325.82	Filtered	Filtered	Filtered	Filtered	2068.13	462.238	58613.7	Filtered	Filtered
0.000100642	1.08926	m.19710	m.19710	type:complete c39204.graph_c0:248-886(+) NR_ID: AGM71680.1 E-value: 6.2e-28 Identity: 324/609(53) Score: 336 Annotation: small heat shock protein I	6794.71	6683.93	4662.89	35826.8	24131.5	24006.5	195043	62070.6	28156	248954	Filtered	21665.2
0.000281703	1.0756	m.19741	m.19741	type:internal c39216.graph_c2:1-2511(+) NR_ID: XP_002409121.1 E-value: 1.2e-26 Identity: 183/186(98) Score: 330 Annotation: collagen alpha chain, type IV, putative	6166.5	12957.6	28262	17768.6	3382.96	6967.4	Filtered	35909.9	46884.3	20696	Filtered	Filtered
0.00930386	0.973865	m.19760	m.19760	type:complete c39226.graph_c0:350-1213(+) NR_ID: XP_002414170.1 E-value: 1.1e-91 Identity: 579/681(85) Score: 887 Annotation: dihydroxypolyprenylbenzoate methyltransferase, putative	3022.48	1124.29	1345.58	Filtered	Filtered	Filtered	Filtered	Filtered	1232.84	Filtered	Filtered	Filtered
0.00281074	1.02046	m.19817	m.19817	type:complete c39250.graph_c0:1266-2135(+) NR_ID: XP_023230793.1 E-value: 1.4e-43 Identity: 492/822(59) Score: 472 Annotation: proteasome inhibitor PI31 subunit-like	5350.74	2380.42	2795.74	26119.2	Filtered	9838.69	Filtered	3986.32	3119.83	Filtered	Filtered	Filtered
0.000277185	1.07586	m.19820	m.19820	type:complete c39251.graph_c0:5719-4385(-) NR_ID: XP_003738862.1 E-value: 1.4e-103 Identity: 1263/1326(95) Score: 991 Annotation: PREDICTED: flotillin-1	1817.66	1287.56	2195.64	Filtered	2743.67	2013.16	35129.9	2706.94	2021.56	38827.3	5980.78	Filtered
1.39646e-08	1.13482	m.19853	m.19853	type:complete c39269.graph_c0:5138-3906(-) NR_ID: ACT78707.1 E-value: 2.0e-163 Identity: 1062/1062(100) Score: 1507 Annotation: calreticulin	13515.9	25209.5	34218.2	38496.3	47668.1	37088.3	201010	36211.9	22384.1	50856	24377.9	80850.9
0.000744042	1.0567	m.19871	m.19871	type:complete c39275.graph_c0:2542-4089(+) NR_ID: XP_002436065.1 E-value: 4.6e-178 Identity: 1146/1530(74) Score: 1634 Annotation: RNA-binding protein Nova-1, putative	2152.15	979.342	530.239	2036.71	Filtered	Filtered	Filtered	Filtered	585.622	Filtered	6617.52	Filtered
0.0010877	1.04994	m.19969	m.19969	type:5prime_partial c39307.graph_c1:2-1768(+) NR_ID: ANK58178.1 E-value: 0.0e+00 Identity: 1692/1692(100) Score: 3072 Annotation: transglutaminase	3260.83	2206.27	1913.76	4389.03	Filtered	808.337	Filtered	3175.49	1038.24	Filtered	Filtered	Filtered
0.00269229	1.02309	m.1997	m.1997	type:internal c18660.graph_c0:632-3(-) NR_ID: XP_002404947.1 E-value: 4.8e-25 Identity: 351/597(58) Score: 311 Annotation: cubilin, putative	3616.04	8379.85	8433.04	Filtered	Filtered	9282.17	Filtered	13613.9	4886.36	137703	Filtered	Filtered
0.000569748	1.06195	m.19981	m.19981	type:complete c39312.graph_c0:2543-3814(+) NR_ID: XP_002400999.1 E-value: 2.0e-232 Identity: 1248/1269(98) Score: 2102 Annotation: glyoxylate/hydroxypyruvate reductase, putative	2607.57	2161.99	2809.59	13939.8	Filtered	2329.38	Filtered	3055.59	969.673	89294.5	15143.7	Filtered
2.89853e-09	1.13965	m.19993	m.19993	type:complete c39315.graph_c0:238-1704(+) NR_ID: BAF63673.1 E-value: 1.4e-288 Identity: 1464/1464(100) Score: 2587 Annotation: protein disulfide isomerase-3	15418.9	20274.2	18425	30511.1	25892.3	26118.7	312867	62497.6	26508.8	120990	41455.6	63090.9
0.00177055	1.04016	m.19996	m.19996	type:complete c39315.graph_c0:2311-1949(-) NR_ID: XP_002406443.1 E-value: 3.0e-48 Identity: 324/357(90) Score: 509 Annotation: janus-A, putative	11748.3	3393.09	4169.8	80044.4	54367.4	23347.1	74946.1	22461.4	8519.08	13038	22403	62160.7
0.00375491	1.00692	m.20018	m.20018	type:complete c39325.graph_c0:144-4274(+) NR_ID: XP_022235977.1 E-value: 0.0e+00 Identity: 3006/4080(73) Score: 3764 Annotation: F-actin-uncapping protein LRRC16A-like isoform X2	6288.63	376.804	474.828	Filtered	Filtered	Filtered	Filtered	Filtered	49.2453	Filtered	Filtered	Filtered
0.00210274	1.03509	m.20031	m.20031	type:complete c39330.graph_c0:109-1068(+) NR_ID: XP_002400476.1 E-value: 6.0e-128 Identity: 735/858(85) Score: 1200 Annotation: palmitoyl-protein thioesterase precursor, putative	833.534	4404.61	5002.01	Filtered	Filtered	Filtered	Filtered	Filtered	2553.42	33096	40687.1	Filtered
9.83064e-05	1.08951	m.20042	m.20042	type:complete c39336.graph_c0:4096-2678(-) NR_ID: XP_002415341.1 E-value: 6.2e-246 Identity: 1326/1434(92) Score: 2219 Annotation: acetyl-CoA hydrolase, putative	22376.4	14739.3	15723.7	28292.5	39664.9	12705.2	149297	33523.3	13753.2	37433.3	41302.9	37109.5
0.000549075	1.06272	m.20082	m.20082	type:complete c39348.graph_c0:2552-1239(-) NR_ID: XP_002408374.1 E-value: 1.8e-207 Identity: 1203/1320(91) Score: 1887 Annotation: dolichyl-di-phosphooligosaccharide protein glycotransferase, putative	7143.43	7348.14	7813	Filtered	17272.1	Filtered	Filtered	22017.4	2491.77	2706.32	24252.7	NaN
0.0476445	0.904501	m.20096	m.20096	type:5prime_partial c39351.graph_c0:1359-145(-) NR_ID: BAI82576.1 E-value: 2.9e-228 Identity: 1161/1161(100) Score: 2066 Annotation: autophagy-related 4	1012.45	867.208	1630.05	Filtered	Filtered	Filtered	Filtered	Filtered	1160.72	Filtered	Filtered	Filtered
0.0148488	0.952343	m.20099	m.20099	type:complete c39352.graph_c0:1961-954(-) NR_ID: XP_002403704.1 E-value: 3.1e-127 Identity: 783/1011(77) Score: 1194 Annotation: conserved hypothetical protein	1106.75	200.137	Filtered	Filtered	Filtered	Filtered	Filtered	Filtered	Filtered	23341.1	Filtered	Filtered
0.00563227	0.993161	m.20126	m.20126	type:complete c39361.graph_c0:775-122(-) NR_ID: XP_002435996.1 E-value: 4.8e-52 Identity: 444/651(68) Score: 544 Annotation: sulfotransferase, putative	5195.81	Filtered	Filtered	Filtered	5863.24	5139.81	Filtered	359.347	996.814	Filtered	Filtered	Filtered
0.000968732	1.05197	m.20160	m.20160	type:5prime_partial c39374.graph_c0:2-1486(+) NR_ID: XP_002404065.1 E-value: 2.8e-148 Identity: 1029/1263(81) Score: 1377 Annotation: dihydrolipoamide transacylase, putative	4677.86	2065.87	1667.18	38803.4	68173.2	Filtered	Filtered	3994.83	2714.44	27766.7	Filtered	Filtered
0.00577269	0.992291	m.20169	m.20169	type:internal c39377.graph_c0:1538-3(-) NR_ID: XP_013784499.1 E-value: 3.4e-88 Identity: 894/1536(58) Score: 859 Annotation: nesprin-1-like, partial	1076.07	2319.2	1810.37	2509.25	Filtered	Filtered	Filtered	1045.56	1151.78	17787.4	Filtered	Filtered
0.00213262	1.03458	m.20204	m.20204	type:complete c39391.graph_c0:138-1415(+) NR_ID: XP_002399575.1 E-value: 4.9e-141 Identity: 837/1062(78) Score: 1314 Annotation: alpha-D-galactosidase, putative	994.089	3447.76	3359.39	Filtered	Filtered	Filtered	Filtered	3825.45	986.08	Filtered	Filtered	Filtered
0.000192732	1.08136	m.20229	m.20229	type:complete c39401.graph_c0:1402-842(-) NR_ID: XP_023236067.1 E-value: 2.4e-84 Identity: 492/558(88) Score: 822 Annotation: muscle-specific protein 20-like	8299.9	8775.43	7249.77	63627.6	22240.8	11352.9	18522.1	3911.72	3174.44	12016.1	18755	14076.6
0.00157317	1.04292	m.20250	m.20250	type:5prime_partial c39409.graph_c0:2272-254(-) NR_ID: XP_013786530.1 E-value: 1.1e-155 Identity: 1212/1650(73) Score: 1442 Annotation: fragile X mental retardation syndrome-related protein 1-like isoform X2	4732.49	1882.96	1522	4469.97	3187.66	3288.91	7066	1741.06	1717.57	Filtered	Filtered	13774.7
0.00802355	0.97985	m.20271	m.20271	type:complete c39418.graph_c0:100-543(+) NR_ID: DAA34314.1 E-value: 8.5e-77 Identity: 423/423(100) Score: 756 Annotation: TPA_inf: exon-exon junction complex Magoh component	4139.46	3443.62	1928.35	13103.7	5929.18	Filtered	Filtered	5374.73	1288.68	Filtered	Filtered	Filtered
0.0104275	0.969062	m.20276	m.20276	type:3prime_partial c39421.graph_c0:234-4073(+) NR_ID: KFM72279.1 E-value: 5.3e-215 Identity: 2214/4119(53) Score: 1956 Annotation: Trafficking protein particle complex subunit 8, partial	Filtered	1170.61	987.13	Filtered	Filtered	Filtered	Filtered	Filtered	755.46	Filtered	Filtered	Filtered
4.10941e-07	1.12271	m.20287	m.20287	type:complete c39424.graph_c0:1842-238(-) NR_ID: AWM72026.1 E-value: 9.5e-219 Identity: 1224/1482(82) Score: 1985 Annotation: catalase 1	17276	2817.85	8052.18	Filtered	5744.94	45287.9	Filtered	199256	173039	71256.6	125225	305036
0.00428845	1.00235	m.20315	m.20315	type:5prime_partial c39432.graph_c0:2542-599(-) NR_ID: XP_002404138.1 E-value: 1.8e-248 Identity: 1422/1590(89) Score: 2242 Annotation: carbohydrate kinase, putative	Filtered	762.93	1359.38	Filtered	Filtered	Filtered	Filtered	Filtered	Filtered	Filtered	15159.3	Filtered
0.00162672	1.04218	m.20332	m.20332	type:complete c39437.graph_c0:2549-4099(+) NR_ID: XP_023232384.1 E-value: 4.0e-230 Identity: 1281/1395(91) Score: 2083 Annotation: protein stoned-B-like isoform X2	3464.87	3127.61	2186.6	Filtered	Filtered	Filtered	Filtered	Filtered	3912.88	Filtered	Filtered	Filtered
0.00217566	1.03384	m.20359	m.20359	type:5prime_partial c39449.graph_c0:3113-978(-) NR_ID: KFM79483.1 E-value: 0.0e+00 Identity: 1842/2082(88) Score: 2862 Annotation: Calcium-binding mitochondrial carrier protein Aralar1, partial	3584.44	241.872	637.095	Filtered	Filtered	Filtered	3145.26	1644.24	Filtered	Filtered	Filtered	Filtered
0.000945949	1.05238	m.20389	m.20389	type:complete c39465.graph_c0:1613-2428(+) NR_ID: XP_002403075.1 E-value: 6.9e-24 Identity: 180/180(100) Score: 302 Annotation: alternative splicing factor SRp55/B52/SRp75, putative	5315.26	10491.4	550.731	Filtered	Filtered	Filtered	Filtered	Filtered	3032.75	75906.8	Filtered	Filtered
0.000315355	1.07367	m.20445	m.20445	type:complete c39493.graph_c0:812-69(-) NR_ID: XP_023215567.1 E-value: 3.2e-100 Identity: 597/648(92) Score: 960 Annotation: 40S ribosomal protein S6-like	8029	4948.04	6017.62	7630.27	14376.3	6296.17	69391	10286.9	1984.37	Filtered	45292.7	Filtered
9.45004e-05	1.08993	m.20447	m.20447	type:complete c39494.graph_c0:2674-908(-) NR_ID: XP_002406866.1 E-value: 0.0e+00 Identity: 1698/1737(97) Score: 2880 Annotation: acetylcholine regulator unc-18, putative	1630.63	1525.35	3451.95	1737.89	2388.74	5066.28	30267	4014.29	2744.16	19976.1	100703	Filtered
0.0105556	0.968535	m.2046	m.2046	type:internal c18746.graph_c1:1010-3(-) NR_ID: XP_002404660.1 E-value: 2.8e-75 Identity: 459/528(86) Score: 746 Annotation: conserved hypothetical protein	Filtered	59702.6	17298.4	Filtered	Filtered	255602	657656	101698	89926.5	Filtered	Filtered	Filtered
0.000363169	1.07109	m.20475	m.20475	type:complete c39505.graph_c0:704-78(-) NR_ID: XP_002400259.1 E-value: 8.8e-112 Identity: 621/624(99) Score: 1059 Annotation: ribosomal protein S8, putative	9006.15	5016.05	5949.94	44829.4	25162.1	23493.8	51313.7	14895.1	5654.62	10563.8	30122	31460.1
0.00538161	0.994746	m.20485	m.20485	type:5prime_partial c39505.graph_c2:2280-1783(-) NR_ID: XP_002406086.1 E-value: 1.9e-40 Identity: 312/348(89) Score: 443 Annotation: SNARE-associated protein snapin, putative	2764.6	755.484	516.298	Filtered	Filtered	Filtered	Filtered	Filtered	Filtered	Filtered	Filtered	Filtered
0.000169067	1.08313	m.20486	m.20486	type:5prime_partial c39505.graph_c3:957-391(-) NR_ID: DAA34555.1 E-value: 3.5e-83 Identity: 492/519(94) Score: 812 Annotation: TPA_exp: microtubule-binding protein	6782.43	2948.47	2453.85	Filtered	8006.57	43525	54855.5	3343.08	3314.05	11191.9	19488.5	Filtered
0.0299588	0.922051	m.20493	m.20493	type:complete c39508.graph_c0:247-732(+) NR_ID: DAA34722.1 E-value: 7.2e-61 Identity: 417/495(84) Score: 619 Annotation: TPA_inf: hypothetical conserved secreted protein 684	Filtered	2160.93	3171.29	Filtered	Filtered	Filtered	Filtered	Filtered	Filtered	144903	Filtered	Filtered
0.00406623	1.00414	m.20497	m.20497	type:3prime_partial c39509.graph_c0:468-1(-) NR_ID: XP_002412168.1 E-value: 2.4e-29 Identity: 435/480(90) Score: 347 Annotation: kinesin light chain, putative	3251.08	4090.98	3311.72	Filtered	Filtered	Filtered	Filtered	Filtered	4045.08	Filtered	15282.5	Filtered
0.00330341	1.01198	m.20508	m.20508	type:5prime_partial c39513.graph_c0:1-1734(+) NR_ID: XP_023217226.1 E-value: 8.3e-152 Identity: 1026/1422(72) Score: 1408 Annotation: sedoheptulokinase-like	Filtered	407.003	1015	Filtered	Filtered	Filtered	Filtered	Filtered	1662.2	Filtered	Filtered	Filtered
0.000522451	1.06375	m.20518	m.20518	type:complete c39519.graph_c0:2498-1887(-) NR_ID: XP_002401970.1 E-value: 4.6e-89 Identity: 552/609(90) Score: 863 Annotation: signal peptidase complex, subunit SPC25, putative	8663.85	10783.5	5723.98	15657.3	5781.67	24887.3	5995.92	3864.24	6256.25	143496	53237.6	104625
0.000908982	1.05309	m.20520	m.20520	type:complete c39521.graph_c0:183-1679(+) NR_ID: XP_002403199.1 E-value: 9.7e-149 Identity: 1035/1437(72) Score: 1381 Annotation: cytochrome P450, putative	Filtered	4397.78	3360.07	Filtered	Filtered	Filtered	Filtered	Filtered	Filtered	Filtered	Filtered	Filtered
0.000729485	1.05707	m.20551	m.20551	type:complete c39531.graph_c1:843-97(-) NR_ID: XP_002410516.1 E-value: 3.3e-57 Identity: 528/738(71) Score: 589 Annotation: short-chain alcohol dehydrogenase, putative	10559.8	12712.4	22195.8	39990.5	13742.8	6441.05	152325	11398.7	7314.65	Filtered	278029	Filtered
6.61534e-05	1.09343	m.20555	m.20555	type:complete c39532.graph_c0:317-1216(+) NR_ID: DAA34568.1 E-value: 3.1e-166 Identity: 888/897(98) Score: 1530 Annotation: TPA_exp: ADP/ATP translocase	6396.47	2877.37	2647.02	8321.3	14729.2	6251.39	64347.5	11885.2	2252.24	33332.8	16024.4	29730.8
0.000419762	1.06827	m.20558	m.20558	type:5prime_partial c39534.graph_c0:2-2743(+) NR_ID: XP_002412387.1 E-value: 1.9e-283 Identity: 1635/2196(74) Score: 2545 Annotation: glycosyl hydralase, sucrase-isomaltase, putative	6444.59	1368.14	1760.91	46585.6	70607.6	18664.3	35340.7	24561.5	14495.6	Filtered	12684.8	Filtered
0.0100293	0.970726	m.20574	m.20574	type:5prime_partial c39541.graph_c0:2-4024(+) NR_ID: XP_023242329.1 E-value: 2.7e-137 Identity: 1770/3600(49) Score: 1286 Annotation: enhancer of mRNA-decapping protein 4-like	5268.92	Filtered	Filtered	Filtered	Filtered	Filtered	Filtered	Filtered	Filtered	Filtered	Filtered	Filtered
0.00159065	1.04268	m.20581	m.20581	type:complete c39542.graph_c1:2349-94(-) NR_ID: XP_022244276.1 E-value: 2.5e-71 Identity: 693/1218(56) Score: 715 Annotation: delta(14)-sterol reductase-like isoform X1	3788.01	4387.38	4026.7	4624.25	2778	33049.4	26942.9	8426.69	6155.54	Filtered	Filtered	Filtered
0.00158941	1.04269	m.20637	m.20637	type:complete c39569.graph_c0:2125-659(-) NR_ID: XP_013788325.1 E-value: 1.2e-164 Identity: 1335/1518(87) Score: 1518 Annotation: pre-mRNA-processing factor 19-like	6795.52	4366.15	2853.02	Filtered	Filtered	Filtered	Filtered	Filtered	3316.33	33607.4	Filtered	Filtered
0.0063484	0.988845	m.2067	m.2067	type:complete c18768.graph_c0:475-101(-) NR_ID: XP_002403549.1 E-value: 2.5e-53 Identity: 336/372(90) Score: 553 Annotation: conserved hypothetical protein	4101.41	523.484	827.28	Filtered	Filtered	Filtered	Filtered	Filtered	744.588	Filtered	Filtered	Filtered
0.0164655	0.947146	m.20698	m.20698	type:complete c39587.graph_c0:615-16(-) NR_ID: XP_002406507.1 E-value: 4.4e-28 Identity: 273/474(57) Score: 337 Annotation: conserved hypothetical protein	6651.73	2225.04	3922.11	Filtered	Filtered	Filtered	Filtered	Filtered	1471.16	Filtered	Filtered	Filtered
0.000101481	1.08917	m.20732	m.20732	type:complete c39604.graph_c0:95-784(+) NR_ID: XP_002414533.1 E-value: 2.1e-37 Identity: 297/414(71) Score: 418 Annotation: secreted protein, putative	6463.28	8793.1	6402.63	3119.74	2912.35	5324.58	18698.7	7082.06	3299.77	31948.8	Filtered	Filtered
0.00133616	1.04621	m.20740	m.20740	type:3prime_partial c39606.graph_c1:537-1(-) NR_ID: XP_022252448.1 E-value: 4.2e-62 Identity: 363/399(90) Score: 630 Annotation: zinc finger Ran-binding domain-containing protein 2-like isoform X1	1616.46	Filtered	216.842	Filtered	Filtered	Filtered	Filtered	Filtered	827.555	Filtered	Filtered	Filtered
0.000888757	1.05348	m.20764	m.20764	type:complete c39616.graph_c0:688-179(-) NR_ID: XP_002409984.1 E-value: 1.5e-48 Identity: 333/525(63) Score: 513 Annotation: Inducible metalloproteinase, putative	19153.7	4078.57	3572.09	191043	24343.4	72136.6	11104	26655.6	5673.52	42208.9	104167	251988
2.7622e-09	1.13979	m.20794	m.20794	type:internal c39626.graph_c0:675-1(-) NR_ID: BAF36722.1 E-value: 1.6e-18 Identity: 150/150(100) Score: 255 Annotation: cement-like antigen, partial	11162.5	2040.73	9737.13	19678.4	34618.9	31162.2	480453	234713	75478.3	711373	83666.4	Filtered
0.00139331	1.0454	m.20812	m.20812	type:5prime_partial c39633.graph_c0:3-392(+) NR_ID: XP_002414188.1 E-value: 1.2e-53 Identity: 354/387(91) Score: 556 Annotation: microsomal glutathione S-transferase, putative	7113.63	2592.5	3101.75	Filtered	Filtered	Filtered	Filtered	1776.31	1150.49	14131	20997.1	82018.3
0.00129843	1.04675	m.20860	m.20860	type:complete c39655.graph_c0:1311-145(-) NR_ID: XP_002399642.1 E-value: 9.4e-184 Identity: 1077/1167(92) Score: 1682 Annotation: 26S proteasome regulatory complex, subunit RPN7/PSMD6, putative	1634.2	1717.14	2939.3	8806.91	43722.9	1087.17	7434.92	787.774	925.141	Filtered	227667	Filtered
0.00220316	1.03335	m.20931	m.20931	type:complete c39681.graph_c0:1951-389(-) NR_ID: XP_002416112.1 E-value: 6.8e-254 Identity: 1422/1593(89) Score: 2288 Annotation: leucine aminopeptidase, putative	1970.22	2475.29	447.07	Filtered	2786	Filtered	20589.1	4662.17	663.976	26468.5	Filtered	Filtered
0.00348575	1.00974	m.20938	m.20938	type:complete c39682.graph_c0:210-1148(+) NR_ID: XP_002401875.1 E-value: 2.2e-151 Identity: 861/936(91) Score: 1402 Annotation: COP9 signalosome, subunit CSN6, putative	1191.04	439.095	745.18	Filtered	Filtered	Filtered	65899.6	Filtered	168.561	Filtered	Filtered	Filtered
3.68174e-05	1.09841	m.20956	m.20956	type:complete c39689.graph_c0:300-1079(+) NR_ID: XP_002734132.1 E-value: 4.2e-87 Identity: 600/777(77) Score: 847 Annotation: PREDICTED: tropinone reductase 2-like	16063.2	22840.9	18510.2	36784.7	60328.6	21654.7	81031.7	38669.7	8637.78	167907	Filtered	31386.1
0.000760741	1.05629	m.20976	m.20976	type:complete c39698.graph_c0:208-987(+) NR_ID: XP_015907390.1 E-value: 2.1e-118 Identity: 660/711(92) Score: 1117 Annotation: chloride intracellular channel exc-4	8156.96	6017.52	6675.15	66933.6	25811.3	5028.05	58756.1	60131.9	15912.2	21555.1	83945.5	3121.9
0.00272596	1.02233	m.21002	m.21002	type:complete c39706.graph_c0:1620-94(-) NR_ID: XP_002399563.1 E-value: 2.4e-139 Identity: 981/1422(68) Score: 1300 Annotation: conserved hypothetical protein	4123.91	2443.08	2098.89	Filtered	Filtered	9354.15	Filtered	Filtered	272.406	Filtered	Filtered	Filtered
0.00884789	0.975923	m.21021	m.21021	type:5prime_partial c39713.graph_c0:3-683(+) NR_ID: XP_022700256.1 E-value: 5.7e-40 Identity: 351/468(75) Score: 440 Annotation: 39S ribosomal protein L12, mitochondrial-like isoform X2	Filtered	Filtered	Filtered	4001.32	28619.3	17792.9	Filtered	Filtered	539.222	Filtered	15639	Filtered
8.86316e-05	1.09059	m.21023	m.21023	type:complete c39714.graph_c0:1762-170(-) NR_ID: XP_002404432.1 E-value: 3.2e-219 Identity: 1284/1434(89) Score: 1989 Annotation: D-3-phosphoglycerate dehydrogenase, putative	18684.4	14696.4	14738.9	23617.3	27808.5	14703.8	94203.9	15003.6	4980.39	34351.8	36932.1	29406.8
0.000817032	1.05498	m.21054	m.21054	type:5prime_partial c39725.graph_c0:1082-447(-) NR_ID: AAX37829.1 E-value: 2.6e-95 Identity: 528/537(98) Score: 917 Annotation: Hq05	4102.87	474.887	1027.73	5530.6	7130.75	4707.67	Filtered	2786.61	1736.68	32813	5797.17	Filtered
0.00091818	1.05291	m.21082	m.21082	type:5prime_partial c39740.graph_c0:1-765(+) NR_ID: XP_002407976.1 E-value: 1.6e-51 Identity: 411/582(70) Score: 540 Annotation: protein involved in membrane traffic, putative	3784.98	2526.59	5714.32	Filtered	Filtered	Filtered	Filtered	Filtered	Filtered	Filtered	Filtered	Filtered
0.00059231	1.06116	m.21085	m.21085	type:complete c39742.graph_c0:2977-2087(-) NR_ID: XP_002411743.1 E-value: 5.6e-144 Identity: 810/885(91) Score: 1338 Annotation: chromatin regulatory protein sir2, putative	21465.7	4416.71	3252.4	32226.3	128456	5588.97	56604.5	29260.1	4245.59	Filtered	Filtered	Filtered
0.00534397	0.994987	m.21119	m.21119	type:complete c39752.graph_c0:2285-642(-) NR_ID: AAF00497.1 E-value: 3.8e-146 Identity: 1029/1575(65) Score: 1359 Annotation: esterase	Filtered	Filtered	340.436	Filtered	Filtered	Filtered	Filtered	Filtered	Filtered	Filtered	Filtered	Filtered
0.014004	0.955299	m.21126	m.21126	type:5prime_partial c39754.graph_c0:7005-1144(-) NR_ID: XP_002401544.1 E-value: 3.0e-68 Identity: 798/1155(69) Score: 692 Annotation: Acinus, putative	Filtered	662.305	1040.33	4353.68	Filtered	Filtered	Filtered	Filtered	Filtered	Filtered	Filtered	Filtered
0.0576232	0.895835	m.21138	m.21138	type:complete c39756.graph_c0:593-57(-) NR_ID: XP_023232202.1 E-value: 6.1e-37 Identity: 360/540(66) Score: 413 Annotation: uncharacterized protein LOC111632081	712.619	928.912	682.681	Filtered	Filtered	Filtered	Filtered	Filtered	382.432	Filtered	Filtered	Filtered
0.000252857	1.07734	m.21139	m.21139	type:3prime_partial c39757.graph_c0:937-2(-) NR_ID: AHC98664.1 E-value: 1.2e-120 Identity: 813/942(86) Score: 1137 Annotation: serine protease inhibitor 13 RmS13	5356.07	1121.73	1484.73	39657.5	Filtered	Filtered	Filtered	6579.36	2030.95	36968.8	Filtered	Filtered
0.000747745	1.05661	m.21161	m.21161	type:5prime_partial c39768.graph_c0:3-1640(+) NR_ID: XP_002433435.1 E-value: 6.4e-170 Identity: 1479/1572(94) Score: 1564 Annotation: karyopherin (importin) alpha, putative	Filtered	2953.63	4297.49	Filtered	Filtered	5094.61	Filtered	Filtered	3525.53	Filtered	Filtered	Filtered
0.00274018	1.02201	m.21184	m.21184	type:internal c39772.graph_c0:1721-3(-) NR_ID: XP_002407966.1 E-value: 1.4e-207 Identity: 1209/1323(91) Score: 1889 Annotation: ribosome biogenesis protein - Nop58p/Nop5p, putative	1406.78	2995.43	3859.7	12955.6	5476.27	2634.92	56555.9	2998.9	1860.15	5132.55	Filtered	Filtered
0.00272632	1.02232	m.21189	m.21189	type:complete c39774.graph_c0:106-660(+) NR_ID: XP_013184702.1 E-value: 2.6e-59 Identity: 357/390(91) Score: 606 Annotation: PREDICTED: adrenodoxin-like protein, mitochondrial	526.063	2037.09	722	Filtered	Filtered	Filtered	Filtered	9870.39	4037.92	Filtered	Filtered	Filtered
0.00053451	1.06327	m.21191	m.21191	type:3prime_partial c39776.graph_c0:3760-2(-) NR_ID: XP_002405209.1 E-value: 0.0e+00 Identity: 2694/3279(82) Score: 4089 Annotation: ATP-dependent RNA helicase, putative	8923.63	907.095	2520.73	45621.9	Filtered	Filtered	Filtered	3586.92	1974.23	Filtered	Filtered	Filtered
0.0566371	0.896662	m.21245	m.21245	type:complete c39799.graph_c0:588-37(-) NR_ID: XP_002400647.1 E-value: 6.5e-50 Identity: 372/501(74) Score: 525 Annotation: 39S ribosomal protein L54, putative	678.052	Filtered	Filtered	Filtered	Filtered	Filtered	Filtered	Filtered	Filtered	Filtered	Filtered	Filtered
0.00262992	1.02451	m.21248	m.21248	type:complete c39800.graph_c0:2778-1555(-) NR_ID: XP_002404068.1 E-value: 1.3e-175 Identity: 1083/1248(86) Score: 1612 Annotation: cuticlin, putative	3319.19	3492.79	5380.22	Filtered	Filtered	Filtered	Filtered	Filtered	863.316	Filtered	Filtered	Filtered
0.000839536	1.05449	m.21275	m.21275	type:complete c39809.graph_c0:176-949(+) NR_ID: XP_002414969.1 E-value: 1.1e-108 Identity: 660/759(86) Score: 1033 Annotation: phosphomannomutase, putative	2542	206.642	1130.43	Filtered	Filtered	Filtered	Filtered	Filtered	1020.59	Filtered	21646.8	Filtered
0.0010326	1.05085	m.21291	m.21291	type:complete c39819.graph_c0:390-34(-) NR_ID: XP_002411748.1 E-value: 3.5e-57 Identity: 351/354(99) Score: 586 Annotation: small nuclear ribonucleoprotein sm D2, putative	2026.48	3146.58	2671.65	1633.65	Filtered	4186.68	Filtered	8006.73	3038.82	Filtered	Filtered	Filtered
0.00218132	1.03374	m.21295	m.21295	type:5prime_partial c39822.graph_c0:1415-54(-) NR_ID: XP_025114076.1 E-value: 1.7e-107 Identity: 750/1104(67) Score: 1025 Annotation: glutamine synthetase-like isoform X1	4288.49	3106.51	2142.6	6435.28	4730.48	6079.97	Filtered	4578.61	6468.4	17732.9	Filtered	Filtered
8.27597e-05	1.09128	m.21300	m.21300	type:complete c39824.graph_c0:182-1765(+) NR_ID: XP_003740121.1 E-value: 6.8e-185 Identity: 1188/1545(76) Score: 1693 Annotation: PREDICTED: amine oxidase	10006.9	4631.23	1869.96	Filtered	3802.51	4004.25	Filtered	Filtered	1533.05	Filtered	16433.3	Filtered
0.0146577	0.952999	m.21325	m.21325	type:complete c39836.graph_c0:960-163(-) NR_ID: XP_002406745.1 E-value: 1.1e-26 Identity: 231/357(64) Score: 326 Annotation: survival motor neuron protein, putative	Filtered	330.239	360.402	Filtered	Filtered	Filtered	Filtered	Filtered	588.4	Filtered	Filtered	Filtered
0.0137049	0.956379	m.21328	m.21328	type:5prime_partial c39837.graph_c0:3-1028(+) NR_ID: XP_002410350.1 E-value: 1.7e-149 Identity: 858/915(93) Score: 1386 Annotation: oxodicarboxylate carrier protein, putative	577.74	3548.92	6319.51	Filtered	8692.15	5984.84	46582.1	4494.28	1688.02	Filtered	Filtered	Filtered
0.00127166	1.04714	m.21330	m.21330	type:5prime_partial c39838.graph_c0:1-468(+) NR_ID: AAQ21387.1 E-value: 2.2e-51 Identity: 342/378(90) Score: 537 Annotation: NADH-ubiquinone oxidoreductase, partial	21541.8	5901.2	6376.71	37415.1	Filtered	15610.5	29343.7	8593.88	3505.93	Filtered	10782.6	Filtered
0.00187413	1.03866	m.21337	m.21337	type:complete c39842.graph_c0:3059-987(-) NR_ID: XP_002434913.1 E-value: 2.8e-194 Identity: 1491/2340(63) Score: 1775 Annotation: phosphatidylinositol-binding clathrin assembly protein, putative	4540.2	2028.21	1913.14	Filtered	Filtered	7276.98	Filtered	4031.91	1960.52	58561.6	Filtered	Filtered
0.00026924	1.07634	m.21340	m.21340	type:5prime_partial c39843.graph_c0:3-371(+) NR_ID: XP_013771982.1 E-value: 7.4e-42 Identity: 318/366(86) Score: 454 Annotation: methylglutaconyl-CoA hydratase, mitochondrial-like	15962.4	3955.49	4059.64	152205	33547.3	Filtered	Filtered	Filtered	510.568	30205.2	Filtered	175475
0.00681594	0.986183	m.21375	m.21375	type:5prime_partial c39863.graph_c0:3-1208(+) NR_ID: XP_002405419.1 E-value: 5.4e-126 Identity: 789/1020(77) Score: 1184 Annotation: adenosine kinase, putative	Filtered	Filtered	Filtered	49035.8	Filtered	Filtered	Filtered	Filtered	Filtered	Filtered	Filtered	Filtered
0.00128857	1.04689	m.21379	m.21379	type:5prime_partial c39864.graph_c0:3-638(+) NR_ID: XP_002400836.1 E-value: 1.0e-70 Identity: 537/576(93) Score: 705 Annotation: NADH:ubiquinone oxidoreductase, NDUFS8/23 kDa subunit, putative	6437.86	417.352	5831.16	Filtered	14446.4	20433.9	40716.8	14686.4	2638.69	Filtered	Filtered	Filtered
0.000813403	1.05506	m.21383	m.21383	type:complete c39865.graph_c1:108-1718(+) NR_ID: XP_013773643.1 E-value: 4.5e-176 Identity: 1050/1227(85) Score: 1617 Annotation: H/ACA ribonucleoprotein complex subunit 4	3310.81	2188.56	2144.46	10636.6	5355.2	4038.05	19802.3	1434.92	2441.01	16051	163433	Filtered
0.000857265	1.05412	m.21392	m.21392	type:internal c39868.graph_c0:1168-2(-) NR_ID: XP_022243341.1 E-value: 1.0e-169 Identity: 981/1167(84) Score: 1561 Annotation: twitchin-like	2751.46	5397.27	1349.6	9863.42	3219.74	2659.96	69389.6	13646.1	5226.4	Filtered	49919.6	Filtered
0.0081366	0.979294	m.21398	m.21398	type:complete c39870.graph_c0:4116-1021(-) NR_ID: XP_013776144.1 E-value: 4.5e-265 Identity: 2028/3075(65) Score: 2387 Annotation: phospholipase DDHD2-like	1014.07	Filtered	Filtered	Filtered	Filtered	Filtered	Filtered	Filtered	Filtered	Filtered	Filtered	Filtered
0.00138823	1.04548	m.21439	m.21439	type:5prime_partial c39881.graph_c0:3-2474(+) NR_ID: KFM57669.1 E-value: 2.3e-06 Identity: 261/555(47) Score: 155 Annotation: Zinc finger protein 385A, partial	1288.92	2586.14	3961.89	22151.2	2472.72	9673.62	Filtered	1488.99	1912.99	15218.1	61261.7	Filtered
0.00224446	1.0326	m.21480	m.21480	type:complete c39898.graph_c0:656-9(-) NR_ID: DAA34697.1 E-value: 1.2e-50 Identity: 357/486(73) Score: 532 Annotation: TPA_inf: putative thyropin precursor	1496.84	381.095	641.393	Filtered	Filtered	4331.11	Filtered	Filtered	1596.57	Filtered	25992.6	Filtered
0.000670994	1.05867	m.21501	m.21501	type:complete c39908.graph_c0:1833-379(-) NR_ID: XP_023231470.1 E-value: 7.3e-109 Identity: 705/825(85) Score: 1037 Annotation: paraspeckle component 1-like	3223.42	1986.79	4607.7	6007.91	1826.53	12188.9	27720.6	5832.57	2625.11	94448.6	Filtered	Filtered
0.000759452	1.05632	m.21510	m.21510	type:5prime_partial c39911.graph_c0:1551-310(-) NR_ID: XP_013787202.1 E-value: 4.3e-110 Identity: 789/1164(67) Score: 1047 Annotation: chitinase domain-containing protein 1-like	53407.9	5646.88	6827.92	4081.06	Filtered	Filtered	Filtered	3177.45	12623.3	61828.4	Filtered	Filtered
0.000243313	1.07795	m.21588	m.21588	type:internal c39948.graph_c0:3-1886(+) NR_ID: XP_023212455.1 E-value: 6.0e-289 Identity: 1617/1884(85) Score: 2591 Annotation: twitchin-like	3576.63	5147.21	5229.32	17129.8	5889	4768.54	Filtered	11841.4	7309.36	55583.8	Filtered	Filtered
3.019e-05	1.09993	m.21631	m.21631	type:complete c39968.graph_c0:6297-904(-) NR_ID: XP_002399630.1 E-value: 4.9e-134 Identity: 693/699(99) Score: 1259 Annotation: glycine rich secreted cement protein, putative	4853.93	2081.31	7372.15	8004.14	9250.12	3892.03	321435	73935.4	32160.1	673867	Filtered	Filtered
0.00685576	0.985962	m.21654	m.21654	type:complete c39973.graph_c0:581-159(-) NR_ID: XP_002399629.1 E-value: 9.9e-75 Identity: 414/420(98) Score: 738 Annotation: mbp-1 interacting protein-2A, putative	Filtered	298.128	1488.18	Filtered	Filtered	Filtered	Filtered	Filtered	Filtered	Filtered	Filtered	Filtered
0.00273703	1.02208	m.21698	m.21698	type:5prime_partial c39995.graph_c0:2-460(+) NR_ID: XP_002435846.1 E-value: 1.2e-20 Identity: 192/249(77) Score: 272 Annotation: protein phosphatase 1, regulatory (inhibitor) subunit PPP1R2, putative	1735.19	519.321	972.526	Filtered	13297.3	1947.29	48463.5	4531.35	2645.56	Filtered	36823.5	65937.1
1.31736e-05	1.10559	m.21702	m.21702	type:complete c39998.graph_c0:3423-2203(-) NR_ID: XP_002435437.1 E-value: 3.5e-165 Identity: 978/1257(77) Score: 1522 Annotation: glutamine synthetase, putative	18917.2	8854.57	6432.28	18432.8	21992.7	29773.7	2244.46	21809.8	7542.73	15009.8	29975.6	57283.5
0.000825372	1.0548	m.21745	m.21745	type:complete c40018.graph_c0:414-1223(+) NR_ID: XP_002414953.1 E-value: 1.1e-109 Identity: 675/756(89) Score: 1042 Annotation: secreted protein, putative	22055.4	10972.8	12273.8	Filtered	Filtered	Filtered	Filtered	10596.9	5138.09	6872.93	214152	Filtered
1.41792e-05	1.10512	m.21755	m.21755	type:complete c40022.graph_c0:3107-1623(-) NR_ID: XP_002404785.1 E-value: 1.3e-156 Identity: 969/1233(78) Score: 1449 Annotation: limbic system-associated membrane protein, putative	10339.4	7720.91	11006.8	33035.3	24172.4	18500.1	136027	22949	13476.1	277103	12866.9	Filtered
0.000609729	1.06057	m.21763	m.21763	type:complete c40027.graph_c0:187-1686(+) NR_ID: XP_022240677.1 E-value: 4.0e-211 Identity: 1251/1431(87) Score: 1919 Annotation: 26S proteasome non-ATPase regulatory subunit 3-like	4457.03	5287.61	3190.11	10971.2	4572.18	5866.56	9747.35	5484.49	1734.45	20909.1	243191	Filtered
0.00157794	1.04285	m.21765	m.21765	type:complete c40028.graph_c0:156-1157(+) NR_ID: OAD60177.1 E-value: 2.0e-113 Identity: 702/918(76) Score: 1075 Annotation: Serine/threonine-protein phosphatase 2A activator, partial	2063.69	942.964	1965.9	14063.1	6299.1	3118.3	4508.33	4145.53	1370.2	Filtered	Filtered	Filtered
0.0114829	0.964807	m.21781	m.21781	type:complete c40033.graph_c0:2150-207(-) NR_ID: XP_002409402.1 E-value: 1.4e-227 Identity: 1356/1833(73) Score: 2062 Annotation: beta-galactosidase precursor, putative	2160.22	2247.94	1178.05	Filtered	Filtered	Filtered	Filtered	4262.38	476.633	Filtered	Filtered	Filtered
0.012363	0.96139	m.21785	m.21785	type:complete c40034.graph_c1:1179-871(-) NR_ID: XP_013783049.1 E-value: 2.2e-15 Identity: 132/150(88) Score: 225 Annotation: mitochondrial intermembrane space import and assembly protein 40-B-like	Filtered	Filtered	Filtered	Filtered	Filtered	Filtered	Filtered	Filtered	1713.12	18143.3	Filtered	Filtered
0.00429863	1.00227	m.21787	m.21787	type:internal c40036.graph_c0:3-608(+) NR_ID: BBE15154.1 E-value: 1.9e-79 Identity: 501/558(89) Score: 780 Annotation: glutathione S-transferase	5770.61	5186.6	5246.72	Filtered	Filtered	Filtered	Filtered	Filtered	Filtered	Filtered	Filtered	Filtered
6.15161e-05	1.0941	m.21799	m.21799	type:5prime_partial c40043.graph_c0:2809-1550(-) NR_ID: XP_002406689.1 E-value: 1.3e-149 Identity: 792/813(97) Score: 1388 Annotation: failed axon connections, putative	3195.54	1919.23	1328.75	434275	3534.91	858.828	8674.93	10571	741.949	49133.1	Filtered	Filtered
0.00233382	1.0309	m.21811	m.21811	type:complete c40045.graph_c0:64-1515(+) NR_ID: XP_022235548.1 E-value: 2.9e-158 Identity: 1101/1251(88) Score: 1463 Annotation: septin-7-like isoform X4	6661.23	3144.78	1366.32	9439.4	3164.9	3064.18	Filtered	1231.72	2397.53	62244.9	Filtered	Filtered
7.79498e-05	1.09187	m.21820	m.21820	type:complete c40051.graph_c0:204-890(+) NR_ID: XP_002433652.1 E-value: 2.6e-72 Identity: 471/657(71) Score: 719 Annotation: tRNA selenocysteine associated protein, putative	58375.4	883.287	58579.7	182519	140098	100703	404072	81469.6	37933.3	21827.4	123885	Filtered
1.33533e-10	1.14814	m.21843	m.21843	type:complete c40060.graph_c0:163-753(+) NR_ID: XP_002410624.1 E-value: 2.4e-74 Identity: 480/570(84) Score: 736 Annotation: cyclophilin B precursor, putative	75529.1	69017.8	82102.6	9128.38	27996.1	15871.5	61317.1	40695.1	8891.52	52987.6	47835.5	29073.6
0.00111576	1.04949	m.21845	m.21845	type:internal c40062.graph_c0:2-943(+) NR_ID: XP_002413349.1 E-value: 5.4e-81 Identity: 702/903(77) Score: 795 Annotation: adaptin ear-binding coat-associated protein, putative	10694.5	8727.43	8988.22	Filtered	3260.3	Filtered	Filtered	6080.01	6040.86	Filtered	Filtered	Filtered
0.000680542	1.05839	m.21866	m.21866	type:complete c40071.graph_c0:253-978(+) NR_ID: AAK82985.1 E-value: 1.8e-63 Identity: 402/483(83) Score: 643 Annotation: gamma-interferon inducible lysosomal thiol reductase, partial	5852.6	5384.24	6113.41	13380.6	23201.1	16241.3	Filtered	14087.6	2632.76	Filtered	Filtered	Filtered
0.000415914	1.06845	m.21868	m.21868	type:5prime_partial c40072.graph_c0:3587-543(-) NR_ID: XP_018495959.1 E-value: 0.0e+00 Identity: 2427/2901(83) Score: 3656 Annotation: PREDICTED: alanine--tRNA ligase, cytoplasmic	3990.11	3497.11	2367.84	3741.69	3510.84	2871.92	26687.4	2110.51	1430.07	28174.5	127989	Filtered
0.00191384	1.03807	m.21914	m.21914	type:complete c40092.graph_c0:196-1584(+) NR_ID: XP_002413603.1 E-value: 2.5e-122 Identity: 669/696(96) Score: 1153 Annotation: proclotting enzyme precursor, putative	3724.79	3560.86	2841.03	7009.02	Filtered	Filtered	Filtered	Filtered	639.1	Filtered	Filtered	Filtered
1.77125e-05	1.10368	m.21920	m.21920	type:complete c40094.graph_c1:816-181(-) NR_ID: XP_002412473.1 E-value: 2.2e-78 Identity: 516/639(80) Score: 771 Annotation: Canopy3, putative	3810.62	6178.87	5956.81	Filtered	Filtered	5636.15	138860	9040.32	3604.69	39340.5	Filtered	Filtered
2.86113e-13	1.16256	m.21925	m.21925	type:5prime_partial c40097.graph_c0:2-667(+) NR_ID: DAA34572.1 E-value: 4.7e-47 Identity: 333/351(94) Score: 501 Annotation: TPA_exp: histone 1	47363.1	7989.59	6004.92	227666	43458.2	39907.1	565590	34250.3	12149.3	103156	98755	61860.7
0.0015258	1.04357	m.21929	m.21929	type:complete c40099.graph_c0:1224-2669(+) NR_ID: XP_002415923.1 E-value: 6.5e-150 Identity: 1158/1365(84) Score: 1391 Annotation: eukaryotic translation initiation factor, putative	1023.31	104.352	968.938	11437.2	9108.66	6005.21	Filtered	Filtered	1082	NaN	Filtered	Filtered
0.00952444	0.972894	m.21960	m.21960	type:complete c40108.graph_c0:2926-1406(-) NR_ID: XP_002399379.1 E-value: 6.8e-166 Identity: 930/1017(91) Score: 1529 Annotation: embryonic polarity dorsal, putative	1396.45	Filtered	1405.45	Filtered	Filtered	Filtered	Filtered	Filtered	Filtered	Filtered	Filtered	Filtered
0.00100978	1.05124	m.21973	m.21973	type:complete c40112.graph_c0:932-30(-) NR_ID: XP_002414192.1 E-value: 8.8e-113 Identity: 717/903(79) Score: 1069 Annotation: senescence marker protein-30, putative	10220.1	2467.15	2280.57	Filtered	3704.27	7293.32	14372.7	4622.7	1438.24	43337.5	9225.95	Filtered
0.00167279	1.04154	m.21994	m.21994	type:5prime_partial c40121.graph_c0:2622-334(-) NR_ID: XP_022255642.1 E-value: 1.5e-140 Identity: 1248/2268(55) Score: 1312 Annotation: neprilysin-1-like isoform X2	1003.24	3452.3	3792.07	Filtered	Filtered	67741.4	Filtered	403.435	844.701	Filtered	15720416	Filtered
0.00894112	0.975496	m.22007	m.22007	type:complete c40125.graph_c0:236-3043(+) NR_ID: XP_002410967.1 E-value: 5.5e-145 Identity: 912/1329(68) Score: 1351 Annotation: glycogenin-1, putative	1835.93	40.3032	2183.67	21163.5	22531.1	31573.5	Filtered	1971.4	14923.4	Filtered	Filtered	Filtered
0.00169756	1.04119	m.22034	m.22034	type:complete c40134.graph_c0:163-2598(+) NR_ID: XP_002414785.1 E-value: 6.6e-288 Identity: 1863/2439(76) Score: 2583 Annotation: nuclear pore complex protein Nup93, putative	1152.21	622.889	4987.94	4010.48	3354.14	5357.91	9436.85	2947.38	2106.52	60943.2	Filtered	Filtered
1.51402e-05	1.1047	m.22038	m.22038	type:complete c40135.graph_c0:170-1192(+) NR_ID: XP_002414970.1 E-value: 1.3e-144 Identity: 897/978(91) Score: 1344 Annotation: electron transfer flavoprotein, alpha subunit, putative	9187.94	8928.25	11185.6	21137.2	17879.9	11222.6	38419.6	14292.7	4317.86	16741	141289	20169.7
0.000514979	1.06405	m.22042	m.22042	type:complete c40136.graph_c0:283-852(+) NR_ID: XP_023216940.1 E-value: 2.6e-46 Identity: 366/486(75) Score: 494 Annotation: actin-binding Rho-activating protein-like isoform X1	3043.17	2762.27	3554.9	8248.38	Filtered	Filtered	59508.2	3417.01	1273.97	Filtered	Filtered	Filtered
0.000195832	1.08114	m.22049	m.22049	type:complete c40140.graph_c0:2059-221(-) NR_ID: XP_002402839.1 E-value: 3.5e-124 Identity: 1218/1698(71) Score: 1170 Annotation: lamin, putative	1811.7	989.628	721.59	4742.68	2990.27	3757.18	43226.3	7514.32	6285.81	6316.19	179528	25670.7
0.00338538	1.01093	m.22056	m.22056	type:3prime_partial c40142.graph_c0:126-2000(+) NR_ID: XP_021003098.1 E-value: 6.8e-192 Identity: 1257/1530(82) Score: 1754 Annotation: splicing factor 3A subunit 1-like	2029.94	1836.87	2396.18	7863.8	Filtered	Filtered	Filtered	1929.38	1342.88	Filtered	Filtered	Filtered
0.00254664	1.0264	m.22071	m.22071	type:complete c40148.graph_c0:296-838(+) NR_ID: XP_002435735.1 E-value: 4.7e-61 Identity: 462/540(85) Score: 621 Annotation: arginine-rich protein, putative	6579.88	4853.12	1974.36	11968.9	47252.6	56001.8	1644.2	11956.2	1099.76	Filtered	Filtered	Filtered
0.000239418	1.07819	m.22076	m.22076	type:complete c40150.graph_c0:101-2008(+) NR_ID: XP_002399904.1 E-value: 3.1e-200 Identity: 1236/1443(85) Score: 1826 Annotation: ribophorin II, putative	3632.83	4706.46	4710.64	9113.23	19347.2	6606.3	19292.5	5040.71	3604.28	6981.39	228059	26649.2
0.00302565	1.01623	m.22111	m.22111	type:complete c40162.graph_c0:602-2770(+) NR_ID: XP_002407507.1 E-value: 9.8e-235 Identity: 1539/2085(73) Score: 2124 Annotation: long chain fatty acid CoA ligase, putative	8980.54	8766.38	10921.7	19116	8099.32	Filtered	38890.9	25906.5	10916	Filtered	Filtered	Filtered
0.00139874	1.04533	m.22115	m.22115	type:complete c40164.graph_c0:158-691(+) NR_ID: XP_013788579.1 E-value: 2.0e-88 Identity: 516/531(97) Score: 857 Annotation: signal peptidase complex catalytic subunit SEC11A	462.521	8081.4	4616.42	24276.6	26566.2	7432.57	Filtered	13936.1	3911.05	181446	Filtered	547723
0.00197819	1.03709	m.22119	m.22119	type:5prime_partial c40166.graph_c0:1280-237(-) NR_ID: XP_023222466.1 E-value: 7.8e-113 Identity: 780/954(81) Score: 1070 Annotation: 3-hydroxyisobutyrate dehydrogenase, mitochondrial-like	3732.2	4145.62	6703.97	Filtered	154401	Filtered	41892.3	2848.42	5969.22	Filtered	32042.1	Filtered
0.00246665	1.02816	m.22122	m.22122	type:5prime_partial c40168.graph_c0:1256-333(-) NR_ID: XP_023222049.1 E-value: 1.4e-73 Identity: 597/894(66) Score: 731 Annotation: pyridoxal kinase-like isoform X3	2709.74	4322.08	4776.85	Filtered	Filtered	Filtered	Filtered	5828.93	1119.86	57721.2	2873.12	Filtered
0.00262736	1.02457	m.22129	m.22129	type:complete c40171.graph_c0:462-94(-) NR_ID: XP_002402067.1 E-value: 1.8e-27 Identity: 267/369(72) Score: 330 Annotation: conserved hypothetical protein	4815.85	2550.07	2577.52	Filtered	Filtered	6528.95	Filtered	Filtered	6985.69	Filtered	Filtered	Filtered
0.000566483	1.06207	m.22175	m.22175	type:complete c40185.graph_c0:1542-988(-) NR_ID: XP_002404087.1 E-value: 2.2e-37 Identity: 324/408(79) Score: 417 Annotation: ER protein with KEEL retention signal, putative	3789.4	8347.92	2876.25	14338	32950.4	7127.63	Filtered	15079.3	2934.91	133483	49155.9	Filtered
0.00123692	1.04764	m.22177	m.22177	type:5prime_partial c40186.graph_c0:3615-262(-) NR_ID: XP_002404822.1 E-value: 1.3e-140 Identity: 1620/3141(51) Score: 1314 Annotation: nuclear pore complex protein Nup205, putative	NaN	6822.19	6236.66	17576.1	18278.2	6860.36	Filtered	Filtered	4196.8	Filtered	Filtered	Filtered
0.00205042	1.03594	m.22184	m.22184	type:3prime_partial c40186.graph_c1:1256-3(-) NR_ID: XP_002404822.1 E-value: 4.3e-142 Identity: 1023/1308(78) Score: 1323 Annotation: nuclear pore complex protein Nup205, putative	6342.65	4494.94	4720.9	2614.33	5607.37	Filtered	Filtered	2597.68	6032.04	4951.36	Filtered	Filtered
0.000155486	1.08421	m.22198	m.22198	type:complete c40190.graph_c0:928-257(-) NR_ID: XP_002413138.1 E-value: 2.3e-73 Identity: 561/672(83) Score: 728 Annotation: transcription factor containing NAC and TS-N domains, putative	20150.2	6010.1	9608.4	25634.6	52767.3	13631.2	43405.4	39068.3	6424.02	15646.2	Filtered	59904.2
0.000256687	1.07711	m.22249	m.22249	type:complete c40214.graph_c1:1999-893(-) NR_ID: XP_013775152.1 E-value: 2.2e-89 Identity: 771/1113(69) Score: 868 Annotation: LIM and SH3 domain protein F42H10.3-like isoform X1	2163.98	3570.68	8284.53	38689.6	13349.8	16177.9	24196.6	7992.7	10048.4	49207.5	20870.7	Filtered
0.000676107	1.05852	m.22264	m.22264	type:complete c40222.graph_c0:83-928(+) NR_ID: XP_002404401.1 E-value: 5.5e-109 Identity: 702/846(82) Score: 1036 Annotation: conserved hypothetical protein	9465.8	2355.98	2686.16	17471.3	Filtered	Filtered	Filtered	Filtered	1114.51	Filtered	Filtered	Filtered
0.000716561	1.05741	m.22287	m.22287	type:complete c40228.graph_c0:3038-2382(-) NR_ID: OQR79210.1 E-value: 3.9e-62 Identity: 495/615(80) Score: 631 Annotation: ATP synthase subunit O	8671.55	5926.18	6117.76	7085.14	9498.38	5234.07	8431.67	2081.83	2307.41	135657	3389.06	Filtered
0.000290728	1.07507	m.22298	m.22298	type:complete c40233.graph_c0:214-837(+) NR_ID: XP_002408855.1 E-value: 3.2e-82 Identity: 531/618(85) Score: 804 Annotation: flavonol reductase/cinnamoyl-CoA reductase, putative	7615.08	4811.76	6149.81	24773.3	13539.6	7648.06	27339.7	14690	4085.36	Filtered	16707.1	21379.6
0.000518204	1.06392	m.22303	m.22303	type:complete c40235.graph_c0:173-844(+) NR_ID: AAK82985.1 E-value: 2.4e-70 Identity: 396/459(86) Score: 702 Annotation: gamma-interferon inducible lysosomal thiol reductase, partial	17529.1	974.813	846.822	Filtered	Filtered	Filtered	Filtered	8571.48	656.78	Filtered	Filtered	Filtered
0.000918896	1.05289	m.22312	m.22312	type:complete c40239.graph_c1:2452-1205(-) NR_ID: XP_022254575.1 E-value: 2.4e-44 Identity: 483/936(51) Score: 480 Annotation: zinc finger CCCH domain-containing protein 11A-like	10923.8	10184.4	10598	23248.3	28014.3	11743.7	Filtered	12169.7	582.347	Filtered	Filtered	Filtered
0.00252402	1.0269	m.22321	m.22321	type:complete c40244.graph_c1:92-1345(+) NR_ID: XP_002406432.1 E-value: 1.9e-73 Identity: 639/1014(63) Score: 731 Annotation: adipophilin, putative	160548	2154.91	2567.74	Filtered	90896.4	26829.9	Filtered	6130.5	2164.72	9601.57	Filtered	Filtered
0.0415299	0.910105	m.22367	m.22367	type:complete c40260.graph_c0:161-2566(+) NR_ID: XP_002414495.1 E-value: 0.0e+00 Identity: 2064/2421(85) Score: 3053 Annotation: Myb transforming protein, putative	Filtered	1418.97	1599.16	Filtered	Filtered	Filtered	Filtered	Filtered	945.15	Filtered	Filtered	Filtered
0.00129202	1.04684	m.22375	m.22375	type:complete c40262.graph_c0:1762-152(-) NR_ID: XP_002399659.1 E-value: 2.0e-240 Identity: 1401/1485(94) Score: 2172 Annotation: chaperonin complex component, TCP-1 delta subunit, putative	556.311	2519	4937.68	Filtered	3956.22	6419.93	19066.3	4582.2	2857.11	7837.38	25168.3	5808.06
0.00191772	1.03801	m.22401	m.22401	type:complete c40272.graph_c0:205-852(+) NR_ID: DAA34457.1 E-value: 1.8e-83 Identity: 504/528(95) Score: 815 Annotation: TPA_exp: mitochondrial-associated endoribonuclease MAR1	8032.05	4626.89	1882.21	Filtered	13255.8	2198.07	Filtered	4729.36	1147.75	1110.36	Filtered	164740
0.00147313	1.04429	m.22427	m.22427	type:complete c40281.graph_c0:114-1679(+) NR_ID: XP_002402792.1 E-value: 1.5e-147 Identity: 1209/1650(73) Score: 1371 Annotation: zinc finger protein, putative	2277.91	3413.2	2310.75	113447	208539	Filtered	Filtered	Filtered	625.514	Filtered	Filtered	Filtered
0.0022119	1.03319	m.22430	m.22430	type:complete c40282.graph_c0:169-1164(+) NR_ID: XP_012221120.1 E-value: 9.8e-73 Identity: 621/981(63) Score: 724 Annotation: PREDICTED: trans-1,2-dihydrobenzene-1,2-diol dehydrogenase-like	5146.79	360.204	873.043	Filtered	Filtered	2787.11	Filtered	4151.11	2159.38	38392.7	Filtered	Filtered
1.44679e-06	1.1173	m.22450	m.22450	type:complete c40291.graph_c0:1140-697(-) NR_ID: DAA34100.1 E-value: 1.0e-45 Identity: 297/345(86) Score: 488 Annotation: TPA_exp: thioredoxin	26416.1	15564.8	15026.8	45648.2	45240.2	28079.5	485363	81101	19055.6	84085.4	43757.7	15932.1
0.00010064	1.08926	m.22454	m.22454	type:complete c40296.graph_c0:2888-99(-) NR_ID: XP_002412387.1 E-value: 2.2e-295 Identity: 1674/2187(76) Score: 2648 Annotation: glycosyl hydralase, sucrase-isomaltase, putative	14276.2	6241.51	8222.98	33885.3	29073.6	21649.6	12149.8	33600.8	6066.28	7916.06	40784.8	10215.4
1.20091e-05	1.10616	m.22467	m.22467	type:complete c40301.graph_c0:686-93(-) NR_ID: BAU79645.1 E-value: 8.3e-112 Identity: 591/591(100) Score: 1059 Annotation: peroxiredoxin	29092.8	36420.4	37698.8	83019.1	37794	31383.2	302077	12950.3	30900.1	24339.5	48280.4	41341.3
0.00128741	1.04691	m.22480	m.22480	type:5prime_partial c40306.graph_c0:853-143(-) NR_ID: XP_002400194.1 E-value: 2.2e-90 Identity: 594/705(84) Score: 875 Annotation: enoyl-CoA hydratase, putative	10906.6	3272.92	4736.28	14095.2	7462.66	4536.67	82002.9	16353.2	5660.08	Filtered	19039.4	Filtered
0.00136662	1.04578	m.22483	m.22483	type:3prime_partial c40306.graph_c1:527-997(+) NR_ID: XP_002399360.1 E-value: 7.0e-37 Identity: 309/414(74) Score: 412 Annotation: enoyl-CoA hydratase, putative	24627.4	2605.2	1565.02	Filtered	Filtered	Filtered	Filtered	24815.6	6997.77	Filtered	Filtered	Filtered
2.51347e-14	1.16761	m.22487	m.22487	type:complete c40307.graph_c0:343-738(+) NR_ID: DAA34565.1 E-value: 6.4e-60 Identity: 369/393(93) Score: 610 Annotation: TPA_exp: fatty acid-binding protein FABP	56544.4	16935.4	15469.1	70372.8	165744	71472.7	274152	34508.4	13454	42620.1	52681.8	173515
0.0022487	1.03252	m.22489	m.22489	type:5prime_partial c40309.graph_c0:1161-34(-) NR_ID: XP_002400650.1 E-value: 5.8e-122 Identity: 747/840(88) Score: 1149 Annotation: conserved hypothetical protein	6022.77	1847.34	1752.06	Filtered	Filtered	Filtered	Filtered	Filtered	997.763	Filtered	30112.6	24531.3
0.00130005	1.04673	m.22492	m.22492	type:complete c40311.graph_c0:2862-1930(-) NR_ID: XP_002413567.1 E-value: 1.9e-102 Identity: 702/813(86) Score: 980 Annotation: enoyl-CoA hydratase, putative	1800.13	2302.59	1200.21	4231.63	2082.36	2191.76	12569.9	5696.39	1324.45	52964.5	Filtered	Filtered
0.000254163	1.07726	m.22504	m.22504	type:complete c40317.graph_c0:819-37(-) NR_ID: XP_002435486.1 E-value: 2.6e-113 Identity: 708/777(91) Score: 1073 Annotation: short-chain alcohol dehydrogenase, putative	12303.1	12010.3	7410.8	23795.1	17229.9	7715.37	Filtered	38127	5448.38	172717	6612.36	35533.2
0.000660269	1.05898	m.22531	m.22531	type:complete c40328.graph_c0:1527-109(-) NR_ID: XP_002414081.1 E-value: 4.2e-53 Identity: 681/1356(50) Score: 556 Annotation: hypothetical protein IscW_ISCW012380	38078.8	1037.03	2737.46	852.212	3718.28	3267.87	6553.51	1834.49	3188.7	1236.42	Filtered	Filtered
0.000131167	1.08629	m.22546	m.22546	type:complete c40336.graph_c0:1472-165(-) NR_ID: AIR95100.1 E-value: 2.3e-194 Identity: 1011/1104(91) Score: 1774 Annotation: glycosyl hydrolase 18-like chitinase long isoform	18464.9	6194.18	8926.79	94654.7	27515.9	14090.2	30492.2	4155.64	7584.68	12885.9	20820.7	Filtered
0.00403417	1.00441	m.22563	m.22563	type:complete c40345.graph_c0:479-3634(+) NR_ID: XP_023215178.1 E-value: 3.6e-129 Identity: 1125/1773(63) Score: 1215 Annotation: COP1-interactive protein 1-like isoform X1	3717.28	263.711	1040.79	Filtered	Filtered	Filtered	Filtered	349.935	1677.87	Filtered	Filtered	Filtered
0.00328244	1.01226	m.22574	m.22574	type:3prime_partial c40347.graph_c0:53-2698(+) NR_ID: XP_002410877.1 E-value: 2.5e-38 Identity: 516/921(56) Score: 431 Annotation: conserved hypothetical protein	291.04	860.326	1408.96	Filtered	1415.04	1908.09	1853.94	490.784	781.174	Filtered	Filtered	Filtered
0.00226084	1.0323	m.22589	m.22589	type:5prime_partial c40352.graph_c0:3-1997(+) NR_ID: XP_002402284.1 E-value: 1.2e-48 Identity: 534/864(61) Score: 519 Annotation: hypothetical protein IscW_ISCW024474	1945.67	996.157	2924.98	Filtered	Filtered	2858.49	4779.33	15358.6	78322.3	Filtered	Filtered	Filtered
0.00094579	1.05239	m.22633	m.22633	type:complete c40369.graph_c1:693-109(-) NR_ID: XP_002416667.1 E-value: 3.0e-61 Identity: 384/495(77) Score: 623 Annotation: secreted protein, putative	2658.04	1339.36	8160.51	247762	71802.1	28630.9	276517	17362.5	2949.03	Filtered	Filtered	Filtered
0.00906579	0.974931	m.22634	m.22634	type:5prime_partial c40370.graph_c0:2309-1263(-) NR_ID: XP_013778980.1 E-value: 5.4e-146 Identity: 858/948(90) Score: 1356 Annotation: mitochondrial 2-oxoglutarate/malate carrier protein-like	2422.01	Filtered	Filtered	Filtered	Filtered	Filtered	Filtered	Filtered	Filtered	Filtered	Filtered	Filtered
0.000432907	1.06764	m.22639	m.22639	type:5prime_partial c40371.graph_c0:2257-236(-) NR_ID: XP_002434160.1 E-value: 1.8e-41 Identity: 615/1341(45) Score: 457 Annotation: hypothetical protein IscW_ISCW004809	1281.3	3864.58	3977.42	Filtered	Filtered	Filtered	Filtered	Filtered	2121.06	Filtered	Filtered	Filtered
5.5557e-06	1.11061	m.22646	m.22646	type:internal c40373.graph_c0:2-1255(+) NR_ID: AXP34688.1 E-value: 4.8e-210 Identity: 1155/1254(92) Score: 1909 Annotation: vitellogenin-2	20555.2	10201.1	11024.1	25296.1	21580.8	23035	69252.5	33596.8	16158.3	94200.6	235790	130652
0.0028524	1.01957	m.22669	m.22669	type:5prime_partial c40383.graph_c0:3-1697(+) NR_ID: XP_002416491.1 E-value: 6.3e-96 Identity: 702/993(70) Score: 926 Annotation: organic cation/carnitine transporter, putative	1683.52	3952.96	3221.99	Filtered	Filtered	Filtered	Filtered	Filtered	Filtered	Filtered	Filtered	Filtered
0.00089004	1.05346	m.22673	m.22673	type:5prime_partial c40385.graph_c0:1113-223(-) NR_ID: XP_002413845.1 E-value: 4.9e-124 Identity: 627/684(91) Score: 1166 Annotation: peritrophin A, putative	14374.2	60.2044	947.949	55287.1	136451	140620	181877	29435.4	5719.78	85240.2	229218	368491
0.00194599	1.03758	m.22675	m.22675	type:complete c40387.graph_c0:1331-2551(+) NR_ID: XP_002408521.1 E-value: 2.7e-104 Identity: 789/1185(66) Score: 997 Annotation: inositol polyphosphate-1-phosphatase, putative	42652.2	1419.53	1273.63	42091.5	Filtered	20162.2	Filtered	4070.45	1489.66	Filtered	322264	Filtered
0.000443686	1.06714	m.22690	m.22690	type:complete c40392.graph_c0:135-1514(+) NR_ID: XP_002408913.1 E-value: 6.4e-54 Identity: 438/630(69) Score: 563 Annotation: RNA-binding protein musashi, putative	13399.6	2826.84	20235.3	31936.3	14962.1	25809.8	56642.3	16411.1	4322.62	Filtered	Filtered	Filtered
0.00130443	1.04666	m.22721	m.22721	type:5prime_partial c40406.graph_c0:1553-102(-) NR_ID: XP_002403757.1 E-value: 2.0e-244 Identity: 1356/1368(99) Score: 2206 Annotation: conserved hypothetical protein	3471.98	5173.07	163.243	26688.3	Filtered	Filtered	Filtered	Filtered	2695.95	Filtered	Filtered	Filtered
5.25218e-05	1.09549	m.22725	m.22725	type:complete c40407.graph_c0:239-3427(+) NR_ID: PRD26058.1 E-value: 0.0e+00 Identity: 2493/3096(80) Score: 3650 Annotation: Ubiquitin-like modifier-activating enzyme	6443.07	5582.58	5670.33	19078.8	14826.1	14144.7	26579.6	24650.5	5206.05	31540	7534.98	27987.2
0.000103184	1.08899	m.22784	m.22784	type:complete c40433.graph_c0:125-2842(+) NR_ID: XP_002415090.1 E-value: 3.8e-127 Identity: 1128/1881(59) Score: 1197 Annotation: hypothetical protein IscW_ISCW023296	12598.8	6005.83	4246.48	10259.3	27332.2	8247.62	16769.6	17524.5	6010.96	116558	105613	Filtered
0.0023292	1.03099	m.22803	m.22803	type:complete c40438.graph_c0:2120-315(-) NR_ID: XP_023227384.1 E-value: 0.0e+00 Identity: 1734/1803(96) Score: 2908 Annotation: ATP-binding cassette sub-family E member 1	8573.64	1102.31	908.435	Filtered	Filtered	Filtered	Filtered	Filtered	2471.53	Filtered	Filtered	Filtered
0.001105	1.04966	m.22804	m.22804	type:complete c40439.graph_c0:2290-1823(-) NR_ID: XP_002407239.1 E-value: 3.1e-53 Identity: 321/378(84) Score: 553 Annotation: conserved hypothetical protein	Filtered	3173.41	2016.17	Filtered	Filtered	Filtered	Filtered	Filtered	289.818	Filtered	22116	Filtered
2.94592e-05	1.10011	m.22816	m.22816	type:complete c40446.graph_c0:2411-1512(-) NR_ID: XP_023212854.1 E-value: 2.9e-100 Identity: 633/840(75) Score: 961 Annotation: purine nucleoside phosphorylase-like isoform X2	63354.9	29646.4	32306.3	44987.7	55979	30026.7	179008	27222.3	10800.7	41806.8	20600.6	91560.9
0.00582065	0.991996	m.22835	m.22835	type:complete c40452.graph_c1:309-671(+) NR_ID: XP_002408411.1 E-value: 2.2e-62 Identity: 357/360(99) Score: 631 Annotation: conserved hypothetical protein	6986.35	8935.95	8207.13	46141.1	37230.3	40530.3	Filtered	15700.1	11744.5	Filtered	Filtered	Filtered
0.00266857	1.02363	m.22837	m.22837	type:complete c40454.graph_c0:269-2083(+) NR_ID: XP_022251440.1 E-value: 9.4e-215 Identity: 1287/1635(78) Score: 1951 Annotation: coronin-2B-like isoform X2	402.524	1594.88	1473.17	Filtered	Filtered	Filtered	Filtered	Filtered	2093.42	Filtered	Filtered	Filtered
0.000603803	1.06076	m.22846	m.22846	type:complete c40458.graph_c0:86-2008(+) NR_ID: XP_002409600.1 E-value: 1.3e-126 Identity: 1191/1977(60) Score: 1191 Annotation: hypothetical protein IscW_ISCW020520	3000.1	1885.4	2364.56	6489.13	4708.95	2546.89	30279.4	5018.29	3279.52	Filtered	Filtered	Filtered
0.0776171	0.881322	m.22851	m.22851	type:complete c40460.graph_c0:1002-73(-) NR_ID: ASL06783.1 E-value: 2.3e-47 Identity: 492/816(60) Score: 505 Annotation: putative methyltransferase, partial	Filtered	399.606	1915.93	19199.9	Filtered	Filtered	Filtered	Filtered	Filtered	Filtered	Filtered	Filtered
0.0015388	1.04339	m.22880	m.22880	type:complete c40474.graph_c0:2378-663(-) NR_ID: XP_002401157.1 E-value: 5.5e-124 Identity: 1203/1629(73) Score: 1168 Annotation: Ran GTPase-activating protein, putative	5015.7	404.987	970.773	Filtered	Filtered	Filtered	Filtered	Filtered	Filtered	Filtered	Filtered	Filtered
0.000334819	1.07259	m.22885	m.22885	type:complete c40476.graph_c0:1925-243(-) NR_ID: AIW65719.1 E-value: 8.4e-250 Identity: 1428/1680(85) Score: 2253 Annotation: phosphoglucomutase, partial	15430.7	10763	5334.37	55620.2	6306.37	2590.46	2860.61	1896.9	3115.09	151458	93608.9	2931.94
0.000513141	1.06412	m.22947	m.22947	type:complete c40496.graph_c0:1750-131(-) NR_ID: XP_021002345.1 E-value: 1.2e-197 Identity: 1311/1653(79) Score: 1803 Annotation: eukaryotic translation initiation factor 3 subunit L	1181.96	3837.03	3203.75	13499.7	5106.22	4372.12	32303.4	3113.37	1401.1	Filtered	Filtered	Filtered
1.73034e-05	1.10383	m.22958	m.22958	type:complete c40501.graph_c0:854-192(-) NR_ID: DAA34045.1 E-value: 2.7e-66 Identity: 450/588(76) Score: 667 Annotation: TPA_exp: hypothetical secreted protein 1652	12293.3	10890.1	16711.7	26922.3	41758.3	33663.9	32760	15227.4	5893.49	39041.1	11027.3	17017.9
0.0021206	1.03479	m.22971	m.22971	type:5prime_partial c40506.graph_c0:1222-107(-) NR_ID: XP_013787725.1 E-value: 2.7e-119 Identity: 747/960(77) Score: 1126 Annotation: serine-threonine kinase receptor-associated protein-like	6009.06	1821.71	1904.2	7186.12	Filtered	2924.89	Filtered	Filtered	754.906	Filtered	9640.6	Filtered
0.00027537	1.07597	m.22973	m.22973	type:5prime_partial c40509.graph_c0:1-2172(+) NR_ID: XP_002412939.1 E-value: 0.0e+00 Identity: 1815/1986(91) Score: 2874 Annotation: histidine ammonia lyase, putative	8195.65	6944.49	8169.76	27422.7	20327.5	18145.5	44240.6	9567.08	5085.27	22677.9	19766	49022
0.00119023	1.04834	m.23006	m.23006	type:complete c40518.graph_c0:390-2045(+) NR_ID: XP_006175447.1 E-value: 2.0e-107 Identity: 762/1059(71) Score: 1025 Annotation: PREDICTED: methylthioribose-1-phosphate isomerase	12099.1	6720.73	3344.25	116995	Filtered	2282.27	Filtered	Filtered	1097.44	Filtered	Filtered	Filtered
0.000565028	1.06212	m.23035	m.23035	type:5prime_partial c40526.graph_c0:2-1840(+) NR_ID: XP_013787747.2 E-value: 8.8e-277 Identity: 1554/1827(85) Score: 2486 Annotation: electron transfer flavoprotein-ubiquinone oxidoreductase, mitochondrial-like	11690.9	2778.06	2722.2	Filtered	9142.37	3155.37	Filtered	682.254	1244.13	Filtered	Filtered	Filtered
0.000293422	1.07491	m.23061	m.23061	type:5prime_partial c40537.graph_c0:2877-1258(-) NR_ID: XP_002403623.1 E-value: 3.8e-175 Identity: 1095/1539(71) Score: 1609 Annotation: mannose-binding endoplasmic reticulum-golgi intermediate compartment lectin	4064.43	3610.48	6089.35	6680.58	2110.79	5377.28	33323.1	2947.68	4947.18	25119.6	10029.8	Filtered
0.0027589	1.0216	m.23085	m.23085	type:complete c40548.graph_c0:53-1189(+) NR_ID: XP_002399332.1 E-value: 1.3e-81 Identity: 603/948(63) Score: 801 Annotation: deoxyribonuclease II, putative	7737.23	3003.76	4733.19	Filtered	Filtered	Filtered	Filtered	Filtered	2827.28	13905.5	Filtered	Filtered
0.00374007	1.00707	m.23093	m.23093	type:complete c40551.graph_c0:897-394(-) NR_ID: XP_002399999.1 E-value: 1.2e-21 Identity: 168/207(81) Score: 281 Annotation: alternative splicing factor SRp20/9G8, putative	12543.6	6914	1073.55	Filtered	Filtered	13582.1	Filtered	Filtered	1561.38	Filtered	Filtered	Filtered
0.00130525	1.04665	m.23109	m.23109	type:complete c40554.graph_c0:904-1284(+) NR_ID: DAA34747.1 E-value: 4.4e-05 Identity: 72/78(92) Score: 137 Annotation: TPA_inf: hypothetical glycine-rich secreted protein 95	Filtered	12311.6	1232.73	231820	30008.3	3588.5	68699.1	5242.16	6647.84	Filtered	Filtered	Filtered
0.001652	1.04183	m.23160	m.23160	type:complete c40569.graph_c0:975-436(-) NR_ID: XP_002414502.1 E-value: 3.4e-88 Identity: 516/537(96) Score: 855 Annotation: trafficking protein particle complex subunit, putative	5965.81	4251.19	4160.45	Filtered	Filtered	50293	Filtered	13274	5291.14	Filtered	Filtered	Filtered
0.00146129	1.04446	m.23167	m.23167	type:3prime_partial c40571.graph_c0:1677-1(-) NR_ID: XP_009647523.1 E-value: 6.4e-149 Identity: 1155/1662(69) Score: 1383 Annotation: PREDICTED: pseudouridine-metabolizing bifunctional protein C1861.05-like	3252.3	4053.54	2404.62	6872.56	7550.43	Filtered	28995.4	1845.85	1400.51	Filtered	Filtered	Filtered
0.00196418	1.0373	m.23170	m.23170	type:5prime_partial c40572.graph_c0:4047-2707(-) NR_ID: AHX02949.1 E-value: 1.8e-239 Identity: 1212/1221(99) Score: 2163 Annotation: actin-related protein 3	4794.78	475.867	832.409	Filtered	Filtered	Filtered	Filtered	Filtered	982.724	Filtered	Filtered	Filtered
0.00231985	1.03117	m.23192	m.23192	type:complete c40580.graph_c0:213-1478(+) NR_ID: XP_002402966.1 E-value: 7.0e-217 Identity: 1248/1248(100) Score: 1968 Annotation: retinoblastoma-binding protein, putative	1413.39	1285.15	1004.64	Filtered	Filtered	5065.13	Filtered	8646.68	3114.95	11210.9	Filtered	Filtered
1.27029e-11	1.15399	m.23226	m.23226	type:5prime_partial c40589.graph_c0:2-2386(+) NR_ID: XP_002408828.1 E-value: 9.0e-181 Identity: 1104/1416(77) Score: 1659 Annotation: hypothetical protein IscW_ISCW020576	1748.38	2320.95	2945.06	Filtered	455.68	1532.95	18152.9	12637.8	2245.81	11644.6	128241	Filtered
0.000570463	1.06193	m.23241	m.23241	type:5prime_partial c40596.graph_c0:962-372(-) NR_ID: DAA34759.1 E-value: 9.6e-60 Identity: 393/450(87) Score: 610 Annotation: TPA_inf: mitochondrial ribosomal protein L20	1918.4	266.573	36.1952	Filtered	Filtered	Filtered	Filtered	Filtered	Filtered	Filtered	Filtered	Filtered
0.00233965	1.03078	m.23243	m.23243	type:complete c40599.graph_c0:2311-407(-) NR_ID: XP_015925084.1 E-value: 9.7e-178 Identity: 1257/1800(69) Score: 1632 Annotation: carnitine O-acetyltransferase isoform X1	369.68	904.715	1534.95	Filtered	Filtered	1994.09	Filtered	Filtered	1663.87	15696.3	Filtered	Filtered
0.000298289	1.07463	m.23250;m.5105	m.23250;m.5105	type:complete c40602.graph_c0:4455-2038(-) NR_ID: OQR71228.1 E-value: 3.2e-266 Identity: 1716/2424(70) Score: 2396 Annotation: hypothetical protein BIW11_11133; type:5prime_partial c24736.graph_c0:2-2098(+) NR_ID: AJP74817.1 E-value: 0.0e+00 Identity: 2076/2076(100) Score: 3682 Annotation: transferrin	3530.36	3329.21	2430.98	9907.27	4701.95	4264.4	29777.8	7031.01	3813.49	31264.1	109489	Filtered
0.00018703	1.08177	m.23281	m.23281	type:complete c40619.graph_c0:1543-266(-) NR_ID: XP_015920073.1 E-value: 2.7e-176 Identity: 1194/1260(94) Score: 1618 Annotation: flotillin-2-like	3909.66	4653.63	4599.08	35618.4	19516.7	12153.5	154419	12155.9	7047.03	32386.6	107022	12942.8
0.000199667	1.08087	m.23290	m.23290	type:complete c40621.graph_c0:2958-1453(-) NR_ID: XP_015789991.1 E-value: 7.9e-82 Identity: 939/1515(61) Score: 804 Annotation: WD repeat, SAM and U-box domain-containing protein 1 isoform X2	6327.14	4483.82	3077.29	6201.26	18100	3734.36	41511.1	20601.4	8029.79	120442	Filtered	Filtered
0.000377304	1.07036	m.23305	m.23305	type:complete c40628.graph_c0:658-1392(+) NR_ID: XP_002413370.1 E-value: 1.4e-63 Identity: 495/738(67) Score: 644 Annotation: gamma-soluble NSF attachment protein, putative	3008.95	4162.68	4281.23	12710.3	1941.85	1940.6	11816.3	4112.27	2292.52	Filtered	Filtered	Filtered
0.0007962	1.05545	m.23316	m.23316	type:complete c40632.graph_c0:2302-776(-) NR_ID: XP_002400436.1 E-value: 1.0e-182 Identity: 1104/1260(87) Score: 1674 Annotation: dynein light intermediate chain, putative	3088.74	2389.69	3647.93	Filtered	Filtered	Filtered	Filtered	2830.8	2171.45	Filtered	Filtered	Filtered
0.014151	0.954774	m.23331	m.23331	type:complete c40638.graph_c0:1889-210(-) NR_ID: XP_002412818.1 E-value: 4.1e-140 Identity: 1041/1548(67) Score: 1307 Annotation: 60 kD ribonucleoprotein ssa/ro, putative	Filtered	584.452	2598.5	Filtered	Filtered	Filtered	2586.45	Filtered	1650.32	Filtered	Filtered	Filtered
0.000129841	1.08641	m.23343	m.23343	type:5prime_partial c40646.graph_c0:1808-33(-) NR_ID: ALD51318.1 E-value: 7.3e-220 Identity: 1338/1638(81) Score: 1995 Annotation: carboxylesterase	6530.65	14880.1	8395.02	30487.8	21275.9	12134.6	21644	13517	5225.4	6317.55	222818	Filtered
0.00145336	1.04457	m.23357	m.23357	type:5prime_partial c40651.graph_c0:3-779(+) NR_ID: DAA34749.1 E-value: 4.0e-98 Identity: 576/618(93) Score: 942 Annotation: TPA_inf: UDP-glucose pyrophosphatase	2142.73	2946.95	2334.33	32029	Filtered	14479.6	57292.1	4038.08	3246.76	75474	Filtered	Filtered
0.000491704	1.06502	m.23379	m.23379	type:complete c40655.graph_c0:90-593(+) NR_ID: XP_002406299.1 E-value: 4.5e-90 Identity: 492/498(98) Score: 871 Annotation: ubiquitin protein ligase, putative	22780.9	28890.8	719.927	57025.8	23217.5	24995.3	Filtered	43686.7	16018.7	Filtered	Filtered	25248.6
2.90164e-05	1.10023	m.23417	m.23417	type:complete c40669.graph_c0:1672-95(-) NR_ID: BAF03566.1 E-value: 6.6e-289 Identity: 1560/1575(99) Score: 2590 Annotation: leucine aminopeptidase	2589.42	2286.53	2349.18	10207.4	12506.1	6279.54	31378.3	8635.21	3568.52	30450.6	34707.2	139557
0.00210674	1.03502	m.23426	m.23426	type:5prime_partial c40674.graph_c1:2571-1192(-) NR_ID: XP_002405080.1 E-value: 7.3e-18 Identity: 207/252(82) Score: 252 Annotation: conserved hypothetical protein	7637.02	11494.6	1802.03	52017.3	22688.2	1919.85	35848.7	3687.4	1044.16	Filtered	Filtered	Filtered
0.000590927	1.0612	m.23447	m.23447	type:complete c40679.graph_c0:2108-312(-) NR_ID: XP_002401232.1 E-value: 7.8e-153 Identity: 1221/1413(86) Score: 1417 Annotation: calnexin, putative	2756.05	4959.71	4746.31	5669.7	4690.22	4794.93	19056.9	5316.25	4297.44	15652.5	61669	Filtered
0.00638483	0.988633	m.23464	m.23464	type:complete c40688.graph_c0:1784-882(-) NR_ID: XP_002403575.1 E-value: 3.0e-121 Identity: 780/900(86) Score: 1142 Annotation: nucleoporin P54, putative	3804.33	1008.69	Filtered	Filtered	Filtered	Filtered	Filtered	Filtered	Filtered	Filtered	Filtered	Filtered
0.0100221	0.970757	m.23511	m.23511	type:complete c40707.graph_c0:1106-60(-) NR_ID: XP_002405419.1 E-value: 1.4e-141 Identity: 864/1035(83) Score: 1318 Annotation: adenosine kinase, putative	3207.51	1096.65	1408.41	Filtered	Filtered	Filtered	Filtered	Filtered	Filtered	Filtered	Filtered	Filtered
0.00276862	1.02138	m.23521	m.23521	type:complete c40710.graph_c0:194-1195(+) NR_ID: XP_002411792.1 E-value: 4.9e-165 Identity: 948/999(94) Score: 1520 Annotation: protein held out wings, putative	6557.46	914.266	1577.45	Filtered	Filtered	Filtered	Filtered	Filtered	385.104	Filtered	Filtered	Filtered
0.00188096	1.03856	m.23535	m.23535	type:complete c40716.graph_c2:85-879(+) NR_ID: DAA34415.1 E-value: 8.3e-115 Identity: 663/705(94) Score: 1086 Annotation: TPA_inf: hypothetical conserved protein 750	3901.91	4245.97	4311.25	5615.28	6351.26	5212.62	6582.65	3890.73	1791.94	53881.1	Filtered	Filtered
0.00253033	1.02676	m.23578	m.23578	type:complete c40731.graph_c0:2665-566(-) NR_ID: XP_002414000.1 E-value: 0.0e+00 Identity: 1902/2088(91) Score: 3081 Annotation: acyl-coenzyme A oxidase, putative	2140.21	1344.75	1464.03	23107.9	Filtered	Filtered	Filtered	3753.33	361.634	Filtered	Filtered	Filtered
1.36959e-06	1.11755	m.23590	m.23590	type:complete c40735.graph_c0:192-1388(+) NR_ID: AHC98657.1 E-value: 1.4e-121 Identity: 867/1197(72) Score: 1146 Annotation: serine protease inhibitor 6 RmS6	23129.4	17989.6	19451.8	63198	71787.7	63747.1	254860	104341	38421.3	24673	23419.8	27520.3
6.43561e-07	1.12086	m.23592	m.23592	type:internal c40736.graph_c0:3-338(+) NR_ID: AVK70348.1 E-value: 2.5e-36 Identity: 234/237(98) Score: 406 Annotation: glyceraldehyde-3-phosphate dehydrogenase	38896.7	25542	28013.9	15987.9	4571.4	55800.5	27269	82766.6	32400.2	55857.8	139072	118167
6.16275e-07	1.12104	m.23594	m.23594	type:5prime_partial c40736.graph_c1:1015-227(-) NR_ID: AVK70348.1 E-value: 1.7e-136 Identity: 759/786(96) Score: 1273 Annotation: glyceraldehyde-3-phosphate dehydrogenase	42876.9	21163.6	14871	102917	58028	43295	62376	47551.5	16106.8	74380	27059.6	45822.3
0.000791188	1.05557	m.23634	m.23634	type:complete c40753.graph_c0:1271-102(-) NR_ID: KFM72253.1 E-value: 1.6e-119 Identity: 813/1098(74) Score: 1128 Annotation: Hydroxyacid oxidase 1, partial	1741.27	6696.55	9657.1	20459.5	923.559	1484.28	Filtered	212.438	530.297	Filtered	Filtered	Filtered
0.00143415	1.04483	m.23635	m.23635	type:complete c40754.graph_c0:298-1140(+) NR_ID: XP_002434796.1 E-value: 1.2e-100 Identity: 651/762(85) Score: 964 Annotation: cytochrome B561, putative	2245.5	8100.43	8668.7	33102.4	117407	44043.1	Filtered	53750.9	6003.07	Filtered	Filtered	Filtered
0.000397557	1.06935	m.23656	m.23656	type:complete c40760.graph_c0:270-641(+) NR_ID: ACF35500.1 E-value: 1.7e-46 Identity: 324/381(85) Score: 494 Annotation: putative glutaredoxin	2830.93	3659.99	2595.52	11317.5	14167.1	8910.73	24307.7	8979.25	3343.08	37469.7	Filtered	7295.22
0.00084048	1.05448	m.23666	m.23666	type:complete c40765.graph_c0:1151-396(-) NR_ID: XP_002434362.1 E-value: 2.7e-115 Identity: 702/753(93) Score: 1090 Annotation: ribosome maturation protein SBDS, putative	12511.5	5202.5	4802.07	15554.4	5792.88	1552.13	Filtered	Filtered	6223.29	150628	116442	Filtered
0.0253938	0.928114	m.23669	m.23669	type:complete c40766.graph_c0:1423-710(-) NR_ID: XP_002414536.1 E-value: 2.9e-42 Identity: 372/654(56) Score: 460 Annotation: secreted protein, putative	5681.69	505.015	895.82	Filtered	Filtered	Filtered	Filtered	Filtered	Filtered	Filtered	Filtered	Filtered
0.00391277	1.00546	m.23672	m.23672	type:complete c40768.graph_c0:1133-165(-) NR_ID: XP_002404100.1 E-value: 1.4e-95 Identity: 726/966(75) Score: 921 Annotation: initiation factor 2 subunit, putative	7121.02	1019.96	303.693	Filtered	Filtered	Filtered	Filtered	Filtered	55.7527	Filtered	Filtered	Filtered
0.000586717	1.06135	m.23687	m.23687	type:5prime_partial c40773.graph_c0:1179-97(-) NR_ID: XP_013794330.1 E-value: 1.5e-111 Identity: 678/831(81) Score: 1059 Annotation: DNA-(apurinic or apyrimidinic site) lyase-like	2638.64	1101.65	11154.9	Filtered	1487.19	Filtered	Filtered	15702.4	2210.26	271664	5118.92	Filtered
0.00126374	1.04725	m.23689	m.23689	type:3prime_partial c40776.graph_c0:1213-2(-) NR_ID: XP_002414374.1 E-value: 9.6e-131 Identity: 888/1131(78) Score: 1225 Annotation: eIF2B-gamma protein, putative	7467.44	943.13	555.809	Filtered	Filtered	Filtered	Filtered	Filtered	605.928	Filtered	Filtered	Filtered
0.00707535	0.984758	m.23702	m.23702	type:5prime_partial c40781.graph_c0:1-540(+) NR_ID: XP_013407646.1 E-value: 1.2e-43 Identity: 378/522(72) Score: 471 Annotation: RNA 3&apos;-terminal phosphate cyclase	11663.1	1349.24	Filtered	Filtered	Filtered	Filtered	Filtered	Filtered	Filtered	Filtered	Filtered	Filtered
0.000204609	1.08052	m.23727	m.23727	type:complete c40792.graph_c0:80-1729(+) NR_ID: XP_023220983.1 E-value: 2.1e-253 Identity: 1500/1611(93) Score: 2284 Annotation: T-complex protein 1 subunit alpha-like	8077.78	4805.55	4422.82	5276.69	16155.6	6855	21569.2	8916.91	3596.14	201219	13862.8	8690.08
0.00118407	1.04843	m.23741	m.23741	type:5prime_partial c40798.graph_c0:1-1284(+) NR_ID: KFM80338.1 E-value: 4.6e-200 Identity: 1110/1200(92) Score: 1823 Annotation: 26S protease regulatory subunit 10B, partial	3072.48	4937.1	1759.19	16814.5	863.521	6982.24	Filtered	2468.79	853.145	10832.2	21200.4	Filtered
0.00218691	1.03364	m.23756	m.23756	type:complete c40803.graph_c0:2131-1400(-) NR_ID: AAY66581.1 E-value: 1.1e-33 Identity: 366/648(56) Score: 386 Annotation: putative salivary secreted protein	2363.88	1473.21	2729.24	Filtered	Filtered	Filtered	Filtered	Filtered	2391.18	Filtered	Filtered	Filtered
0.00231319	1.0313	m.23767	m.23767	type:complete c40810.graph_c0:792-160(-) NR_ID: ABR23449.1 E-value: 8.9e-112 Identity: 624/630(99) Score: 1059 Annotation: 25-kDa subunit RNA polymerase	3723.92	Filtered	706.917	Filtered	7351.5	Filtered	Filtered	2856.75	Filtered	Filtered	45490.1	Filtered
0.0131314	0.958489	m.23777	m.23777	type:complete c40814.graph_c1:1400-1083(-) NR_ID: XP_002433879.1 E-value: 9.8e-19 Identity: 207/294(70) Score: 254 Annotation: acyl-CoA synthetase, putative	3600.06	Filtered	828.672	4372.35	Filtered	Filtered	34949.9	Filtered	Filtered	Filtered	Filtered	Filtered
0.00032407	1.07318	m.23778	m.23778	type:3prime_partial c40814.graph_c2:1314-1(-) NR_ID: XP_002435401.1 E-value: 3.5e-78 Identity: 714/1221(58) Score: 772 Annotation: firefly luciferase, putative	8083.41	11371.8	11403.6	21058.6	15493.5	5550.31	51288.9	8728.2	1363.58	Filtered	Filtered	Filtered
0.00412401	1.00366	m.23782	m.23782	type:complete c40815.graph_c0:342-1634(+) NR_ID: XP_002413166.1 E-value: 1.3e-130 Identity: 849/1035(82) Score: 1224 Annotation: zinc finger protein, putative	3232.89	761.351	286.797	Filtered	Filtered	Filtered	Filtered	Filtered	2290.63	Filtered	Filtered	Filtered
0.000768783	1.05609	m.23786	m.23786	type:complete c40817.graph_c0:437-1606(+) NR_ID: XP_002435894.1 E-value: 1.5e-160 Identity: 918/1008(91) Score: 1482 Annotation: glycogenin-1, putative	4544.29	7896.68	5827.25	9120.97	8093.47	6498.64	189659	8088.95	2923.18	35508.4	Filtered	Filtered
0.000508234	1.06433	m.23859	m.23859	type:complete c40841.graph_c0:160-780(+) NR_ID: XP_002435756.1 E-value: 1.0e-59 Identity: 354/384(92) Score: 610 Annotation: RSZp22 protein, putative	5206.73	4174.48	2954.01	50163.7	7985.82	7875.13	13234.4	5126.82	1331.34	50998.1	122429	282775
0.00084936	1.05429	m.23868	m.23868	type:complete c40845.graph_c0:1608-883(-) NR_ID: DAA34400.1 E-value: 3.0e-87 Identity: 501/546(91) Score: 848 Annotation: TPA_inf: secreted stromal cell-derived factor 2	16077.2	14147.5	2900.35	13562.4	2031.3	5655.01	27407.9	1605.58	5614.73	Filtered	Filtered	Filtered
9.69854e-05	1.08965	m.23896	m.23896	type:complete c40855.graph_c0:129-1745(+) NR_ID: ALD51320.1 E-value: 1.4e-148 Identity: 1056/1599(66) Score: 1380 Annotation: carboxylesterase	11379.3	2954.53	2924.79	20867.7	21769.2	11667.2	42415.6	6970.82	2392.4	17150.3	26968.3	119353
0.000327542	1.07299	m.23939	m.23939	type:complete c40872.graph_c0:129-800(+) NR_ID: DAA34416.1 E-value: 1.9e-104 Identity: 555/555(100) Score: 996 Annotation: TPA_inf: alternative splicing factor ASF/SF2	5402.19	14954	5553.22	28395	21216.6	12360.7	Filtered	9599.59	5622.05	52324.2	49780.2	5581254
0.0165921	0.946767	m.23980	m.23980	type:complete c40888.graph_c0:101-4105(+) NR_ID: XP_023244554.1 E-value: 3.2e-66 Identity: 501/603(83) Score: 673 Annotation: large proline-rich protein BAG6-like	713.657	1836.36	1282.58	Filtered	Filtered	Filtered	Filtered	Filtered	Filtered	Filtered	Filtered	Filtered
0.00106513	1.05031	m.23995	m.23995	type:5prime_partial c40892.graph_c0:1345-128(-) NR_ID: AHC98669.1 E-value: 6.7e-124 Identity: 885/1131(78) Score: 1166 Annotation: serine protease inhibitor 18 RmS18	3591.1	2494.76	1264.94	26799.7	21716.2	4445.83	Filtered	1432.68	1187.71	Filtered	Filtered	Filtered
0.00179623	1.0398	m.24047	m.24047	type:complete c40908.graph_c0:730-74(-) NR_ID: ABB46494.1 E-value: 7.9e-55 Identity: 435/648(67) Score: 568 Annotation: putative glutathione S-transferase	2633.45	1448.78	1166.36	Filtered	Filtered	Filtered	Filtered	Filtered	Filtered	Filtered	Filtered	Filtered
0.00246786	1.02813	m.24056	m.24056	type:3prime_partial c40911.graph_c0:235-1308(+) NR_ID: XP_023228142.1 E-value: 3.4e-71 Identity: 633/1089(58) Score: 711 Annotation: serine/threonine-protein kinase PAK 3-like isoform X6	Filtered	3873.67	4046.04	Filtered	6721.77	Filtered	Filtered	2015.96	1192.66	Filtered	Filtered	Filtered
0.000305309	1.07423	m.24079	m.24079	type:5prime_partial c40915.graph_c1:4903-731(-) NR_ID: XP_002400188.1 E-value: 0.0e+00 Identity: 3438/3705(92) Score: 5818 Annotation: peroxidase, putative	2360.83	2749.24	2432.19	6044.59	Filtered	1248.2	17058.4	5251.81	2253.49	22798.6	Filtered	Filtered
0.00204373	1.03605	m.24089	m.24089	type:complete c40916.graph_c0:1089-487(-) NR_ID: XP_002403840.1 E-value: 4.4e-60 Identity: 477/648(73) Score: 613 Annotation: chloride ion current inducer protein, putative	24139.7	7655.49	9389.39	Filtered	Filtered	Filtered	Filtered	Filtered	8599.67	110545	Filtered	Filtered
0.00467741	0.999472	m.24100	m.24100	type:internal c40922.graph_c0:3-1229(+) NR_ID: XP_002408106.1 E-value: 5.7e-131 Identity: 804/912(88) Score: 1227 Annotation: conserved hypothetical protein	2174.65	2091.42	3358.8	5301.12	Filtered	Filtered	Filtered	Filtered	424.68	Filtered	5303.38	Filtered
0.00315407	1.01411	m.24103	m.24103	type:complete c40923.graph_c0:176-3514(+) NR_ID: XP_025098429.1 E-value: 0.0e+00 Identity: 2574/3435(74) Score: 3440 Annotation: syntaxin-binding protein 5-like isoform X4	Filtered	509.091	237.324	Filtered	Filtered	Filtered	Filtered	Filtered	29.161	Filtered	Filtered	Filtered
0.0020352	1.03619	m.24111	m.24111	type:5prime_partial c40925.graph_c0:896-192(-) NR_ID: XP_002405753.1 E-value: 2.7e-24 Identity: 177/189(93) Score: 305 Annotation: ankyrin, putative	818.187	11857.9	2221.67	13062.3	46461.7	8825.81	14050.8	18665.5	5424.24	1.09234e+06	2.44125e+06	565274
0.00251062	1.0272	m.24113	m.24113	type:5prime_partial c40926.graph_c0:1-1629(+) NR_ID: XP_002406607.1 E-value: 2.7e-245 Identity: 1377/1527(90) Score: 2214 Annotation: mitochondrial processing peptidase alpha subunit, putative	4967.05	5657.65	1877.63	5927.4	31773.8	Filtered	16188.6	6693.71	1773.02	Filtered	Filtered	Filtered
0.00246704	1.02815	m.24116	m.24116	type:complete c40927.graph_c0:344-991(+) NR_ID: XP_002414734.1 E-value: 4.0e-107 Identity: 615/651(94) Score: 1019 Annotation: RAS-related protein, putative	709.043	366.673	1209.71	15266.9	Filtered	Filtered	Filtered	Filtered	427.996	Filtered	20099.9	Filtered
1.70794e-06	1.11653	m.2412	m.2412	type:5prime_partial c19421.graph_c0:627-325(-) NR_ID: XP_002414935.1 E-value: 7.9e-18 Identity: 201/291(69) Score: 246 Annotation: serine carboxypeptidase, putative	30332.6	16394.3	11768	14138.8	9565.38	11278.7	Filtered	Filtered	6174.24	Filtered	Filtered	Filtered
0.00241077	1.02934	m.24153	m.24153	type:5prime_partial c40939.graph_c0:1880-840(-) NR_ID: XP_002411837.1 E-value: 7.5e-132 Identity: 798/906(88) Score: 1234 Annotation: prohibitin, putative	1205.55	1236.43	1733.38	8818.85	4028.28	3164.66	18968.7	5558.62	1362.57	Filtered	Filtered	13441.2
0.000112203	1.08807	m.24158	m.24158	type:complete c40945.graph_c0:913-77(-) NR_ID: DAA34467.1 E-value: 1.1e-125 Identity: 687/699(98) Score: 1180 Annotation: TPA_exp: proteasome alpha type 1	8745.22	6634.16	6991.14	13416.6	14465.1	5728.64	100253	25790.2	5431.96	93243.1	27952.1	39773.5
7.31017e-06	1.10909	m.24185	m.24185	type:complete c40955.graph_c0:822-157(-) NR_ID: BAB17604.1 E-value: 6.0e-127 Identity: 663/666(99) Score: 1190 Annotation: peroxiredoxin	48764.8	40002.3	37460.4	90829	86486.4	74933.3	164825	107368	36213.9	31399.1	74328.9	62881.8
0.0011551	1.04888	m.24200	m.24200	type:5prime_partial c40964.graph_c0:1647-142(-) NR_ID: KOC61413.1 E-value: 6.0e-90 Identity: 708/1050(67) Score: 874 Annotation: Histone deacetylase 6	12892	9005.11	5018.02	19253.4	24547.4	Filtered	Filtered	Filtered	4285.77	98199.2	Filtered	Filtered
0.00187361	1.03867	m.2421	m.2421	type:5prime_partial c19430.graph_c0:392-45(-) NR_ID: AGH08176.1 E-value: 4.4e-12 Identity: 165/312(52) Score: 197 Annotation: AV422	4898.22	1528.14	1743.45	Filtered	Filtered	Filtered	Filtered	Filtered	1884.29	19953.3	Filtered	Filtered
0.00311405	1.01474	m.24238	m.24238	type:5prime_partial c40978.graph_c0:2-1861(+) NR_ID: XP_002403293.1 E-value: 1.9e-247 Identity: 1503/1773(84) Score: 2233 Annotation: coronin, putative	1610.28	92.9029	Filtered	Filtered	Filtered	Filtered	Filtered	Filtered	Filtered	Filtered	Filtered	Filtered
0.000663205	1.0589	m.24261	m.24261	type:complete c40985.graph_c0:1522-392(-) NR_ID: KFM56687.1 E-value: 2.9e-169 Identity: 963/1086(88) Score: 1557 Annotation: ELAV-like protein 2, partial	1949.55	4716.55	4430.48	Filtered	Filtered	4565.51	156949	2297.65	1767.44	Filtered	Filtered	Filtered
0.000817516	1.05497	m.24296	m.24296	type:5prime_partial c40995.graph_c1:1008-124(-) NR_ID: XP_002404337.1 E-value: 1.3e-92 Identity: 648/846(76) Score: 895 Annotation: valacyclovir hydrolase, putative	Filtered	2471.83	2603.88	Filtered	Filtered	Filtered	Filtered	Filtered	1608.65	Filtered	24495.4	Filtered
2.03444e-05	1.10275	m.24335	m.24335	type:complete c41008.graph_c1:164-934(+) NR_ID: XP_002402404.1 E-value: 1.6e-62 Identity: 525/759(69) Score: 635 Annotation: reductase, putative	13756.7	9755.96	8970.93	42282.6	62479.9	39831.9	135811	31028.9	8156.15	25089.2	49743.5	24295.1
0.00207739	1.03551	m.24342	m.24342	type:complete c41011.graph_c0:1569-127(-) NR_ID: XP_002412914.1 E-value: 1.3e-179 Identity: 993/1116(88) Score: 1647 Annotation: trimethyllysine dioxygenase, putative	2010.2	2733.31	2786.47	12616.9	Filtered	Filtered	Filtered	1960.31	1279.55	14672.1	Filtered	Filtered
4.13173e-07	1.12269	m.24353	m.24353	type:complete c41018.graph_c0:4734-5216(+) NR_ID: ADN34300.1 E-value: 2.9e-86 Identity: 480/480(100) Score: 838 Annotation: myosin alkali light chain protein	24706.5	31658.5	27617.9	111064	271099	98013.6	357471	147400	37533.1	40882.2	100546	121363
0.000243976	1.0779	m.24401	m.24401	type:5prime_partial c41045.graph_c0:3-659(+) NR_ID: DAA34581.1 E-value: 7.6e-98 Identity: 555/555(100) Score: 939 Annotation: TPA_exp: Ras-related GTPase	6520.37	1887.87	2853.28	209694	2546.45	3269.2	16871.7	6411.64	2244.62	Filtered	Filtered	Filtered
0.00175372	1.0404	m.24405	m.24405	type:complete c41047.graph_c0:1000-86(-) NR_ID: XP_002413170.1 E-value: 1.8e-113 Identity: 753/918(82) Score: 1075 Annotation: translin associated factor X, putative	3137.46	4962.79	5268.87	4915.69	Filtered	9896.87	Filtered	Filtered	1222.61	Filtered	Filtered	Filtered
0.00145385	1.04456	m.24414	m.24414	type:complete c41051.graph_c1:386-1720(+) NR_ID: XP_023240021.1 E-value: 1.1e-146 Identity: 927/1146(80) Score: 1363 Annotation: cystathionine gamma-lyase-like	6715.63	6727.17	6145.18	18209.4	Filtered	Filtered	Filtered	Filtered	3487	Filtered	59854.7	Filtered
0.0261763	0.926969	m.24428	m.24428	type:complete c41055.graph_c0:123-779(+) NR_ID: XP_002405467.1 E-value: 6.5e-57 Identity: 471/654(72) Score: 586 Annotation: glutathione S-transferase, putative	Filtered	Filtered	Filtered	Filtered	Filtered	Filtered	Filtered	Filtered	273.397	Filtered	Filtered	280456
0.0118369	0.96342	m.24459	m.24459	type:complete c41069.graph_c0:170-1864(+) NR_ID: XP_002401820.1 E-value: 2.3e-162 Identity: 1191/1650(72) Score: 1499 Annotation: tRNA pseudouridine synthase D, putative	2649.04	2645.72	5630.42	Filtered	Filtered	Filtered	Filtered	Filtered	Filtered	16629.4	Filtered	Filtered
0.00247877	1.0279	m.24469	m.24469	type:complete c41076.graph_c0:1084-92(-) NR_ID: XP_002404500.1 E-value: 1.4e-127 Identity: 798/990(80) Score: 1197 Annotation: nucleoporin Nup37, putative	5957.63	4513.11	4872.91	11285.7	19717.7	14107.3	Filtered	5660.6	5412.17	Filtered	Filtered	Filtered
0.00958028	0.972651	m.24532	m.24532	type:complete c41095.graph_c1:2356-461(-) NR_ID: XP_002435771.1 E-value: 3.2e-112 Identity: 1158/1743(66) Score: 1067 Annotation: cleavage and polyadenylation specificity factor, putative	5086.17	761.392	688.577	Filtered	Filtered	Filtered	Filtered	Filtered	534.664	Filtered	Filtered	Filtered
0.000271552	1.0762	m.24537	m.24537	type:internal c41098.graph_c0:1-1542(+) NR_ID: XP_015912621.1 E-value: 1.1e-86 Identity: 792/1353(58) Score: 846 Annotation: fatty-acid amide hydrolase 2-like	3929.44	4558.21	2130.68	8043.81	3606.18	3002.59	26718.5	7108.08	3824.89	35613	253655	Filtered
6.68678e-06	1.10959	m.24576	m.24576	type:complete c41107.graph_c0:1686-1243(-) NR_ID: DAA34587.1 E-value: 1.4e-71 Identity: 429/441(97) Score: 711 Annotation: TPA_exp: actin depolymerizing factor	24890.2	9300.57	7372.69	10035.7	14121.3	8843.19	46993.3	23251.3	5485.99	42267.3	34835.4	30322.5
2.23733e-05	1.10209	m.24599	m.24599	type:complete c41117.graph_c0:3811-2408(-) NR_ID: XP_002411280.1 E-value: 3.5e-249 Identity: 1320/1380(95) Score: 2247 Annotation: citrate synthase, putative	33751.9	33585.7	36130.3	147396	135360	70249.1	301561	110495	37173	37299.1	140087	40228.3
0.000919134	1.05289	m.24627	m.24627	type:5prime_partial c41126.graph_c0:3368-864(-) NR_ID: XP_013780596.1 E-value: 2.2e-299 Identity: 1869/2421(77) Score: 2682 Annotation: ubiquitin carboxyl-terminal hydrolase 5-like isoform X1	2132.15	620.315	616.199	Filtered	Filtered	Filtered	Filtered	1059.14	795.237	Filtered	Filtered	Filtered
0.00026061	1.07686	m.24641	m.24641	type:complete c41134.graph_c0:95-1360(+) NR_ID: XP_002415553.1 E-value: 2.9e-130 Identity: 819/1089(75) Score: 1221 Annotation: glutaminyl cyclase, putative	4205.04	4010.18	6940.26	Filtered	Filtered	1112.97	9106.1	890.021	3759.71	Filtered	Filtered	Filtered
0.00226909	1.03214	m.24645	m.24645	type:3prime_partial c41135.graph_c0:1243-2(-) NR_ID: XP_002401914.1 E-value: 1.8e-60 Identity: 468/609(76) Score: 619 Annotation: phosphofurin acidic cluster sorting protein, putative	285.883	830.141	4387.94	17340.2	Filtered	Filtered	Filtered	Filtered	Filtered	Filtered	Filtered	Filtered
0.00034952	1.07181	m.24651	m.24651	type:complete c41136.graph_c0:1670-1056(-) NR_ID: XP_002401040.1 E-value: 1.2e-110 Identity: 606/612(99) Score: 1049 Annotation: RAB-9 and, putative	14871.9	10958.4	4766.38	Filtered	17699.9	14047.6	Filtered	8543.56	4181.57	205959	Filtered	6274.35
0.00123233	1.04771	m.24666	m.24666	type:complete c41141.graph_c0:1507-206(-) NR_ID: XP_002433529.1 E-value: 1.2e-192 Identity: 1089/1260(86) Score: 1759 Annotation: meprin A metalloprotease, putative	5641.51	3624.24	5941.8	Filtered	25446.9	Filtered	Filtered	Filtered	2882.94	54554.7	Filtered	Filtered
4.88875e-05	1.09611	m.24687	m.24687	type:5prime_partial c41151.graph_c0:3-599(+) NR_ID: BAE72662.1 E-value: 3.5e-25 Identity: 174/180(96) Score: 312 Annotation: mucin, partial	21394.3	8766.05	19353.9	595493	602495	546118	563026	291521	7686.42	338675	862826	1.86348e+06
0.000870276	1.05385	m.24698	m.24698	type:5prime_partial c41155.graph_c0:3-872(+) NR_ID: XP_002414683.1 E-value: 3.2e-51 Identity: 438/645(67) Score: 538 Annotation: conserved hypothetical protein	8867.5	6538.99	7340.2	17722.3	50438.7	45744.2	124318	3695.28	8278.15	220235	Filtered	Filtered
0.0868934	0.876079	m.24702	m.24702	type:3prime_partial c41156.graph_c0:887-3(-) NR_ID: XP_002412306.1 E-value: 5.1e-97 Identity: 663/855(77) Score: 933 Annotation: oxysterol-binding protein 1, putative	Filtered	756.091	227.258	6525.45	Filtered	Filtered	Filtered	Filtered	Filtered	Filtered	Filtered	Filtered
0.00779391	0.980997	m.24708	m.24708	type:complete c41157.graph_c0:2203-563(-) NR_ID: XP_002408734.1 E-value: 1.3e-117 Identity: 816/1086(75) Score: 1113 Annotation: acyl-CoA synthetase, putative	4657.17	944.281	492.416	18812.1	Filtered	2771.24	Filtered	2586.16	3664.7	Filtered	Filtered	Filtered
0.00034991	1.07179	m.24722	m.24722	type:complete c41162.graph_c0:320-1291(+) NR_ID: XP_002414456.1 E-value: 2.5e-105 Identity: 708/972(72) Score: 1005 Annotation: secreted protein, putative	3740.09	2215.54	2199.02	Filtered	Filtered	Filtered	Filtered	Filtered	Filtered	Filtered	Filtered	Filtered
0.000708049	1.05763	m.24732	m.24732	type:complete c41168.graph_c0:350-1897(+) NR_ID: ACC62883.1 E-value: 1.7e-281 Identity: 1479/1545(95) Score: 2526 Annotation: glucose 6-phosphate dehydrogenase isoform A	3802.4	4059.05	4543.03	11025.6	4500.82	5474.58	44729.6	6961.79	4398.67	40427.9	2467.62	49531.1
0.00262563	1.02461	m.24742	m.24742	type:complete c41172.graph_c0:46-1818(+) NR_ID: XP_013773249.1 E-value: 7.7e-254 Identity: 1443/1767(81) Score: 2288 Annotation: transportin-1-like isoform X1	Filtered	2520.23	2576.37	6492.97	Filtered	3381.06	Filtered	Filtered	830.77	Filtered	Filtered	Filtered
0.0198332	0.938325	m.24747	m.24747	type:complete c41173.graph_c0:2-1354(+) NR_ID: XP_002434031.1 E-value: 7.2e-143 Identity: 945/1068(88) Score: 1330 Annotation: protein releasing factor, putative	Filtered	305.947	Filtered	Filtered	Filtered	Filtered	Filtered	Filtered	758.152	Filtered	Filtered	Filtered
0.000314994	1.07369	m.24762	m.24762	type:complete c41178.graph_c0:1705-137(-) NR_ID: XP_002415064.1 E-value: 8.9e-254 Identity: 1446/1557(92) Score: 2287 Annotation: aldehyde dehydrogenase, putative	8212.89	12150.6	11382.6	17141.8	12373.1	8145.31	14239.7	24796.2	8533.46	17009.1	21113.7	4825.39
0.000150785	1.08459	m.24783	m.24783	type:complete c41186.graph_c0:478-1713(+) NR_ID: XP_023224767.1 E-value: 3.5e-96 Identity: 771/1170(65) Score: 927 Annotation: peptidase M20 domain-containing protein 2-like	3468.19	6122.6	2674.97	7604.81	5292.32	1747.42	14118.3	3238	2257.5	41121.9	99513.8	Filtered
8.68332e-05	1.09079	m.24788	m.24788	type:5prime_partial c41187.graph_c0:1890-1300(-) NR_ID: XP_002407124.1 E-value: 3.4e-33 Identity: 288/429(67) Score: 381 Annotation: Niemann-Pick type C2 domain-containing protein, putative	4884.28	3267.46	2458.76	2602.18	11552.1	11555.8	8944.09	5950.64	4426.2	39482.6	Filtered	133274
5.78376e-05	1.09465	m.24799	m.24799	type:complete c41190.graph_c0:2102-933(-) NR_ID: XP_002411765.1 E-value: 7.5e-189 Identity: 1038/1134(91) Score: 1726 Annotation: beta-ureidopropionase, putative	18354.2	40253.5	27295.4	39646.1	16186.4	59640.7	192582	57602.9	28005.7	38758.8	35896.5	Filtered
0.00033427	1.07262	m.24803	m.24803	type:complete c41191.graph_c0:3602-3036(-) NR_ID: XP_002407654.1 E-value: 1.2e-62 Identity: 402/432(93) Score: 635 Annotation: conserved hypothetical protein	46912.4	7753.23	5413.73	30921	8978.43	5634.05	Filtered	6850.04	1077.11	303728	Filtered	Filtered
0.0249069	0.928855	m.24811	m.24811	type:5prime_partial c41194.graph_c0:1451-57(-) NR_ID: XP_002408368.1 E-value: 9.6e-151 Identity: 1032/1383(74) Score: 1398 Annotation: conserved hypothetical protein	2380.27	Filtered	490.3	Filtered	Filtered	Filtered	Filtered	Filtered	347.299	Filtered	Filtered	Filtered
0.00193102	1.03781	m.24824	m.24824	type:complete c41198.graph_c0:1232-90(-) NR_ID: XP_002399332.1 E-value: 4.4e-69 Identity: 582/939(61) Score: 693 Annotation: deoxyribonuclease II, putative	1833.68	1262.04	1475.76	Filtered	Filtered	Filtered	Filtered	Filtered	Filtered	Filtered	Filtered	Filtered
0.00049325	1.06495	m.24829	m.24829	type:complete c41200.graph_c0:288-1397(+) NR_ID: XP_002434021.1 E-value: 7.5e-114 Identity: 855/1119(76) Score: 1079 Annotation: dynactin subunit, putative	2715.15	3170.18	4555.42	1699.09	6089.84	3136.01	16831.2	4022.35	2319.35	Filtered	39838.6	Filtered
0.00529214	0.995322	m.24850	m.24850	type:3prime_partial c41205.graph_c2:59-454(+) NR_ID: CAX48963.1 E-value: 4.6e-66 Identity: 384/396(96) Score: 663 Annotation: aquaglyceroporin	9663.66	2628.22	2701.99	Filtered	Filtered	Filtered	Filtered	Filtered	4063.08	Filtered	Filtered	Filtered
0.000183289	1.08205	m.24876	m.24876	type:complete c41212.graph_c0:122-1729(+) NR_ID: XP_009051975.1 E-value: 6.6e-212 Identity: 1395/1590(87) Score: 1926 Annotation: hypothetical protein LOTGIDRAFT_231565	17478.1	9477.57	8333.05	26935.7	42338.4	16460.2	24422.8	17029.9	4356.96	5138.36	28561.4	27222.4
0.0161996	0.947956	m.24885	m.24885	type:complete c41215.graph_c0:986-51(-) NR_ID: XP_002406762.1 E-value: 6.2e-45 Identity: 267/276(96) Score: 484 Annotation: RNA binding protein, putative	1365.09	Filtered	Filtered	Filtered	Filtered	Filtered	Filtered	Filtered	Filtered	Filtered	Filtered	Filtered
0.000377453	1.07036	m.24946	m.24946	type:5prime_partial c41236.graph_c0:2038-428(-) NR_ID: XP_002405444.1 E-value: 4.1e-121 Identity: 879/1341(65) Score: 1143 Annotation: serine carboxypeptidase, putative	26077.5	2648.84	4479.83	21111.4	6711.29	9349.69	14156.8	24418.9	10209.7	99058	56745.5	Filtered
0.000720951	1.05729	m.24973	m.24973	type:complete c41246.graph_c0:2718-361(-) NR_ID: XP_002401957.1 E-value: 0.0e+00 Identity: 1773/1938(91) Score: 2944 Annotation: adenosine monophosphate deaminase, putative	3300.8	2808.83	3281.75	18444.9	9420.1	4568.05	Filtered	6133.28	2397.57	50583.1	Filtered	Filtered
0.00124117	1.04758	m.24993	m.24993	type:complete c41252.graph_c0:164-1297(+) NR_ID: XP_002401913.1 E-value: 7.3e-157 Identity: 975/1137(85) Score: 1450 Annotation: 26S proteasome regulatory complex, subunit RPN9/PSMD13, putative	3082.77	1888.65	1758.47	30194.7	3645.33	3624.98	Filtered	Filtered	471.416	11309.9	4479.55	Filtered
0.000844392	1.05439	m.25004	m.25004	type:complete c41257.graph_c0:565-3234(+) NR_ID: OQR77972.1 E-value: 6.9e-206 Identity: 1743/2694(64) Score: 1876 Annotation: microsomal triglyceride transfer protein large subunit-like	3862.43	2635.56	2589.44	2795.49	3602.91	2133.21	12515.7	2702.34	1208.12	Filtered	Filtered	Filtered
0.0011844	1.04843	m.25012	m.25012	type:5prime_partial c41258.graph_c1:1628-21(-) NR_ID: XP_002433599.1 E-value: 2.2e-146 Identity: 993/1254(79) Score: 1361 Annotation: dihydrolipoamide transacylase, putative	7808.01	3981.21	3857.28	3525.31	3206.32	1902.19	92139	1160.5	1627.16	18879.5	34959.3	Filtered
0.000702585	1.05778	m.25016	m.25016	type:complete c41259.graph_c0:1811-393(-) NR_ID: NP_001089396.1 E-value: 2.4e-173 Identity: 1080/1425(75) Score: 1593 Annotation: methanethiol oxidase	5667.37	3127.93	2421.45	21169.3	45118.7	Filtered	Filtered	Filtered	1863.71	2218.31	16909.1	Filtered
0.0251567	0.928472	m.25031	m.25031	type:complete c41265.graph_c0:2328-478(-) NR_ID: XP_002411018.1 E-value: 3.4e-18 Identity: 447/738(60) Score: 256 Annotation: Scaffold attachment factor B1, putative	1010.12	2993.08	2431.94	Filtered	Filtered	Filtered	Filtered	393.435	917.131	Filtered	Filtered	Filtered
0.0102696	0.969717	m.25040	m.25040	type:complete c41267.graph_c0:129-1475(+) NR_ID: ADO95261.1 E-value: 6.9e-162 Identity: 933/1095(85) Score: 1494 Annotation: salivary protein antigen P40	2193.81	155.426	534.52	Filtered	Filtered	Filtered	Filtered	Filtered	154.847	Filtered	Filtered	Filtered
0.000164449	1.08349	m.25045	m.25045	type:complete c41269.graph_c0:2756-1251(-) NR_ID: XP_002412394.1 E-value: 2.5e-184 Identity: 1086/1170(92) Score: 1688 Annotation: sorting nexin, putative	3399.05	2391.5	2682.59	3927.15	5532.82	3264.68	9753.82	2771.45	1250.52	12030.7	10057	Filtered
0.000433303	1.06762	m.25060	m.25060	type:complete c41275.graph_c0:1656-772(-) NR_ID: XP_013781394.1 E-value: 1.2e-69 Identity: 555/876(63) Score: 697 Annotation: phenazine biosynthesis-like domain-containing protein isoform X1	10720.7	3901.38	9128.72	21863.3	16683.1	16592.9	44736.8	5057.45	4013.7	7984.39	9715.42	14079.8
0.00107161	1.0502	m.25084	m.25084	type:complete c41286.graph_c0:61-1317(+) NR_ID: XP_023242970.1 E-value: 1.9e-36 Identity: 318/450(70) Score: 412 Annotation: protein DEK-like isoform X1	2876.83	3388.21	1549.45	4782.85	8011.76	6374.34	59806.8	4245.88	2240.2	Filtered	35114.6	495867
0.00204663	1.03601	m.25086	m.25086	type:complete c41286.graph_c0:806-1675(+) NR_ID: XP_002400977.1 E-value: 5.6e-16 Identity: 162/177(91) Score: 234 Annotation: DEK domain-containing protein, putative	3034.34	317.961	2050.22	12021.4	Filtered	Filtered	Filtered	Filtered	885.535	NaN	77285.8	7268.5
0.000788054	1.05564	m.25098	m.25098	type:3prime_partial c41290.graph_c0:130-855(+) NR_ID: XP_015920563.1 E-value: 1.7e-05 Identity: 273/633(43) Score: 143 Annotation: uncharacterized protein LOC107449522 isoform X2	4763.05	3110.07	7363.76	33034.3	13164	7266.81	125869	11627.5	8188.5	Filtered	Filtered	Filtered
0.00036355	1.07107	m.25100	m.25100	type:complete c41291.graph_c0:329-1825(+) NR_ID: XP_013782616.1 E-value: 5.4e-224 Identity: 1266/1383(91) Score: 2030 Annotation: serine hydroxymethyltransferase, mitochondrial-like	7956.37	5257.2	4767.77	15695.5	22369.4	14396	53433.3	14968.6	5585.61	23945.1	30330.8	38392.2
0.00215245	1.03424	m.25104	m.25104	type:complete c41293.graph_c0:1035-382(-) NR_ID: XP_002416387.1 E-value: 4.6e-79 Identity: 522/636(82) Score: 777 Annotation: glutathione S-transferase, putative	Filtered	2585.84	4266.18	Filtered	Filtered	Filtered	Filtered	Filtered	1220.56	Filtered	20321.2	Filtered
0.000136153	1.08584	m.25124	m.25124	type:3prime_partial c41303.graph_c0:148-609(+) NR_ID: XP_002412444.1 E-value: 2.8e-46 Identity: 297/303(98) Score: 493 Annotation: ribosomal protein L22, putative	21738.4	9508.58	8072.97	26269.4	35436	23474.9	Filtered	Filtered	7090.46	109113	8266.06	30918.6
0.00173351	1.04069	m.25126	m.25126	type:complete c41303.graph_c1:2308-986(-) NR_ID: AAL75583.1 E-value: 3.9e-242 Identity: 1299/1320(98) Score: 2186 Annotation: clathrin-adaptor protein	1391.51	2567.42	3754.11	6000.95	3285.04	2704.88	12463	4403.63	3002.07	57278.1	Filtered	Filtered
0.000517441	1.06395	m.25155	m.25155	type:complete c41310.graph_c0:657-2279(+) NR_ID: PNF43478.1 E-value: 1.1e-190 Identity: 1182/1368(86) Score: 1743 Annotation: V-type proton ATPase subunit H	8191.14	7101.79	6736.65	70113.5	5606.19	9267.37	9511.37	3867.17	2872.66	86986.6	Filtered	Filtered
0.000211134	1.08007	m.25176	m.25176	type:complete c41316.graph_c0:1453-2280(+) NR_ID: ABR23354.1 E-value: 3.3e-122 Identity: 669/693(96) Score: 1150 Annotation: 40S ribosomal protein S2/30S	11147.8	21915.5	23666.7	84826.5	100557	36189.6	304761	30995.3	16300.3	17043.9	17791.2	100568
0.000783226	1.05575	m.25187	m.25187	type:complete c41318.graph_c0:1459-53(-) NR_ID: BAF43803.1 E-value: 2.2e-142 Identity: 939/1350(69) Score: 1326 Annotation: serine carboxypeptidase	4245.21	4229.87	2613.46	Filtered	869.877	Filtered	Filtered	6211.57	1825.16	88489.1	Filtered	Filtered
0.00225939	1.03232	m.25189	m.25189	type:complete c41319.graph_c0:1285-2262(+) NR_ID: XP_002416377.1 E-value: 5.1e-106 Identity: 702/960(73) Score: 1011 Annotation: sulfotransferase, putative	6273.64	1905.19	1424.4	Filtered	11680	16908.2	Filtered	1760.33	987.794	Filtered	Filtered	Filtered
0.0041342	1.00358	m.25192	m.25192	type:complete c41320.graph_c0:996-88(-) NR_ID: ASL06783.1 E-value: 2.9e-39 Identity: 417/726(57) Score: 435 Annotation: putative methyltransferase, partial	1886.81	104.523	171.017	Filtered	Filtered	Filtered	Filtered	Filtered	Filtered	Filtered	Filtered	Filtered
0.00213789	1.03449	m.25195	m.25195	type:complete c41323.graph_c0:111-1622(+) NR_ID: XP_021915764.1 E-value: 3.7e-79 Identity: 855/1566(54) Score: 781 Annotation: stromal membrane-associated protein 1 isoform X1	9828.21	8436.94	4927.71	16862	Filtered	9913.51	Filtered	8980.33	6748.77	Filtered	Filtered	Filtered
0.00263743	1.02434	m.25203	m.25203	type:complete c41327.graph_c0:428-1471(+) NR_ID: AFI64324.1 E-value: 2.4e-194 Identity: 1041/1041(100) Score: 1773 Annotation: putative 17 beta-hydroxysteroid dehydrogenase	5399.48	587.343	837.99	Filtered	Filtered	Filtered	Filtered	Filtered	1350.48	Filtered	Filtered	Filtered
0.000172381	1.08287	m.25205	m.25205	type:complete c41328.graph_c0:492-2576(+) NR_ID: XP_002414160.1 E-value: 2.4e-161 Identity: 1059/1374(77) Score: 1491 Annotation: ns1 binding protein, putative	6825.67	8393.06	6662.74	23434.2	8149.33	10111.1	8460.48	7259.44	2643.15	63811.1	5424.93	Filtered
0.0101809	0.970088	m.25262	m.25262	type:5prime_partial c41347.graph_c2:1276-71(-) NR_ID: ASL06785.1 E-value: 5.2e-169 Identity: 1020/1200(85) Score: 1555 Annotation: putative hydroxy-3-methylglutaryl-CoA synthase	Filtered	173.569	Filtered	Filtered	Filtered	Filtered	Filtered	Filtered	Filtered	Filtered	Filtered	Filtered
0.000414491	1.06852	m.25292	m.25292	type:complete c41355.graph_c0:1526-336(-) NR_ID: XP_002436278.1 E-value: 2.4e-190 Identity: 1068/1185(90) Score: 1739 Annotation: pyruvate dehydrogenase, putative	10081.2	7869.49	5621.8	19354.1	10682.2	4926.66	32981.2	6645.18	5395.55	57121.2	Filtered	38865.7
0.00253902	1.02657	m.25324	m.25324	type:complete c41368.graph_c0:1158-364(-) NR_ID: XP_023237663.1 E-value: 2.3e-48 Identity: 351/459(76) Score: 513 Annotation: cold shock domain-containing protein E1-like	Filtered	4269.64	3092.71	Filtered	Filtered	Filtered	Filtered	Filtered	371.281	Filtered	Filtered	Filtered
6.2824e-05	1.0939	m.25330	m.25330	type:5prime_partial c41370.graph_c0:1869-139(-) NR_ID: XP_013781701.1 E-value: 2.4e-244 Identity: 1458/1659(87) Score: 2206 Annotation: T-complex protein 1 subunit gamma-like	6895.68	3162.17	2695.17	9181.7	5543.72	4729.27	9600.85	6841.99	1478.24	8555.44	13870.7	9990.21
0.00637548	0.988687	m.25369	m.25369	type:complete c41387.graph_c0:442-1731(+) NR_ID: XP_002413710.1 E-value: 3.2e-124 Identity: 816/1089(74) Score: 1169 Annotation: gastric triacylglycerol lipase, putative	Filtered	7125.77	5762.81	Filtered	Filtered	Filtered	Filtered	Filtered	Filtered	Filtered	Filtered	Filtered
0.000152211	1.08448	m.25383	m.25383	type:complete c41394.graph_c0:76-1395(+) NR_ID: XP_796824.3 E-value: 6.1e-147 Identity: 984/1275(77) Score: 1365 Annotation: PREDICTED: probable imidazolonepropionase	11140.7	4434.77	11537.3	11341.5	7935.95	11111.5	23925.3	1865.26	1930.96	129142	Filtered	56839.7
0.000384713	1.06999	m.25402	m.25402	type:complete c41399.graph_c0:1115-198(-) NR_ID: PRD32306.1 E-value: 1.1e-41 Identity: 414/684(60) Score: 456 Annotation: Skeletor	13580.1	2106.89	3677.55	3565.65	12710.5	3869.69	425927	62531.5	4081.99	45110	62072.6	1849.87
5.48234e-05	1.09512	m.25406	m.25406	type:5prime_partial c41401.graph_c0:2-949(+) NR_ID: XP_002400282.1 E-value: 9.7e-62 Identity: 393/417(94) Score: 629 Annotation: 29 kDa ribonucleoprotein B, putative	9868.86	7659.94	7936.76	24457.9	Filtered	5579.77	54344.7	23584.1	10409	Filtered	7006.57	Filtered
0.000256859	1.0771	m.25409	m.25409	type:3prime_partial c41401.graph_c1:158-649(+) NR_ID: XP_023243491.1 E-value: 2.2e-41 Identity: 291/339(85) Score: 451 Annotation: heterogeneous nuclear ribonucleoprotein M-like isoform X3	13115.8	14521.3	4202.54	15760.2	23389.6	15684.7	Filtered	41515.4	12193.9	349486	17270.7	29174
2.00407e-06	1.11578	m.25422	m.25422	type:complete c41405.graph_c0:7907-612(-) NR_ID: XP_002433506.1 E-value: 0.0e+00 Identity: 6864/7311(93) Score: 11128 Annotation: spectrin alpha chain, putative	7112.07	5028.1	5247.42	8182.96	7420.01	6793.99	80460.5	17001.9	8610.4	71093.4	28461	16422.2
0.00194322	1.03763	m.25458	m.25458	type:complete c41416.graph_c0:2373-331(-) NR_ID: XP_023218083.1 E-value: 6.3e-300 Identity: 1767/2040(86) Score: 2686 Annotation: dynamin-1-like protein isoform X2	4244.48	3440.98	3146.95	3734.07	Filtered	Filtered	Filtered	1554.81	1192.7	Filtered	Filtered	Filtered
0.00253255	1.02671	m.25509	m.25509	type:complete c41434.graph_c0:283-2592(+) NR_ID: XP_002402791.1 E-value: 0.0e+00 Identity: 2100/2307(91) Score: 3426 Annotation: carnitine palmitoyltransferase I, putative	2254.15	967.416	1100.79	8714.35	Filtered	Filtered	Filtered	3001.43	1870.59	Filtered	Filtered	Filtered
0.000458826	1.06645	m.25571	m.25571	type:complete c41452.graph_c1:264-1211(+) NR_ID: XP_002436296.1 E-value: 6.4e-90 Identity: 636/921(69) Score: 872 Annotation: sulfotransferase, putative	8579.41	13746.1	6401.55	38700	Filtered	Filtered	Filtered	Filtered	1755.6	Filtered	Filtered	Filtered
0.000284327	1.07544	m.25594	m.25594	type:5prime_partial c41457.graph_c0:1-2733(+) NR_ID: XP_002413239.1 E-value: 0.0e+00 Identity: 2283/2667(85) Score: 3424 Annotation: coatomer gamma subunit, putative	5674.21	2499.35	765.393	16172.5	11734.7	15625.2	11838.3	3690.49	1302.58	Filtered	Filtered	Filtered
0.00194265	1.03763	m.25606	m.25606	type:5prime_partial c41462.graph_c0:1643-564(-) NR_ID: XP_002399636.1 E-value: 2.0e-172 Identity: 963/1011(95) Score: 1584 Annotation: eukaryotic translation initiation factor 3, subunit, putative	1803.09	623.458	235.007	7019.15	Filtered	Filtered	Filtered	Filtered	Filtered	Filtered	Filtered	Filtered
0.000926238	1.05275	m.25611	m.25611	type:complete c41464.graph_c0:1654-140(-) NR_ID: XP_002399953.1 E-value: 3.5e-178 Identity: 1155/1413(81) Score: 1635 Annotation: D-lactate dehydrognease 2, putative	6222.04	925.435	891.257	Filtered	Filtered	Filtered	Filtered	Filtered	Filtered	Filtered	Filtered	Filtered
0.000341123	1.07225	m.25615	m.25615	type:complete c41466.graph_c0:1618-938(-) NR_ID: AAS59856.1 E-value: 5.3e-110 Identity: 636/678(93) Score: 1044 Annotation: KOG3882-like protein	15924.3	990.107	2807.26	Filtered	3723.98	18168.1	12115	10825.1	4538.46	135617	Filtered	Filtered
0.00390198	1.00556	m.25659	m.25659	type:3prime_partial c41477.graph_c0:1221-1(-) NR_ID: XP_022249002.1 E-value: 3.7e-05 Identity: 186/411(45) Score: 142 Annotation: ubiquitin-associated protein 2-like isoform X3	2234.98	606.376	4370.83	Filtered	Filtered	Filtered	2360.11	471.091	814.602	5789.22	Filtered	Filtered
0.00164743	1.04189	m.25674	m.25674	type:complete c41479.graph_c0:2908-476(-) NR_ID: KFM71103.1 E-value: 3.0e-67 Identity: 990/2211(44) Score: 680 Annotation: Ataxin-2, partial	2791.86	3032.17	1749.36	Filtered	Filtered	2036.53	Filtered	Filtered	687.244	Filtered	Filtered	Filtered
0.00341646	1.01055	m.2570	m.2570	type:internal c19750.graph_c0:954-1(-) NR_ID: XP_022658747.1 E-value: 7.0e-169 Identity: 882/921(95) Score: 1553 Annotation: uncharacterized protein LOC111249307 isoform X2	897.149	Filtered	Filtered	Filtered	Filtered	Filtered	Filtered	Filtered	Filtered	Filtered	Filtered	Filtered
0.00049599	1.06483	m.25708	m.25708	type:complete c41490.graph_c0:1340-249(-) NR_ID: ADM94277.1 E-value: 3.3e-106 Identity: 750/1071(70) Score: 1013 Annotation: glutamine synthetase	4416.36	729.466	1510.19	Filtered	Filtered	Filtered	Filtered	2592.61	4003.07	43749.4	Filtered	Filtered
0.000329184	1.0729	m.25723	m.25723	type:3prime_partial c41495.graph_c0:367-732(+) NR_ID: XP_002403007.1 E-value: 7.1e-53 Identity: 336/357(94) Score: 549 Annotation: homocysteine S-methyltransferase, putative	3863.87	53609.7	46555.6	63794.9	22448.9	33915.3	Filtered	4828.44	24324.7	63973.5	593607	Filtered
2.53133e-05	1.10122	m.25724	m.25724	type:5prime_partial c41495.graph_c1:1503-664(-) NR_ID: XP_023217471.1 E-value: 1.3e-118 Identity: 714/837(85) Score: 1119 Annotation: betaine--homocysteine S-methyltransferase 1-like	18221.2	15753.6	11381.4	43716.8	48845.6	33288.2	30285.9	36897.4	14987.5	51050.1	32538.9	30452.1
0.00222317	1.03299	m.25746	m.25746	type:5prime_partial c41503.graph_c0:2871-1432(-) NR_ID: XP_002434234.1 E-value: 1.2e-217 Identity: 1230/1353(90) Score: 1975 Annotation: aminotransferase, putative	1508.7	2398.15	727.497	12734.8	Filtered	Filtered	Filtered	4615.92	1103.18	29536.3	Filtered	Filtered
0.00202584	1.03634	m.25752	m.25752	type:5prime_partial c41507.graph_c0:3-974(+) NR_ID: XP_002402061.1 E-value: 1.2e-62 Identity: 435/501(86) Score: 637 Annotation: nuclear pore glycoprotein P62, putative	4235.35	2206.36	2477.09	Filtered	Filtered	Filtered	Filtered	15862.4	2549.75	Filtered	Filtered	Filtered
0.0036042	1.00844	m.25769	m.25769	type:complete c41516.graph_c1:210-2174(+) NR_ID: XP_002413915.1 E-value: 8.7e-73 Identity: 921/1680(54) Score: 727 Annotation: conserved hypothetical protein	2073.54	3480.94	2578.53	5726.41	Filtered	Filtered	Filtered	Filtered	450.757	Filtered	Filtered	Filtered
0.00140581	1.04523	m.25774	m.25774	type:complete c41516.graph_c2:4975-4091(-) NR_ID: XP_002413916.1 E-value: 6.4e-100 Identity: 642/768(83) Score: 958 Annotation: conserved hypothetical protein	616.126	492.879	2867.77	Filtered	821.566	1897.05	Filtered	1561.66	1338.57	8978.89	28824.3	Filtered
0.00072191	1.05727	m.25779	m.25779	type:complete c41518.graph_c0:84-1700(+) NR_ID: XP_002434141.1 E-value: 4.1e-254 Identity: 1461/1614(90) Score: 2290 Annotation: inositol-1-phosphate synthetase, putative	3146.36	1331.78	938.603	Filtered	Filtered	Filtered	Filtered	Filtered	783.109	Filtered	14109.3	Filtered
0.515317	0.764051	m.25788	m.25788	type:complete c41521.graph_c0:4104-2356(-) NR_ID: XP_002400435.1 E-value: 1.2e-270 Identity: 1518/1668(91) Score: 2433 Annotation: 5&apos; nucleotidase, putative	1247.19	26.7074	Filtered	Filtered	Filtered	Filtered	Filtered	Filtered	Filtered	Filtered	Filtered	Filtered
0.000435648	1.06751	m.25811	m.25811	type:complete c41533.graph_c0:1779-313(-) NR_ID: XP_013418802.1 E-value: 4.1e-128 Identity: 912/1368(66) Score: 1203 Annotation: tetratricopeptide repeat protein 38-like	6281.85	4527.74	6122.6	51441.8	67502.4	13063.4	Filtered	11482.3	6372.05	Filtered	Filtered	Filtered
0.0131795	0.95831	m.25814	m.25814	type:complete c41534.graph_c0:271-1359(+) NR_ID: XP_023126792.1 E-value: 1.5e-138 Identity: 810/1062(76) Score: 1292 Annotation: galactose-1-phosphate uridylyltransferase isoform X1	2089.21	5360.98	Filtered	Filtered	Filtered	Filtered	Filtered	Filtered	Filtered	Filtered	Filtered	Filtered
0.00038972	1.06974	m.25815	m.25815	type:5prime_partial c41535.graph_c0:1460-96(-) NR_ID: XP_022238447.1 E-value: 4.0e-210 Identity: 1179/1239(95) Score: 1910 Annotation: nuclear valosin-containing protein-like	8922.37	11739.9	9826.6	21825.9	12092.5	11629.1	35558.8	7831.8	4535.31	53046.8	29314.4	27642
3.68126e-05	1.09841	m.25845	m.25845	type:complete c41548.graph_c0:1441-104(-) NR_ID: XP_002409673.1 E-value: 5.5e-244 Identity: 1287/1335(96) Score: 2202 Annotation: NADP-dependent isocitrate dehydrogenase, putative	10415.6	9379.8	8644.09	22728	22694.2	17066.1	159430	19860.4	6848.45	23702.7	24477.9	28646.4
0.000238811	1.07823	m.25856	m.25856	type:complete c41551.graph_c0:139-879(+) NR_ID: XP_002411749.1 E-value: 1.5e-123 Identity: 705/738(95) Score: 1161 Annotation: proteasome subunit alpha type, putative	28684.3	11646.7	8388.75	31324.1	27026.6	9007.68	99750.3	38383.5	4823.38	47660.5	19192.6	Filtered
0.00103815	1.05076	m.25857	m.25857	type:complete c41552.graph_c0:209-2197(+) NR_ID: XP_002399695.1 E-value: 2.5e-245 Identity: 1557/2199(70) Score: 2215 Annotation: lipase maturation factor, putative	3739.91	1610.31	2789	543284	200578	57781.9	Filtered	220047	64031.2	Filtered	Filtered	Filtered
0.00126891	1.04718	m.25870	m.25870	type:5prime_partial c41556.graph_c0:1925-168(-) NR_ID: XP_013787900.1 E-value: 1.7e-176 Identity: 1245/1713(72) Score: 1621 Annotation: eukaryotic translation initiation factor 2A-like	3236.92	4496.49	3308.35	26670	Filtered	7217.88	25471.1	1429.28	1085.62	Filtered	Filtered	Filtered
0.000827648	1.05475	m.25903	m.25903	type:complete c41567.graph_c0:212-2275(+) NR_ID: BAF46861.1 E-value: 0.0e+00 Identity: 2061/2085(98) Score: 3561 Annotation: glutamine: fructose-6-phosphate aminotransferase	1990.54	1682.01	2597.14	17615.8	Filtered	2189.07	Filtered	Filtered	923.379	11644.1	Filtered	Filtered
0.00163331	1.04209	m.25907	m.25907	type:complete c41568.graph_c0:2391-1201(-) NR_ID: AHX02948.1 E-value: 2.1e-223 Identity: 1173/1188(98) Score: 2024 Annotation: actin-related protein 2	10181.1	6382.29	7722.52	Filtered	Filtered	Filtered	Filtered	Filtered	2405.28	113462	Filtered	Filtered
0.000480839	1.06548	m.25921	m.25921	type:complete c41571.graph_c0:253-1272(+) NR_ID: AIW65717.1 E-value: 9.2e-143 Identity: 891/1008(88) Score: 1328 Annotation: citrate lyase	7276.2	9074	5666.48	10258	4801.7	3017.29	25517.7	7232.46	3139.24	71943.8	Filtered	Filtered
0.00039273	1.06959	m.25952	m.25952	type:5prime_partial c41586.graph_c1:1-1251(+) NR_ID: XP_002416193.1 E-value: 2.4e-217 Identity: 1140/1170(97) Score: 1972 Annotation: ribosomal protein L3, putative	8380.83	2213.46	2255.37	2424.96	2917	3282.54	24075.5	4562.69	1304.46	93195	10337.1	Filtered
0.00128866	1.04689	m.25990	m.25990	type:3prime_partial c41604.graph_c0:266-637(+) NR_ID: XP_002409755.1 E-value: 7.2e-37 Identity: 276/372(74) Score: 411 Annotation: sulfotransferase, putative	8394.08	8031.46	6003.38	11767	7503.87	7081.32	Filtered	2963.26	3610.15	Filtered	Filtered	Filtered
0.000536297	1.0632	m.25991	m.25991	type:5prime_partial c41604.graph_c1:1361-765(-) NR_ID: XP_002409755.1 E-value: 3.2e-55 Identity: 429/588(72) Score: 571 Annotation: sulfotransferase, putative	8910.99	2534.58	3230.05	Filtered	11094.5	2273.06	Filtered	Filtered	302.697	Filtered	Filtered	Filtered
0.0121627	0.962159	m.26027	m.26027	type:3prime_partial c41619.graph_c0:223-573(+) NR_ID: XP_002400797.1 E-value: 9.6e-23 Identity: 261/378(69) Score: 289 Annotation: sodium-bile acid cotransporter, putative	3432.54	6072.99	6624.97	Filtered	Filtered	Filtered	Filtered	Filtered	Filtered	Filtered	Filtered	Filtered
0.000152249	1.08447	m.26040	m.26040	type:5prime_partial c41627.graph_c0:3-1811(+) NR_ID: ATN32205.1 E-value: 2.1e-283 Identity: 1806/1815(99) Score: 2543 Annotation: heat shock protein 90	5559.1	2979.5	4685.45	231586	17082.2	15392.8	85432.6	8595.42	4052.99	8609.6	29583.7	30320.2
9.20131e-05	1.0902	m.26067	m.26067	type:3prime_partial c41634.graph_c1:1303-2(-) NR_ID: XP_002415912.1 E-value: 1.3e-160 Identity: 1053/1248(84) Score: 1483 Annotation: adenylate cyclase-associated protein, putative	7528.87	1887.42	1307.23	11114.1	2020.49	2095.04	23415.3	4279.31	2037.4	103256	Filtered	Filtered
0.0011011	1.04973	m.26084	m.26084	type:complete c41641.graph_c0:1394-1086(-) NR_ID: XP_002410602.1 E-value: 3.5e-45 Identity: 294/303(97) Score: 482 Annotation: snrnp sm protein, putative	14438	5721.97	6176.92	379327	304807	131808	Filtered	359475	45200.9	Filtered	Filtered	121668
0.000834412	1.05461	m.26085	m.26085	type:complete c41643.graph_c0:1035-55(-) NR_ID: XP_002410599.1 E-value: 4.5e-147 Identity: 933/978(95) Score: 1365 Annotation: translation initiation factor 2, alpha subunit, putative	2141.93	2643.05	2925.91	24363	13686	4722.38	Filtered	Filtered	1315.19	Filtered	Filtered	Filtered
0.000547927	1.06276	m.26105	m.26105	type:complete c41651.graph_c0:250-1041(+) NR_ID: XP_002402935.1 E-value: 4.5e-121 Identity: 675/705(95) Score: 1140 Annotation: formiminotransferase-cyclodeaminase, putative	97463.3	43836.8	26403.2	113447	223481	68406.4	5950.87	119794	32251.5	22064	36619.3	402176
6.15632e-06	1.11005	m.26106	m.26106	type:complete c41651.graph_c0:1229-1996(+) NR_ID: XP_022258612.1 E-value: 4.6e-86 Identity: 633/759(83) Score: 838 Annotation: formimidoyltransferase-cyclodeaminase-like, partial	24464.5	20706.5	9145.34	12625	23920.6	11557.2	113683	23435.3	10887.1	45096.5	107146	140171
9.42091e-06	1.10762	m.26113	m.26113	type:complete c41654.graph_c0:1797-496(-) NR_ID: AIS82610.1 E-value: 3.6e-232 Identity: 1263/1299(97) Score: 2100 Annotation: enolase	39194.3	21440.7	19391.5	50014.8	61226.3	38771.4	424258	73758.7	24388.5	107094	84022.6	76775.3
0.000125042	1.08685	m.26118	m.26118	type:5prime_partial c41657.graph_c0:1-864(+) NR_ID: XP_002413359.1 E-value: 1.8e-131 Identity: 756/855(88) Score: 1230 Annotation: sulfotransferase, putative	11420.4	7341.97	9453.37	3873.64	7575.57	6481.65	Filtered	1083.25	873.711	Filtered	26400	Filtered
0.000885806	1.05354	m.26150	m.26150	type:5prime_partial c41671.graph_c0:1844-591(-) NR_ID: XP_023217082.1 E-value: 4.7e-104 Identity: 852/1200(71) Score: 995 Annotation: core histone macro-H2A.1-like	1802.85	2194.7	2516.64	10145.1	3742.13	6818.42	32739.4	6414.09	6931.45	Filtered	Filtered	Filtered
0.00307145	1.01544	m.26169	m.26169	type:complete c41677.graph_c0:114-1466(+) NR_ID: AFQ93566.1 E-value: 6.1e-243 Identity: 1215/1227(99) Score: 2193 Annotation: clavaminate synthase	5496.22	2350.8	1556.53	23561.5	3026.83	2984.58	Filtered	2174.82	1604.26	Filtered	13967.9	Filtered
0.000866069	1.05394	m.26178	m.26178	type:complete c41680.graph_c0:148-861(+) NR_ID: XP_002403043.1 E-value: 1.2e-67 Identity: 444/459(96) Score: 679 Annotation: B-cell receptor-associated protein, putative	3609.11	1277.5	2233.42	Filtered	Filtered	Filtered	30438.1	8736.79	3822.41	Filtered	Filtered	Filtered
0.000867728	1.05391	m.26200	m.26200	type:complete c41688.graph_c0:4033-3677(-) NR_ID: XP_002401577.1 E-value: 2.5e-18 Identity: 177/282(62) Score: 251 Annotation: synaptic vesicle-associated integral membrane protein, putative	12518.4	16519.4	12308.1	36527.4	12507.8	23870.4	1.08939e+06	12845.5	20857.8	Filtered	Filtered	Filtered
0.013002	0.958972	m.26205	m.26205	type:complete c41692.graph_c0:351-1010(+) NR_ID: XP_002400270.1 E-value: 1.6e-92 Identity: 609/657(92) Score: 893 Annotation: vAMP-7, putative	Filtered	Filtered	Filtered	Filtered	28817.9	Filtered	Filtered	Filtered	Filtered	Filtered	Filtered	Filtered
0.000258821	1.07698	m.26213	m.26213	type:complete c41695.graph_c0:1760-609(-) NR_ID: AAB51350.1 E-value: 2.4e-195 Identity: 1104/1146(96) Score: 1782 Annotation: C subunit of V-ATPase, partial	3329.23	5203.57	2874.54	5959.07	4808.18	3322.24	22136.3	8972.73	1788.11	5827.5	463074	Filtered
0.000789155	1.05561	m.26224	m.26224	type:complete c41698.graph_c0:606-1841(+) NR_ID: XP_002402470.1 E-value: 2.2e-167 Identity: 1080/1233(87) Score: 1541 Annotation: sorting nexin, putative	3641.03	2244.41	4757.53	27196.4	11961	6711.41	1111.22	8889.72	3113.1	30423.6	NaN	92642.8
0.00248332	1.0278	m.26249	m.26249	type:3prime_partial c41711.graph_c0:763-2(-) NR_ID: XP_002435792.1 E-value: 1.8e-74 Identity: 477/576(82) Score: 738 Annotation: glyoxylate/hydroxypyruvate reductase, putative	1942.43	1461.38	1417.43	4817.97	Filtered	Filtered	Filtered	Filtered	2317.68	Filtered	Filtered	Filtered
0.00284466	1.01974	m.26252	m.26252	type:5prime_partial c41711.graph_c1:1-351(+) NR_ID: XP_002435792.1 E-value: 5.2e-45 Identity: 312/345(90) Score: 481 Annotation: glyoxylate/hydroxypyruvate reductase, putative	1073.45	691.136	2863.15	18337.1	37440.9	6262.82	67193.3	Filtered	2096.85	Filtered	2.67275e+06	412620
0.0022036	1.03334	m.26253	m.26253	type:complete c41712.graph_c0:1047-109(-) NR_ID: XP_002408179.1 E-value: 5.1e-87 Identity: 687/939(73) Score: 847 Annotation: conserved hypothetical protein	7003.54	837.643	1180.96	Filtered	Filtered	Filtered	Filtered	4404.41	1533.35	Filtered	Filtered	Filtered
7.04342e-05	1.09284	m.26255	m.26255	type:complete c41713.graph_c0:308-2560(+) NR_ID: XP_002402415.1 E-value: 2.4e-292 Identity: 1686/1965(85) Score: 2621 Annotation: hemocyte protein-glutamine gamma-glutamyltransferase, putative	3537.62	5198.54	4048.93	11164.2	6533.24	6433.98	28421.9	4792.61	3355.15	72638.9	Filtered	31378.2
0.00019455	1.08123	m.26275	m.26275	type:complete c41721.graph_c0:1244-273(-) NR_ID: XP_002403321.1 E-value: 3.5e-115 Identity: 717/942(76) Score: 1090 Annotation: galectin, putative	16317.8	6965.33	7707.38	8646.57	5155.05	12139.2	Filtered	2691	5228.49	365210	Filtered	30692
0.00218795	1.03362	m.26290	m.26290	type:5prime_partial c41727.graph_c0:1414-116(-) NR_ID: XP_013773860.1 E-value: 2.0e-166 Identity: 1062/1302(81) Score: 1533 Annotation: eukaryotic translation initiation factor 3 subunit E-B-like	1733.16	1353.98	972.215	Filtered	Filtered	Filtered	Filtered	2703.34	350.918	36420	Filtered	Filtered
0.00298549	1.01696	m.26298	m.26298	type:complete c41730.graph_c1:96-755(+) NR_ID: XP_002413702.1 E-value: 4.6e-34 Identity: 348/531(65) Score: 389 Annotation: conserved hypothetical protein	Filtered	3467.87	4325.23	10644.7	Filtered	Filtered	Filtered	Filtered	1119.43	Filtered	Filtered	Filtered
0.000206868	1.08036	m.26308	m.26308	type:complete c41733.graph_c0:337-2043(+) NR_ID: XP_002413879.1 E-value: 2.1e-171 Identity: 1155/1704(67) Score: 1577 Annotation: secreted protein, putative	5859.65	2387.09	1801.24	96481.2	5892.17	1417.48	Filtered	9411.84	2623.22	98700.6	40479.5	Filtered
0.00855237	0.977298	m.26315	m.26315	type:5prime_partial c41735.graph_c0:2564-1188(-) NR_ID: XP_015924133.1 E-value: 3.8e-232 Identity: 1269/1329(95) Score: 2100 Annotation: COP9 signalosome complex subunit 2 isoform X1	1308.82	Filtered	Filtered	Filtered	Filtered	Filtered	Filtered	Filtered	Filtered	Filtered	Filtered	Filtered
0.00574321	0.992473	m.26325	m.26325	type:internal c41739.graph_c0:3-2216(+) NR_ID: XP_002413188.1 E-value: 0.0e+00 Identity: 2016/2112(95) Score: 3504 Annotation: translation initiation factor 2C, putative	1177.05	Filtered	213.384	Filtered	Filtered	Filtered	Filtered	Filtered	Filtered	Filtered	Filtered	Filtered
0.00922539	0.974214	m.26330	m.26330	type:5prime_partial c41739.graph_c1:1-462(+) NR_ID: XP_002413188.1 E-value: 1.8e-85 Identity: 459/459(100) Score: 831 Annotation: translation initiation factor 2C, putative	635.58	2121.17	1333.06	Filtered	Filtered	2984.2	Filtered	Filtered	1653.33	Filtered	Filtered	Filtered
0.00115976	1.0488	m.26372	m.26372	type:complete c41751.graph_c0:2404-359(-) NR_ID: XP_013784995.1 E-value: 9.0e-230 Identity: 1560/2055(75) Score: 2081 Annotation: cytoplasmic dynein 1 intermediate chain 2-like isoform X4	2101.34	2049.75	1852.02	Filtered	Filtered	Filtered	Filtered	Filtered	565.482	Filtered	Filtered	Filtered
0.00153919	1.04338	m.26379	m.26379	type:5prime_partial c41753.graph_c0:1607-660(-) NR_ID: XP_002435857.1 E-value: 4.0e-84 Identity: 555/753(73) Score: 822 Annotation: Niemann-Pick type C1 domain-containing protein, putative	1950.42	2732.08	1468.15	20789.5	11069.6	2580.54	Filtered	2299.56	328.607	Filtered	26113.7	Filtered
0.000544782	1.06288	m.26391	m.26391	type:5prime_partial c41756.graph_c0:2-949(+) NR_ID: XP_002407507.1 E-value: 3.5e-112 Identity: 738/921(80) Score: 1064 Annotation: long chain fatty acid CoA ligase, putative	7303.71	2064.66	1663.15	Filtered	Filtered	Filtered	Filtered	Filtered	Filtered	Filtered	Filtered	Filtered
0.0175921	0.943909	m.26392	m.26392	type:3prime_partial c41756.graph_c1:1225-2(-) NR_ID: XP_002407507.1 E-value: 1.0e-127 Identity: 882/1224(72) Score: 1199 Annotation: long chain fatty acid CoA ligase, putative	Filtered	3071.14	2400.36	Filtered	Filtered	Filtered	Filtered	Filtered	Filtered	Filtered	Filtered	Filtered
0.00280932	1.02049	m.26394	m.26394	type:complete c41757.graph_c0:199-1434(+) NR_ID: XP_002408650.1 E-value: 1.7e-74 Identity: 651/1044(62) Score: 740 Annotation: polyprenyl synthetase, putative	3324.78	1001.55	2798.23	Filtered	Filtered	Filtered	Filtered	Filtered	Filtered	Filtered	Filtered	Filtered
1.95966e-15	1.17262	m.26395	m.26395	type:complete c41758.graph_c0:354-1418(+) NR_ID: XP_002409184.1 E-value: 6.2e-73 Identity: 579/720(80) Score: 726 Annotation: conserved hypothetical protein	92263	105630	140641	389298	292869	250262	1.38893e+06	304443	234226	157873	305820	1.91033e+06
0.00282042	1.02025	m.26398	m.26398	type:complete c41760.graph_c0:340-1974(+) NR_ID: AAD40966.1 E-value: 2.9e-138 Identity: 1056/1605(65) Score: 1291 Annotation: cytochrome P450 4W1	Filtered	1486.06	1663.7	Filtered	Filtered	Filtered	Filtered	Filtered	1567.61	Filtered	Filtered	Filtered
0.000181335	1.0822	m.26401	m.26401	type:complete c41761.graph_c0:338-1108(+) NR_ID: XP_002411773.1 E-value: 1.4e-130 Identity: 756/774(97) Score: 1222 Annotation: multifunctional chaperone, putative	22334.8	12882.7	8083.43	14972.1	20093.9	21021.6	44987.7	10027.3	7720.64	217389	40060.1	22100.3
0.00493388	0.997694	m.26418	m.26418	type:complete c41768.graph_c1:327-1037(+) NR_ID: XP_002433594.1 E-value: 1.2e-85 Identity: 546/666(81) Score: 834 Annotation: ptpla domain protein, putative	Filtered	Filtered	Filtered	Filtered	Filtered	Filtered	Filtered	5200.21	Filtered	Filtered	Filtered	Filtered
0.000983875	1.0517	m.26424	m.26424	type:complete c41770.graph_c0:127-1737(+) NR_ID: XP_002414726.1 E-value: 5.3e-161 Identity: 1356/1626(83) Score: 1487 Annotation: phenylalanyl-tRNA synthetase beta chain, putative	2246.75	1209.72	1619.22	3214.67	Filtered	Filtered	Filtered	3660.7	899.216	Filtered	Filtered	Filtered
0.00182218	1.03942	m.26431	m.26431	type:3prime_partial c41773.graph_c0:1984-2694(+) NR_ID: XP_002415562.1 E-value: 4.9e-18 Identity: 165/168(98) Score: 251 Annotation: alternative splicing factor SRp55/B52/SRp75, putative	Filtered	Filtered	Filtered	Filtered	Filtered	Filtered	Filtered	6311.01	Filtered	Filtered	Filtered	Filtered
0.000129924	1.0864	m.26452	m.26452	type:5prime_partial c41780.graph_c0:2-1237(+) NR_ID: XP_002414033.1 E-value: 2.3e-220 Identity: 1185/1203(98) Score: 1998 Annotation: DEAD box ATP-dependent RNA helicase, putative	2742.43	3446.25	3745.02	Filtered	11812	2924.75	13031.2	2732.75	1537.67	Filtered	160069	Filtered
0.000116688	1.08764	m.26464	m.26464	type:complete c41785.graph_c0:170-1585(+) NR_ID: XP_002408973.1 E-value: 5.7e-175 Identity: 990/1230(80) Score: 1607 Annotation: prolylcarboxypeptidase, putative	6666.33	7768.68	10662.6	12480.5	17490.2	3138.96	51438	6277.82	4656.57	16191.1	Filtered	Filtered
0.00273216	1.02219	m.26498	m.26498	type:internal c41795.graph_c1:3-431(+) NR_ID: XP_002400734.1 E-value: 3.2e-20 Identity: 159/183(86) Score: 268 Annotation: glutathione S-transferase, putative	Filtered	10626.9	5426.55	Filtered	Filtered	46064.7	Filtered	Filtered	15983.2	Filtered	245496	Filtered
0.000435622	1.06751	m.26501	m.26501	type:internal c41795.graph_c2:3-314(+) NR_ID: XP_002402685.1 E-value: 1.3e-34 Identity: 258/312(82) Score: 391 Annotation: glutathione S-transferase, putative	16023.3	3540.14	2896.93	Filtered	Filtered	4546.63	Filtered	13585	6128.11	78088.7	16701.7	43680.7
7.45865e-05	1.0923	m.26502	m.26502	type:5prime_partial c41795.graph_c3:849-421(-) NR_ID: XP_002400734.1 E-value: 5.9e-51 Identity: 354/426(83) Score: 533 Annotation: glutathione S-transferase, putative	24550.3	9483.24	17719.9	12122.5	36677.8	12040.9	132285	32819	12739.8	35515.9	20665.7	Filtered
0.00141724	1.04507	m.26511;m.50925	m.26511;m.50925	type:complete c41798.graph_c0:285-1490(+) NR_ID: XP_022293739.1 E-value: 3.8e-71 Identity: 693/1194(58) Score: 711 Annotation: peptidase M20 domain-containing protein 2-like; type:internal c55119.graph_c0:2-322(+) NR_ID: XP_023224767.1 E-value: 5.9e-19 Identity: 189/243(77) Score: 256 Annotation: peptidase M20 domain-containing protein 2-like	5215.76	7186.77	5942.42	7990.93	Filtered	Filtered	Filtered	Filtered	Filtered	Filtered	Filtered	Filtered
0.0077086	0.98143	m.26514	m.26514	type:5prime_partial c41799.graph_c0:2-1060(+) NR_ID: XP_015912621.1 E-value: 1.6e-65 Identity: 627/1062(59) Score: 662 Annotation: fatty-acid amide hydrolase 2-like	851.587	1723.6	904.504	Filtered	Filtered	Filtered	Filtered	1705.16	993.518	Filtered	Filtered	Filtered
0.00438692	1.0016	m.26516	m.26516	type:3prime_partial c41800.graph_c0:1079-3(-) NR_ID: XP_002401492.1 E-value: 4.0e-144 Identity: 894/1083(82) Score: 1340 Annotation: anhydro-N-acetylmuramic acid kinase, putative	5545.06	461.538	247.565	Filtered	11790.7	Filtered	Filtered	Filtered	303.788	Filtered	Filtered	Filtered
0.00143748	1.04479	m.26540	m.26540	type:5prime_partial c41809.graph_c1:2-1669(+) NR_ID: XP_002433995.1 E-value: 6.1e-301 Identity: 1584/1668(94) Score: 2694 Annotation: aminopeptidase, putative	1594.17	1903.29	1373.12	15406.3	7913.14	8644.64	34637.7	6080.26	2740.57	Filtered	Filtered	Filtered
6.51648e-05	1.09357	m.26590	m.26590	type:complete c41822.graph_c0:1499-84(-) NR_ID: XP_002403125.1 E-value: 7.9e-84 Identity: 678/1251(54) Score: 821 Annotation: CRISP3: cysteine-rich secretory protein, putative	11828.5	9614.25	8914.94	26970.1	15705.6	11201.4	65589.8	16803.6	7507.05	47301.3	Filtered	Filtered
0.00468742	0.999401	m.26593	m.26593	type:complete c41823.graph_c1:2719-1424(-) NR_ID: XP_002405972.1 E-value: 6.0e-139 Identity: 927/1287(72) Score: 1296 Annotation: exosomal 3&apos;-5&apos; exoribonuclease complex, subunit Rrp43, putative	2075.58	Filtered	Filtered	Filtered	Filtered	Filtered	Filtered	Filtered	Filtered	Filtered	15785.3	Filtered
0.0013251	1.04637	m.26600;P53680	m.26600;P53680	type:5prime_partial c41825.graph_c0:1878-1357(-) NR_ID: XP_002412265.1 E-value: 3.6e-74 Identity: 426/426(100) Score: 734 Annotation: clathrin adaptor complex, small subunit;AP-2 complex subunit sigma	13550.8	7214.87	10566.2	Filtered	Filtered	Filtered	Filtered	Filtered	7981.46	Filtered	272566	Filtered
0.00270126	1.02289	m.26611	m.26611	type:complete c41829.graph_c0:2797-464(-) NR_ID: XP_002406452.1 E-value: 0.0e+00 Identity: 1959/2214(88) Score: 3066 Annotation: cullin, putative	3841.88	188.576	270.988	Filtered	Filtered	Filtered	Filtered	Filtered	Filtered	Filtered	Filtered	Filtered
0.00228178	1.0319	m.26639	m.26639	type:complete c41842.graph_c0:253-2055(+) NR_ID: Q26228.1 E-value: 4.9e-296 Identity: 1653/1800(91) Score: 2652 Annotation: RecName: Full=ATP-dependent DNA helicase 2 subunit 1; AltName: Full=ATP-dependent DNA helicase II 70 kDa subunit; AltName: Full=ATP-dependent DNA helicase II subunit Ku70; AltName: Full=Ku autoantigen protein p70 homolog &gt;AAC41612.1 ku autoantigen p70 homologue	1598.75	1618.56	1544.11	Filtered	Filtered	Filtered	Filtered	1840.83	1319.14	Filtered	Filtered	Filtered
0.0213904	0.935017	m.26675	m.26675	type:5prime_partial c41852.graph_c0:3-1595(+) NR_ID: XP_013775324.1 E-value: 2.0e-131 Identity: 822/954(86) Score: 1232 Annotation: putative oxidoreductase GLYR1 homolog	Filtered	Filtered	Filtered	Filtered	7079.1	7390.34	7301.52	2124.66	Filtered	Filtered	Filtered	Filtered
0.000608872	1.0606	m.26689	m.26689	type:complete c41858.graph_c0:2904-94(-) NR_ID: XP_002410294.1 E-value: 1.7e-247 Identity: 1767/3309(53) Score: 2235 Annotation: neuronal cell adhesion molecule, putative	3580.12	2763.77	479.427	21879.1	9367.78	9934.11	33666.6	4822.13	1015.05	Filtered	59109.5	Filtered
0.00122036	1.04789	m.26779	m.26779	type:complete c41886.graph_c0:101-2254(+) NR_ID: XP_002415649.1 E-value: 0.0e+00 Identity: 1866/1968(94) Score: 3067 Annotation: glycerol-3-phosphate dehydrogenase, putative	1843.05	719.432	2280.83	Filtered	1980.21	3203.49	Filtered	5385.84	2483.68	Filtered	Filtered	Filtered
0.0010487	1.05058	m.26790	m.26790	type:complete c41890.graph_c0:123-1748(+) NR_ID: AAF00496.1 E-value: 1.1e-233 Identity: 1365/1611(84) Score: 2114 Annotation: esterase	7378.74	3544.76	665.858	27401.7	4622.24	4906.19	28964.2	2852.61	2034.8	36991.2	Filtered	Filtered
0.00869473	0.976632	m.26793	m.26793	type:complete c41892.graph_c0:109-573(+) NR_ID: XP_002404436.1 E-value: 2.2e-83 Identity: 456/462(98) Score: 813 Annotation: conserved hypothetical protein	847.088	339.877	14973.9	Filtered	Filtered	Filtered	Filtered	Filtered	1090.87	Filtered	Filtered	Filtered
0.000199797	1.08086	m.26794	m.26794	type:complete c41893.graph_c0:337-1302(+) NR_ID: XP_002410655.1 E-value: 1.1e-124 Identity: 768/786(97) Score: 1172 Annotation: erythrocyte band 7 integral membrane protein, putative	5937.39	2202.81	1289.93	21697.2	3113.38	5332.92	15160.5	3189.11	897.506	24999.3	210011	Filtered
0.000692829	1.05805	m.26818	m.26818	type:complete c41903.graph_c0:1675-896(-) NR_ID: XP_013772168.1 E-value: 2.6e-28 Identity: 294/483(60) Score: 340 Annotation: gamma-glutamylcyclotransferase-like	8757.14	5410	5716.15	13318.5	2687.56	5599.62	Filtered	8893.63	3025.53	191619	Filtered	Filtered
0.000434165	1.06758	m.26830	m.26830	type:5prime_partial c41906.graph_c0:2783-267(-) NR_ID: XP_002415911.1 E-value: 0.0e+00 Identity: 2154/2445(88) Score: 3159 Annotation: DNA replication licensing factor, putative	4443.21	882.746	559.345	Filtered	Filtered	Filtered	Filtered	Filtered	539.45	Filtered	Filtered	Filtered
0.000299162	1.07458	m.26854	m.26854	type:5prime_partial c41912.graph_c0:2-1345(+) NR_ID: PRD32686.1 E-value: 3.2e-191 Identity: 1041/1068(97) Score: 1747 Annotation: Psmc3	6838.02	3802.01	5402.69	2970.98	7093.04	4376.88	40279.9	1685.52	1396.38	Filtered	Filtered	188725
0.00161262	1.04237	m.26856	m.26856	type:complete c41913.graph_c0:3385-365(-) NR_ID: XP_002411160.1 E-value: 1.2e-209 Identity: 1722/2397(71) Score: 1909 Annotation: eukaryotic translation initiation factor 4 gamma, putative	4218.16	3267.26	3700.44	12066.9	5239.43	5959.27	Filtered	3464.01	1029.98	Filtered	Filtered	Filtered
0.00266297	1.02376	m.26858	m.26858	type:complete c41913.graph_c0:3649-4695(+) NR_ID: XP_013786491.1 E-value: 2.0e-172 Identity: 978/1002(97) Score: 1584 Annotation: protein Mo25-like isoform X2	2990.61	961.892	643.947	14913.6	11516.9	5885.57	Filtered	4239.24	3162.29	Filtered	Filtered	Filtered
0.00267292	1.02353	m.26882	m.26882	type:3prime_partial c41920.graph_c0:329-1720(+) NR_ID: XP_013787690.1 E-value: 2.7e-201 Identity: 1104/1281(86) Score: 1834 Annotation: sarcosine dehydrogenase, mitochondrial-like	2390.47	2695.33	4989.86	Filtered	Filtered	58681.3	Filtered	Filtered	4833.75	Filtered	Filtered	Filtered
0.169643	0.844006	m.26889	m.26889	type:complete c41922.graph_c0:197-853(+) NR_ID: XP_002412559.1 E-value: 2.4e-51 Identity: 357/414(86) Score: 538 Annotation: ribosomal protein S10, putative	Filtered	45.9583	Filtered	Filtered	Filtered	Filtered	Filtered	Filtered	Filtered	Filtered	Filtered	Filtered
0.000522698	1.06374	m.26915	m.26915	type:3prime_partial c41931.graph_c1:172-1284(+) NR_ID: AHC98668.1 E-value: 5.2e-139 Identity: 900/1116(80) Score: 1296 Annotation: serine protease inhibitor 17 RmS17	5332.27	5599.08	5110.47	31670.1	10528.6	8879.23	64549	24554.1	13348.4	39594.8	62240.7	136168
0.0170727	0.945363	m.26917	m.26917	type:3prime_partial c41933.graph_c0:489-887(+) NR_ID: XP_002409819.1 E-value: 2.6e-48 Identity: 372/399(93) Score: 510 Annotation: heat shock HSP20 protein, putative	1832.19	4513.9	Filtered	Filtered	Filtered	Filtered	Filtered	1809.84	Filtered	Filtered	Filtered	Filtered
0.000125228	1.08683	m.26930	m.26930	type:complete c41939.graph_c0:412-1332(+) NR_ID: XP_002416504.1 E-value: 4.0e-121 Identity: 672/762(88) Score: 1141 Annotation: carbonic anhydrase, putative	13513.1	14635.7	11663.7	50240.9	39403.5	39189.8	125649	22353.7	14855.3	330036	30444.3	Filtered
0.00597192	0.991077	m.26934	m.26934	type:5prime_partial c41940.graph_c0:2-1897(+) NR_ID: AIT40198.1 E-value: 1.5e-167 Identity: 1278/1644(77) Score: 1544 Annotation: Fas-associating factor 1, partial	Filtered	855.944	3040.28	65626.3	Filtered	Filtered	Filtered	Filtered	Filtered	Filtered	Filtered	18150.1
0.00308448	1.01523	m.26936	m.26936	type:complete c41941.graph_c0:1240-116(-) NR_ID: XP_002406697.1 E-value: 3.8e-121 Identity: 864/1170(73) Score: 1142 Annotation: L-allo-threonine aldolase, putative	6672.71	1811.73	606.596	Filtered	Filtered	Filtered	Filtered	Filtered	850.671	Filtered	Filtered	Filtered
2.06065e-05	1.10266	m.26949	m.26949	type:complete c41948.graph_c0:2079-379(-) NR_ID: AMB72631.1 E-value: 1.0e-295 Identity: 1638/1638(100) Score: 2649 Annotation: HSP60	16954.4	16448.4	20004.2	52531.1	39191.1	31253.8	126081	34270.6	15387	26705.9	21355.7	69944.2
0.000275205	1.07598	m.27007	m.27007	type:complete c41967.graph_c0:153-1562(+) NR_ID: XP_002401272.1 E-value: 9.0e-205 Identity: 1269/1422(89) Score: 1864 Annotation: translation elongation factor, putative	4701.95	6021.16	5021.16	15851.3	10514.6	15548.5	74780.7	5858.49	4263.26	10354.1	65110.5	Filtered
0.000932708	1.05263	m.27013	m.27013	type:5prime_partial c41972.graph_c0:1-792(+) NR_ID: DAA34045.1 E-value: 1.2e-73 Identity: 486/588(82) Score: 731 Annotation: TPA_exp: hypothetical secreted protein 1652	2649.3	5206.24	4905.14	30510.8	2410.22	6257.93	94591.9	11843.4	3772.37	52516.9	71434.8	Filtered
0.000965727	1.05202	m.27043	m.27043	type:5prime_partial c41982.graph_c0:1916-852(-) NR_ID: XP_002435037.1 E-value: 1.0e-43 Identity: 441/771(57) Score: 474 Annotation: topoisomerase TOP1-interacting protein BTBD1, putative	1769.16	994.71	1025.2	Filtered	Filtered	Filtered	Filtered	22910.3	7635.9	55386.7	146868	Filtered
0.00288616	1.01888	m.27045	m.27045	type:complete c41983.graph_c0:157-1023(+) NR_ID: XP_002411371.1 E-value: 2.6e-21 Identity: 279/459(60) Score: 280 Annotation: hypothetical protein IscW_ISCW009186	Filtered	2728.92	2715.35	15106.2	1358.41	439.969	Filtered	1367.86	3703.25	Filtered	Filtered	Filtered
0.000671519	1.05865	m.27084	m.27084	type:complete c41998.graph_c0:1526-171(-) NR_ID: KFM75421.1 E-value: 8.4e-75 Identity: 945/1326(71) Score: 743 Annotation: Proteasomal ubiquitin receptor ADRM1, partial	3576.28	3602.35	3862.68	Filtered	Filtered	Filtered	Filtered	7598.85	1628.52	17198.1	Filtered	Filtered
0.00783369	0.980797	m.27116	m.27116	type:3prime_partial c42010.graph_c0:1971-1(-) NR_ID: XP_013406007.1 E-value: 1.6e-135 Identity: 1104/1755(62) Score: 1268 Annotation: nuclear pore complex protein Nup155	1890.13	1267.99	1919.24	Filtered	Filtered	Filtered	Filtered	23947.5	1978.41	Filtered	Filtered	Filtered
0.000126044	1.08675	m.27122	m.27122	type:complete c42013.graph_c0:127-1965(+) NR_ID: XP_002399573.1 E-value: 1.8e-181 Identity: 1062/1350(78) Score: 1664 Annotation: alpha-D-galactosidase, putative	6256.96	3964.81	6389.2	10546.4	23576.2	18446.4	148322	31490.6	12497.7	9677.36	13335	123620
0.000205334	1.08047	m.27137	m.27137	type:complete c42019.graph_c0:151-1284(+) NR_ID: XP_002433582.1 E-value: 2.2e-161 Identity: 945/1104(85) Score: 1489 Annotation: malate dehydrogenase, putative	4510.9	12604	4110.5	4847.5	6851.59	3393.9	13565.9	5513.07	3362.93	120315	Filtered	144517
0.000240767	1.07811	m.27151	m.27151	type:complete c42023.graph_c0:219-2990(+) NR_ID: ACJ70654.1 E-value: 0.0e+00 Identity: 2436/2769(87) Score: 3891 Annotation: cytoplasmic aconitase/iron-regulatory protein	9496.71	5383.42	5154.22	14317	16327.3	14115.7	34406.4	18620.3	4607.89	103352	15110.5	10337.2
0.0111138	0.966273	m.27154	m.27154	type:complete c42024.graph_c0:234-1004(+) NR_ID: XP_023236174.1 E-value: 7.1e-95 Identity: 609/780(78) Score: 914 Annotation: derlin-1-like isoform X1	4270.25	2812.94	3742.05	Filtered	Filtered	Filtered	Filtered	Filtered	Filtered	Filtered	Filtered	Filtered
0.000424968	1.06802	m.27168	m.27168	type:internal c42029.graph_c0:2-394(+) NR_ID: XP_003742500.1 E-value: 1.4e-25 Identity: 213/288(73) Score: 314 Annotation: PREDICTED: Na(+)/H(+) exchange regulatory cofactor NHE-RF1	10364.4	3698.09	2236.05	Filtered	Filtered	2655.57	Filtered	5134.53	1206.26	Filtered	Filtered	Filtered
0.00155518	1.04316	m.27172	m.27172	type:5prime_partial c42029.graph_c1:2-1084(+) NR_ID: XP_002433612.1 E-value: 6.1e-52 Identity: 630/1095(57) Score: 545 Annotation: PDZ domain-containing protein, putative	6106.03	1065.58	4958.47	Filtered	5715.93	4377.68	29629.8	5362.15	2956.92	23460	6100.36	Filtered
0.0012484	1.04747	m.27189	m.27189	type:complete c42037.graph_c0:2193-1366(-) NR_ID: XP_003743657.1 E-value: 6.0e-84 Identity: 618/822(75) Score: 820 Annotation: PREDICTED: inositol monophosphatase 1	3090.03	1646.96	2568.54	Filtered	7059.62	3025.06	56388.9	7895.54	3242.34	Filtered	26366.2	Filtered
0.000897617	1.05331	m.27195	m.27195	type:complete c42040.graph_c0:1955-210(-) NR_ID: XP_002433761.1 E-value: 2.0e-262 Identity: 1401/1488(94) Score: 2362 Annotation: lysyl-tRNA synthetase, putative	6618.61	2821.24	1311.31	35908.9	35977.5	6491.26	Filtered	11798.7	1953.6	Filtered	Filtered	Filtered
0.000828399	1.05473	m.27196	m.27196	type:complete c42040.graph_c0:2290-3225(+) NR_ID: XP_002433760.1 E-value: 1.0e-92 Identity: 753/942(79) Score: 896 Annotation: methionyl-tRNA synthetase, putative	3766.76	3557.39	2255.73	12884.2	5036.27	4300.95	Filtered	472.076	1015.14	Filtered	86019	Filtered
0.0128736	0.959454	m.27205	m.27205	type:5prime_partial c42043.graph_c0:1547-264(-) NR_ID: XP_002406816.1 E-value: 1.2e-83 Identity: 696/1104(63) Score: 819 Annotation: tRNA (cytosine-5-)-methyltransferase NSUN2, putative	Filtered	1060.6	981.121	Filtered	Filtered	Filtered	Filtered	Filtered	183.514	Filtered	Filtered	Filtered
0.0049366	0.997676	m.27208	m.27208	type:3prime_partial c42043.graph_c1:313-1395(+) NR_ID: XP_013780179.1 E-value: 3.9e-115 Identity: 789/1077(73) Score: 1090 Annotation: tRNA (cytosine(34)-C(5))-methyltransferase-like	1332.59	2605.55	2807.28	Filtered	Filtered	7964.69	Filtered	Filtered	1494.08	Filtered	Filtered	Filtered
0.00217242	1.0339	m.27219	m.27219	type:complete c42046.graph_c0:2698-2207(-) NR_ID: XP_013794691.1 E-value: 2.7e-39 Identity: 324/480(67) Score: 433 Annotation: calcipressin-2-like	Filtered	3323.87	5567.98	Filtered	Filtered	Filtered	Filtered	Filtered	4340.92	Filtered	Filtered	Filtered
0.0018454	1.03908	m.27220	m.27220	type:complete c42047.graph_c0:1699-1205(-) NR_ID: XP_013777394.1 E-value: 1.8e-43 Identity: 327/390(83) Score: 469 Annotation: single-stranded DNA-binding protein, mitochondrial-like	4394.83	9283.9	4557.86	110295	16153.2	4547.2	144694	14301.2	7316.05	563769	Filtered	Filtered
0.00825446	0.978721	m.27237	m.27237	type:complete c42054.graph_c0:1886-1305(-) NR_ID: XP_013789299.1 E-value: 3.5e-30 Identity: 360/600(60) Score: 355 Annotation: partner of Y14 and mago-like isoform X1	1259.67	4431.39	412.771	Filtered	Filtered	Filtered	32764.8	Filtered	2533.48	71254.1	Filtered	Filtered
0.00406529	1.00415	m.27282	m.27282	type:internal c42068.graph_c1:1-1131(+) NR_ID: WP_073636223.1 E-value: 1.2e-18 Identity: 381/834(45) Score: 258 Annotation: NAD-dependent epimerase/dehydratase family protein	Filtered	1544.73	4379.44	Filtered	Filtered	Filtered	Filtered	Filtered	Filtered	Filtered	Filtered	Filtered
0.000778612	1.05586	m.27291	m.27291	type:complete c42071.graph_c0:131-1081(+) NR_ID: XP_002433825.1 E-value: 3.0e-111 Identity: 675/777(86) Score: 1056 Annotation: MACRO domain-containing protein, putative	7799.59	2079.63	7495.6	4217.49	Filtered	Filtered	Filtered	5942.59	3045.21	Filtered	Filtered	Filtered
0.000862207	1.05402	m.27348	m.27348	type:complete c42090.graph_c0:1533-745(-) NR_ID: XP_002406835.1 E-value: 6.8e-61 Identity: 516/624(82) Score: 621 Annotation: THO complex subunit, putative	1573.6	5201.28	2010.99	7551.19	1108.47	202166	199.109	432.133	1419.8	Filtered	27812.1	Filtered
0.000534712	1.06327	m.27388	m.27388	type:complete c42100.graph_c0:1512-169(-) NR_ID: AAS94231.1 E-value: 1.5e-156 Identity: 984/1221(80) Score: 1448 Annotation: legumain-like protease precursor	8764.6	4233.14	1560.1	37972.2	Filtered	Filtered	Filtered	Filtered	7969.9	Filtered	Filtered	Filtered
0.00166692	1.04162	m.27396	m.27396	type:complete c42103.graph_c0:119-1603(+) NR_ID: XP_023233719.1 E-value: 8.1e-148 Identity: 1068/1482(72) Score: 1373 Annotation: phosphoethanolamine N-methyltransferase 3-like isoform X1	5860.35	2824.47	2279.27	6753.53	Filtered	Filtered	Filtered	Filtered	299.296	Filtered	Filtered	Filtered
0.00702513	0.985031	m.27400	m.27400	type:complete c42105.graph_c0:1452-10(-) NR_ID: XP_018495277.1 E-value: 1.5e-130 Identity: 957/1269(75) Score: 1224 Annotation: PREDICTED: excitatory amino acid transporter 2-like	2693.83	609.706	717.612	Filtered	Filtered	Filtered	Filtered	Filtered	1373.96	Filtered	Filtered	Filtered
0.000118615	1.08745	m.27406	m.27406	type:complete c42109.graph_c0:1873-701(-) NR_ID: XP_002413111.1 E-value: 4.2e-107 Identity: 804/1077(74) Score: 1021 Annotation: adipophilin/perilipin, putative	1201.26	3152.89	4602.57	20080.6	4008.18	2888.36	Filtered	Filtered	936.496	12383.7	5523.36	490516
0.00312138	1.01463	m.27418	m.27418	type:5prime_partial c42111.graph_c0:3366-1375(-) NR_ID: XP_002409086.1 E-value: 2.5e-253 Identity: 1599/2025(78) Score: 2284 Annotation: phospholipase C, putative	1433.01	Filtered	Filtered	Filtered	Filtered	Filtered	Filtered	Filtered	Filtered	Filtered	Filtered	Filtered
0.000273029	1.07611	m.27421	m.27421	type:complete c42113.graph_c0:189-3065(+) NR_ID: XP_002411441.1 E-value: 9.9e-158 Identity: 1590/2928(54) Score: 1461 Annotation: conserved hypothetical protein	2129.76	1527.51	4352.12	Filtered	Filtered	Filtered	Filtered	1344.24	10662.2	Filtered	Filtered	Filtered
0.00277933	1.02114	m.27452	m.27452	type:complete c42123.graph_c0:97-3336(+) NR_ID: XP_002401001.1 E-value: 2.0e-247 Identity: 2262/2979(75) Score: 2235 Annotation: dynactin, putative	2654.9	2868.06	2212.14	13606.6	5108.45	3166.41	NaN	1457.72	2407.04	Filtered	Filtered	Filtered
0.000471582	1.06588	m.27501	m.27501	type:complete c42139.graph_c0:299-5065(+) NR_ID: XP_022694685.1 E-value: 0.0e+00 Identity: 3639/4641(78) Score: 5144 Annotation: CD109 antigen-like	6147.04	2641.66	2546.57	16365.1	5195.21	4613.53	20378.2	4079.56	3868.02	Filtered	Filtered	Filtered
0.0228545	0.932257	m.27533	m.27533	type:complete c42149.graph_c0:2682-301(-) NR_ID: XP_002414468.1 E-value: 3.5e-209 Identity: 1482/2118(69) Score: 1904 Annotation: oligopeptide transporter, putative	Filtered	1225.99	1454.65	Filtered	Filtered	Filtered	Filtered	Filtered	Filtered	Filtered	Filtered	Filtered
0.0605614	0.893417	m.27540	m.27540	type:5prime_partial c42151.graph_c0:1-1416(+) NR_ID: XP_002434902.1 E-value: 2.5e-186 Identity: 1113/1230(90) Score: 1705 Annotation: COP9 signalosome, subunit CSN3, putative	1692.34	Filtered	Filtered	Filtered	Filtered	Filtered	Filtered	Filtered	Filtered	Filtered	Filtered	Filtered
0.0012411	1.04758	m.27586	m.27586	type:5prime_partial c42168.graph_c1:1523-366(-) NR_ID: XP_013783329.1 E-value: 1.2e-106 Identity: 786/1149(68) Score: 1017 Annotation: zygotic DNA replication licensing factor mcm6-B-like isoform X1	2836	734.665	505.7	Filtered	Filtered	Filtered	Filtered	Filtered	Filtered	Filtered	Filtered	Filtered
0.00229576	1.03164	m.27594	m.27594	type:complete c42172.graph_c0:3213-1177(-) NR_ID: XP_003746715.1 E-value: 1.2e-197 Identity: 1329/1713(77) Score: 1804 Annotation: PREDICTED: solute carrier family 23 member 2	Filtered	4928.67	1509.76	Filtered	Filtered	Filtered	Filtered	Filtered	515.781	Filtered	Filtered	Filtered
0.000625055	1.06007	m.27641	m.27641	type:5prime_partial c42184.graph_c1:1259-375(-) NR_ID: XP_002407897.1 E-value: 2.8e-95 Identity: 600/672(89) Score: 918 Annotation: ubiquitin-specific protease, putative	4492.28	4247.79	6155.93	7263.68	17838.3	7831.01	10281.7	4558.22	2513.68	Filtered	72365.8	16238.3
0.0013124	1.04655	m.27671	m.27671	type:complete c42190.graph_c0:1062-358(-) NR_ID: OQR68957.1 E-value: 8.2e-74 Identity: 465/567(82) Score: 732 Annotation: hypothetical protein BIW11_01927	2126.26	3877.41	1105.16	59383.4	5495.51	6893.44	8070.14	2387.8	943.149	10940.7	28088.9	120761
0.00293119	1.01798	m.27684	m.27684	type:3prime_partial c42194.graph_c0:120-599(+) NR_ID: XP_022651707.1 E-value: 2.2e-30 Identity: 285/480(59) Score: 356 Annotation: charged multivesicular body protein 5-like	7019.58	5783.1	6298.12	46283.2	15539.9	15512.1	Filtered	9658.93	4387.64	126982	Filtered	Filtered
0.000481581	1.06545	m.27686	m.27686	type:complete c42195.graph_c0:90-971(+) NR_ID: XP_002415504.1 E-value: 1.4e-134 Identity: 834/879(94) Score: 1257 Annotation: ATP synthase gamma subunit, putative	3608.04	5806.22	2790.77	16112.3	34417.5	2560.49	12745.9	4298.6	1275.4	56364.3	26857.5	Filtered
0.0160103	0.948544	m.27696	m.27696	type:complete c42198.graph_c0:276-875(+) NR_ID: XP_002412437.1 E-value: 4.1e-74 Identity: 519/579(89) Score: 734 Annotation: THO complex subunit, putative	5543.81	Filtered	Filtered	Filtered	Filtered	Filtered	Filtered	Filtered	Filtered	Filtered	Filtered	Filtered
9.00777e-06	1.10789	m.27698	m.27698	type:complete c42199.graph_c0:284-1774(+) NR_ID: XP_002402506.1 E-value: 4.4e-125 Identity: 921/1473(62) Score: 1177 Annotation: carbon-nitrogen hydrolase, putative	6391.72	5971.19	5092.56	6269.4	11732.8	12929.9	36962.9	9416.29	6772.89	19350.2	71015.2	63439
0.00138701	1.04549	m.27705	m.27705	type:3prime_partial c42200.graph_c1:318-1(-) NR_ID: XP_021927926.1 E-value: 1.1e-49 Identity: 303/318(95) Score: 521 Annotation: peptidyl-prolyl cis-trans isomerase	8741.77	2651.36	4786.37	18359.9	679839	48928.3	451090	58664.2	6793.15	1.56288e+06	Filtered	195117
0.000235201	1.07847	m.27710	m.27710	type:complete c42202.graph_c0:3962-1371(-) NR_ID: XP_002434810.1 E-value: 0.0e+00 Identity: 2283/2364(96) Score: 3785 Annotation: dynamin, putative	4746.3	4851.45	4374.29	5059.94	9801.38	3075.57	130165	8262.23	3680.17	Filtered	35472.8	Filtered
0.000275532	1.07596	m.27714	m.27714	type:complete c42205.graph_c0:234-1526(+) NR_ID: XP_002402670.1 E-value: 1.7e-162 Identity: 1023/1278(80) Score: 1499 Annotation: membrane protein, putative	10404.3	1444.67	21255.9	6434.52	Filtered	1743.48	Filtered	24459.5	10673.8	24695.9	107687	Filtered
0.00233435	1.03089	m.2774	m.2774	type:complete c20113.graph_c0:632-54(-) NR_ID: KFD55348.1 E-value: 2.1e-19 Identity: 207/357(57) Score: 262 Annotation: hypothetical protein M513_03688	3538.63	1698.52	2109.4	Filtered	Filtered	Filtered	Filtered	Filtered	Filtered	Filtered	Filtered	Filtered
0.0887701	0.875101	m.27740	m.27740	type:complete c42220.graph_c0:1383-547(-) NR_ID: XP_019633095.1 E-value: 1.6e-76 Identity: 552/837(65) Score: 756 Annotation: PREDICTED: putative glucose-6-phosphate 1-epimerase	145.173	Filtered	Filtered	Filtered	Filtered	Filtered	Filtered	Filtered	Filtered	Filtered	Filtered	Filtered
0.000488601	1.06515	m.27748	m.27748	type:complete c42222.graph_c0:2204-399(-) NR_ID: XP_002411914.1 E-value: 4.9e-139 Identity: 1134/1812(62) Score: 1298 Annotation: amino acid transporter, putative	3170.76	1602.96	3375.77	8646.92	3746.3	5757.92	20977.3	5989.07	2467.81	47413.2	15982.7	Filtered
0.000233009	1.07861	m.27766	m.27766	type:complete c42226.graph_c0:1045-68(-) NR_ID: XP_002414516.1 E-value: 3.3e-89 Identity: 783/978(80) Score: 866 Annotation: nuclear distribution protein NUDC, putative	2081.06	1726.78	3001.41	Filtered	Filtered	2512.78	17533.8	1670.48	529.348	1.55438e+06	Filtered	Filtered
0.00343939	1.01028	m.27771	m.27771	type:complete c42228.graph_c0:89-1012(+) NR_ID: XP_002415665.1 E-value: 1.2e-133 Identity: 807/921(87) Score: 1249 Annotation: conserved hypothetical protein	374.164	1045.7	1726.1	Filtered	Filtered	Filtered	13176.2	Filtered	1780.64	Filtered	Filtered	Filtered
0.00180453	1.03967	m.27781	m.27781	type:complete c42232.graph_c0:3116-432(-) NR_ID: XP_023222878.1 E-value: 0.0e+00 Identity: 2376/2673(88) Score: 3688 Annotation: importin subunit beta-1-like	5768.54	211.694	1725.14	Filtered	Filtered	Filtered	Filtered	304.867	2795.52	Filtered	12275.4	Filtered
0.000568466	1.062	m.27803	m.27803	type:complete c42240.graph_c0:184-1194(+) NR_ID: AKG97523.1 E-value: 1.8e-50 Identity: 732/1011(72) Score: 532 Annotation: UBX2	2419.8	7403.43	5536.12	12901.9	6257.49	5628.65	Filtered	4314.81	3440.37	71588.6	Filtered	Filtered
4.18988e-05	1.09738	m.27807	m.27807	type:complete c42242.graph_c0:85-1095(+) NR_ID: XP_002404474.1 E-value: 2.5e-156 Identity: 849/1005(84) Score: 1445 Annotation: cathepsin B endopeptidase, putative	4137.82	5315.99	7151.62	8301.19	4940.72	10325	67227.4	8842.6	5795.88	244560	98992.8	Filtered
2.57142e-09	1.14	m.27816	m.27816	type:complete c42245.graph_c0:1448-474(-) NR_ID: XP_023220966.1 E-value: 8.1e-104 Identity: 717/963(74) Score: 992 Annotation: stress-induced-phosphoprotein 1-like	8053.75	4441.18	7245.63	20785.5	20540.2	7513.64	58251.8	16883.4	5390.27	41529.6	34398	18944.5
0.000383628	1.07004	m.27824	m.27824	type:5prime_partial c42247.graph_c0:686-117(-) NR_ID: XP_002406248.1 E-value: 1.3e-21 Identity: 174/219(79) Score: 281 Annotation: acireductone dioxygenase, putative	4681.66	2819.89	3371.66	83867.7	45276.4	46074.2	191859	35620.9	9666.81	20253.5	42303.8	49114.6
0.00265725	1.02389	m.27827	m.27827	type:complete c42249.graph_c0:1342-899(-) NR_ID: XP_002409611.1 E-value: 9.8e-57 Identity: 372/441(84) Score: 583 Annotation: cuticular protein, putative	Filtered	315.864	Filtered	16144.9	126382	25438.7	Filtered	7337.18	421.468	52908.4	191916	335577
0.00285276	1.01957	m.27839	m.27839	type:5prime_partial c42253.graph_c0:5756-5151(-) NR_ID: XP_002435756.1 E-value: 6.8e-69 Identity: 378/381(99) Score: 689 Annotation: RSZp22 protein, putative	Filtered	1251.95	476.589	97112.5	Filtered	Filtered	Filtered	Filtered	Filtered	Filtered	Filtered	357870
0.00323358	1.01294	m.27853	m.27853	type:complete c42258.graph_c0:315-1619(+) NR_ID: XP_023224724.1 E-value: 1.5e-68 Identity: 708/1158(61) Score: 689 Annotation: peptidase M20 domain-containing protein 2-like	1379.48	2822.02	115.471	Filtered	Filtered	Filtered	Filtered	Filtered	Filtered	Filtered	Filtered	Filtered
0.00466552	0.999556	m.27886	m.27886	type:complete c42269.graph_c0:251-1441(+) NR_ID: XP_013785604.1 E-value: 4.0e-105 Identity: 741/963(76) Score: 1004 Annotation: serine protease HTRA2, mitochondrial-like isoform X1	Filtered	Filtered	Filtered	Filtered	3795.15	Filtered	Filtered	1059.38	Filtered	Filtered	Filtered	Filtered
0.00292136	1.01818	m.27902	m.27902	type:complete c42273.graph_c0:262-1512(+) NR_ID: XP_002403221.1 E-value: 2.4e-132 Identity: 879/1140(77) Score: 1239 Annotation: conserved hypothetical protein	Filtered	1844.93	2068.73	Filtered	Filtered	Filtered	Filtered	Filtered	Filtered	Filtered	Filtered	Filtered
0.00162715	1.04217	m.27922	m.27922	type:complete c42280.graph_c1:1820-1425(-) NR_ID: XP_002434770.1 E-value: 6.4e-68 Identity: 393/393(100) Score: 679 Annotation: cGMP-phosphodiesterase, putative	4421.18	866.128	632.582	Filtered	Filtered	Filtered	Filtered	Filtered	678.32	Filtered	Filtered	Filtered
0.00228174	1.0319	m.27934	m.27934	type:complete c42285.graph_c0:800-1924(+) NR_ID: XP_022645409.1 E-value: 3.6e-79 Identity: 822/1218(67) Score: 780 Annotation: homer protein homolog 2-like isoform X3	1338.89	886.211	1231.6	70420.9	58832.6	222700	888.287	8748.36	4096.36	Filtered	Filtered	Filtered
0.00035389	1.07158	m.27946	m.27946	type:5prime_partial c42288.graph_c0:3-1166(+) NR_ID: XP_002403269.1 E-value: 5.9e-178 Identity: 1002/1056(94) Score: 1632 Annotation: isocitrate dehydrogenase, putative	7011.92	7427.77	6598.65	27236.8	30116.5	6629.71	64420	15172.2	9763.85	12012.6	119624	Filtered
0.00255635	1.02618	m.27951	m.27951	type:complete c42291.graph_c0:4234-2702(-) NR_ID: XP_002411120.1 E-value: 3.6e-199 Identity: 1179/1389(84) Score: 1816 Annotation: peptidase, putative	2110.25	868.479	502.828	Filtered	Filtered	Filtered	Filtered	102.294	742.526	4347.61	Filtered	Filtered
0.0135161	0.957068	m.27962	m.27962	type:5prime_partial c42295.graph_c0:1713-499(-) NR_ID: XP_002403603.1 E-value: 3.6e-37 Identity: 261/279(93) Score: 418 Annotation: conserved hypothetical protein	Filtered	Filtered	422.641	Filtered	2177.98	Filtered	7824.84	2888.46	2284.44	NaN	Filtered	Filtered
0.00744598	0.982785	m.27968	m.27968	type:complete c42297.graph_c0:606-2048(+) NR_ID: XP_015930131.1 E-value: 2.1e-153 Identity: 984/1251(78) Score: 1421 Annotation: poly(rC)-binding protein 3-like isoform X1	1793.14	719.763	59.0056	Filtered	Filtered	Filtered	Filtered	Filtered	Filtered	Filtered	Filtered	Filtered
0.000548242	1.06275	m.27987	m.27987	type:5prime_partial c42301.graph_c0:3-2270(+) NR_ID: XP_002412221.1 E-value: 1.4e-13 Identity: 417/960(43) Score: 217 Annotation: kinectin, putative	2291.65	3653.3	2831.41	Filtered	1025.46	984.443	13726.4	1731.73	974.782	30478.7	Filtered	Filtered
1.46156e-05	1.10493	m.28016	m.28016	type:complete c42311.graph_c0:345-1367(+) NR_ID: KFM80559.1 E-value: 4.0e-154 Identity: 1020/1020(100) Score: 1426 Annotation: Guanine nucleotide-binding protein G(I)/G(S)/G(T) subunit beta-1, partial	3840.13	3317.14	2659.1	4797.27	6341.46	11753.7	47101.1	7841.86	3315.9	20944.3	147209	Filtered
0.00469809	0.999325	m.28017	m.28017	type:complete c42311.graph_c0:8060-7044(-) NR_ID: XP_018332807.1 E-value: 1.0e-80 Identity: 801/1020(78) Score: 793 Annotation: guanine nucleotide-binding protein subunit beta-2	2536.02	1364.04	846.525	4400.44	Filtered	Filtered	Filtered	Filtered	527.052	Filtered	Filtered	Filtered
0.000337496	1.07245	m.28065	m.28065	type:complete c42323.graph_c1:2-4702(+) NR_ID: XP_002410473.1 E-value: 0.0e+00 Identity: 3900/4518(86) Score: 5996 Annotation: conserved hypothetical protein	1274.83	2261.85	2291.53	6193.95	9305.48	9550.66	15625.6	7519.72	5615.91	4897.98	Filtered	Filtered
0.000531323	1.0634	m.28087	m.28087	type:complete c42327.graph_c0:530-1918(+) NR_ID: XP_021001759.1 E-value: 5.7e-127 Identity: 882/1281(68) Score: 1193 Annotation: ectonucleotide pyrophosphatase/phosphodiesterase family member 6-like isoform X2	8124.97	7979.43	4064.05	25284.7	Filtered	10876	Filtered	5946.36	5360.15	19418.8	39174	Filtered
0.00344075	1.01026	m.28102	m.28102	type:complete c42333.graph_c0:1957-827(-) NR_ID: AAX76981.1 E-value: 1.2e-138 Identity: 831/1020(81) Score: 1293 Annotation: yolk cathepsin, partial	Filtered	Filtered	Filtered	Filtered	Filtered	Filtered	Filtered	Filtered	7432.72	137837	Filtered	Filtered
3.86762e-05	1.09803	m.28103	m.28103	type:3prime_partial c42335.graph_c0:243-1412(+) NR_ID: AHC98668.1 E-value: 1.1e-136 Identity: 903/1164(77) Score: 1276 Annotation: serine protease inhibitor 17 RmS17	4879.75	3586.04	5013.44	34170.3	26039	13549.6	38551.6	12465.4	3711.93	Filtered	12420.2	Filtered
0.0226101	0.932697	m.28109	m.28109	type:complete c42338.graph_c0:3876-484(-) NR_ID: XP_002411442.1 E-value: 3.4e-226 Identity: 1848/3261(56) Score: 2052 Annotation: hypothetical protein IscW_ISCW011070	Filtered	1347.47	2164.42	Filtered	Filtered	Filtered	Filtered	Filtered	Filtered	Filtered	Filtered	Filtered
0.00128514	1.04694	m.28126	m.28126	type:complete c42343.graph_c0:1507-173(-) NR_ID: XP_002404227.1 E-value: 3.5e-73 Identity: 567/759(74) Score: 729 Annotation: hypothetical protein IscW_ISCW020890	4442.6	6311.05	9160.72	4060.84	16004	7219.41	7584.63	6689.68	5867.15	Filtered	Filtered	Filtered
0.00272065	1.02245	m.28149	m.28149	type:complete c42347.graph_c1:1560-445(-) NR_ID: XP_013780505.1 E-value: 1.1e-154 Identity: 885/951(93) Score: 1431 Annotation: septin-1-like isoform X1	2218.66	6426.74	7129.42	18078.2	Filtered	15814.5	Filtered	14869.9	2828.13	Filtered	Filtered	Filtered
0.00130884	1.0466	m.28154	m.28154	type:complete c42350.graph_c0:1341-511(-) NR_ID: XP_021925690.1 E-value: 2.0e-87 Identity: 612/816(75) Score: 850 Annotation: serine/threonine-protein phosphatase Pgam5, mitochondrial-like isoform X1	1389.87	224.847	678.54	Filtered	Filtered	Filtered	Filtered	12519.7	1430.12	Filtered	Filtered	Filtered
1.75057e-07	1.12605	m.28180	m.28180	type:5prime_partial c42357.graph_c0:2417-708(-) NR_ID: XP_002405253.1 E-value: 4.8e-261 Identity: 1470/1641(89) Score: 2350 Annotation: aldehyde dehydrogenase, putative	19119.9	32532	31577.4	77402.1	46108.7	38567.8	80823	40623	21365.4	15022.5	30038.2	51062.8
0.00259885	1.02522	m.28185	m.28185	type:5prime_partial c42358.graph_c0:1-3138(+) NR_ID: XP_013786158.2 E-value: 0.0e+00 Identity: 2298/3168(72) Score: 3017 Annotation: hemicentin-2-like	2394.74	927.321	1920.59	Filtered	Filtered	Filtered	Filtered	1191.94	843.481	Filtered	Filtered	Filtered
0.00320479	1.01335	m.28216	m.28216	type:complete c42369.graph_c0:1486-467(-) NR_ID: XP_002410550.1 E-value: 1.2e-94 Identity: 681/951(71) Score: 913 Annotation: polyadenylation factor I complex, subunit PFS2, putative	3434.67	Filtered	2078.89	Filtered	Filtered	Filtered	Filtered	1904.7	Filtered	Filtered	Filtered	Filtered
0.00021547	1.07977	m.28227	m.28227	type:internal c42373.graph_c1:862-2(-) NR_ID: XP_002404495.1 E-value: 1.8e-131 Identity: 729/804(90) Score: 1230 Annotation: NADH:ubiquinone oxidoreductase, NDUFS2/49 kDa subunit, putative	6073.53	4752.92	3661.39	9357.47	Filtered	3221.8	Filtered	Filtered	2293.97	40342.9	30767.2	Filtered
0.0017662	1.04022	m.28236	m.28236	type:5prime_partial c42376.graph_c0:2-1489(+) NR_ID: XP_003740369.1 E-value: 1.5e-189 Identity: 1218/1482(82) Score: 1733 Annotation: PREDICTED: heat shock protein 75 kDa, mitochondrial	2559.18	1791.25	2950.61	5692.46	Filtered	4176.84	72184.6	7251.61	1037.91	275881	16241.4	Filtered
0.000929107	1.0527	m.28240	m.28240	type:3prime_partial c42376.graph_c1:380-1021(+) NR_ID: XP_002403553.1 E-value: 2.7e-63 Identity: 492/633(77) Score: 641 Annotation: heat shock protein, putative	5449.44	884.211	1680.27	Filtered	7084.3	3961.89	Filtered	Filtered	2755.6	Filtered	Filtered	Filtered
0.0845175	0.877352	m.28267	m.28267	type:complete c42385.graph_c0:241-1371(+) NR_ID: XP_023226211.1 E-value: 6.8e-62 Identity: 666/1248(53) Score: 631 Annotation: ubiquitin-like protein 7	Filtered	110.941	Filtered	Filtered	Filtered	Filtered	Filtered	Filtered	Filtered	Filtered	Filtered	Filtered
8.43235e-05	1.09109	m.28274	m.28274	type:complete c42387.graph_c0:5917-3506(-) NR_ID: XP_002414860.1 E-value: 9.8e-252 Identity: 1395/1506(92) Score: 2271 Annotation: apoptosis-promoting RNA-binding protein TIA-1/TIAR, putative	3853.32	5101.7	4526.4	Filtered	4817.73	5137.6	Filtered	3830.81	2405.88	7489.96	13063.3	Filtered
0.00030705	1.07413	m.28326	m.28326	type:5prime_partial c42404.graph_c1:2-733(+) NR_ID: DAA34674.1 E-value: 6.5e-74 Identity: 450/474(94) Score: 733 Annotation: TPA_inf: alternative splicing factor SRp55/B52/SRp75	44445.8	35208.2	22404.4	41524	34235	33677.6	Filtered	51219.9	25958.1	358045	37854.7	79027.1
3.01666e-05	1.09994	m.28339	m.28339	type:complete c42410.graph_c0:160-1677(+) NR_ID: XP_002411057.1 E-value: 1.0e-238 Identity: 1329/1389(95) Score: 2157 Annotation: fumarase, putative	13156.2	8833.79	10304.2	37433	50489.1	35390.9	15749.9	11602.7	7439.98	19627.6	39708.5	32815.3
0.00341197	1.0106	m.28350	m.28350	type:5prime_partial c42414.graph_c0:1210-257(-) NR_ID: XP_002415559.1 E-value: 2.5e-81 Identity: 549/687(79) Score: 798 Annotation: NUDIX domain hydrolase, putative	2088.11	2608.72	2685.8	Filtered	Filtered	Filtered	Filtered	Filtered	959.119	Filtered	Filtered	Filtered
0.000908028	1.0531	m.28364	m.28364	type:complete c42422.graph_c0:163-2523(+) NR_ID: XP_013782045.1 E-value: 0.0e+00 Identity: 2133/2367(90) Score: 3498 Annotation: protein transport protein Sec23A-like isoform X1	5834.62	1570.35	3041.11	16778.2	9505.37	2551.46	Filtered	2481.14	827.6	Filtered	Filtered	Filtered
0.000653031	1.0592	m.28372	m.28372	type:complete c42424.graph_c0:1390-566(-) NR_ID: XP_013785826.1 E-value: 8.8e-43 Identity: 444/615(72) Score: 465 Annotation: syntaxin-7-like isoform X1	13122.7	3167.99	1726.27	5815.42	3288.28	2563.42	9476.63	1674.11	4941.83	Filtered	Filtered	Filtered
0.00963156	0.972428	m.28380	m.28380	type:complete c42428.graph_c0:2143-1124(-) NR_ID: KFM66226.1 E-value: 3.8e-120 Identity: 786/906(86) Score: 1133 Annotation: Growth hormone-inducible transmembrane protein, partial	1996.65	2175.82	1128.25	Filtered	Filtered	Filtered	Filtered	3418.08	1269.39	Filtered	Filtered	Filtered
0.000171976	1.0829	m.28381	m.28381	type:complete c42429.graph_c0:126-1898(+) NR_ID: XP_002412084.1 E-value: 5.2e-242 Identity: 1419/1623(87) Score: 2186 Annotation: NADP-dependent malic enzyme, putative	5679.16	3064.17	3385.15	70150.3	11033.2	9740.82	33123.1	6355.27	4826.61	Filtered	Filtered	Filtered
0.00345679	1.01007	m.28403	m.28403	type:5prime_partial c42435.graph_c0:1-3069(+) NR_ID: XP_002435768.1 E-value: 1.2e-214 Identity: 1500/1680(89) Score: 1952 Annotation: splicing factor 3B subunit, putative	2332.52	3134.8	2905.36	Filtered	Filtered	Filtered	9253.21	3015.78	2605.65	Filtered	Filtered	Filtered
4.3316e-05	1.09711	m.28416	m.28416	type:5prime_partial c42439.graph_c0:3-1154(+) NR_ID: XP_002409147.1 E-value: 4.1e-155 Identity: 900/1152(78) Score: 1435 Annotation: beta-glucocerebrosidase, putative	8368.36	7167.72	6650.98	9570.68	12258.9	12676	30181.8	10936.2	6162.83	24382.9	11641.2	37616.1
0.000628404	1.05996	m.28417	m.28417	type:3prime_partial c42439.graph_c1:437-3(-) NR_ID: XP_002405531.1 E-value: 4.1e-31 Identity: 276/345(80) Score: 362 Annotation: glucosylceramidase, putative	21840	14931.2	1780.71	Filtered	Filtered	Filtered	2215.33	12897.8	3421.82	Filtered	Filtered	Filtered
0.000770288	1.05606	m.28419	m.28419	type:complete c42441.graph_c0:470-1711(+) NR_ID: XP_017895830.1 E-value: 1.2e-107 Identity: 846/1248(67) Score: 1026 Annotation: PREDICTED: selenocysteine lyase isoform X3	5789.44	5746.32	7584.12	16515	12809.6	5626.18	Filtered	9148.44	4003.92	34373.3	Filtered	Filtered
0.00293605	1.01789	m.28434	m.28434	type:complete c42444.graph_c0:155-535(+) NR_ID: AAY66873.1 E-value: 1.3e-49 Identity: 339/366(92) Score: 521 Annotation: FUN14 family protein	946.42	5665.57	5467.45	Filtered	Filtered	4377.99	Filtered	Filtered	1063.84	Filtered	Filtered	Filtered
0.000454055	1.06667	m.28442	m.28442	type:complete c42447.graph_c0:1227-235(-) NR_ID: XP_013789368.1 E-value: 4.1e-87 Identity: 660/948(69) Score: 848 Annotation: reticulocalbin-2-like	3631.14	2989.05	4073.31	21183.4	Filtered	5741.54	Filtered	Filtered	1687.12	9292.71	30813.4	33923.9
0.000980284	1.05176	m.28452	m.28452	type:3prime_partial c42450.graph_c1:620-2320(+) NR_ID: XP_002407507.1 E-value: 2.3e-194 Identity: 1290/1701(75) Score: 1775 Annotation: long chain fatty acid CoA ligase, putative	5394.02	2005.74	3277.08	10348	Filtered	Filtered	18531.4	1901.85	2562.92	Filtered	Filtered	Filtered
0.000198907	1.08092	m.28473	m.28473	type:complete c42457.graph_c0:3213-2182(-) NR_ID: PVD25825.1 E-value: 1.1e-77 Identity: 582/828(70) Score: 767 Annotation: hypothetical protein C0Q70_13488	18648.6	7895.48	5019.59	19958.4	19665	19831.6	Filtered	9678.19	2977.93	34203.2	4320.97	Filtered
0.000928355	1.05271	m.28479	m.28479	type:complete c42459.graph_c0:299-1807(+) NR_ID: ELT88203.1 E-value: 1.0e-182 Identity: 1152/1443(79) Score: 1674 Annotation: hypothetical protein CAPTEDRAFT_183902	3129.15	1728.89	5143.33	12065.1	14504.6	Filtered	Filtered	5787.69	1732.2	Filtered	Filtered	Filtered
0.000100558	1.08927	m.28489	m.28489	type:3prime_partial c42461.graph_c1:188-850(+) NR_ID: XP_003435725.1 E-value: 3.9e-49 Identity: 318/357(89) Score: 519 Annotation: AGAP005498-PC	4592.87	2198.38	1638.78	5049.59	12390.5	Filtered	Filtered	6546.68	3445.56	107164	Filtered	Filtered
6.54608e-05	1.09353	m.28498	m.28498	type:complete c42464.graph_c0:1246-233(-) NR_ID: XP_002400736.1 E-value: 7.1e-10 Identity: 141/270(52) Score: 182 Annotation: hypothetical protein IscW_ISCW009572	154580	9966.16	5953.03	30055	71328	4770.79	34068.9	15040.4	1772.71	17740	15551	Filtered
2.36721e-06	1.11498	m.28501	m.28501	type:5prime_partial c42465.graph_c0:1711-110(-) NR_ID: XP_002412591.1 E-value: 1.0e-241 Identity: 1368/1488(91) Score: 2183 Annotation: aldehyde dehydrogenase, putative	26075.8	29109.3	26866.7	28375.1	31219.1	23717.5	107840	21210.7	13391.4	13084.2	49231.8	54466.7
0.00213161	1.0346	m.28557	m.28557	type:complete c42480.graph_c0:159-524(+) NR_ID: DAA34761.1 E-value: 5.8e-39 Identity: 258/258(100) Score: 429 Annotation: TPA_inf: small nuclear ribonucleoprotein SMD1	10630.2	4003.36	3570.46	Filtered	Filtered	Filtered	Filtered	Filtered	2796.75	Filtered	46314.4	Filtered
0.000561182	1.06226	m.28606	m.28606	type:5prime_partial c42501.graph_c0:3-1421(+) NR_ID: XP_023232987.1 E-value: 8.0e-153 Identity: 951/1254(75) Score: 1416 Annotation: secernin-2-like	4937.77	1996.35	2695.16	2308.71	2525.36	2491.61	Filtered	6464.26	2337.24	11420.3	Filtered	120257
9.77815e-09	1.13595	m.28622	m.28622	type:5prime_partial c42506.graph_c0:3-2093(+) NR_ID: XP_002407487.1 E-value: 1.6e-282 Identity: 1587/1758(90) Score: 2536 Annotation: aminoimidazole-4-carboxamide ribonucleotidetransformylase/IMP cyclohydrolase, putative	35333.1	22313.4	21280.8	47179	70071.5	44780.8	101666	47460.5	14557.2	31927.8	123895	234178
0.00107576	1.05014	m.28627	m.28627	type:internal c42509.graph_c0:3-2939(+) NR_ID: XP_002412387.1 E-value: 9.1e-292 Identity: 1668/2211(75) Score: 2617 Annotation: glycosyl hydralase, sucrase-isomaltase, putative	4772.98	4036.11	3152.87	12285.2	6090.29	10753.6	Filtered	5013.55	1668.82	Filtered	38183.5	Filtered
0.00675352	0.986531	m.28637	m.28637	type:complete c42514.graph_c0:763-1950(+) NR_ID: XP_019629904.1 E-value: 1.1e-59 Identity: 558/879(63) Score: 612 Annotation: PREDICTED: uncharacterized protein LOC109474138	4535.12	4112.19	3691.13	Filtered	Filtered	Filtered	Filtered	14922.3	3005.44	Filtered	Filtered	Filtered
0.000861981	1.05402	m.28646	m.28646	type:complete c42516.graph_c2:280-882(+) NR_ID: DAA34667.1 E-value: 1.3e-67 Identity: 600/600(100) Score: 678 Annotation: TPA_inf: vacuolar assembly/sorting protein DID2	4309.55	2083	3866.88	Filtered	Filtered	6715.11	Filtered	7280.99	6842.91	Filtered	Filtered	Filtered
0.00409782	1.00388	m.28653	m.28653	type:complete c42520.graph_c0:2444-816(-) NR_ID: XP_002407362.1 E-value: 1.1e-251 Identity: 1374/1638(83) Score: 2269 Annotation: Paxillin, putative	1192.8	1505.87	1851.74	50006	Filtered	38063	Filtered	Filtered	2899.57	Filtered	Filtered	Filtered
0.01554	0.950043	m.28666	m.28666	type:complete c42524.graph_c0:3016-1685(-) NR_ID: XP_013787162.1 E-value: 9.2e-143 Identity: 924/1188(77) Score: 1329 Annotation: protein disulfide-isomerase TMX3-like	514.939	871.609	523.41	Filtered	Filtered	Filtered	Filtered	Filtered	992.754	Filtered	Filtered	Filtered
0.00288232	1.01896	m.28681	m.28681	type:complete c42529.graph_c0:1463-204(-) NR_ID: XP_002408351.1 E-value: 5.9e-123 Identity: 777/996(78) Score: 1158 Annotation: ribosomal protein L37, putative	22550.6	4244.72	4929.72	1.25965e+06	Filtered	1.6314e+06	Filtered	Filtered	101398	Filtered	Filtered	Filtered
0.000890986	1.05344	m.28685	m.28685	type:5prime_partial c42531.graph_c0:1-1701(+) NR_ID: XP_002402647.1 E-value: 3.4e-105 Identity: 882/1551(56) Score: 1006 Annotation: gamma-glutamyltranspeptidase, putative	2820.18	2723.66	1314.47	7232.13	4439.41	3122.79	4327.94	6076.78	1140.41	8958.5	13113	102110
0.00643845	0.988322	m.28698	m.28698	type:complete c42534.graph_c0:1911-628(-) NR_ID: XP_002403510.1 E-value: 4.9e-109 Identity: 726/813(89) Score: 1038 Annotation: pre-mRNA-splicing regulator WTAP, putative	708.613	Filtered	Filtered	Filtered	Filtered	Filtered	Filtered	Filtered	Filtered	Filtered	Filtered	Filtered
1.61746e-05	1.10427	m.28699	m.28699	type:complete c42534.graph_c0:3202-3870(+) NR_ID: XP_002403511.1 E-value: 1.0e-102 Identity: 576/633(90) Score: 981 Annotation: manganese superoxide dismutase, putative	45239	13744.8	5655.56	35675.6	101720	21852.2	Filtered	80440.4	9742.14	23552	34646.8	23511.4
4.55456e-06	1.11167	m.28712	m.28712	type:complete c42536.graph_c0:1387-158(-) NR_ID: AGV76075.1 E-value: 5.5e-150 Identity: 870/948(91) Score: 1391 Annotation: nicotinic acetylcholine receptor beta 2 subunit, partial	12645	8323.56	7851.42	157067	13087.6	20143.1	Filtered	28135.2	8493.33	8980.34	223182	Filtered
0.0107008	0.96794	m.28714	m.28714	type:complete c42537.graph_c0:264-1094(+) NR_ID: XP_002436232.1 E-value: 7.9e-92 Identity: 606/753(80) Score: 888 Annotation: conserved hypothetical protein	780.036	58.4008	754.584	Filtered	Filtered	Filtered	Filtered	Filtered	572.43	Filtered	Filtered	Filtered
0.00499781	0.997262	m.28745	m.28745	type:complete c42550.graph_c0:1955-48(-) NR_ID: APO36715.1 E-value: 0.0e+00 Identity: 1890/1908(99) Score: 3176 Annotation: heat shock protein 70-8235	1669.91	Filtered	Filtered	Filtered	Filtered	Filtered	Filtered	Filtered	Filtered	Filtered	Filtered	Filtered
0.0101838	0.970076	m.28748	m.28748	type:3prime_partial c42551.graph_c0:357-2255(+) NR_ID: XP_002435481.1 E-value: 7.8e-212 Identity: 1224/1461(83) Score: 1926 Annotation: angiotensin-I converting enzyme, putative	1628.99	1162.12	819.591	Filtered	Filtered	Filtered	Filtered	1151.82	1968.52	Filtered	Filtered	Filtered
0.00175861	1.04033	m.28751	m.28751	type:5prime_partial c42553.graph_c0:1-1074(+) NR_ID: XP_002435935.1 E-value: 1.7e-78 Identity: 528/669(78) Score: 774 Annotation: trypsin, putative	4527.89	2998.71	2537.06	5872.7	17946.6	14326.7	128599	3823.94	2033.04	Filtered	Filtered	Filtered
2.32001e-06	1.11508	m.28760	m.28760	type:complete c42557.graph_c0:143-1138(+) NR_ID: XP_022656164.1 E-value: 2.6e-134 Identity: 843/990(85) Score: 1255 Annotation: transaldolase-like isoform X1	12229.6	7641.61	5907.08	25055.5	20438.7	15785.9	71235.1	23105.7	10574	38508.3	21315.1	78990.9
0.000607234	1.06065	m.28795	m.28795	type:5prime_partial c42565.graph_c0:2-1708(+) NR_ID: XP_002434404.1 E-value: 1.4e-119 Identity: 1248/1752(71) Score: 1130 Annotation: ubiquilin 1,2, putative	11543.3	7643.39	6620.24	29305.1	1812.07	Filtered	Filtered	7426.15	2811.87	68368.6	Filtered	Filtered
0.00282438	1.02017	m.28825	m.28825	type:complete c42573.graph_c0:4165-3341(-) NR_ID: XP_013786267.1 E-value: 9.3e-61 Identity: 513/795(64) Score: 620 Annotation: CD9 antigen-like	1710.43	425.285	1725.39	Filtered	8408.96	Filtered	14311.8	3748.17	902.949	Filtered	72441.1	Filtered
0.0479729	0.904207	m.28850	m.28850	type:complete c42583.graph_c0:254-1264(+) NR_ID: XP_002404196.1 E-value: 3.9e-93 Identity: 714/1005(71) Score: 900 Annotation: inositol monophosphatase, putative	Filtered	Filtered	1385.36	Filtered	Filtered	Filtered	Filtered	Filtered	Filtered	Filtered	Filtered	Filtered
0.00201818	1.03646	m.2886	m.2886	type:internal c20344.graph_c0:829-2(-) NR_ID: XP_003742432.1 E-value: 6.2e-113 Identity: 675/837(80) Score: 1070 Annotation: PREDICTED: uncharacterized protein LOC100897972	6334.7	2379.15	2530.47	Filtered	Filtered	Filtered	Filtered	924.005	973.023	Filtered	Filtered	Filtered
0.00618184	0.989822	m.28877	m.28877	type:complete c42591.graph_c0:259-861(+) NR_ID: XP_002400811.1 E-value: 7.2e-103 Identity: 585/600(97) Score: 982 Annotation: RAS, putative	3115.62	3005.56	2184.22	Filtered	8002.66	Filtered	Filtered	3335.92	2476.96	Filtered	Filtered	Filtered
0.00957656	0.972667	m.28884	m.28884	type:complete c42595.graph_c0:2480-243(-) NR_ID: XP_002410341.1 E-value: 3.3e-270 Identity: 1644/1896(86) Score: 2430 Annotation: structure-specific recognition protein, putative	2519.24	479.899	842.853	Filtered	Filtered	Filtered	Filtered	Filtered	Filtered	4034.95	Filtered	Filtered
0.000570583	1.06192	m.28892	m.28892	type:complete c42599.graph_c0:77-1039(+) NR_ID: XP_002435849.1 E-value: 3.5e-168 Identity: 930/951(97) Score: 1547 Annotation: H(beta)58 protein, putative	3445.31	2502.27	2910.07	7402.58	2591.18	4147.53	30108.5	10199.8	2907.6	Filtered	89182.7	Filtered
0.000432949	1.06764	m.28906	m.28906	type:5prime_partial c42603.graph_c0:2-1402(+) NR_ID: XP_023222018.1 E-value: 7.9e-169 Identity: 975/1155(84) Score: 1554 Annotation: TRPL translocation defect protein 14-like isoform X2	Filtered	Filtered	766.071	Filtered	Filtered	Filtered	Filtered	Filtered	2910.94	Filtered	92727.4	Filtered
0.000569981	1.06194	m.28908	m.28908	type:complete c42606.graph_c0:169-1734(+) NR_ID: XP_002413492.1 E-value: 3.7e-143 Identity: 966/1518(63) Score: 1333 Annotation: chitinase, putative	9754.61	1649.58	1862.68	9272.67	8449.42	3263.76	Filtered	Filtered	1346.84	Filtered	Filtered	Filtered
0.000237128	1.07834	m.28912	m.28912	type:complete c42608.graph_c0:133-2985(+) NR_ID: XP_021003162.1 E-value: 1.2e-280 Identity: 2334/2868(81) Score: 2521 Annotation: eukaryotic translation initiation factor 3 subunit C	2059.8	2280.16	3415.98	5066.92	4781.31	2387.94	8994.4	1894.12	1149.12	Filtered	66104.7	Filtered
0.00081219	1.05509	m.28918	m.28918	type:complete c42610.graph_c0:43-2670(+) NR_ID: CCQ77807.1 E-value: 6.9e-150 Identity: 1008/1311(76) Score: 1393 Annotation: Vasa, partial	2492.11	2697.18	2247.25	15246.5	12099.2	7226.51	Filtered	1428.11	551.794	12558.6	Filtered	Filtered
0.000481536	1.06545	m.28930	m.28930	type:3prime_partial c42612.graph_c0:1238-3(-) NR_ID: XP_013774685.1 E-value: 5.4e-137 Identity: 876/1179(74) Score: 1279 Annotation: probable serine carboxypeptidase CPVL	3102.65	758.299	1165.04	29893.5	Filtered	Filtered	2742.34	985.144	2178.01	Filtered	Filtered	Filtered
0.000414267	1.06853	m.28995	m.28995	type:complete c42630.graph_c0:2006-513(-) NR_ID: XP_013774609.1 E-value: 1.1e-176 Identity: 1101/1425(77) Score: 1622 Annotation: xaa-Pro dipeptidase-like	6322.36	5218.73	2605.31	Filtered	Filtered	15373	Filtered	Filtered	3799.04	20441.4	10392.4	Filtered
0.00690099	0.985712	m.29001	m.29001	type:complete c42633.graph_c0:537-1619(+) NR_ID: XP_022300531.1 E-value: 9.1e-149 Identity: 969/1083(89) Score: 1380 Annotation: mannose-1-phosphate guanyltransferase beta-like	3479.73	864.3	1503.33	Filtered	Filtered	Filtered	Filtered	Filtered	298.777	Filtered	Filtered	Filtered
0.00220235	1.03337	m.29065	m.29065	type:complete c42650.graph_c0:1041-277(-) NR_ID: XP_002410467.1 E-value: 7.8e-54 Identity: 408/546(74) Score: 560 Annotation: 15-hydroxyprostaglandin dehydrogenase, putative	Filtered	Filtered	Filtered	Filtered	Filtered	Filtered	Filtered	22709.9	Filtered	Filtered	Filtered	Filtered
0.00172542	1.0408	m.29097	m.29097	type:complete c42658.graph_c0:1068-415(-) NR_ID: GAU98283.1 E-value: 1.0e-14 Identity: 198/318(62) Score: 222 Annotation: hypothetical protein RvY_09449	5263.12	1202.5	1487.16	Filtered	3999.39	2478.97	Filtered	3541.16	7910.67	98960.6	Filtered	Filtered
1.64207e-05	1.10418	m.29126	m.29126	type:complete c42666.graph_c0:240-1964(+) NR_ID: XP_015929578.1 E-value: 2.3e-186 Identity: 1563/1725(90) Score: 1706 Annotation: moesin/ezrin/radixin homolog 1	7348.25	12441.8	9577.23	10233.2	20944.9	8495.46	200053	23762.9	8317.12	63483.6	55239.9	19108.3
0.00347494	1.00986	m.29138	m.29138	type:5prime_partial c42672.graph_c0:3-2135(+) NR_ID: DAA34178.1 E-value: 7.4e-09 Identity: 159/279(56) Score: 176 Annotation: TPA_inf: hypothetical secreted protein 1698	7567.32	3289.47	6853.22	Filtered	1953.12	9382.78	Filtered	6802.95	6059.49	Filtered	Filtered	Filtered
0.00175387	1.0404	m.29154	m.29154	type:complete c42678.graph_c0:2593-1073(-) NR_ID: XP_022257300.1 E-value: 6.0e-114 Identity: 906/1458(62) Score: 1081 Annotation: scavenger receptor class B member 1-like isoform X2	575.856	3964.03	5293.12	4735.17	Filtered	Filtered	Filtered	Filtered	Filtered	Filtered	Filtered	Filtered
0.000151409	1.08454	m.29184	m.29184	type:complete c42688.graph_c0:5495-3993(-) NR_ID: XP_003742341.1 E-value: 6.5e-169 Identity: 1092/1479(73) Score: 1555 Annotation: PREDICTED: putative serine protease K12H4.7	8914.25	7914.24	18047.1	Filtered	Filtered	Filtered	Filtered	Filtered	2597.69	18315.5	Filtered	Filtered
0.000347533	1.07191	m.29195	m.29195	type:5prime_partial c42692.graph_c0:3-6155(+) NR_ID: XP_002411438.1 E-value: 3.8e-284 Identity: 3138/5067(61) Score: 2554 Annotation: neurogenic locus notch, putative	1608.37	2950.38	4044.9	10561.2	4158.21	2800.65	1702.94	1096.67	2577.88	13315.1	21308.6	Filtered
0.000582401	1.0615	m.29208	m.29208	type:complete c42694.graph_c0:229-693(+) NR_ID: DAA34423.1 E-value: 2.5e-79 Identity: 453/459(98) Score: 778 Annotation: TPA_exp: ubiquitin-protein ligase	4682.87	2344.55	2315.71	143509	36045.8	Filtered	Filtered	1406.69	3955.11	36305.6	Filtered	Filtered
0.00145467	1.04455	m.29209	m.29209	type:complete c42694.graph_c1:2767-521(-) NR_ID: XP_002413853.1 E-value: 0.0e+00 Identity: 1872/2211(84) Score: 2866 Annotation: oligosaccharyl transferase, putative	5341.34	4522.72	4735.55	Filtered	Filtered	Filtered	Filtered	9256.77	3721.64	10964	Filtered	Filtered
0.000165265	1.08343	m.29214	m.29214	type:5prime_partial c42696.graph_c0:2-1705(+) NR_ID: XP_013788190.1 E-value: 8.6e-186 Identity: 1170/1434(81) Score: 1701 Annotation: aldehyde dehydrogenase family 8 member A1-like	12734.9	12333.9	12530.9	14629.3	14585.8	9715.97	37709.1	10499.4	3976.37	25473.7	26762.2	19654.9
0.00223534	1.03277	m.29234	m.29234	type:3prime_partial c42701.graph_c0:824-3(-) NR_ID: XP_002436296.1 E-value: 2.5e-82 Identity: 567/801(70) Score: 806 Annotation: sulfotransferase, putative	2380.02	95.2034	717.421	26659.4	Filtered	Filtered	Filtered	Filtered	Filtered	Filtered	Filtered	Filtered
0.000205977	1.08042	m.29237	m.29237	type:complete c42702.graph_c0:302-1123(+) NR_ID: KFM60537.1 E-value: 3.6e-97 Identity: 630/807(78) Score: 934 Annotation: S-methyl-5&apos;-thioadenosine phosphorylase, partial	6887.95	2547.76	3028.82	9885.98	2584.52	2352.81	80166.1	4374.78	4618.52	77296.8	3146.09	Filtered
0.0114531	0.964924	m.29258;m.29259	m.29258;m.29259	type:5prime_partial c42709.graph_c0:1-3333(+) NR_ID: XP_015914570.1 E-value: 8.5e-270 Identity: 2058/3168(64) Score: 2428 Annotation: integrin alpha-PS2; type:5prime_partial c42709.graph_c0:6991-3659(-) NR_ID: XP_015914570.1 E-value: 8.5e-270 Identity: 2058/3168(64) Score: 2428 Annotation: integrin alpha-PS2	Filtered	1362.32	1209.15	Filtered	Filtered	Filtered	Filtered	2772.66	Filtered	Filtered	Filtered	Filtered
0.00244473	1.02863	m.29296	m.29296	type:complete c42719.graph_c0:88-1395(+) NR_ID: XP_022238089.1 E-value: 9.6e-185 Identity: 1071/1296(82) Score: 1691 Annotation: NEDD8-activating enzyme E1 catalytic subunit-like isoform X1	2214.06	2072.02	3253.97	10473.4	2993.39	1932.74	24878.9	5969.94	3183.85	Filtered	Filtered	Filtered
0.00154044	1.04337	m.29298	m.29298	type:5prime_partial c42720.graph_c0:1-1872(+) NR_ID: XP_002405143.1 E-value: 2.2e-291 Identity: 1587/1836(86) Score: 2612 Annotation: endosomal membrane protein EMP70, putative	10015.7	3714.94	2938.87	Filtered	Filtered	Filtered	Filtered	Filtered	3765.95	Filtered	Filtered	Filtered
6.28823e-06	1.10993	m.29307	m.29307	type:5prime_partial c42723.graph_c0:1902-322(-) NR_ID: XP_002412933.1 E-value: 3.3e-208 Identity: 1131/1404(80) Score: 1894 Annotation: alpha-L-fucosidase, putative	6217.26	1809.63	3675.04	7448.58	29168.1	11664.1	75939.1	30018.5	2015.63	5093.78	23771.1	Filtered
0.00247626	1.02795	m.29309	m.29309	type:5prime_partial c42726.graph_c0:1792-371(-) NR_ID: XP_023226201.1 E-value: 1.8e-107 Identity: 837/1716(48) Score: 1025 Annotation: papilin-like	663.096	Filtered	Filtered	Filtered	Filtered	Filtered	Filtered	Filtered	3333.67	Filtered	Filtered	Filtered
0.000744907	1.05668	m.29317	m.29317	type:5prime_partial c42730.graph_c0:1-339(+) NR_ID: ACO15045.1 E-value: 7.3e-20 Identity: 204/279(73) Score: 264 Annotation: 3-oxoacyl-acyl-carrier-protein reductase	Filtered	9834.15	2501.53	Filtered	Filtered	Filtered	Filtered	Filtered	6234.43	Filtered	105159	Filtered
0.00734964	0.983291	m.29319	m.29319	type:3prime_partial c42730.graph_c1:505-2(-) NR_ID: XP_002734132.1 E-value: 1.4e-35 Identity: 342/504(67) Score: 401 Annotation: PREDICTED: tropinone reductase 2-like	6490.48	965.461	990.356	Filtered	Filtered	Filtered	Filtered	Filtered	Filtered	Filtered	Filtered	Filtered
0.0125342	0.960737	m.29320	m.29320	type:3prime_partial c42731.graph_c0:2435-3(-) NR_ID: XP_023240814.1 E-value: 2.9e-17 Identity: 237/330(71) Score: 249 Annotation: nucleoporin p58/p45-like isoform X3	Filtered	Filtered	Filtered	Filtered	Filtered	Filtered	Filtered	Filtered	Filtered	68565.6	Filtered	Filtered
0.00407713	1.00405	m.29349	m.29349	type:internal c42744.graph_c0:3170-3(-) NR_ID: XP_002411439.1 E-value: 9.5e-29 Identity: 336/588(57) Score: 349 Annotation: hypothetical protein IscW_ISCW011067	Filtered	651.579	1547.03	Filtered	Filtered	Filtered	Filtered	Filtered	5.58592e+06	Filtered	Filtered	Filtered
1.24234e-05	1.10595	m.29360	m.29360	type:5prime_partial c42747.graph_c0:1-1587(+) NR_ID: AXP34688.1 E-value: 6.7e-217 Identity: 1266/1581(80) Score: 1969 Annotation: vitellogenin-2	10594.1	4587.99	6126.34	54810	20567.2	22917.9	57407.4	21856.1	13247.5	28095.1	37871.4	334746
0.0574239	0.896001	m.29395	m.29395	type:internal c42755.graph_c2:1-1002(+) NR_ID: XP_002400190.1 E-value: 7.3e-108 Identity: 792/1089(72) Score: 1027 Annotation: E3 ubiquitin protein ligase (URE-B1), putative	Filtered	2824.21	2529.31	Filtered	1129.31	Filtered	Filtered	948.991	Filtered	Filtered	Filtered	Filtered
0.00152989	1.04351	m.29416	m.29416	type:complete c42764.graph_c0:638-1318(+) NR_ID: DAA34326.1 E-value: 5.0e-68 Identity: 483/558(86) Score: 682 Annotation: TPA_inf: protein-sorting related protein	2997.66	3271.46	839.085	Filtered	Filtered	Filtered	Filtered	21275.2	2086.95	Filtered	Filtered	Filtered
0.000144524	1.08512	m.29417	m.29417	type:complete c42765.graph_c0:2292-862(-) NR_ID: XP_015907787.1 E-value: 6.2e-262 Identity: 1410/1428(98) Score: 2357 Annotation: protein transport protein Sec61 subunit alpha	10224.1	13308.7	22174.3	20168.8	18998.4	6916.92	31972.1	6865.69	8089.84	Filtered	42135.9	Filtered
0.000829562	1.05471	m.29429	m.29429	type:complete c42769.graph_c1:205-3264(+) NR_ID: ALQ28602.1 E-value: 0.0e+00 Identity: 2286/2919(78) Score: 2922 Annotation: dystroglycan-like protein	1058.17	3128.26	1429.69	2509.63	6064.13	3864.7	33202.4	1175.49	1450.53	36614.1	46741.6	Filtered
0.000783598	1.05574	m.29439	m.29439	type:5prime_partial c42770.graph_c0:2-1096(+) NR_ID: DAA34065.1 E-value: 8.5e-86 Identity: 549/675(81) Score: 837 Annotation: TPA_exp: sulfotransferase	4347.63	2220.34	3235.97	Filtered	Filtered	Filtered	Filtered	Filtered	Filtered	Filtered	Filtered	Filtered
0.00368749	1.00758	m.29446	m.29446	type:5prime_partial c42775.graph_c0:2-3043(+) NR_ID: XP_015914810.1 E-value: 9.5e-228 Identity: 1476/1659(88) Score: 2065 Annotation: DNA topoisomerase I, mitochondrial-like	1757.28	Filtered	111.297	Filtered	Filtered	Filtered	1378.16	942.135	Filtered	Filtered	Filtered	Filtered
0.00012288	1.08705	m.29457	m.29457	type:5prime_partial c42775.graph_c3:2-472(+) NR_ID: XP_002434022.1 E-value: 2.9e-67 Identity: 411/420(97) Score: 674 Annotation: 60S ribosomal protein L27, putative	6521.88	2258.53	2420.87	50676	50482.5	36672.3	Filtered	13853	1505.19	23801.7	72855.1	Filtered
0.00569548	0.992768	m.29463	m.29463	type:complete c42778.graph_c0:6586-2105(-) NR_ID: XP_022645009.1 E-value: 0.0e+00 Identity: 2358/2991(78) Score: 3621 Annotation: uncharacterized protein LOC111243535	665.865	734.595	1439.89	Filtered	Filtered	Filtered	Filtered	625.612	1527.36	Filtered	Filtered	Filtered
0.00317307	1.01382	m.29486	m.29486	type:complete c42785.graph_c0:209-1996(+) NR_ID: XP_003741506.1 E-value: 1.0e-165 Identity: 1194/1719(69) Score: 1528 Annotation: PREDICTED: acyl-CoA synthetase family member 2, mitochondrial	2125.9	1324.01	1239.2	Filtered	1883.05	3248.94	Filtered	Filtered	663.599	Filtered	Filtered	Filtered
0.00189598	1.03834	m.29546;m.29547	m.29546;m.29547	type:complete c42806.graph_c2:298-1683(+) NR_ID: XP_002409549.1 E-value: 2.1e-134 Identity: 858/1122(76) Score: 1257 Annotation: acyl-CoA thioesterase, putative; type:complete c42806.graph_c2:2965-1640(-) NR_ID: XP_002409549.1 E-value: 2.0e-134 Identity: 858/1122(76) Score: 1257 Annotation: acyl-CoA thioesterase, putative	2708.86	2357.67	3204.22	39612.2	3176.28	2305.44	Filtered	1409.91	1225.31	23841.2	Filtered	Filtered
0.000237521	1.07832	m.29572	m.29572	type:complete c42815.graph_c0:108-1367(+) NR_ID: XP_002402965.1 E-value: 7.8e-176 Identity: 1095/1251(87) Score: 1614 Annotation: acetyl-CoA acetyltransferase, putative	7457.3	6124.95	4982.47	18660.5	17923	16081.9	47854.4	17373.5	3630.45	23468.4	9078.42	Filtered
0.0200763	0.937781	m.29590	m.29590	type:5prime_partial c42823.graph_c0:1828-815(-) NR_ID: XP_013383355.1 E-value: 3.2e-71 Identity: 621/879(70) Score: 711 Annotation: ribosome biogenesis regulatory protein homolog	Filtered	2084.43	Filtered	Filtered	Filtered	Filtered	Filtered	Filtered	Filtered	Filtered	Filtered	Filtered
0.000701141	1.05782	m.29603	m.29603	type:complete c42827.graph_c0:1558-647(-) NR_ID: ALQ43546.1 E-value: 8.7e-60 Identity: 531/897(59) Score: 612 Annotation: caspase-1	1179.75	3448.37	2761.34	47171.8	5066.45	Filtered	Filtered	Filtered	949.421	16931	Filtered	Filtered
0.000717442	1.05738	m.29612	m.29612	type:complete c42833.graph_c0:1523-498(-) NR_ID: XP_023212148.1 E-value: 2.0e-76 Identity: 636/1023(62) Score: 756 Annotation: epoxide hydrolase 4-like	1182.46	Filtered	835.337	Filtered	Filtered	Filtered	Filtered	Filtered	Filtered	12956.1	Filtered	Filtered
0.000481517	1.06545	m.29616	m.29616	type:complete c42835.graph_c1:375-1850(+) NR_ID: XP_002736989.1 E-value: 6.5e-182 Identity: 1134/1452(78) Score: 1667 Annotation: PREDICTED: retinal dehydrogenase 1-like	3182.74	1562.89	2854.09	9175.64	6409.11	5256.54	52747.3	5437.32	1539.94	149858	6252.96	33286.4
0.000123497	1.08699	m.29619	m.29619	type:complete c42837.graph_c0:2774-2076(-) NR_ID: KFM57900.1 E-value: 1.1e-73 Identity: 492/690(71) Score: 731 Annotation: Phosphatidylethanolamine-binding protein 1, partial	18287.9	441.137	2012.66	2891.65	15632.3	24941.4	37424.1	22709.2	686.508	84771.6	99042.9	41450.5
0.000163629	1.08355	m.29631	m.29631	type:5prime_partial c42838.graph_c0:3406-1589(-) NR_ID: XP_002411059.1 E-value: 9.7e-244 Identity: 1389/1506(92) Score: 2201 Annotation: UTP-glucose-1-phosphate uridylyltransferase, putative	5707.08	5436.84	5401.74	34813.1	25333.7	23984.7	68521.1	18310.5	8507.59	3470.08	21368.2	58505.8
0.000336626	1.0725	m.29636	m.29636	type:complete c42839.graph_c0:127-1548(+) NR_ID: BAF43803.1 E-value: 2.9e-280 Identity: 1392/1419(98) Score: 2515 Annotation: serine carboxypeptidase	5519.71	5657.3	11263.5	11640.6	3707.31	5041	62637.3	2230.94	1638.58	Filtered	17920.7	Filtered
0.0028466	1.0197	m.29647	m.29647	type:complete c42843.graph_c0:1396-419(-) NR_ID: XP_002404605.1 E-value: 2.5e-73 Identity: 822/957(85) Score: 729 Annotation: secreted protein	11944.4	5561.64	6129.18	Filtered	Filtered	Filtered	Filtered	10293.5	2943.51	Filtered	Filtered	Filtered
0.00301734	1.01638	m.29677	m.29677	type:3prime_partial c42852.graph_c0:101-2143(+) NR_ID: XP_002408222.1 E-value: 1.2e-237 Identity: 1557/1989(78) Score: 2149 Annotation: conserved hypothetical protein	Filtered	389.703	1151.74	Filtered	Filtered	Filtered	Filtered	1161.37	Filtered	Filtered	Filtered	Filtered
0.00359464	1.00854	m.29696	m.29696	type:complete c42860.graph_c0:2999-1071(-) NR_ID: XP_002399547.1 E-value: 7.8e-276 Identity: 1494/1623(92) Score: 2478 Annotation: fatty acid transporter, putative	783.611	1045.26	503.708	Filtered	Filtered	Filtered	Filtered	Filtered	Filtered	Filtered	Filtered	Filtered
0.000287167	1.07527	m.29716	m.29716	type:complete c42865.graph_c0:2601-1537(-) NR_ID: XP_023229435.1 E-value: 2.3e-128 Identity: 852/1014(84) Score: 1204 Annotation: tryptophan 2,3-dioxygenase-like isoform X1	1933.74	1993.28	2032.23	Filtered	Filtered	Filtered	6893.81	1501.84	649.647	26485.2	3422.58	36967.1
0.000152687	1.08444	m.29738	m.29738	type:complete c42870.graph_c0:3006-1153(-) NR_ID: XP_018496619.1 E-value: 1.3e-115 Identity: 906/1413(64) Score: 1096 Annotation: PREDICTED: X-linked retinitis pigmentosa GTPase regulator	750.62	1035.29	877.499	11643.4	7199.4	3183.72	40249.8	5198.89	3904.83	47727.7	71045.6	16335.8
1.95162e-05	1.10303	m.29764	m.29764	type:complete c42877.graph_c0:2094-847(-) NR_ID: XP_002407168.1 E-value: 7.0e-201 Identity: 1137/1245(91) Score: 1830 Annotation: 3-phosphoglycerate kinase, putative	10668.6	5627.42	6605.09	12985.8	16887.8	13096.9	112756	37474.2	7311.44	50527.3	81865.4	13166.3
0.00176408	1.04025	m.29772	m.29772	type:complete c42879.graph_c0:50-1465(+) NR_ID: XP_002589810.1 E-value: 1.1e-237 Identity: 1323/1431(92) Score: 2148 Annotation: hypothetical protein BRAFLDRAFT_125911	791.536	2230.89	2530.23	6140.12	3037.89	3006.93	Filtered	1766.87	632.735	37884.6	77142	Filtered
0.00475382	0.998934	m.29815	m.29815	type:complete c42889.graph_c0:1948-137(-) NR_ID: KFM74172.1 E-value: 2.4e-178 Identity: 1320/1815(72) Score: 1637 Annotation: Replication protein A DNA-binding subunit, partial	2065.53	890.062	587.363	Filtered	Filtered	Filtered	Filtered	Filtered	341.237	Filtered	Filtered	Filtered
0.00750716	0.982466	m.29818	m.29818	type:complete c42890.graph_c0:277-1908(+) NR_ID: XP_002416359.1 E-value: 5.5e-121 Identity: 894/1410(63) Score: 1142 Annotation: esterase, putative	6631.03	15.5297	Filtered	18531.7	1620.75	Filtered	Filtered	Filtered	Filtered	Filtered	Filtered	Filtered
0.00206232	1.03575	m.29830	m.29830	type:complete c42895.graph_c0:1164-97(-) NR_ID: XP_018494376.1 E-value: 3.5e-108 Identity: 735/1056(69) Score: 1030 Annotation: PREDICTED: adenosine deaminase	2404.51	4984.19	6360.74	Filtered	Filtered	Filtered	Filtered	Filtered	1143.39	Filtered	54304.5	Filtered
0.0192099	0.939774	m.29832	m.29832	type:5prime_partial c42896.graph_c0:1430-672(-) NR_ID: XP_023244674.1 E-value: 1.7e-88 Identity: 582/762(76) Score: 859 Annotation: GDP-fucose protein O-fucosyltransferase 1-like isoform X1	Filtered	298.059	498.795	Filtered	Filtered	Filtered	Filtered	Filtered	Filtered	Filtered	Filtered	Filtered
0.00347031	1.00991	m.29836	m.29836	type:complete c42897.graph_c0:259-1023(+) NR_ID: XP_002400920.1 E-value: 1.9e-15 Identity: 168/180(93) Score: 229 Annotation: hypothetical protein IscW_ISCW024069	Filtered	792.497	1040.09	Filtered	Filtered	Filtered	7765.09	Filtered	809.096	Filtered	Filtered	Filtered
0.00278727	1.02097	m.29854	m.29854	type:complete c42904.graph_c0:1212-535(-) NR_ID: XP_002406825.1 E-value: 1.5e-93 Identity: 576/669(86) Score: 902 Annotation: cytochrome P450, putative	4703.22	526.517	85.6902	Filtered	Filtered	Filtered	Filtered	Filtered	Filtered	Filtered	Filtered	Filtered
0.00119183	1.04832	m.29855	m.29855	type:complete c42904.graph_c0:1582-1118(-) NR_ID: XP_002406825.1 E-value: 1.8e-13 Identity: 147/201(73) Score: 210 Annotation: cytochrome P450, putative	13295.5	25445.3	24954.9	Filtered	Filtered	Filtered	Filtered	Filtered	Filtered	Filtered	Filtered	Filtered
0.0384384	0.913057	m.29861	m.29861	type:internal c42907.graph_c0:516-1(-) NR_ID: OQR73470.1 E-value: 8.2e-63 Identity: 432/513(84) Score: 636 Annotation: S-adenosylmethionine synthase-like	3101.92	645.658	643.888	Filtered	Filtered	Filtered	Filtered	Filtered	Filtered	Filtered	Filtered	Filtered
0.000469282	1.06599	m.29862	m.29862	type:5prime_partial c42907.graph_c1:2668-1904(-) NR_ID: XP_002408326.1 E-value: 1.9e-137 Identity: 741/762(97) Score: 1281 Annotation: methionine adenosyltransferase, putative	8974.5	5729.49	10306.8	Filtered	Filtered	1383.14	Filtered	Filtered	2351.56	Filtered	Filtered	Filtered
0.000413461	1.06857	m.29866	m.29866	type:complete c42908.graph_c0:3896-1998(-) NR_ID: XP_002411148.1 E-value: 3.0e-102 Identity: 786/1029(76) Score: 981 Annotation: Niemann-Pick type C1 domain-containing protein, putative	2416.36	3024.92	1355.01	9106.92	4560.04	6781.21	111043	7226.71	1113.05	10530.6	13088.8	Filtered
0.000471993	1.06587	m.29893	m.29893	type:complete c42917.graph_c0:1793-708(-) NR_ID: XP_002433628.1 E-value: 7.4e-175 Identity: 954/1047(91) Score: 1605 Annotation: innexin, putative	4195.11	4840.61	4200.82	4915.86	Filtered	2049.85	2954851	2046.55	1816.09	19925.6	93949.7	Filtered
0.0017857	1.03995	m.29912	m.29912	type:complete c42921.graph_c0:308-1903(+) NR_ID: XP_002408177.1 E-value: 4.5e-261 Identity: 1473/1599(92) Score: 2350 Annotation: guanylate-binding protein, putative	2396.59	1966.63	795.168	11694.1	Filtered	Filtered	Filtered	1031.16	642.142	Filtered	Filtered	Filtered
0.00968975	0.972176	m.29926	m.29926	type:complete c42925.graph_c0:887-528(-) NR_ID: OQR73465.1 E-value: 7.7e-36 Identity: 264/351(75) Score: 402 Annotation: 28S ribosomal protein S29	Filtered	4179.24	3491.12	12130.1	Filtered	Filtered	Filtered	Filtered	3613.74	9102.36	Filtered	Filtered
0.00068735	1.0582	m.29928	m.29928	type:internal c42926.graph_c0:2-1897(+) NR_ID: XP_010768436.1 E-value: 1.3e-28 Identity: 576/1272(45) Score: 346 Annotation: PREDICTED: probable ATP-dependent RNA helicase DDX5	4765.68	4517.15	2770.37	8215.77	18340.7	9033.41	33557.6	5131.94	2873.54	8219.54	90740.4	Filtered
0.00228542	1.03183	m.29945	m.29945	type:complete c42931.graph_c0:420-1355(+) NR_ID: WP_024915226.1 E-value: 1.3e-50 Identity: 507/876(57) Score: 533 Annotation: arylamine N-acetyltransferase	10480	4102.51	4268.75	59660	25970.4	10506.7	23555.4	Filtered	2142.91	Filtered	25828.2	Filtered
0.00819867	0.978991	m.29980	m.29980	type:complete c42942.graph_c0:922-488(-) NR_ID: XP_002435567.1 E-value: 2.2e-45 Identity: 285/294(96) Score: 485 Annotation: rotamase, putative	5118.41	1446.33	1034.45	Filtered	Filtered	Filtered	21159.9	1739.64	1022.79	Filtered	Filtered	Filtered
0.000472476	1.06584	m.29983	m.29983	type:5prime_partial c42943.graph_c0:1072-542(-) NR_ID: XP_002408529.1 E-value: 2.4e-70 Identity: 462/549(84) Score: 701 Annotation: conserved hypothetical protein	6471	5032.01	6546.49	14304.4	22260.4	6988.95	Filtered	4742.01	4837.54	Filtered	Filtered	Filtered
0.00156289	1.04306	m.29985	m.29985	type:5prime_partial c42943.graph_c1:1042-71(-) NR_ID: AHX02951.1 E-value: 7.2e-161 Identity: 882/900(98) Score: 1484 Annotation: actin-related protein 2/3 complex subunit 2	1143.16	1386.99	2372.96	Filtered	Filtered	Filtered	Filtered	Filtered	369.691	Filtered	16474.6	Filtered
0.000312649	1.07382	m.29987	m.29987	type:3prime_partial c42943.graph_c2:131-1090(+) NR_ID: XP_002408529.1 E-value: 3.8e-106 Identity: 759/888(85) Score: 1012 Annotation: conserved hypothetical protein	2825.32	6151.6	2143.03	114727	Filtered	Filtered	Filtered	1967.53	1702.27	13795.5	Filtered	Filtered
0.00204908	1.03597	m.30001	m.30001	type:complete c42948.graph_c1:776-1591(+) NR_ID: XP_002402066.1 E-value: 2.2e-86 Identity: 600/807(74) Score: 841 Annotation: LisH motif-containing protein	3227.46	2797.73	2927.78	Filtered	Filtered	Filtered	Filtered	Filtered	1482.97	Filtered	Filtered	Filtered
0.000470733	1.06592	m.30013	m.30013	type:complete c42950.graph_c0:312-1061(+) NR_ID: XP_002410516.1 E-value: 5.9e-54 Identity: 510/738(69) Score: 561 Annotation: short-chain alcohol dehydrogenase, putative	5767.78	14564.3	8602.18	18405.2	10068.4	3647.68	Filtered	10188.8	2348.49	105952	Filtered	Filtered
0.00258783	1.02547	m.30016	m.30016	type:complete c42951.graph_c0:330-1682(+) NR_ID: XP_788716.2 E-value: 2.7e-134 Identity: 933/1293(72) Score: 1256 Annotation: PREDICTED: 2-oxoisovalerate dehydrogenase subunit alpha, mitochondrial	2081.27	948.436	638.198	Filtered	Filtered	Filtered	Filtered	Filtered	Filtered	Filtered	Filtered	Filtered
0.000139392	1.08556	m.30018	m.30018	type:complete c42952.graph_c0:1506-310(-) NR_ID: XP_003741004.1 E-value: 6.7e-161 Identity: 1002/1185(84) Score: 1485 Annotation: PREDICTED: 3-ketoacyl-CoA thiolase, mitochondrial	14404.2	9729.65	12151.3	7832.83	12956.9	17505.2	15981.8	5872.76	4653.67	31350.6	14024.6	11894.8
6.26144e-06	1.10996	m.30056	m.30056	type:complete c42962.graph_c0:2696-1365(-) NR_ID: KFM69832.1 E-value: 3.6e-232 Identity: 1251/1329(94) Score: 2100 Annotation: Rab GDP dissociation inhibitor beta, partial	20974.6	10532.2	12731.2	11650.8	20183.5	18571.9	50044.8	29372.9	17329.2	43762.9	76731.6	74756.4
0.000524024	1.06369	m.30092	m.30092	type:complete c42977.graph_c0:427-1524(+) NR_ID: XP_002404672.1 E-value: 1.7e-187 Identity: 1053/1101(95) Score: 1714 Annotation: mRNA export protein, putative	4833.49	1709.88	3014.2	5945.86	1971.05	593.624	Filtered	4087.23	1113.01	Filtered	Filtered	Filtered
0.00274648	1.02187	m.30095	m.30095	type:5prime_partial c42978.graph_c0:2808-2491(-) NR_ID: XP_023235329.1 E-value: 4.5e-32 Identity: 225/252(89) Score: 369 Annotation: GTP cyclohydrolase 1 feedback regulatory protein-like	5294.13	5962.01	1509.83	9781.07	Filtered	Filtered	Filtered	Filtered	3950.66	Filtered	32564.1	Filtered
0.000229928	1.07881	m.30123	m.30123	type:complete c42985.graph_c0:368-2497(+) NR_ID: XP_002412596.1 E-value: 0.0e+00 Identity: 1896/2061(91) Score: 3160 Annotation: threonyl-tRNA synthetase, putative	3365.22	2501.81	4550.34	48824	14627.4	6832.95	23490.5	1892.69	750.584	Filtered	Filtered	Filtered
0.00163159	1.04211	m.30152	m.30152	type:5prime_partial c42994.graph_c0:3303-2377(-) NR_ID: XP_002406693.1 E-value: 2.9e-103 Identity: 624/729(85) Score: 987 Annotation: peroxisomal phytanoyl-CoA hydroxylase, putative	6504.48	1642.4	3109.4	10782.5	3329.17	2910.45	Filtered	Filtered	1098.9	21071.4	Filtered	Filtered
0.0010769	1.05012	m.30165	m.30165	type:complete c42997.graph_c0:372-1577(+) NR_ID: XP_023224767.1 E-value: 2.5e-94 Identity: 780/1185(65) Score: 911 Annotation: peptidase M20 domain-containing protein 2-like	13693.9	2297.5	4715.7	8256.71	5119.4	4126.38	17822.2	1302.26	562.213	3655.67	Filtered	Filtered
0.000127415	1.08663	m.30168	m.30168	type:complete c42998.graph_c0:949-647(-) NR_ID: AAT92148.1 E-value: 3.3e-40 Identity: 267/300(89) Score: 439 Annotation: putative salivary secreted peptide	5085.01	6282.64	8320.58	20062.2	15056.3	5467.12	75246.7	6241.83	2785.17	Filtered	Filtered	Filtered
1.61707e-06	1.11679	m.30178	m.30178	type:complete c43002.graph_c0:2313-691(-) NR_ID: XP_002433964.1 E-value: 1.4e-209 Identity: 1137/1236(91) Score: 1906 Annotation: NADP-dependent isocitrate dehydrogenase, putative	37881.6	17258.2	20601.8	84820.4	85577.6	35063.3	47583.7	29567.6	21423.9	284495	20271.3	36621.3
1.11022e-05	1.10664	m.30185	m.30185	type:5prime_partial c43006.graph_c0:1-2274(+) NR_ID: XP_002435182.1 E-value: 2.0e-182 Identity: 1524/1992(76) Score: 1673 Annotation: KH domain RNA binding protein, putative	6968.39	4769.95	6559.14	7288.41	7600.49	6782.18	30239.3	8953.5	4324.56	9086.35	22186.9	6040.56
0.000449885	1.06686	m.30206	m.30206	type:5prime_partial c43014.graph_c0:1186-206(-) NR_ID: XP_004003036.1 E-value: 1.3e-80 Identity: 693/993(69) Score: 792 Annotation: PREDICTED: uridine 5&apos;-monophosphate synthase	4644.34	1360.88	1051.35	8285.53	11077.7	5372.35	Filtered	7153.85	1959.77	Filtered	81066.6	3937.78
0.00123886	1.04762	m.30210	m.30210	type:3prime_partial c43014.graph_c1:262-708(+) NR_ID: XP_002434246.1 E-value: 2.0e-49 Identity: 378/447(84) Score: 520 Annotation: uridine 5&apos;-monophosphate synthase, putative	20770.8	1493.81	6989.82	Filtered	Filtered	6469.84	Filtered	Filtered	8842.9	Filtered	112911	Filtered
0.00201065	1.03658	m.30235	m.30235	type:internal c4302.graph_c0:381-1(-) NR_ID: XP_002412200.1 E-value: 7.4e-61 Identity: 372/378(98) Score: 618 Annotation: heat shock protein, putative	11687.5	367.012	6224.71	9192.85	Filtered	4422.53	9214.88	Filtered	1721.31	Filtered	Filtered	Filtered
0.0168383	0.94604	m.30276	m.30276	type:internal c43031.graph_c2:1137-1(-) NR_ID: XP_002407860.1 E-value: 6.6e-190 Identity: 1053/1143(92) Score: 1735 Annotation: conserved hypothetical protein	1994.63	629.326	Filtered	Filtered	Filtered	Filtered	56764.2	Filtered	Filtered	Filtered	Filtered	Filtered
0.0154746	0.950255	m.30299	m.30299	type:complete c43038.graph_c0:445-1533(+) NR_ID: AIW65716.1 E-value: 1.5e-188 Identity: 1020/1086(93) Score: 1723 Annotation: glucose-6-phosphatase	1879.57	Filtered	541.663	Filtered	Filtered	Filtered	Filtered	Filtered	Filtered	Filtered	Filtered	Filtered
0.000447941	1.06695	m.30304	m.30304	type:complete c43040.graph_c0:2586-484(-) NR_ID: XP_002407174.1 E-value: 5.0e-159 Identity: 1260/1608(78) Score: 1471 Annotation: proline and glutamine-rich splicing factor (SFPQ), putative	1673.93	3028.86	2437.4	4912.22	4413.18	5459.44	13594.4	2647.93	2211.14	30712.5	29021	Filtered
0.00174025	1.04059	m.30314	m.30314	type:complete c43042.graph_c1:281-1216(+) NR_ID: XP_002436111.1 E-value: 3.6e-133 Identity: 741/816(90) Score: 1245 Annotation: retinal degeneration B protein, putative	Filtered	1090.14	1161.93	Filtered	Filtered	Filtered	Filtered	Filtered	Filtered	Filtered	Filtered	Filtered
0.00349631	1.00962	m.30354	m.30354	type:5prime_partial c43052.graph_c0:1644-367(-) NR_ID: XP_003738829.1 E-value: 2.1e-51 Identity: 639/1284(49) Score: 541 Annotation: PREDICTED: 4-coumarate--CoA ligase-like 6	1896.93	192.719	691.943	Filtered	Filtered	Filtered	Filtered	Filtered	Filtered	Filtered	Filtered	Filtered
0.00278128	1.0211	m.30385	m.30385	type:complete c43061.graph_c0:158-1813(+) NR_ID: XP_022245723.1 E-value: 2.1e-165 Identity: 1143/1608(71) Score: 1525 Annotation: metabotropic glutamate receptor-like	1244.15	1172.87	1091.05	52134.2	Filtered	Filtered	Filtered	Filtered	Filtered	Filtered	Filtered	Filtered
1.65899e-06	1.11667	m.30402	m.30402	type:complete c43065.graph_c0:404-1552(+) NR_ID: XP_002403366.1 E-value: 3.4e-186 Identity: 1035/1143(90) Score: 1703 Annotation: 4-hydroxyphenylpyruvate dioxygenase, putative	6308.78	3542.27	3698.92	30564	40209.5	25939.2	121164	37397.1	13924.6	24228.4	110797	50114.1
0.000513534	1.06411	m.30406	m.30406	type:complete c43067.graph_c0:214-1836(+) NR_ID: XP_002409271.1 E-value: 7.9e-104 Identity: 933/1596(58) Score: 994 Annotation: acyl-CoA synthetase, putative	7221.26	937.062	1510.97	Filtered	47434.8	22251.6	7958.46	4260.49	7440.5	Filtered	Filtered	Filtered
0.000178878	1.08238	m.30437	m.30437	type:5prime_partial c43077.graph_c0:2-2029(+) NR_ID: XP_003744556.1 E-value: 2.0e-173 Identity: 1233/1863(66) Score: 1595 Annotation: PREDICTED: beta-galactosidase	1130.85	627.996	1692.53	2307.49	1610.06	4824.47	4245.1	3294.1	1832.49	Filtered	19304.6	Filtered
0.00403712	1.00439	m.30538	m.30538	type:complete c43105.graph_c0:131-1609(+) NR_ID: XP_002434908.1 E-value: 6.9e-131 Identity: 942/1413(66) Score: 1227 Annotation: MYC-induced nuclear antigen, putative	1396.09	Filtered	Filtered	Filtered	Filtered	Filtered	Filtered	1207.99	Filtered	Filtered	Filtered	Filtered
0.00126064	1.0473	m.30543	m.30543	type:complete c43107.graph_c0:1547-1200(-) NR_ID: XP_002415070.1 E-value: 7.4e-36 Identity: 273/315(86) Score: 402 Annotation: regulator of ATP-sensitive K+ channels, putative	10215.6	1165.18	1719.7	24069.9	Filtered	18964.4	170618	15410.7	2672.41	Filtered	Filtered	Filtered
0.000652175	1.05923	m.30550	m.30550	type:complete c43109.graph_c0:4988-3798(-) NR_ID: OQR77698.1 E-value: 2.5e-147 Identity: 924/1158(79) Score: 1368 Annotation: branched-chain-amino-acid aminotransferase, partial	2763.62	2793.88	1908.87	9244.65	5741.38	Filtered	Filtered	1532.09	3692.33	43908.2	164734	Filtered
0.00224265	1.03263	m.30555	m.30555	type:complete c43110.graph_c0:1089-127(-) NR_ID: XP_013794704.1 E-value: 3.7e-141 Identity: 855/951(89) Score: 1314 Annotation: GDP-L-fucose synthase-like isoform X1	1668.01	3015.86	1830.88	4348.63	Filtered	2236.78	Filtered	2403.69	1563.89	137897	15858.1	14170.1
0.000419915	1.06826	m.30559	m.30559	type:complete c43113.graph_c0:2261-1416(-) NR_ID: XP_002435705.1 E-value: 3.4e-135 Identity: 786/852(92) Score: 1262 Annotation: microtubule-binding protein, putative	3349.99	4805.4	3921.87	Filtered	1990.16	7040.9	9142.66	1827.4	4589.91	Filtered	85945.8	Filtered
0.000313396	1.07377	m.30571	m.30571	type:complete c43116.graph_c0:2385-1054(-) NR_ID: XP_022703457.1 E-value: 3.7e-83 Identity: 714/1236(57) Score: 815 Annotation: lysosomal acid phosphatase-like isoform X1	5764.65	6393.83	3764.02	22422.4	34981.6	2791.26	70861.5	10404.5	3442.71	55751.6	26123.8	Filtered
0.0127959	0.959746	m.30583	m.30583	type:3prime_partial c43119.graph_c2:280-3000(+) NR_ID: XP_002414706.1 E-value: 2.8e-69 Identity: 639/1137(56) Score: 698 Annotation: MAP7 domain-containing protein, putative	Filtered	1036.78	952.526	Filtered	Filtered	Filtered	Filtered	649.23	Filtered	Filtered	Filtered	Filtered
0.00202591	1.03634	m.306	m.306	type:complete c11915.graph_c0:463-44(-) NR_ID: XP_002410103.1 E-value: 3.3e-46 Identity: 324/411(78) Score: 492 Annotation: conserved hypothetical protein	3028.98	10115.7	6017.01	8356.72	Filtered	6316.6	39346.3	4575.84	2411.54	22977.9	Filtered	Filtered
0.000148425	1.08479	m.30608	m.30608	type:5prime_partial c43126.graph_c1:1-1176(+) NR_ID: XP_002435664.1 E-value: 1.5e-51 Identity: 450/690(65) Score: 542 Annotation: glutathione S-transferase, putative	6601.89	5092.48	5495.46	17820.5	17261.5	14866.2	264995	23426.1	6834.42	57788.7	111284	78964.6
0.00144356	1.0447	m.30610	m.30610	type:complete c43127.graph_c0:175-915(+) NR_ID: XP_023224194.1 E-value: 7.1e-76 Identity: 546/738(73) Score: 750 Annotation: LOW QUALITY PROTEIN: UPF0568 protein C14orf166 homolog	5444.22	701.097	264.286	Filtered	Filtered	Filtered	78575.4	69063.7	613.703	Filtered	Filtered	1818.42
0.000197016	1.08105	m.30612	m.30612	type:complete c43128.graph_c0:1245-40(-) NR_ID: XP_023232191.1 E-value: 1.9e-62 Identity: 621/1071(57) Score: 636 Annotation: Down syndrome cell adhesion molecule-like protein 1 homolog	14030.1	6285.37	5295.39	22261.3	11930.8	5320.48	14817.7	23210.1	5061.48	309593	Filtered	Filtered
0.000624747	1.06008	m.30620;m.30622	m.30620;m.30622	type:5prime_partial c43130.graph_c0:3-926(+) NR_ID: DAA34653.1 E-value: 6.9e-121 Identity: 657/717(91) Score: 1139 Annotation: TPA_inf: Kazal-type serine protease inhibitor domain protein; type:5prime_partial c43130.graph_c1:1355-432(-) NR_ID: DAA34653.1 E-value: 6.9e-121 Identity: 657/717(91) Score: 1139 Annotation: TPA_inf: Kazal-type serine protease inhibitor domain protein	6222.17	951.03	1822.28	Filtered	Filtered	Filtered	Filtered	Filtered	1161.59	Filtered	Filtered	Filtered
0.000812537	1.05508	m.30634	m.30634	type:complete c43135.graph_c0:137-757(+) NR_ID: DAA34593.1 E-value: 3.4e-108 Identity: 612/618(99) Score: 1028 Annotation: TPA_exp: cop-coated vesicle membrane protein P24	2874.9	1978.32	2656.85	Filtered	Filtered	Filtered	Filtered	5461.92	1638.35	Filtered	Filtered	Filtered
0.00333694	1.01154	m.30687	m.30687	type:complete c43149.graph_c0:1350-79(-) NR_ID: XP_002405433.1 E-value: 3.7e-181 Identity: 1041/1137(91) Score: 1660 Annotation: glutaryl-CoA dehydrogenase, putative	1045.75	2354.83	3046.24	Filtered	9861.71	9910.14	Filtered	4845.18	1696.63	5181.86	2325.27	120119
6.55073e-06	1.1097	m.30691	m.30691	type:complete c43150.graph_c1:263-889(+) NR_ID: AGM71680.1 E-value: 5.6e-50 Identity: 384/648(59) Score: 526 Annotation: small heat shock protein I	37641.7	41393.4	47386.3	33612	51468.9	59026.5	678996	146764	25203.3	126144	80932	30269
0.00334844	1.01139	m.30705	m.30705	type:3prime_partial c43153.graph_c2:643-2(-) NR_ID: XP_002400743.1 E-value: 2.7e-84 Identity: 471/504(93) Score: 822 Annotation: secreted beta amyloid precursor protein, putative	Filtered	5704.52	7954.98	Filtered	Filtered	Filtered	4174.73	Filtered	3557.04	Filtered	Filtered	Filtered
0.000464808	1.06618	m.30708	m.30708	type:complete c43154.graph_c0:182-1000(+) NR_ID: XP_002409940.1 E-value: 2.6e-79 Identity: 579/810(71) Score: 780 Annotation: reductase, putative	6090.1	4513.55	5158.38	15542.1	11956.7	7575.77	75035.4	6642.36	2655.16	19783.2	19228.2	Filtered
1.15005e-08	1.13544	m.30747	m.30747	type:5prime_partial c43168.graph_c0:5908-137(-) NR_ID: XP_002433460.1 E-value: 0.0e+00 Identity: 2463/2769(88) Score: 3985 Annotation: myosin heavy chain, skeletal muscle or cardiac muscle, putative	17042.3	16224.3	16354.8	17355.4	22342	13222.6	94378	22577.2	11433.4	23769.6	30360.5	60960.1
0.000683678	1.05831	m.30765	m.30765	type:5prime_partial c43172.graph_c0:2-2740(+) NR_ID: XP_022246122.1 E-value: 1.5e-285 Identity: 1752/2001(87) Score: 2563 Annotation: general vesicular transport factor p115-like isoform X1	6235.98	3791.03	4179.31	5136.26	Filtered	2556.14	7121.08	1843.46	1473.88	Filtered	Filtered	Filtered
0.0034192	1.01052	m.30773	m.30773	type:5prime_partial c43173.graph_c0:1547-753(-) NR_ID: DAA34730.1 E-value: 3.9e-24 Identity: 300/525(57) Score: 304 Annotation: TPA_inf: hypothetical secreted protein 790	48880.6	43238.6	6875.08	268978	585733	88083.5	Filtered	Filtered	16108.4	127311	108353	Filtered
0.000344876	1.07205	m.30790	m.30790	type:complete c43178.graph_c1:1535-579(-) NR_ID: PRD29927.1 E-value: 3.1e-100 Identity: 699/981(71) Score: 961 Annotation: Elavl1	21368.3	2979.99	14772.8	10881	22273.8	3888.67	47852.8	22279.8	6885.14	18886.5	11908.8	Filtered
0.000370049	1.07073	m.30794	m.30794	type:5prime_partial c43179.graph_c0:1658-915(-) NR_ID: XP_002414536.1 E-value: 4.5e-54 Identity: 432/708(61) Score: 562 Annotation: secreted protein, putative	133955	397.353	801.002	201044	143424	149421	995307	70500.6	41610.9	486321	1948873	3.20085e+06
0.00135544	1.04594	m.30795	m.30795	type:complete c43180.graph_c0:1903-1043(-) NR_ID: XP_002410555.1 E-value: 6.2e-124 Identity: 756/858(88) Score: 1165 Annotation: carbon-nitrogen hydrolase, putative	7745.53	4314.06	3673.78	Filtered	Filtered	Filtered	27991.6	4672.53	780.887	Filtered	Filtered	Filtered
0.000357679	1.07138	m.30811	m.30811	type:complete c43185.graph_c0:412-1134(+) NR_ID: XP_013777775.1 E-value: 1.7e-45 Identity: 393/636(61) Score: 488 Annotation: sodium/potassium-transporting ATPase subunit beta-like	47548.2	38083.6	4493.39	28784.9	41225.4	48211.3	Filtered	6519.93	22673.4	Filtered	Filtered	Filtered
0.00487429	0.9981	m.30873	m.30873	type:complete c43205.graph_c0:204-1523(+) NR_ID: KFM71094.1 E-value: 1.8e-143 Identity: 903/1221(73) Score: 1335 Annotation: Iron/zinc purple acid phosphatase-like protein, partial	Filtered	1029.6	843.124	Filtered	Filtered	Filtered	Filtered	Filtered	Filtered	Filtered	Filtered	Filtered
0.000295123	1.07481	m.30887	m.30887	type:complete c43208.graph_c0:375-1799(+) NR_ID: AIW65713.1 E-value: 8.7e-240 Identity: 1344/1497(89) Score: 2166 Annotation: hexokinase	4021.02	4039.75	2772.69	6247.32	14845.8	2985.22	Filtered	7254.17	1445.13	Filtered	17980.3	Filtered
0.00178297	1.03998	m.30894	m.30894	type:complete c43211.graph_c0:365-1354(+) NR_ID: XP_002399374.1 E-value: 4.0e-119 Identity: 756/942(80) Score: 1124 Annotation: ribokinase, putative	4631.52	2994.35	2215.62	5120.31	7597.46	Filtered	13387	Filtered	1503.03	Filtered	Filtered	Filtered
0.000363341	1.07108	m.30963	m.30963	type:5prime_partial c43233.graph_c0:1-1986(+) NR_ID: XP_013782766.1 E-value: 1.9e-139 Identity: 1203/1890(63) Score: 1302 Annotation: fasciclin-1-like	3959.32	2545.34	3067.08	19160.3	7151.46	6467.45	43921.6	8561.36	7704.24	1990.66	85484.4	226437
0.00286172	1.01938	m.30975	m.30975	type:complete c43239.graph_c0:2744-1809(-) NR_ID: XP_013143084.1 E-value: 4.1e-81 Identity: 630/915(68) Score: 796 Annotation: PREDICTED: deoxyhypusine hydroxylase	Filtered	829.756	567.848	Filtered	Filtered	Filtered	Filtered	Filtered	Filtered	Filtered	Filtered	Filtered
0.0521107	0.900549	m.30983	m.30983	type:5prime_partial c43244.graph_c0:3-1352(+) NR_ID: XP_002400911.1 E-value: 5.6e-95 Identity: 600/732(81) Score: 917 Annotation: pre-rRNA-processing protein IPI3, putative	Filtered	514.066	Filtered	Filtered	Filtered	Filtered	Filtered	Filtered	Filtered	Filtered	Filtered	Filtered
0.00124367	1.04754	m.31012	m.31012	type:complete c43253.graph_c0:149-1501(+) NR_ID: XP_002403483.1 E-value: 2.9e-168 Identity: 1056/1350(78) Score: 1549 Annotation: DNA damage inducible protein, putative	4010.95	994.271	3822.33	8886.97	5469.75	5780.34	9832.45	777.632	2323.15	Filtered	Filtered	Filtered
[truncated: 1,070 more rows]

## Sheet: 0 m
PG.p-value	PG.Cscore	PG.ProteinGroups	PG.ProteinAccessions	PG.ProteinAccessions	PG.ProteinDescriptions	[1] 0-month-Malpighian-1.raw.PG.Quantity	[2] 0-month-Malpighian-2.raw.PG.Quantity	[3] 0-month-Malpighian-3.raw.PG.Quantity	Average
[truncated: 1,982 more rows]

## Sheet: 2 m
PG.p-value	PG.Cscore	PG.ProteinGroups	PG.ProteinAccessions	PG.ProteinAccessions	PG.ProteinDescriptions	[4] 2-month-Malpighian-1.raw.PG.Quantity	[5] 2-month-Malpighian-2.raw.PG.Quantity	[6] 2-month-Malpighian-3.raw.PG.Quantity	Average
[truncated: 1,048 more rows]

[truncated: 3 more sheets: 4 m, 6 m, Intersection proteins]
