# Supplementary material for: Proteomic changes in various organs of Haemaphysalis longicornis under long-term starvation
Source: PLoS Negl Trop Dis. 2022 Aug 22;16(8):e0010692. doi: 10.1371/journal.pntd.0010692 (PMC9394840; doi:10.1371/journal.pntd.0010692)
Supplement: S5 Table — The p-value was calculated by the software according to the number of proteins included in each GO term in the database, the number of all proteins included in the database, the number of proteins uploaded in this analysis, and the number of proteins enriched in GO term. (XLSX) [file pntd.0010692.s006.xlsx]

## Sheet: Supplementary Table 5
GOIDs	Ontology	Description	Counts	Annotated	p-value	p.adjust	IDs
GO:0006891	BP	intra-Golgi vesicle-mediated transport	4	26	1.3e-06	0.000164048	B7PD42/B7PSB3/B7Q0K1/B7Q1K3
GO:0015031	BP	protein transport	4	276	0.0112549	0.038793	B7PSB3/B7PVS0/B7Q0K1/B7Q1K3
GO:0051923	BP	sulfation	4	80	0.000120238	0.00456906	B7PQF4/B7PQV2/B7Q0E9/B7QCU4
GO:0000727	BP	double-strand break repair via break-induced replication	3	13	8.36e-06	0.000635278	B7PAS1/B7PKH2/B7QL56
GO:0006267	BP	pre-replicative complex assembly involved in nuclear cell cycle DNA replication	3	10	3.53e-06	0.000335486	B7PAS1/B7PKH2/B7QL56
GO:0006470	BP	protein dephosphorylation	3	34	0.000166689	0.00482128	B7QD49/B7QHD7/B7QHE9
GO:0007165	BP	signal transduction	3	426	0.149395	0.190504	A0A6P3D3Q0/B7QAE0/B7QLS8
GO:0000209	BP	protein polyubiquitination	2	70	0.0204139	0.0535317	B7P1L0/B7QAW7
GO:0005975	BP	carbohydrate metabolic process	2	409	0.366516	0.408435	A0A6P3D084/B7QB86
GO:0006268	BP	DNA unwinding involved in DNA replication	2	16	0.00113219	0.0215116	B7PAS1/B7PKH2
GO:0006271	BP	DNA strand elongation involved in DNA replication	2	6	0.000144456	0.00457446	B7PCY1/B7QL56
GO:0006281	BP	DNA repair	2	241	0.17434	0.215795	B7Q408/B7QHT5
GO:0006357	BP	regulation of transcription by RNA polymerase II	2	656	0.610564	0.640924	B7PJF9/B7Q503
GO:0007030	BP	Golgi organization	2	40	0.00700715	0.0329173	B7PSB3/B7QIT0
GO:0015918	BP	sterol transport	2	12	0.00062783	0.0132542	B7P1A9/B7PAQ8
GO:0030154	BP	cell differentiation	2	132	0.0645387	0.101762	A0A1S4LSS8/B7P1V6
GO:0051017	BP	actin filament bundle assembly	2	10	0.000429826	0.00960787	B7PE75/B7PU84
GO:1902975	BP	mitotic DNA replication initiation	2	6	0.000144456	0.00457446	B7PAS1/B7QL56
GO:0000050	BP	urea cycle	1	11	0.0338809	0.0684826	B7QIY4
GO:0000056	BP	ribosomal small subunit export from nucleus	1	6	0.018624	0.0512836	B7PGV4
GO:0000103	BP	sulfate assimilation	1	3	0.00935545	0.0329173	B7P3J8
GO:0000462	BP	maturation of SSU-rRNA from tricistronic rRNA transcript (SSU-rRNA, 5.8S rRNA, LSU-rRNA)	1	25	0.0753592	0.114546	B7Q452
GO:0000479	BP	endonucleolytic cleavage of tricistronic rRNA transcript (SSU-rRNA, 5.8S rRNA, LSU-rRNA)	1	3	0.00935545	0.0329173	B7Q452
GO:0001188	BP	RNA polymerase I preinitiation complex assembly	1	1	0.00312818	0.0228598	B7QLY7
GO:0001667	BP	ameboidal-type cell migration	1	2	0.00624666	0.0316497	B7PEQ1
GO:0001682	BP	tRNA 5'-leader removal	1	17	0.0518787	0.0872296	B7PQL7
GO:0002183	BP	cytoplasmic translational initiation	1	5	0.0155441	0.0461466	B7QFR0
GO:0006021	BP	inositol biosynthetic process	1	9	0.0278066	0.060037	B7PG19
GO:0006048	BP	UDP-N-acetylglucosamine biosynthetic process	1	18	0.0548458	0.0910105	B7PZH8
GO:0006097	BP	glyoxylate cycle	1	7	0.0216944	0.0535317	B7PCD2
GO:0006099	BP	tricarboxylic acid cycle	1	88	0.24119	0.283752	B7PCD2
GO:0006102	BP	isocitrate metabolic process	1	12	0.0369039	0.0726605	B7PCD2
GO:0006120	BP	mitochondrial electron transport, NADH to ubiquinone	1	20	0.0607524	0.097409	B7Q4K3
GO:0006177	BP	GMP biosynthetic process	1	2	0.00624666	0.0316497	B7PKN7
GO:0006226	BP	dUMP biosynthetic process	1	3	0.00935545	0.0329173	B7Q668
GO:0006260	BP	DNA replication	1	182	0.43531	0.472622	B7Q420
GO:0006261	BP	DNA-dependent DNA replication	1	17	0.0518787	0.0872296	B7QHT5
GO:0006270	BP	DNA replication initiation	1	36	0.106706	0.151299	B7PKH2
GO:0006335	BP	DNA replication-dependent nucleosome assembly	1	2	0.00624666	0.0316497	B7PQD3
GO:0006362	BP	transcription elongation from RNA polymerase I promoter	1	1	0.00312818	0.0228598	B7QLY7
GO:0006367	BP	transcription initiation from RNA polymerase II promoter	1	36	0.106706	0.151299	B7QHT4
GO:0006396	BP	RNA processing	1	121	0.315904	0.359412	B7QDU2
GO:0006412	BP	translation	1	382	0.699531	0.72431	B7QAB5
GO:0006417	BP	regulation of translation	1	39	0.11507	0.15843	B7Q5M2
GO:0006457	BP	protein folding	1	132	0.339149	0.381292	A0A6P3D0E0
GO:0006469	BP	negative regulation of protein kinase activity	1	3	0.00935545	0.0329173	B7QD49
GO:0006491	BP	N-glycan processing	1	11	0.0338809	0.0684826	B7QB86
GO:0006508	BP	proteolysis	1	94	0.255352	0.298565	B7QMW9
GO:0006541	BP	glutamine metabolic process	1	45	0.131566	0.172994	B7PKN7
GO:0006556	BP	S-adenosylmethionine biosynthetic process	1	10	0.0308485	0.0644089	B7PJM6
GO:0006611	BP	protein export from nucleus	1	7	0.0216944	0.0535317	B7PGA3
GO:0006633	BP	fatty acid biosynthetic process	1	159	0.392935	0.432798	B7PYN9
GO:0006695	BP	cholesterol biosynthetic process	1	17	0.0518787	0.0872296	B7PKR3
GO:0006730	BP	one-carbon metabolic process	1	37	0.109502	0.152981	B7PJM6
GO:0006739	BP	NADP metabolic process	1	3	0.00935545	0.0329173	B7PCD2
GO:0006749	BP	glutathione metabolic process	1	140	0.35556	0.397391	B7PRA0
GO:0006750	BP	glutathione biosynthetic process	1	7	0.0216944	0.0535317	B7PM30
GO:0006751	BP	glutathione catabolic process	1	37	0.109502	0.152981	B7PAQ0
GO:0006886	BP	intracellular protein transport	1	318	0.632185	0.659974	B7P481
GO:0006974	BP	cellular response to DNA damage stimulus	1	32	0.0954308	0.138941	B7P1L0
GO:0006979	BP	response to oxidative stress	1	86	0.23641	0.279543	B7QCX2
GO:0007129	BP	synapsis	1	1	0.00312818	0.0228598	B7P5X1
GO:0007155	BP	cell adhesion	1	170	0.413581	0.451611	B7QAE0
GO:0007163	BP	establishment or maintenance of cell polarity	1	15	0.0459167	0.0819171	B7PE75
GO:0007283	BP	spermatogenesis	1	21	0.063692	0.100846	B7PRZ6
GO:0007340	BP	acrosome reaction	1	5	0.0155441	0.0461466	B7Q2N6
GO:0007517	BP	muscle organ development	1	16	0.0489023	0.0860319	A0A1S4LSS8
GO:0008285	BP	negative regulation of cell proliferation	1	10	0.0308485	0.0644089	B7PJF9
GO:0008654	BP	phospholipid biosynthetic process	1	40	0.117841	0.161077	B7PG19
GO:0009060	BP	aerobic respiration	1	64	0.181818	0.222158	B7Q4K3
GO:0009263	BP	deoxyribonucleotide biosynthetic process	1	6	0.018624	0.0512836	B7Q420
GO:0009306	BP	protein secretion	1	17	0.0518787	0.0872296	A0A6P3D4P9
GO:0009435	BP	NAD biosynthetic process	1	23	0.0695438	0.107864	A0A6P9FPR9
GO:0010499	BP	proteasomal ubiquitin-independent protein catabolic process	1	17	0.0518787	0.0872296	B7Q408
GO:0010890	BP	positive regulation of sequestering of triglyceride	1	7	0.0216944	0.0535317	B7QC47
GO:0015937	BP	coenzyme A biosynthetic process	1	14	0.0429218	0.0769352	B7PXJ2
GO:0016042	BP	lipid catabolic process	1	168	0.40988	0.44886	B7Q2N6
GO:0016180	BP	snRNA processing	1	11	0.0338809	0.0684826	B7P5H1
GO:0016226	BP	iron-sulfur cluster assembly	1	37	0.109502	0.152981	B7QNT8
GO:0016246	BP	RNA interference	1	6	0.018624	0.0512836	B7PA01
GO:0016477	BP	cell migration	1	32	0.0954308	0.138941	B7PE75
GO:0016567	BP	protein ubiquitination	1	190	0.44935	0.486476	B7Q9Y2
GO:0018105	BP	peptidyl-serine phosphorylation	1	47	0.136997	0.177071	B7QNH3
GO:0019287	BP	isopentenyl diphosphate biosynthetic process, mevalonate pathway	1	10	0.0308485	0.0644089	B7PKR3
GO:0019547	BP	arginine catabolic process to ornithine	1	4	0.0124546	0.038793	B7QIY4
GO:0019752	BP	carboxylic acid metabolic process	1	12	0.0369039	0.0726605	B7PEQ1
GO:0019915	BP	lipid storage	1	18	0.0548458	0.0910105	B7QC47
GO:0030036	BP	actin cytoskeleton organization	1	62	0.176668	0.217261	B7PC19
GO:0030149	BP	sphingolipid catabolic process	1	3	0.00935545	0.0329173	B7PEQ1
GO:0030182	BP	neuron differentiation	1	44	0.128838	0.171184	B7QFI5
GO:0030198	BP	extracellular matrix organization	1	19	0.0578037	0.0942721	B7Q188
GO:0030422	BP	production of siRNA involved in RNA interference	1	17	0.0518787	0.0872296	B7QDU2
GO:0030433	BP	ubiquitin-dependent ERAD pathway	1	42	0.123357	0.165055	B7QAW7
GO:0030576	BP	Cajal body organization	1	1	0.00312818	0.0228598	B7P6E0
GO:0031053	BP	primary miRNA processing	1	9	0.0278066	0.060037	B7QDU2
GO:0031054	BP	pre-miRNA processing	1	9	0.0278066	0.060037	B7QDU2
GO:0031146	BP	SCF-dependent proteasomal ubiquitin-dependent protein catabolic process	1	33	0.0982627	0.141977	B7Q9Y2
GO:0031573	BP	intra-S DNA damage checkpoint	1	6	0.018624	0.0512836	B7P5X1
GO:0032012	BP	regulation of ARF protein signal transduction	1	30	0.0897406	0.131666	B7PVS0
GO:0032367	BP	intracellular cholesterol transport	1	7	0.0216944	0.0535317	B7P1A9
GO:0032385	BP	positive regulation of intracellular cholesterol transport	1	1	0.00312818	0.0228598	B7QF45
GO:0032543	BP	mitochondrial translation	1	40	0.117841	0.161077	B7PI93
GO:0032957	BP	inositol trisphosphate metabolic process	1	3	0.00935545	0.0329173	B7QI04
GO:0032981	BP	mitochondrial respiratory chain complex I assembly	1	20	0.0607524	0.097409	B7Q4K3
GO:0033540	BP	fatty acid beta-oxidation using acyl-CoA oxidase	1	2	0.00624666	0.0316497	B7PBH4
GO:0034080	BP	CENP-A containing nucleosome assembly	1	1	0.00312818	0.0228598	B7PQD3
GO:0034968	BP	histone lysine methylation	1	3	0.00935545	0.0329173	B7PJF9
GO:0034975	BP	protein folding in endoplasmic reticulum	1	2	0.00624666	0.0316497	B7P6D4
GO:0036297	BP	interstrand cross-link repair	1	35	0.1039	0.148429	B7P5X1
GO:0042147	BP	retrograde transport, endosome to Golgi	1	48	0.1397	0.179344	B7PXU4
GO:0042274	BP	ribosomal small subunit biogenesis	1	9	0.0278066	0.060037	B7PGV4
GO:0042790	BP	nucleolar large rRNA transcription by RNA polymerase I	1	1	0.00312818	0.0228598	B7QLY7
GO:0043122	BP	regulation of I-kappaB kinase/NF-kappaB signaling	1	43	0.126102	0.168136	B7Q619
GO:0043547	BP	positive regulation of GTPase activity	1	172	0.417259	0.454322	B7PHG6
GO:0044237	BP	cellular metabolic process	1	2	0.00624666	0.0316497	B7Q7G4
GO:0045214	BP	sarcomere organization	1	4	0.0124546	0.038793	B7PC19
GO:0045786	BP	negative regulation of cell cycle	1	3	0.00935545	0.0329173	B7PJF9
GO:0046081	BP	dUTP catabolic process	1	3	0.00935545	0.0329173	B7Q668
GO:0046488	BP	phosphatidylinositol metabolic process	1	4	0.0124546	0.038793	B7Q2N6
GO:0048015	BP	phosphatidylinositol-mediated signaling	1	29	0.0868822	0.127966	B7Q2N6
GO:0048024	BP	regulation of mRNA splicing, via spliceosome	1	7	0.0216944	0.0535317	B7Q5M2
GO:0048193	BP	Golgi vesicle transport	1	13	0.0399175	0.0754659	B7PD92
GO:0048205	BP	COPI coating of Golgi vesicle	1	1	0.00312818	0.0228598	B7PHG6
GO:0050428	BP	3'-phosphoadenosine 5'-phosphosulfate biosynthetic process	1	1	0.00312818	0.0228598	B7P3J8
GO:0052746	BP	inositol phosphorylation	1	2	0.00624666	0.0316497	B7QI04
GO:0055088	BP	lipid homeostasis	1	14	0.0429218	0.0769352	B7PBH4
GO:0060537	BP	muscle tissue development	1	1	0.00312818	0.0228598	B7PC19
GO:0060548	BP	negative regulation of cell death	1	1	0.00312818	0.0228598	B7QAE0
GO:0070072	BP	vacuolar proton-transporting V-type ATPase complex assembly	1	4	0.0124546	0.038793	B7PKM0
GO:0070987	BP	error-free translesion synthesis	1	2	0.00624666	0.0316497	B7PZS2
GO:0071277	BP	cellular response to calcium ion	1	12	0.0369039	0.0726605	B7QC84
GO:0071569	BP	protein ufmylation	1	6	0.018624	0.0512836	A0A6P3CZ26
GO:0072657	BP	protein localization to membrane	1	4	0.0124546	0.038793	B7Q9Y7
GO:0090110	BP	cargo loading into COPII-coated vesicle	1	4	0.0124546	0.038793	B7P481
GO:0097484	BP	dendrite extension	1	1	0.00312818	0.0228598	B7P718
GO:0097745	BP	mitochondrial tRNA 5'-end processing	1	2	0.00624666	0.0316497	B7PQL7
GO:0106035	BP	protein maturation by [4Fe-4S] cluster transfer	1	7	0.0216944	0.0535317	B7QNT8
GO:1901315	BP	negative regulation of histone H2A K63-linked ubiquitination	1	1	0.00312818	0.0228598	B7P1L0
GO:1901565	BP	organonitrogen compound catabolic process	1	6	0.018624	0.0512836	B7PFN2
GO:1902969	BP	mitotic DNA replication	1	3	0.00935545	0.0329173	B7PKH2
GO:1903632	BP	positive regulation of aminoacyl-tRNA ligase activity	1	1	0.00312818	0.0228598	B7QLX4
GO:1903775	BP	regulation of DNA double-strand break processing	1	1	0.00312818	0.0228598	B7QE59
GO:1905775	BP	negative regulation of DNA helicase activity	1	6	0.018624	0.0512836	B7PAS1
GO:1990918	BP	double-strand break repair involved in meiotic recombination	1	3	0.00935545	0.0329173	B7P5X1
GO:2000779	BP	regulation of double-strand break repair	1	2	0.00624666	0.0316497	B7P1L0
GO:2001173	BP	regulation of histone H2B conserved C-terminal lysine ubiquitination	1	1	0.00312818	0.0228598	B7QE59
GO:0005634	CC	nucleus	24	3667	0.000407517	0.00960787	B7P5X1/B7PC19/B7Q2N6/A0A6P3CZE1/B7P1L0/B7PA01/B7PAS1/B7PGV4/B7PKH2/B7PXJ2/B7PZS2/B7Q0Q1/B7Q408/B7Q5M2/B7Q619/B7QAW7/B7QDU2/B7QE59/B7QFY4/B7QHD7/B7QHT5/B7QL56/B7QLX4/B7QNH3
GO:0005737	CC	cytoplasm	21	2818	0.000177626	0.00482128	B7PC19/B7PGA3/B7PA01/B7PCM0/B7PE75/B7PG19/B7PKN4/B7PQF4/B7PQV2/B7PRA0/B7PTU1/B7PYT7/B7Q0E9/B7Q0Q1/B7Q619/B7QAW7/B7QCU4/B7QHD7/B7QI04/B7QIY4/B7QNH3
GO:0005829	CC	cytosol	12	592	3.91e-07	7.43e-05	B7PFN2/B7PGV4/B7PJM6/B7PKN7/B7PKR3/B7PXJ2/B7PXU4/B7Q408/B7QC47/B7QIY4/B7QLX4/B7QMW9
GO:0016021	CC	integral component of membrane	6	10404	1	1	A0A6P3D084/B7PWR4/B7Q9Y7/B7QAE0/B7QB86/B7QE79
GO:0005783	CC	endoplasmic reticulum	5	298	0.00252954	0.0228598	B7Q2N6/B7P6D4/B7PEQ1/B7PPS4/B7QB86
GO:0016020	CC	membrane	5	691	0.0664757	0.104183	B7Q188/B7PD42/B7PSB3/B7Q0K1/B7Q9Y7
GO:0017119	CC	Golgi transport complex	4	18	2.7e-07	7.43e-05	B7PD42/B7PSB3/B7Q0K1/B7Q1K3
GO:0000139	CC	Golgi membrane	3	319	0.0789077	0.118517	B7PHG6/B7Q1K3/B7QB86
GO:0005739	CC	mitochondrion	3	535	0.235112	0.279195	B7PCD2/B7QNT8/B7PFN2
GO:0005794	CC	Golgi apparatus	3	290	0.0631162	0.100774	B7PCP8/B7PD92/B7Q0K1
GO:0005886	CC	plasma membrane	3	1666	0.897276	0.911671	B7PAQ0/B7PU84/B7QC84
GO:0042555	CC	MCM complex	3	25	6.54e-05	0.00310651	B7PAS1/B7PKH2/B7QL56
GO:0005576	CC	extracellular region	2	1091	0.858641	0.877106	B7P1A9/B7QE79
GO:0005615	CC	extracellular space	2	501	0.465835	0.501465	B7Q188/B7QCX2
GO:0005730	CC	nucleolus	2	249	0.183281	0.223227	B7P718/B7Q452
GO:0015629	CC	actin cytoskeleton	2	46	0.0091851	0.0329173	B7PE75/B7PU84
GO:0030688	CC	preribosome, small subunit precursor	2	13	0.000740462	0.0148092	B7PGV4/B7Q452
GO:0031012	CC	extracellular matrix	2	52	0.011625	0.038793	B7Q188/B7QAE0
GO:0000137	CC	Golgi cis cisterna	1	1	0.00312818	0.0228598	B7QIT0
GO:0000151	CC	ubiquitin ligase complex	1	45	0.131566	0.172994	B7QAW7
GO:0000502	CC	proteasome complex	1	78	0.21699	0.259296	B7Q408
GO:0000785	CC	chromatin	1	21	0.063692	0.100846	B7PJF9
GO:0000793	CC	condensed chromosome	1	2	0.00624666	0.0316497	B7P5X1
GO:0000922	CC	spindle pole	1	48	0.1397	0.179344	B7PYT7
GO:0000938	CC	GARP complex	1	13	0.0399175	0.0754659	B7PXU4
GO:0005581	CC	collagen trimer	1	63	0.179247	0.219722	B7Q188
GO:0005604	CC	basement membrane	1	19	0.0578037	0.0942721	B7Q188
GO:0005643	CC	nuclear pore	1	60	0.171485	0.213653	B7PGA3
GO:0005654	CC	nucleoplasm	1	227	0.509912	0.545821	B7PQD3
GO:0005663	CC	DNA replication factor C complex	1	9	0.0278066	0.060037	B7QHT5
GO:0005674	CC	transcription factor TFIIF complex	1	3	0.00935545	0.0329173	B7QHT4
GO:0005736	CC	RNA polymerase I complex	1	12	0.0369039	0.0726605	B7QLY7
GO:0005747	CC	mitochondrial respiratory chain complex I	1	34	0.101086	0.144953	B7Q4K3
GO:0005762	CC	mitochondrial large ribosomal subunit	1	45	0.131566	0.172994	B7PI93
GO:0005777	CC	peroxisome	1	104	0.278375	0.317665	B7PBH4
GO:0005788	CC	endoplasmic reticulum lumen	1	46	0.134286	0.175356	A0A6P3D4P9
GO:0005789	CC	endoplasmic reticulum membrane	1	437	0.747529	0.770635	B7P481
GO:0005801	CC	cis-Golgi network	1	14	0.0429218	0.0769352	B7QIT0
GO:0005802	CC	trans-Golgi network	1	41	0.120603	0.164262	B7PW52
GO:0005811	CC	lipid droplet	1	24	0.072456	0.110575	B7QC47
GO:0005815	CC	microtubule organizing center	1	71	0.199596	0.242321	B7PYT7
GO:0005819	CC	spindle	1	58	0.166269	0.209908	B7Q0Q1
GO:0005851	CC	eukaryotic translation initiation factor 2B complex	1	5	0.0155441	0.0461466	B7QFR0
GO:0005856	CC	cytoskeleton	1	274	0.577398	0.611173	B7PKN4
GO:0005874	CC	microtubule	1	232	0.517572	0.552464	B7Q0Q1
GO:0005882	CC	intermediate filament	1	10	0.0308485	0.0644089	B7P2Q4
GO:0005971	CC	ribonucleoside-diphosphate reductase complex	1	3	0.00935545	0.0329173	B7Q420
GO:0009986	CC	cell surface	1	24	0.072456	0.110575	B7QFI5
GO:0010008	CC	endosome membrane	1	39	0.11507	0.15843	B7PXU4
GO:0015030	CC	Cajal body	1	8	0.0247553	0.0566687	B7P6E0
GO:0016281	CC	eukaryotic translation initiation factor 4F complex	1	5	0.0155441	0.0461466	B7PMU0
GO:0016592	CC	mediator complex	1	78	0.21699	0.259296	B7Q503
GO:0017101	CC	aminoacyl-tRNA synthetase multienzyme complex	1	13	0.0399175	0.0754659	B7QLX4
GO:0017109	CC	glutamate-cysteine ligase complex	1	2	0.00624666	0.0316497	B7PM30
GO:0019005	CC	SCF ubiquitin ligase complex	1	38	0.112291	0.155731	B7Q9Y2
GO:0022625	CC	cytosolic large ribosomal subunit	1	61	0.17408	0.215795	B7QAB5
GO:0030018	CC	Z disc	1	14	0.0429218	0.0769352	B7PC19
GO:0030127	CC	COPII vesicle coat	1	19	0.0578037	0.0942721	B7P481
GO:0030289	CC	protein phosphatase 4 complex	1	4	0.0124546	0.038793	B7QHD7
GO:0030678	CC	mitochondrial ribonuclease P complex	1	4	0.0124546	0.038793	B7PQL7
GO:0031461	CC	cullin-RING ubiquitin ligase complex	1	17	0.0518787	0.0872296	B7Q9Y2
GO:0031462	CC	Cul2-RING ubiquitin ligase complex	1	9	0.0278066	0.060037	B7Q9Y2
GO:0032039	CC	integrator complex	1	24	0.072456	0.110575	B7P5H1
GO:0032045	CC	guanyl-nucleotide exchange factor complex	1	2	0.00624666	0.0316497	B7QFR0
GO:0032580	CC	Golgi cisterna membrane	1	42	0.123357	0.165055	B7QIT0
GO:0035097	CC	histone methyltransferase complex	1	5	0.0155441	0.0461466	B7PJF9
GO:0035861	CC	site of double-strand break	1	9	0.0278066	0.060037	B7QE59
GO:0042406	CC	extrinsic component of endoplasmic reticulum membrane	1	1	0.00312818	0.0228598	B7PKM0
GO:0042575	CC	DNA polymerase complex	1	1	0.00312818	0.0228598	B7PCY1
GO:0042645	CC	mitochondrial nucleoid	1	7	0.0216944	0.0535317	B7PZS2
GO:0043625	CC	delta DNA polymerase complex	1	10	0.0308485	0.0644089	B7PCY1
GO:0070971	CC	endoplasmic reticulum exit site	1	7	0.0216944	0.0535317	B7P481
GO:0090498	CC	extrinsic component of Golgi membrane	1	4	0.0124546	0.038793	B7PRZ6
GO:1990904	CC	ribonucleoprotein complex	1	50	0.14508	0.185624	B7PA01
GO:0005524	MF	ATP binding	19	3114	0.00381645	0.0273632	A0A6P7U945/A0A6P7U9A0/A0A6P9FPK1/B7P3J8/B7PA01/B7PAS1/B7PJM6/B7PJP5/B7PKH2/B7PKN7/B7PKR3/B7PM30/B7PXJ2/B7Q420/B7QHT4/B7QHT5/B7QI04/B7QL56/B7QNH3
GO:0016787	MF	hydrolase activity	7	699	0.00658996	0.0329173	A0A6P9FPY3/B7PAS1/B7PJP5/B7PKH2/B7Q619/B7QHT4/B7QL56
GO:0046872	MF	metal ion binding	7	3800	0.958721	0.963794	B7PC19/A0A6P3D1U4/B7PAS1/B7PJM6/B7PU84/B7QHE9/B7QLS8
GO:0003677	MF	DNA binding	5	1807	0.671681	0.699284	B7QLY7/B7PCY1/B7PZS2/B7QHT4/B7QHT5
GO:0003723	MF	RNA binding	5	1214	0.331014	0.37325	B7P6E0/B7QAB5/B7P1L0/B7PA01/B7PTU1
GO:0008146	MF	sulfotransferase activity	5	381	0.00709763	0.0329173	A0A6P7WIE8/B7PQF4/B7PQV2/B7Q0E9/B7QCU4
GO:0032440	MF	2-alkenal reductase [NAD(P)] activity	5	141	8.52e-05	0.00359872	B7P2Q4/B7PD92/B7PRZ6/B7PZH8/B7QIT0
GO:0003678	MF	DNA helicase activity	4	93	0.00021512	0.0054497	B7PAS1/B7PKH2/B7QHT4/B7QL56
GO:0004027	MF	alcohol sulfotransferase activity	4	61	4.15e-05	0.00239353	B7PQF4/B7PQV2/B7Q0E9/B7QCU4
GO:0000287	MF	magnesium ion binding	3	161	0.014263	0.0440647	B7PCD2/B7Q668/B7QI04
GO:0003688	MF	DNA replication origin binding	3	22	4.41e-05	0.00239353	B7PAS1/B7PKH2/B7QL56
GO:0003697	MF	single-stranded DNA binding	3	67	0.00123773	0.0223969	B7PAS1/B7PKH2/B7QL56
GO:0003743	MF	translation initiation factor activity	3	270	0.0531891	0.0890391	B7PMU0/B7QFR0/B7QHT4
GO:0008270	MF	zinc ion binding	3	2089	0.961805	0.964342	B7P1L0/B7P481/B7PCM0
GO:0003735	MF	structural constituent of ribosome	2	427	0.386576	0.428277	B7PI93/B7QAB5
GO:0003887	MF	DNA-directed DNA polymerase activity	2	74	0.0226477	0.0555233	B7PCY1/B7QHT5
GO:0003924	MF	GTPase activity	2	430	0.389894	0.430696	B7PUW4/B7Q452
GO:0004402	MF	histone acetyltransferase activity	2	89	0.0318574	0.066152	B7P6E0/B7QE59
GO:0004674	MF	protein serine/threonine kinase activity	2	238	0.171006	0.213653	A0A6P9FPK1/B7QNH3
GO:0004722	MF	protein serine/threonine phosphatase activity	2	32	0.0045291	0.0316497	B7QD49/B7QHE9
GO:0004842	MF	ubiquitin-protein transferase activity	2	171	0.100438	0.144569	B7P1L0/B7Q9Y2
GO:0005085	MF	guanyl-nucleotide exchange factor activity	2	236	0.168789	0.211798	B7PVS0/B7QFR0
GO:0005509	MF	calcium ion binding	2	639	0.596232	0.629356	B7Q2N6/B7QB86
GO:0005525	MF	GTP binding	2	586	0.54907	0.584445	B7PUW4/B7Q452
GO:0031267	MF	small GTPase binding	2	102	0.0408244	0.0767984	B7PGA3/B7PD92
GO:0032934	MF	sterol binding	2	21	0.00196115	0.0228598	B7P1A9/B7PAQ8
GO:0042626	MF	ATPase activity, coupled to transmembrane movement of substances	2	296	0.236876	0.279543	A0A6P7U945/B7PJP5
GO:0050660	MF	flavin adenine dinucleotide binding	2	153	0.083256	0.124556	B7PBH4/B7QDE4
GO:0051015	MF	actin filament binding	2	127	0.0603215	0.097409	B7PE75/B7PU84
GO:0051539	MF	4 iron, 4 sulfur cluster binding	2	110	0.0467582	0.0830286	B7Q4K3/B7QNT8
GO:0000048	MF	peptidyltransferase activity	1	8	0.0247553	0.0566687	B7PAQ0
GO:0000149	MF	SNARE binding	1	28	0.0840149	0.12471	B7P481
GO:0000340	MF	RNA 7-methylguanosine cap binding	1	11	0.0338809	0.0684826	B7PMU0
GO:0000403	MF	Y-form DNA binding	1	1	0.00312818	0.0228598	B7PJF9
GO:0000774	MF	adenyl-nucleotide exchange factor activity	1	7	0.0216944	0.0535317	B7PPS4
GO:0000976	MF	transcription regulatory region sequence-specific DNA binding	1	38	0.112291	0.155731	B7PJF9
GO:0001099	MF	basal RNA polymerase II transcription machinery binding	1	1	0.00312818	0.0228598	B7P718
GO:0003682	MF	chromatin binding	1	97	0.262334	0.305788	B7PJF9
GO:0003712	MF	transcription coregulator activity	1	104	0.278375	0.317665	B7Q503
GO:0003724	MF	RNA helicase activity	1	147	0.369588	0.410654	B7PA01
GO:0003725	MF	double-stranded RNA binding	1	24	0.072456	0.110575	B7QDU2
GO:0003727	MF	single-stranded RNA binding	1	13	0.0399175	0.0754659	B7Q5M2
GO:0003729	MF	mRNA binding	1	123	0.32019	0.3632	B7Q5M2
GO:0003755	MF	peptidyl-prolyl cis-trans isomerase activity	1	89	0.243568	0.285667	A0A6P3D0E0
GO:0003899	MF	DNA-directed 5'-3' RNA polymerase activity	1	102	0.273827	0.315316	B7QLY7
GO:0003921	MF	GMP synthase activity	1	1	0.00312818	0.0228598	B7PKN7
GO:0003954	MF	NADH dehydrogenase activity	1	4	0.0124546	0.038793	B7Q4K3
GO:0003977	MF	UDP-N-acetylglucosamine diphosphorylase activity	1	1	0.00312818	0.0228598	B7PZH8
GO:0003997	MF	acyl-CoA oxidase activity	1	6	0.018624	0.0512836	B7PBH4
GO:0004020	MF	adenylylsulfate kinase activity	1	3	0.00935545	0.0329173	B7P3J8
GO:0004053	MF	arginase activity	1	9	0.0278066	0.060037	B7QIY4
GO:0004105	MF	choline-phosphate cytidylyltransferase activity	1	1	0.00312818	0.0228598	B7QFQ3
GO:0004114	MF	3',5'-cyclic-nucleotide phosphodiesterase activity	1	26	0.0782534	0.118001	B7QLS8
GO:0004115	MF	3',5'-cyclic-AMP phosphodiesterase activity	1	8	0.0247553	0.0566687	B7QLS8
GO:0004170	MF	dUTP diphosphatase activity	1	3	0.00935545	0.0329173	B7Q668
GO:0004222	MF	metalloendopeptidase activity	1	807	0.922189	0.932	B7PL32
GO:0004252	MF	serine-type endopeptidase activity	1	563	0.830699	0.850851	B7Q188
GO:0004313	MF	[acyl-carrier-protein] S-acetyltransferase activity	1	8	0.0247553	0.0566687	B7PYN9
GO:0004315	MF	3-oxoacyl-[acyl-carrier-protein] synthase activity	1	16	0.0489023	0.0860319	B7PYN9
GO:0004316	MF	3-oxoacyl-[acyl-carrier-protein] reductase (NADPH) activity	1	42	0.123357	0.165055	B7PYN9
GO:0004317	MF	3-hydroxypalmitoyl-[acyl-carrier-protein] dehydratase activity	1	8	0.0247553	0.0566687	B7PYN9
GO:0004320	MF	oleoyl-[acyl-carrier-protein] hydrolase activity	1	13	0.0399175	0.0754659	B7PYN9
GO:0004357	MF	glutamate-cysteine ligase activity	1	4	0.0124546	0.038793	B7PM30
GO:0004364	MF	glutathione transferase activity	1	72	0.202104	0.243808	B7PRA0
GO:0004435	MF	phosphatidylinositol phospholipase C activity	1	29	0.0868822	0.127966	B7Q2N6
GO:0004447	MF	iodide peroxidase activity	1	3	0.00935545	0.0329173	B7QCX2
GO:0004450	MF	isocitrate dehydrogenase (NADP+) activity	1	7	0.0216944	0.0535317	B7PCD2
GO:0004478	MF	methionine adenosyltransferase activity	1	6	0.018624	0.0512836	B7PJM6
GO:0004496	MF	mevalonate kinase activity	1	2	0.00624666	0.0316497	B7PKR3
GO:0004512	MF	inositol-3-phosphate synthase activity	1	7	0.0216944	0.0535317	B7PG19
GO:0004525	MF	ribonuclease III activity	1	23	0.0695438	0.107864	B7QDU2
GO:0004526	MF	ribonuclease P activity	1	12	0.0369039	0.0726605	B7PQL7
GO:0004563	MF	beta-N-acetylhexosaminidase activity	1	20	0.0607524	0.097409	A0A6P3D084
GO:0004571	MF	mannosyl-oligosaccharide 1,2-alpha-mannosidase activity	1	14	0.0429218	0.0769352	B7QB86
GO:0004594	MF	pantothenate kinase activity	1	7	0.0216944	0.0535317	B7PXJ2
GO:0004601	MF	peroxidase activity	1	78	0.21699	0.259296	B7QCX2
GO:0004687	MF	myosin light chain kinase activity	1	3	0.00935545	0.0329173	B7QNH3
GO:0004748	MF	ribonucleoside-diphosphate reductase activity, thioredoxin disulfide as acceptor	1	7	0.0216944	0.0535317	B7Q420
GO:0004781	MF	sulfate adenylyltransferase (ATP) activity	1	8	0.0247553	0.0566687	B7P3J8
GO:0004837	MF	tyrosine decarboxylase activity	1	1	0.00312818	0.0228598	B7PEQ1
GO:0005049	MF	nuclear export signal receptor activity	1	14	0.0429218	0.0769352	B7PGA3
GO:0005096	MF	GTPase activator activity	1	192	0.452806	0.488825	B7PHG6
GO:0005178	MF	integrin binding	1	9	0.0278066	0.060037	B7QAE0
GO:0005201	MF	extracellular matrix structural constituent	1	14	0.0429218	0.0769352	B7Q188
GO:0005504	MF	fatty acid binding	1	2	0.00624666	0.0316497	B7PBH4
GO:0005506	MF	iron ion binding	1	805	0.92169	0.932	B7QNT8
GO:0005544	MF	calcium-dependent phospholipid binding	1	28	0.0840149	0.12471	B7QC84
GO:0008010	MF	structural constituent of chitin-based larval cuticle	1	101	0.271543	0.313636	B7PKF3
GO:0008061	MF	chitin binding	1	205	0.474749	0.509618	B7QE79
GO:0008117	MF	sphinganine-1-phosphate aldolase activity	1	2	0.00624666	0.0316497	B7PEQ1
GO:0008201	MF	heparin binding	1	17	0.0518787	0.0872296	B7QAE0
GO:0008307	MF	structural constituent of muscle	1	1	0.00312818	0.0228598	B7PC19
GO:0008659	MF	(3R)-hydroxymyristoyl-[acyl-carrier-protein] dehydratase activity	1	8	0.0247553	0.0566687	B7PYN9
GO:0008693	MF	3-hydroxydecanoyl-[acyl-carrier-protein] dehydratase activity	1	8	0.0247553	0.0566687	B7PYN9
GO:0008812	MF	choline dehydrogenase activity	1	7	0.0216944	0.0535317	B7QDE4
GO:0008860	MF	ferredoxin-NAD+ reductase activity	1	3	0.00935545	0.0329173	B7QKK4
GO:0008878	MF	glucose-1-phosphate adenylyltransferase activity	1	1	0.00312818	0.0228598	B7QFR0
GO:0015035	MF	protein disulfide oxidoreductase activity	1	37	0.109502	0.152981	B7QF88
GO:0016152	MF	mercury (II) reductase activity	1	1	0.00312818	0.0228598	B7QKK4
GO:0016295	MF	myristoyl-[acyl-carrier-protein] hydrolase activity	1	13	0.0399175	0.0754659	B7PYN9
GO:0016296	MF	palmitoyl-[acyl-carrier-protein] hydrolase activity	1	13	0.0399175	0.0754659	B7PYN9
GO:0016301	MF	kinase activity	1	378	0.695706	0.722318	B7QD49
GO:0016462	MF	pyrophosphatase activity	1	8	0.0247553	0.0566687	B7PKN7
GO:0016491	MF	oxidoreductase activity	1	698	0.889817	0.906516	B7QDE4
GO:0016504	MF	peptidase activator activity	1	2	0.00624666	0.0316497	B7Q408
GO:0016740	MF	transferase activity	1	318	0.632185	0.659974	A0A6P7U9A0
GO:0016829	MF	lyase activity	1	103	0.276104	0.316978	B7Q2N6
GO:0016874	MF	ligase activity	1	257	0.554125	0.588177	B7P1L0
GO:0016887	MF	ATPase activity	1	294	0.603239	0.634988	B7QHT5
GO:0016920	MF	pyroglutamyl-peptidase activity	1	3	0.00935545	0.0329173	B7QMW9
GO:0019239	MF	deaminase activity	1	14	0.0429218	0.0769352	B7PFN2
GO:0019843	MF	rRNA binding	1	46	0.134286	0.175356	B7PI93
GO:0019888	MF	protein phosphatase regulator activity	1	22	0.0666224	0.104183	B7QHD7
GO:0020037	MF	heme binding	1	897	0.941657	0.94915	B7QCX2
GO:0030145	MF	manganese ion binding	1	47	0.136997	0.177071	B7QIY4
GO:0030170	MF	pyridoxal phosphate binding	1	135	0.345351	0.387119	B7PEQ1
GO:0030674	MF	protein binding, bridging	1	11	0.0338809	0.0684826	B7PE75
GO:0031177	MF	phosphopantetheine binding	1	13	0.0399175	0.0754659	B7PYN9
GO:0031210	MF	phosphatidylcholine binding	1	3	0.00935545	0.0329173	B7QFQ3
GO:0031625	MF	ubiquitin protein ligase binding	1	47	0.136997	0.177071	B7Q9Y2
GO:0033814	MF	propanoyl-CoA C-acyltransferase activity	1	2	0.00624666	0.0316497	B7QF45
GO:0034450	MF	ubiquitin-ubiquitin ligase activity	1	10	0.0308485	0.0644089	B7QAW7
GO:0034511	MF	U3 snoRNA binding	1	9	0.0278066	0.060037	B7Q452
GO:0036374	MF	glutathione hydrolase activity	1	33	0.0982627	0.141977	B7PAQ0
GO:0042393	MF	histone binding	1	52	0.150427	0.191178	B7PQD3
GO:0042805	MF	actinin binding	1	1	0.00312818	0.0228598	B7PC19
GO:0043130	MF	ubiquitin binding	1	62	0.176668	0.217261	B7P1L0
GO:0046982	MF	protein heterodimerization activity	1	126	0.326569	0.369334	A0A6P3CZI8
GO:0047117	MF	enoyl-[acyl-carrier-protein] reductase (NADPH, A-specific) activity	1	8	0.0247553	0.0566687	B7PYN9
GO:0047325	MF	inositol tetrakisphosphate 1-kinase activity	1	3	0.00935545	0.0329173	B7QI04
GO:0047451	MF	3-hydroxyoctanoyl-[acyl-carrier-protein] dehydratase activity	1	8	0.0247553	0.0566687	B7PYN9
GO:0047555	MF	3',5'-cyclic-GMP phosphodiesterase activity	1	14	0.0429218	0.0769352	B7QLS8
GO:0050518	MF	2-C-methyl-D-erythritol 4-phosphate cytidylyltransferase activity	1	3	0.00935545	0.0329173	B7QFR0
GO:0050632	MF	propionyl-CoA C2-trimethyltridecanoyltransferase activity	1	2	0.00624666	0.0316497	B7QF45
GO:0050661	MF	NADP binding	1	83	0.229184	0.273009	A0A6P9FPR9
GO:0051082	MF	unfolded protein binding	1	99	0.266953	0.31022	B7PKM0
GO:0051087	MF	chaperone binding	1	26	0.0782534	0.118001	B7P6D4
GO:0051287	MF	NAD binding	1	72	0.202104	0.243808	B7PCD2
GO:0051537	MF	2 iron, 2 sulfur cluster binding	1	59	0.168881	0.211798	B7QNT8
GO:0051787	MF	misfolded protein binding	1	14	0.0429218	0.0769352	B7P6D4
GO:0052725	MF	inositol-1,3,4-trisphosphate 6-kinase activity	1	3	0.00935545	0.0329173	B7QI04
GO:0052726	MF	inositol-1,3,4-trisphosphate 5-kinase activity	1	3	0.00935545	0.0329173	B7QI04
GO:0061630	MF	ubiquitin protein ligase activity	1	160	0.394841	0.43364	B7PCM0
GO:0070182	MF	DNA polymerase binding	1	4	0.0124546	0.038793	B7P5X1
GO:0070530	MF	K63-linked polyubiquitin modification-dependent protein binding	1	3	0.00935545	0.0329173	B7Q619
GO:0070577	MF	lysine-acetylated histone binding	1	3	0.00935545	0.0329173	B7Q408
GO:0070628	MF	proteasome binding	1	6	0.018624	0.0512836	B7Q408
GO:0071949	MF	FAD binding	1	55	0.158385	0.200621	B7PBH4
GO:0102131	MF	3-oxo-glutaryl-[acp] methyl ester reductase activity	1	42	0.123357	0.165055	B7PYN9
GO:0102132	MF	3-oxo-pimeloyl-[acp] methyl ester reductase activity	1	42	0.123357	0.165055	B7PYN9
GO:0102148	MF	N-acetyl-beta-D-galactosaminidase activity	1	19	0.0578037	0.0942721	A0A6P3D084
GO:0102953	MF	hypoglycin A gamma-glutamyl transpeptidase activity	1	17	0.0518787	0.0872296	B7PAQ0
GO:0103068	MF	leukotriene C4 gamma-glutamyl transferase activity	1	17	0.0518787	0.0872296	B7PAQ0
