# Supplementary material for: Proteomic changes in various organs of Haemaphysalis longicornis under long-term starvation
Source: PLoS Negl Trop Dis. 2022 Aug 22;16(8):e0010692. doi: 10.1371/journal.pntd.0010692 (PMC9394840; doi:10.1371/journal.pntd.0010692)
Supplement: S6 Table — The p-value is calculated by the software according to the number of proteins included in each GO term in the database, the number of all proteins included in the database, the number of proteins uploaded in this analysis, and the number of proteins enriched in GO term. (XLSX) [file pntd.0010692.s007.xlsx]

## Sheet: Supplementary Table 6
GOIDs	Ontology	Description	Counts	Annotated	p-value	p.adjust	IDs
GO:0006412	BP	translation	10	382	0.00012708	0.00784727	A0A6P3CYN1/A0A6P3D0S5/A0A6P3D1Q3/A0A6P9FPY6/B7P338/B7QHZ8/B7QP21/A0A6P3CYP6/B7PUX9/B7Q1G3
GO:0000398	BP	mRNA splicing, via spliceosome	5	166	0.00352645	0.0433748	B7QGL9/B7PGM5/B7PQM3/B7Q8E4/B7QEV8
GO:0006749	BP	glutathione metabolic process	5	140	0.0016882	0.0433748	B7PRH6/B7PPH2/B7PRA0/B7PXH0/B7QMI2
GO:0006886	BP	intracellular protein transport	5	318	0.0451811	0.0980729	A0A6P3D613/B7PAT7/B7PKR1/B7Q5C3/B7QHS7
GO:0051923	BP	sulfation	5	80	0.00013057	0.00784727	B7PQV2/B7QMH2/B7PQF4/B7PSU5/B7PWF9
GO:0006397	BP	mRNA processing	4	226	0.0493839	0.100951	A0A6P3D0V3/B7PJK2/B7PKR1/B7QH01
GO:0006457	BP	protein folding	4	132	0.00870123	0.0550376	A0A6P3CZP8/A0A6P3D2T1/A0A6P3D0E0/B7QM06
GO:0006511	BP	ubiquitin-dependent protein catabolic process	4	205	0.0367045	0.0893094	A0A6P3CZT8/B7P483/B7QDB1/B7QGD9
GO:0007165	BP	signal transduction	4	426	0.259453	0.306829	A0A6P9FPU7/B7P428/B7PTE1/B7Q5C3
GO:0005975	BP	carbohydrate metabolic process	3	409	0.451905	0.495611	B7P7I6/B7PW84/B7QD78
GO:0006281	BP	DNA repair	3	241	0.180632	0.23703	B7PIF3/B7Q220/B7Q408
GO:0007030	BP	Golgi organization	3	40	0.00184292	0.0433748	B7P3Q2/B7PEL3/B7QIT0
GO:0043161	BP	proteasome-mediated ubiquitin-dependent protein catabolic process	3	75	0.0107857	0.0550376	B7PIF3/B7PEL3/B7PS79
GO:0000956	BP	nuclear-transcribed mRNA catabolic process	2	18	0.0052533	0.0433748	B7P2V4/B7QH01
GO:0001510	BP	RNA methylation	2	25	0.0100176	0.0550376	B7PAE8/B7PGM5
GO:0002084	BP	protein depalmitoylation	2	5	0.000361679	0.0181141	B7P441/B7P807
GO:0002181	BP	cytoplasmic translation	2	21	0.00712474	0.049218	B7P169/B7PQC5
GO:0006082	BP	organic acid metabolic process	2	51	0.0384222	0.0917472	B7QA82/B7QA86
GO:0006099	BP	tricarboxylic acid cycle	2	88	0.09992	0.153979	B7PC70/B7P620
GO:0006120	BP	mitochondrial electron transport, NADH to ubiquinone	2	20	0.00647191	0.0457602	A0A6P3CZV7/B7Q4K3
GO:0006309	BP	apoptotic DNA fragmentation	2	10	0.00159527	0.0433748	B7P0Q3/B7P5Y8
GO:0006406	BP	mRNA export from nucleus	2	40	0.0245443	0.0730253	B7P2K8/B7PJK2
GO:0006470	BP	protein dephosphorylation	2	34	0.0180763	0.0635356	B7QHD7/B7QHE9
GO:0006631	BP	fatty acid metabolic process	2	45	0.030545	0.081589	B7PDU5/B7Q8J7
GO:0006729	BP	tetrahydrobiopterin biosynthetic process	2	16	0.00415323	0.0433748	B7P7V8/B7PCL0
GO:0006805	BP	xenobiotic metabolic process	2	58	0.0484671	0.0997559	B7QA82/B7QA86
GO:0006897	BP	endocytosis	2	84	0.0924046	0.146145	B7P2S6/B7PYH7
GO:0009311	BP	oligosaccharide metabolic process	2	7	0.000753457	0.0266369	B7PDZ5/B7QDE7
GO:0010890	BP	positive regulation of sequestering of triglyceride	2	7	0.000753457	0.0266369	B7P4T1/B7QC47
GO:0015031	BP	protein transport	2	276	0.499738	0.540185	A0A6P3CYS8/B7P2L0
GO:0015918	BP	sterol transport	2	12	0.00232108	0.0433748	B7P1A9/B7PAQ8
GO:0016192	BP	vesicle-mediated transport	2	208	0.359803	0.40647	B7PKR1/B7Q7S0
GO:0016197	BP	endosomal transport	2	28	0.0124727	0.0563615	B7P2S6/B7QH63
GO:0018105	BP	peptidyl-serine phosphorylation	2	47	0.0330914	0.0875347	B7PYH7/B7QNH3
GO:0019915	BP	lipid storage	2	18	0.0052533	0.0433748	B7P4T1/B7QC47
GO:0032008	BP	positive regulation of TOR signaling	2	14	0.00317479	0.0433748	B7Q6G8/B7QH63
GO:0032456	BP	endocytic recycling	2	30	0.0142401	0.0633416	B7Q5C3/B7QHS7
GO:0034613	BP	cellular protein localization	2	7	0.000753457	0.0266369	B7PN20/B7QH63
GO:0042738	BP	exogenous drug catabolic process	2	51	0.0384222	0.0917472	B7QA82/B7QA86
GO:0043122	BP	regulation of I-kappaB kinase/NF-kappaB signaling	2	43	0.0280808	0.0807118	B7Q619/B7Q7Y3
GO:0051603	BP	proteolysis involved in cellular protein catabolic process	2	32	0.0161089	0.0635356	B7P7I7/B7PT25
GO:0071230	BP	cellular response to amino acid stimulus	2	12	0.00232108	0.0433748	B7Q6G8/B7QH63
GO:0071569	BP	protein ufmylation	2	6	0.000540346	0.0231963	A0A6P3CZH2/B7Q170
GO:0000027	BP	ribosomal large subunit assembly	1	23	0.130552	0.183751	B7P169
GO:0000045	BP	autophagosome assembly	1	47	0.248706	0.298348	B7PEL3
GO:0000050	BP	urea cycle	1	11	0.0647086	0.116437	B7QIY4
GO:0000103	BP	sulfate assimilation	1	3	0.0180775	0.0635356	B7P3J8
GO:0000165	BP	MAPK cascade	1	2	0.0120881	0.0550376	B7QHH7
GO:0000244	BP	spliceosomal tri-snRNP complex assembly	1	6	0.0358295	0.0875347	B7QEV8
GO:0000290	BP	deadenylation-dependent decapping of nuclear-transcribed mRNA	1	13	0.0760176	0.129058	B7PKR1
GO:0000338	BP	protein deneddylation	1	11	0.0647086	0.116437	A0A6P9FQ73
GO:0000381	BP	regulation of alternative mRNA splicing, via spliceosome	1	25	0.141067	0.194008	B7PQM3
GO:0000387	BP	spliceosomal snRNP assembly	1	30	0.166806	0.221304	B7P9B2
GO:0000712	BP	resolution of meiotic recombination intermediates	1	12	0.0703802	0.123319	B7P0P1
GO:0000727	BP	double-strand break repair via break-induced replication	1	13	0.0760176	0.129058	B7QL56
GO:0000819	BP	sister chromatid segregation	1	1	0.00606237	0.0433748	B7P0P1
GO:0001522	BP	pseudouridine synthesis	1	35	0.191777	0.246277	B7QGJ0
GO:0001676	BP	long-chain fatty acid metabolic process	1	5	0.029948	0.0807118	B7PJA8
GO:0001919	BP	regulation of receptor recycling	1	2	0.0120881	0.0550376	B7QH63
GO:0005977	BP	glycogen metabolic process	1	22	0.125246	0.179035	B7Q2W2
GO:0005978	BP	glycogen biosynthetic process	1	24	0.135825	0.189399	B7Q2W2
GO:0005997	BP	xylulose metabolic process	1	3	0.0180775	0.0635356	A0A6P3D021
GO:0006011	BP	UDP-glucose metabolic process	1	5	0.029948	0.0807118	B7Q2W2
GO:0006012	BP	galactose metabolic process	1	23	0.130552	0.183751	B7PKS9
GO:0006032	BP	chitin catabolic process	1	49	0.257798	0.305732	B7QD78
GO:0006102	BP	isocitrate metabolic process	1	12	0.0703802	0.123319	B7PC70
GO:0006121	BP	mitochondrial electron transport, succinate to ubiquinone	1	6	0.0358295	0.0875347	B7P620
GO:0006166	BP	purine ribonucleoside salvage	1	9	0.0532618	0.10227	A0A6P3CYR2
GO:0006177	BP	GMP biosynthetic process	1	2	0.0120881	0.0550376	B7PKN7
GO:0006188	BP	IMP biosynthetic process	1	1	0.00606237	0.0433748	B7PXV5
GO:0006260	BP	DNA replication	1	182	0.670162	0.704138	B7Q220
GO:0006265	BP	DNA topological change	1	13	0.0760176	0.129058	B7P0P1
GO:0006267	BP	pre-replicative complex assembly involved in nuclear cell cycle DNA replication	1	10	0.0590026	0.109446	B7QL56
GO:0006271	BP	DNA strand elongation involved in DNA replication	1	6	0.0358295	0.0875347	B7QL56
GO:0006302	BP	double-strand break repair	1	35	0.191777	0.246277	B7PNK5
GO:0006325	BP	chromatin organization	1	67	0.33485	0.382595	B7P839
GO:0006334	BP	nucleosome assembly	1	39	0.211215	0.265011	B7Q573
GO:0006357	BP	regulation of transcription by RNA polymerase II	1	656	0.982067	0.990306	B7Q2T6
GO:0006376	BP	mRNA splice site selection	1	14	0.0816208	0.132938	B7PEN0
GO:0006424	BP	glutamyl-tRNA aminoacylation	1	8	0.0474862	0.0980729	B7PKR5
GO:0006433	BP	prolyl-tRNA aminoacylation	1	6	0.0358295	0.0875347	B7PKR5
GO:0006464	BP	cellular protein modification process	1	16	0.0927261	0.146269	B7PD34
GO:0006469	BP	negative regulation of protein kinase activity	1	3	0.0180775	0.0635356	B7PFU2
GO:0006487	BP	protein N-linked glycosylation	1	40	0.216002	0.26989	B7QDE7
GO:0006506	BP	GPI anchor biosynthetic process	1	62	0.314283	0.362542	B7PM64
GO:0006508	BP	proteolysis	1	94	0.435743	0.481399	B7PB45
GO:0006517	BP	protein deglycosylation	1	6	0.0358295	0.0875347	B7P7L4
GO:0006541	BP	glutamine metabolic process	1	45	0.239503	0.291971	B7PKN7
GO:0006556	BP	S-adenosylmethionine biosynthetic process	1	10	0.0590026	0.109446	B7PJM6
GO:0006559	BP	L-phenylalanine catabolic process	1	30	0.166806	0.221304	B7QMI2
GO:0006567	BP	threonine catabolic process	1	8	0.0474862	0.0980729	B7PZ94
GO:0006572	BP	tyrosine catabolic process	1	18	0.103698	0.156589	B7QMI2
GO:0006614	BP	SRP-dependent cotranslational protein targeting to membrane	1	23	0.130552	0.183751	B7PRD1
GO:0006616	BP	SRP-dependent cotranslational protein targeting to membrane, translocation	1	8	0.0474862	0.0980729	B7P616
GO:0006620	BP	posttranslational protein targeting to endoplasmic reticulum membrane	1	3	0.0180775	0.0635356	B7PRD1
GO:0006629	BP	lipid metabolic process	1	181	0.668141	0.704138	B7QDU6
GO:0006633	BP	fatty acid biosynthetic process	1	159	0.620429	0.662305	B7PX50
GO:0006660	BP	phosphatidylserine catabolic process	1	3	0.0180775	0.0635356	B7PXG1
GO:0006665	BP	sphingolipid metabolic process	1	34	0.186843	0.243057	B7Q6Z1
GO:0006680	BP	glucosylceramide catabolic process	1	5	0.029948	0.0807118	B7PK21
GO:0006730	BP	one-carbon metabolic process	1	37	0.201555	0.255558	B7PJM6
GO:0006740	BP	NADPH regeneration	1	1	0.00606237	0.0433748	B7PCD1
GO:0006751	BP	glutathione catabolic process	1	37	0.201555	0.255558	B7PAQ0
GO:0006821	BP	chloride transport	1	31	0.171861	0.227008	B7P9B2
GO:0006869	BP	lipid transport	1	69	0.342903	0.390312	B7PKY7
GO:0006878	BP	cellular copper ion homeostasis	1	11	0.0647086	0.116437	B7P8T9
GO:0006884	BP	cell volume homeostasis	1	6	0.0358295	0.0875347	B7P9B2
GO:0006895	BP	Golgi to endosome transport	1	10	0.0590026	0.109446	B7QHS7
GO:0006898	BP	receptor-mediated endocytosis	1	11	0.0647086	0.116437	B7P807
GO:0006900	BP	vesicle budding from membrane	1	5	0.029948	0.0807118	B7PN70
GO:0006906	BP	vesicle fusion	1	14	0.0816208	0.132938	B7PGX4
GO:0006979	BP	response to oxidative stress	1	86	0.407552	0.455276	B7PUM7
GO:0007007	BP	inner mitochondrial membrane organization	1	5	0.029948	0.0807118	B7PJK3
GO:0007029	BP	endoplasmic reticulum organization	1	8	0.0474862	0.0980729	B7PAT7
GO:0007032	BP	endosome organization	1	9	0.0532618	0.10227	B7P3Q2
GO:0007040	BP	lysosome organization	1	10	0.0590026	0.109446	B7QH63
GO:0007094	BP	mitotic spindle assembly checkpoint	1	17	0.0982285	0.151762	B7PWH4
GO:0007155	BP	cell adhesion	1	170	0.645083	0.682561	B7PTE1
GO:0007156	BP	homophilic cell adhesion via plasma membrane adhesion molecules	1	88	0.414728	0.460724	B7QLF1
GO:0007250	BP	activation of NF-kappaB-inducing kinase activity	1	182	0.670162	0.704138	B7Q7Y3
GO:0007266	BP	Rho protein signal transduction	1	20	0.114537	0.169132	B7Q1I8
GO:0007275	BP	multicellular organism development	1	185	0.676151	0.709191	A0A6P3CZU0
GO:0007416	BP	synapse assembly	1	5	0.029948	0.0807118	B7QLF1
GO:0007548	BP	sex differentiation	1	9	0.0532618	0.10227	B7P4U3
GO:0008104	BP	protein localization	1	12	0.0703802	0.123319	B7P873
GO:0008299	BP	isoprenoid biosynthetic process	1	33	0.181879	0.237114	B7QIT6
GO:0008380	BP	RNA splicing	1	105	0.472336	0.512408	A0A6P3D0V3
GO:0008608	BP	attachment of spindle microtubules to kinetochore	1	8	0.0474862	0.0980729	B7PWH4
GO:0009058	BP	biosynthetic process	1	61	0.310095	0.359089	B7PKZ7
GO:0009060	BP	aerobic respiration	1	64	0.322585	0.370695	B7Q4K3
GO:0009083	BP	branched-chain amino acid catabolic process	1	18	0.103698	0.156589	B7PL03
GO:0009086	BP	methionine biosynthetic process	1	26	0.146278	0.198898	B7P2U0
GO:0009100	BP	glycoprotein metabolic process	1	1	0.00606237	0.0433748	B7QLA9
GO:0009267	BP	cellular response to starvation	1	7	0.0416755	0.0917472	B7Q6G8
GO:0009435	BP	NAD biosynthetic process	1	23	0.130552	0.183751	A0A6P9FPR9
GO:0009725	BP	response to hormone	1	2	0.0120881	0.0550376	B7PXC2
GO:0010133	BP	proline catabolic process to glutamate	1	3	0.0180775	0.0635356	B7P0M7
GO:0010468	BP	regulation of gene expression	1	54	0.280052	0.327454	B7PQM3
GO:0010499	BP	proteasomal ubiquitin-independent protein catabolic process	1	17	0.0982285	0.151762	B7Q408
GO:0010506	BP	regulation of autophagy	1	18	0.103698	0.156589	B7Q6G8
GO:0015937	BP	coenzyme A biosynthetic process	1	14	0.0816208	0.132938	B7PXJ2
GO:0016055	BP	Wnt signaling pathway	1	58	0.297375	0.346361	B7PYH7
GO:0016070	BP	RNA metabolic process	1	6	0.0358295	0.0875347	B7PKR1
GO:0016139	BP	glycoside catabolic process	1	7	0.0416755	0.0917472	B7PDZ5
GO:0016226	BP	iron-sulfur cluster assembly	1	37	0.201555	0.255558	B7PBB4
GO:0016567	BP	protein ubiquitination	1	190	0.685892	0.717658	B7Q9Y2
GO:0016579	BP	protein deubiquitination	1	124	0.530061	0.571933	B7QDB1
GO:0018149	BP	peptide cross-linking	1	19	0.109134	0.163564	B7PSF8
GO:0019478	BP	D-amino acid catabolic process	1	6	0.0358295	0.0875347	B7PJE1
GO:0019547	BP	arginine catabolic process to ornithine	1	4	0.0240307	0.0725752	B7QIY4
GO:0019853	BP	L-ascorbic acid biosynthetic process	1	13	0.0760176	0.129058	B7QF78
GO:0030154	BP	cell differentiation	1	132	0.552442	0.591832	B7P4U3
GO:0030182	BP	neuron differentiation	1	44	0.23486	0.286892	B7PJA8
GO:0030198	BP	extracellular matrix organization	1	19	0.109134	0.163564	B7Q9Z7
GO:0030422	BP	production of siRNA involved in RNA interference	1	17	0.0982285	0.151762	B7P5Y8
GO:0030488	BP	tRNA methylation	1	25	0.141067	0.194008	B7PAE8
GO:0031054	BP	pre-miRNA processing	1	9	0.0532618	0.10227	B7P5Y8
GO:0031098	BP	stress-activated protein kinase signaling cascade	1	5	0.029948	0.0807118	B7QHH7
GO:0031146	BP	SCF-dependent proteasomal ubiquitin-dependent protein catabolic process	1	33	0.181879	0.237114	B7Q9Y2
GO:0031204	BP	posttranslational protein targeting to membrane, translocation	1	6	0.0358295	0.0875347	B7PRD1
GO:0031468	BP	nuclear envelope reassembly	1	1	0.00606237	0.0433748	B7PEL3
GO:0032007	BP	negative regulation of TOR signaling	1	24	0.135825	0.189399	B7PFU2
GO:0032147	BP	activation of protein kinase activity	1	13	0.0760176	0.129058	B7QHH7
GO:0032233	BP	positive regulation of actin filament bundle assembly	1	2	0.0120881	0.0550376	B7Q121
GO:0032259	BP	methylation	1	648	0.981159	0.990306	B7P2U0
GO:0032264	BP	IMP salvage	1	14	0.0816208	0.132938	B7PXV5
GO:0032367	BP	intracellular cholesterol transport	1	7	0.0416755	0.0917472	B7P1A9
GO:0032434	BP	regulation of proteasomal ubiquitin-dependent protein catabolic process	1	3	0.0180775	0.0635356	B7PNZ2
GO:0032446	BP	protein modification by small protein conjugation	1	7	0.0416755	0.0917472	B7Q170
GO:0032482	BP	Rab protein signal transduction	1	10	0.0590026	0.109446	A0A6P3CYS8
GO:0032511	BP	late endosome to vacuole transport via multivesicular body sorting pathway	1	9	0.0532618	0.10227	B7PN70
GO:0032880	BP	regulation of protein localization	1	2	0.0120881	0.0550376	B7PTE1
GO:0032958	BP	inositol phosphate biosynthetic process	1	20	0.114537	0.169132	B7P880
GO:0032981	BP	mitochondrial respiratory chain complex I assembly	1	20	0.114537	0.169132	B7Q4K3
GO:0033209	BP	tumor necrosis factor-mediated signaling pathway	1	44	0.23486	0.286892	B7Q7Y3
GO:0033387	BP	putrescine biosynthetic process from ornithine	1	7	0.0416755	0.0917472	B7PSV1
GO:0033540	BP	fatty acid beta-oxidation using acyl-CoA oxidase	1	2	0.0120881	0.0550376	B7PBH4
GO:0033617	BP	mitochondrial respiratory chain complex IV assembly	1	14	0.0816208	0.132938	B7P8T9
GO:0034620	BP	cellular response to unfolded protein	1	11	0.0647086	0.116437	B7Q7S0
GO:0034976	BP	response to endoplasmic reticulum stress	1	7	0.0416755	0.0917472	B7PNZ2
GO:0035336	BP	long-chain fatty-acyl-CoA metabolic process	1	18	0.103698	0.156589	B7PJA8
GO:0035435	BP	phosphate ion transmembrane transport	1	4	0.0240307	0.0725752	B7QHP5
GO:0035971	BP	peptidyl-histidine dephosphorylation	1	2	0.0120881	0.0550376	B7P4U3
GO:0036047	BP	peptidyl-lysine demalonylation	1	1	0.00606237	0.0433748	B7Q5D9
GO:0036049	BP	peptidyl-lysine desuccinylation	1	1	0.00606237	0.0433748	B7Q5D9
GO:0038063	BP	collagen-activated tyrosine kinase receptor signaling pathway	1	1	0.00606237	0.0433748	B7Q9Z7
GO:0042026	BP	protein refolding	1	15	0.0871903	0.138628	B7Q7S0
GO:0042632	BP	cholesterol homeostasis	1	2	0.0120881	0.0550376	B7QH63
GO:0042732	BP	D-xylose metabolic process	1	5	0.029948	0.0807118	A0A6P3D021
GO:0042742	BP	defense response to bacterium	1	9	0.0532618	0.10227	B7QHS7
GO:0043171	BP	peptide catabolic process	1	14	0.0816208	0.132938	B7PB45
GO:0043410	BP	positive regulation of MAPK cascade	1	7	0.0416755	0.0917472	B7QH63
GO:0044209	BP	AMP salvage	1	5	0.029948	0.0807118	A0A6P3CYR2
GO:0045048	BP	protein insertion into ER membrane	1	4	0.0240307	0.0725752	B7P616
GO:0046033	BP	AMP metabolic process	1	5	0.029948	0.0807118	B7PXV5
GO:0046330	BP	positive regulation of JNK cascade	1	191	0.687805	0.717658	B7Q7Y3
GO:0046477	BP	glycosylceramide catabolic process	1	4	0.0240307	0.0725752	B7PDZ5
GO:0046496	BP	nicotinamide nucleotide metabolic process	1	2	0.0120881	0.0550376	B7PBI5
GO:0046854	BP	phosphatidylinositol phosphorylation	1	43	0.230188	0.282333	B7P3Q2
GO:0048011	BP	neurotrophin TRK receptor signaling pathway	1	2	0.0120881	0.0550376	B7PFU2
GO:0048812	BP	neuron projection morphogenesis	1	5	0.029948	0.0807118	B7QHH7
GO:0050428	BP	3'-phosphoadenosine 5'-phosphosulfate biosynthetic process	1	1	0.00606237	0.0433748	B7P3J8
GO:0050684	BP	regulation of mRNA processing	1	8	0.0474862	0.0980729	B7Q2T6
GO:0050790	BP	regulation of catalytic activity	1	32	0.176885	0.232622	B7QH63
GO:0051085	BP	chaperone cofactor-dependent protein refolding	1	17	0.0982285	0.151762	B7Q7S0
GO:0051252	BP	regulation of RNA metabolic process	1	3	0.0180775	0.0635356	B7PQM3
GO:0051276	BP	chromosome organization	1	12	0.0703802	0.123319	B7PNK5
GO:0052651	BP	monoacylglycerol catabolic process	1	3	0.0180775	0.0635356	B7PXG1
GO:0055088	BP	lipid homeostasis	1	14	0.0816208	0.132938	B7PBH4
GO:0055129	BP	L-proline biosynthetic process	1	13	0.0760176	0.129058	B7Q8R2
GO:0061024	BP	membrane organization	1	3	0.0180775	0.0635356	B7QBQ0
GO:0061025	BP	membrane fusion	1	4	0.0240307	0.0725752	B7PEL3
GO:0061640	BP	cytoskeleton-dependent cytokinesis	1	8	0.0474862	0.0980729	B7PN20
GO:0061698	BP	protein deglutarylation	1	1	0.00606237	0.0433748	B7Q5D9
GO:0070534	BP	protein K63-linked ubiquitination	1	46	0.244119	0.295797	B7Q7Y3
GO:0070813	BP	hydrogen sulfide metabolic process	1	1	0.00606237	0.0433748	B7PRH6
GO:0071786	BP	endoplasmic reticulum tubular network organization	1	4	0.0240307	0.0725752	B7QBQ0
GO:0072659	BP	protein localization to plasma membrane	1	21	0.119908	0.175767	B7P2A2
GO:0090110	BP	cargo loading into COPII-coated vesicle	1	4	0.0240307	0.0725752	B7PAT7
GO:0090263	BP	positive regulation of canonical Wnt signaling pathway	1	14	0.0816208	0.132938	B7PYH7
GO:0090305	BP	nucleic acid phosphodiester bond hydrolysis	1	7	0.0416755	0.0917472	B7P2V4
GO:0090307	BP	mitotic spindle assembly	1	6	0.0358295	0.0875347	B7PWH4
GO:0090387	BP	phagolysosome assembly involved in apoptotic cell clearance	1	1	0.00606237	0.0433748	B7QHS7
GO:0090389	BP	phagosome-lysosome fusion involved in apoptotic cell clearance	1	1	0.00606237	0.0433748	B7P2L0
GO:0090501	BP	RNA phosphodiester bond hydrolysis	1	2	0.0120881	0.0550376	B7P5Y8
GO:0097428	BP	protein maturation by iron-sulfur cluster transfer	1	9	0.0532618	0.10227	B7PBB4
GO:0110051	BP	metabolite repair	1	1	0.00606237	0.0433748	B7PBI5
GO:1901565	BP	organonitrogen compound catabolic process	1	6	0.0358295	0.0875347	B7PFN2
GO:1901673	BP	regulation of mitotic spindle assembly	1	4	0.0240307	0.0725752	B7P2K8
GO:1902275	BP	regulation of chromatin organization	1	1	0.00606237	0.0433748	B7Q220
GO:1902600	BP	proton transmembrane transport	1	15	0.0871903	0.138628	B7PCD1
GO:1902975	BP	mitotic DNA replication initiation	1	6	0.0358295	0.0875347	B7QL56
GO:1990547	BP	mitochondrial phosphate ion transmembrane transport	1	2	0.0120881	0.0550376	B7QHP5
GO:1990592	BP	protein K69-linked ufmylation	1	3	0.0180775	0.0635356	B7PNZ2
GO:1990744	BP	primary miRNA methylation	1	1	0.00606237	0.0433748	B7PGM5
GO:2000060	BP	positive regulation of ubiquitin-dependent protein catabolic process	1	1	0.00606237	0.0433748	B7PSQ4
GO:2000779	BP	regulation of double-strand break repair	1	2	0.0120881	0.0550376	B7P839
GO:0005737	CC	cytoplasm	40	2818	4.58e-07	9.18e-05	B7P3Q5/B7PAE8/B7PQ52/B7PQV2/B7Q2W2/B7QA82/B7QA86/B7QGL9/B7QMH2/A0A6P9FPX1/A0A6P9FQ73/B7P441/B7P5Y8/B7P7L4/B7P880/B7PDZ5/B7PFU2/B7PJE1/B7PKR5/B7PPH2/B7PQF4/B7PQM3/B7PRA0/B7PS79/B7PSU5/B7PSV1/B7PTP1/B7PWF9/B7PYH7/B7Q054/B7Q170/B7Q619/B7Q7S0/B7Q7Y3/B7QDB1/B7QHD7/B7QHH7/B7QIY4/B7QM06/B7QNH3
GO:0005634	CC	nucleus	34	3667	0.00861737	0.0550376	B7P3Q5/B7PAE8/B7PIF3/B7Q121/B7Q573/A0A6P9FPC2/B7P0P1/B7P0T7/B7P2V4/B7P5Y8/B7P839/B7P880/B7P9B2/B7PD34/B7PEL3/B7PGM5/B7PQM3/B7PS79/B7PWH4/B7PXJ2/B7PYH7/B7Q2T6/B7Q408/B7Q619/B7Q6G8/B7Q7S0/B7QDB1/B7QGD9/B7QGJ0/B7QH01/B7QHD7/B7QHP3/B7QL56/B7QNH3
GO:0016021	CC	integral component of membrane	32	10404	1	1	B7P169/B7P2A2/B7PD76/B7PGX4/B7QA82/A0A6P3CZU0/A0A6P3CZV7/A0A6P3D1L3/A0A6P3D3C0/A0A6P3D567/A0A6P7VCF2/A0A6P9FPX0/B7P7Y3/B7P873/B7P8T9/B7PCD1/B7PJA8/B7PKY7/B7PKZ7/B7PLD6/B7PRD1/B7PXC2/B7Q0B3/B7Q0L8/B7Q1Z5/B7Q5I2/B7QBQ0/B7QBR2/B7QDE7/B7QDJ2/B7QE79/B7QH60
GO:0005829	CC	cytosol	24	592	3.32e-13	2e-10	B7P4U3/B7PEN0/B7PXV5/B7Q1I8/B7Q5D9/B7P2V4/B7P483/B7P4T1/B7P9B2/B7PD34/B7PEL3/B7PFN2/B7PJM6/B7PKN7/B7PKS9/B7PXC2/B7PXJ2/B7Q170/B7Q408/B7Q7S0/B7QC47/B7QHP3/B7QHS7/B7QIY4
GO:0005739	CC	mitochondrion	15	535	1.17e-06	0.00017555	B7PBB4/B7PC70/B7PEZ0/B7PRH6/B7Q5D9/B7QDG3/B7QHZ8/B7P1M8/B7P9Q8/B7PCR9/B7PE50/B7PFN2/B7Q0V2/B7QMI2/B7QNU0
GO:0005789	CC	endoplasmic reticulum membrane	11	437	8.32e-05	0.00625034	A0A6P3D1L3/B7PAT7/B7PM64/B7PME9/B7PNZ2/B7PXC2/B7PXG1/B7Q1Z5/B7Q5I2/B7QDE7/B7QH60
GO:0016020	CC	membrane	10	691	0.0100507	0.0550376	B7Q1I8/B7Q9Z7/A0A6P3CYS8/A0A6P9FPU7/B7P4S8/B7PJA8/B7PNU9/B7PXG1/B7Q054/B7Q5C3
GO:0005764	CC	lysosome	9	106	1.89e-08	5.67e-06	B7P7I7/B7P7L4/B7P807/B7PB45/B7PT25/B7Q6G8/B7Q6Z1/B7Q8J7/B7QH63
GO:0005886	CC	plasma membrane	8	1666	0.795036	0.819583	B7PD76/B7PGX4/B7P3Q2/B7P9B2/B7PAQ0/B7PJA8/B7PYH7/B7Q7S0
GO:0005840	CC	ribosome	7	307	0.00283745	0.0433748	A0A6P3D1Q3/A0A6P7U8L1/A0A6P9FPY6/B7P338/B7PEZ0/B7QHZ8/B7Q0V2
GO:0005615	CC	extracellular space	6	501	0.0858612	0.138628	B7Q9Z7/B7P7I7/B7PB45/B7PT25/B7Q1E2/B7Q6Z1
GO:0005783	CC	endoplasmic reticulum	6	298	0.00999849	0.0550376	B7P4S8/B7PB45/B7PJA8/B7PPS4/B7Q1Z5/B7QBQ0
GO:0005811	CC	lipid droplet	4	24	1.27e-05	0.00127577	B7P4T1/B7PJA8/B7QC47/B7QDJ2
GO:0043231	CC	intracellular membrane-bounded organelle	4	155	0.014966	0.0635356	B7QA82/B7QA86/B7P807/B7PKY7
GO:0005576	CC	extracellular region	3	1091	0.96263	0.975617	B7P1A9/B7QD78/B7QE79
GO:0005794	CC	Golgi apparatus	3	290	0.257751	0.305732	A0A6P3CYS8/B7PB45/B7Q1Z5
GO:0015935	CC	small ribosomal subunit	3	36	0.00135579	0.0407414	A0A6P3CYN1/A0A6P3CYP6/B7Q1G3
GO:0005743	CC	mitochondrial inner membrane	2	260	0.468512	0.510101	A0A6P3CZV7/B7P8T9
GO:0005747	CC	mitochondrial respiratory chain complex I	2	34	0.0180763	0.0635356	B7Q4K3/B7QLZ0
GO:0005762	CC	mitochondrial large ribosomal subunit	2	45	0.030545	0.081589	B7Q818/B7PUX9
GO:0005769	CC	early endosome	2	40	0.0245443	0.0730253	B7Q5C3/B7QHS7
GO:0005777	CC	peroxisome	2	104	0.1315	0.184653	B7PBH4/B7PE50
GO:0005802	CC	trans-Golgi network	2	41	0.0257014	0.0760915	B7P3Q2/B7QHS7
GO:0016272	CC	prefoldin complex	2	19	0.00584797	0.0433748	A0A6P3CZP8/B7QM06
GO:0016607	CC	nuclear speck	2	40	0.0245443	0.0730253	B7QGL9/B7PGM5
GO:0022625	CC	cytosolic large ribosomal subunit	2	61	0.0530322	0.10227	B7P169/B7PQC5
GO:0030176	CC	integral component of endoplasmic reticulum membrane	2	112	0.148042	0.200843	B7P616/B7Q7V6
GO:0071986	CC	Ragulator complex	2	11	0.00194198	0.0433748	B7Q6G8/B7QH63
GO:0000137	CC	Golgi cis cisterna	1	1	0.00606237	0.0433748	B7QIT0
GO:0000139	CC	Golgi membrane	1	319	0.857344	0.876299	B7QHS7
GO:0000445	CC	THO complex part of transcription export complex	1	7	0.0416755	0.0917472	B7PJK2
GO:0000502	CC	proteasome complex	1	78	0.377959	0.42538	B7Q408
GO:0000776	CC	kinetochore	1	12	0.0703802	0.123319	B7PWH4
GO:0000785	CC	chromatin	1	21	0.119908	0.175767	B7Q573
GO:0000815	CC	ESCRT III complex	1	10	0.0590026	0.109446	B7PN70
GO:0000932	CC	P-body	1	41	0.220759	0.275262	B7PKR1
GO:0005587	CC	collagen type IV trimer	1	1	0.00606237	0.0433748	B7Q9Z7
GO:0005643	CC	nuclear pore	1	60	0.305881	0.354892	B7P2K8
GO:0005654	CC	nucleoplasm	1	227	0.749464	0.776029	B7P483
GO:0005666	CC	RNA polymerase III complex	1	26	0.146278	0.198898	B7Q825
GO:0005681	CC	spliceosomal complex	1	88	0.414728	0.460724	B7Q8E4
GO:0005694	CC	chromosome	1	87	0.411151	0.458445	B7PNK5
GO:0005736	CC	RNA polymerase I complex	1	12	0.0703802	0.123319	B7Q825
GO:0005749	CC	mitochondrial respiratory chain complex II, succinate dehydrogenase complex (ubiquinone)	1	4	0.0240307	0.0725752	B7P620
GO:0005751	CC	mitochondrial respiratory chain complex IV	1	5	0.029948	0.0807118	A0A6P3D567
GO:0005759	CC	mitochondrial matrix	1	71	0.35086	0.398614	B7P0M7
GO:0005763	CC	mitochondrial small ribosomal subunit	1	22	0.125246	0.179035	B7Q1G3
GO:0005765	CC	lysosomal membrane	1	60	0.305881	0.354892	B7QH63
GO:0005768	CC	endosome	1	63	0.318447	0.366641	B7P3Q2
GO:0005771	CC	multivesicular body	1	10	0.0590026	0.109446	B7PN70
GO:0005773	CC	vacuole	1	15	0.0871903	0.138628	B7PW84
GO:0005795	CC	Golgi stack	1	13	0.0760176	0.129058	B7PEL3
GO:0005801	CC	cis-Golgi network	1	14	0.0816208	0.132938	B7QIT0
GO:0005813	CC	centrosome	1	72	0.354802	0.401574	B7P483
GO:0005912	CC	adherens junction	1	54	0.280052	0.327454	B7PTE1
GO:0005940	CC	septin ring	1	6	0.0358295	0.0875347	B7PN20
GO:0005947	CC	mitochondrial alpha-ketoglutarate dehydrogenase complex	1	4	0.0240307	0.0725752	B7PL03
GO:0008180	CC	COP9 signalosome	1	28	0.156604	0.210087	A0A6P9FQ73
GO:0012505	CC	endomembrane system	1	39	0.211215	0.265011	B7QHS7
GO:0015629	CC	actin cytoskeleton	1	46	0.244119	0.295797	B7Q121
GO:0015630	CC	microtubule cytoskeleton	1	25	0.141067	0.194008	B7PN20
GO:0015934	CC	large ribosomal subunit	1	31	0.171861	0.227008	A0A6P3D0S5
GO:0016281	CC	eukaryotic translation initiation factor 4F complex	1	5	0.029948	0.0807118	B7QBH2
GO:0016442	CC	RISC complex	1	4	0.0240307	0.0725752	B7P5Y8
GO:0017101	CC	aminoacyl-tRNA synthetase multienzyme complex	1	13	0.0760176	0.129058	B7PKR5
GO:0019005	CC	SCF ubiquitin ligase complex	1	38	0.2064	0.260055	B7Q9Y2
GO:0022627	CC	cytosolic small ribosomal subunit	1	35	0.191777	0.246277	B7QP21
GO:0030018	CC	Z disc	1	14	0.0816208	0.132938	B7Q121
GO:0030127	CC	COPII vesicle coat	1	19	0.109134	0.163564	B7PAT7
GO:0030130	CC	clathrin coat of trans-Golgi network vesicle	1	12	0.0703802	0.123319	B7PKR1
GO:0030132	CC	clathrin coat of coated pit	1	12	0.0703802	0.123319	B7PKR1
GO:0030289	CC	protein phosphatase 4 complex	1	4	0.0240307	0.0725752	B7QHD7
GO:0030532	CC	small nuclear ribonucleoprotein complex	1	1	0.00606237	0.0433748	A0A6P3D0V3
GO:0030687	CC	preribosome, large subunit precursor	1	26	0.146278	0.198898	B7PSP2
GO:0031012	CC	extracellular matrix	1	52	0.271231	0.318379	B7Q9Z7
GO:0031105	CC	septin complex	1	18	0.103698	0.156589	B7PN20
GO:0031201	CC	SNARE complex	1	26	0.146278	0.198898	B7PGX4
GO:0031207	CC	Sec62/Sec63 complex	1	1	0.00606237	0.0433748	B7PRD1
GO:0031305	CC	integral component of mitochondrial inner membrane	1	24	0.135825	0.189399	B7QHP5
GO:0031461	CC	cullin-RING ubiquitin ligase complex	1	17	0.0982285	0.151762	B7Q9Y2
GO:0031462	CC	Cul2-RING ubiquitin ligase complex	1	9	0.0532618	0.10227	B7Q9Y2
GO:0031901	CC	early endosome membrane	1	38	0.2064	0.260055	B7QHS7
GO:0032153	CC	cell division site	1	6	0.0358295	0.0875347	B7PN20
GO:0032580	CC	Golgi cisterna membrane	1	42	0.225488	0.278271	B7QIT0
GO:0033116	CC	endoplasmic reticulum-Golgi intermediate compartment membrane	1	2	0.0120881	0.0550376	A0A6P9FPX0
GO:0033178	CC	proton-transporting two-sector ATPase complex, catalytic domain	1	4	0.0240307	0.0725752	B7P428
GO:0034709	CC	methylosome	1	2	0.0120881	0.0550376	B7P9B2
GO:0034715	CC	pICln-Sm protein complex	1	3	0.0180775	0.0635356	B7P9B2
GO:0035101	CC	FACT complex	1	5	0.029948	0.0807118	B7Q220
GO:0035861	CC	site of double-strand break	1	9	0.0532618	0.10227	B7PIF3
GO:0036396	CC	RNA N6-methyladenosine methyltransferase complex	1	4	0.0240307	0.0725752	B7PGM5
GO:0042555	CC	MCM complex	1	25	0.141067	0.194008	B7QL56
GO:0045202	CC	synapse	1	97	0.445966	0.489992	B7QLF1
GO:0045335	CC	phagocytic vesicle	1	7	0.0416755	0.0917472	B7QHS7
GO:0046540	CC	U4/U6 x U5 tri-snRNP complex	1	30	0.166806	0.221304	B7QEV8
GO:0055037	CC	recycling endosome	1	22	0.125246	0.179035	B7QHS7
GO:0061617	CC	MICOS complex	1	9	0.0532618	0.10227	B7PJK3
GO:0070971	CC	endoplasmic reticulum exit site	1	7	0.0416755	0.0917472	B7PAT7
GO:0071013	CC	catalytic step 2 spliceosome	1	35	0.191777	0.246277	B7QEV8
GO:0072546	CC	ER membrane protein complex	1	15	0.0871903	0.138628	A0A6P9FPC2
GO:1990047	CC	spindle matrix	1	1	0.00606237	0.0433748	B7PWH4
GO:1990131	CC	Gtr1-Gtr2 GTPase complex	1	2	0.0120881	0.0550376	B7Q6G8
GO:1990726	CC	Lsm1-7-Pat1 complex	1	4	0.0240307	0.0725752	B7PKR1
GO:0005524	MF	ATP binding	22	3114	0.257913	0.305732	A0A6P3D021/A0A6P3D2T1/A0A6P3D1A2/B7P0P1/B7P3J8/B7P3Q2/B7P5Y8/B7PBI5/B7PJM6/B7PKN7/B7PKR5/B7PKS9/B7PKY7/B7PNK5/B7PTE1/B7PXJ2/B7PYH7/B7Q7S0/B7QHH7/B7QL56/B7QLF1/B7QNH3
GO:0003723	MF	RNA binding	16	1214	0.00323632	0.0433748	B7P169/B7P3Q5/B7PZ15/B7QGL9/A0A6P3CYP6/A0A6P7VF98/B7P2V4/B7P5Y8/B7PKR1/B7PRD1/B7Q1G3/B7Q2T6/B7Q8E4/B7QGJ0/B7QH01/B7QHR9
GO:0003735	MF	structural constituent of ribosome	13	427	2.5e-06	0.000300332	A0A6P3CYN1/A0A6P3D0S5/A0A6P3D1Q3/A0A6P9FPY6/B7P169/B7P338/B7PQC5/B7Q818/B7QHZ8/B7QP21/A0A6P3CYP6/B7PUX9/B7Q1G3
GO:0046872	MF	metal ion binding	11	3800	0.998716	1	B7QDG3/A0A6P3D1U4/A0A6P9FPX1/B7P0P1/B7P2V4/B7PJM6/B7PSF8/B7Q170/B7Q7Y3/B7QHE9/B7QHP3
GO:0003924	MF	GTPase activity	9	430	0.00134648	0.0407414	A0A6P3CYS8/A0A6P3D1U2/A0A6P7VCF2/A0A6P7VM78/A0A6P9FPU7/B7PN20/B7Q0M9/B7Q6G8/B7QHS7
GO:0005525	MF	GTP binding	9	586	0.00999133	0.0550376	A0A6P3CYS8/A0A6P3D1U2/A0A6P7VCF2/A0A6P7VM78/A0A6P9FPU7/B7PN20/B7Q0M9/B7Q6G8/B7QHS7
GO:0008146	MF	sulfotransferase activity	6	381	0.0293878	0.0807118	B7PQV2/B7QMH2/A0A6P7WIE8/B7PQF4/B7PSU5/B7PWF9
GO:0016491	MF	oxidoreductase activity	6	698	0.25054	0.29995	B7P0P1/B7PNU9/B7PW45/B7PXC2/B7Q220/B7QLZ0
GO:0016787	MF	hydrolase activity	6	699	0.251545	0.300554	B7P428/B7PQM3/B7PYL8/B7Q619/B7Q6Z1/B7QL56
GO:0005506	MF	iron ion binding	5	805	0.540275	0.580868	B7PBB4/B7PGZ6/B7QA82/B7QA86/B7PME9
GO:0020037	MF	heme binding	5	897	0.635928	0.674464	B7PGZ6/B7QA82/B7QA86/B7PME9/B7PUM7
GO:0003677	MF	DNA binding	4	1807	0.995642	1	B7Q825/B7P0P1/B7P839/B7Q220
GO:0004027	MF	alcohol sulfotransferase activity	4	61	0.000524675	0.0231963	B7PQV2/B7QMH2/B7PQF4/B7PSU5
GO:0004252	MF	serine-type endopeptidase activity	4	563	0.445393	0.489992	B7Q9Z7/B7P8T9/B7Q579/B7QDC5
GO:0004364	MF	glutathione transferase activity	4	72	0.000981922	0.0327853	B7PPH2/B7PRA0/B7PXH0/B7QMI2
GO:0005509	MF	calcium ion binding	4	639	0.543409	0.583195	A0A6P3D3G2/B7P2S6/B7PIV6/B7QF78
GO:0008270	MF	zinc ion binding	4	2089	0.998906	1	B7P2U0/B7P483/B7Q8E4/B7QH01
GO:0050660	MF	flavin adenine dinucleotide binding	4	153	0.0143335	0.0633416	B7P620/B7PBH4/B7PXC2/B7QH60
GO:0050661	MF	NADP binding	4	83	0.00166519	0.0433748	A0A6P9FPR9/B7PCD1/B7PXC2/B7QH60
GO:0000166	MF	nucleotide binding	3	176	0.0920741	0.146007	B7PEZ0/B7QDG3/B7P2V4
GO:0003729	MF	mRNA binding	3	123	0.0391825	0.0917472	B7PEN0/B7PJK2/B7PQM3
GO:0004674	MF	protein serine/threonine kinase activity	3	238	0.176128	0.232133	B7PYH7/B7QHH7/B7QNH3
GO:0004842	MF	ubiquitin-protein transferase activity	3	171	0.0862246	0.138628	B7P483/B7Q7Y3/B7Q9Y2
GO:0008474	MF	palmitoyl-(protein) hydrolase activity	3	9	1.8e-05	0.00154547	B7P441/B7P807/B7PXG1
GO:0032440	MF	2-alkenal reductase [NAD(P)] activity	3	141	0.0547743	0.104839	B7PIV6/B7Q7S0/B7QIT0
GO:0042393	MF	histone binding	3	52	0.00390809	0.0433748	B7Q573/B7P839/B7Q220
GO:0051082	MF	unfolded protein binding	3	99	0.0225472	0.0725752	A0A6P3CZP8/B7Q7S0/B7QM06
GO:0070330	MF	aromatase activity	3	135	0.0492899	0.100951	B7PGZ6/B7QA82/B7QA86
GO:0071949	MF	FAD binding	3	55	0.00457796	0.0433748	B7PBH4/B7PE50/B7PJE1
GO:0000049	MF	tRNA binding	2	100	0.1234	0.179035	B7PAE8/A0A6P3D389
GO:0003743	MF	translation initiation factor activity	2	270	0.488166	0.528626	B7Q0M9/B7QBH2
GO:0003978	MF	UDP-glucose 4-epimerase activity	2	12	0.00232108	0.0433748	B7P565/B7PZ94
GO:0004197	MF	cysteine-type endopeptidase activity	2	77	0.0796847	0.132938	B7P7I7/B7PT25
GO:0004402	MF	histone acetyltransferase activity	2	89	0.101825	0.156513	B7PAT7/B7Q5C3
GO:0004467	MF	long-chain fatty acid-CoA ligase activity	2	17	0.00468826	0.0433748	B7P4S8/B7PJA8
GO:0004497	MF	monooxygenase activity	2	611	0.886749	0.901754	B7PME9/B7QH60
GO:0004722	MF	protein serine/threonine phosphatase activity	2	32	0.0161089	0.0635356	B7QHE9/B7QHP3
GO:0005198	MF	structural molecule activity	2	57	0.046979	0.0980729	B7PAT7/B7PKR1
GO:0008061	MF	chitin binding	2	205	0.353255	0.400578	B7QD78/B7QE79
GO:0008168	MF	methyltransferase activity	2	599	0.879966	0.896372	B7PAE8/B7PGM5
GO:0008395	MF	steroid hydroxylase activity	2	54	0.0426194	0.0934827	B7QA82/B7QA86
GO:0008418	MF	protein-N-terminal asparagine amidohydrolase activity	2	4	0.00021788	0.0119042	B7PD34/B7QGD9
GO:0016616	MF	oxidoreductase activity, acting on the CH-OH group of donors, NAD or NADP as acceptor	2	51	0.0384222	0.0917472	B7PX50/B7QDJ2
GO:0016712	MF	oxidoreductase activity, acting on paired donors, with incorporation or reduction of molecular oxygen, reduced flavin or flavoprotein as one donor, and incorporation of one atom of oxygen	2	53	0.0412019	0.0917472	B7QA82/B7QA86
GO:0016887	MF	ATPase activity	2	294	0.533436	0.574543	A0A6P3D2T1/B7Q7S0
GO:0030246	MF	carbohydrate binding	2	163	0.25986	0.306829	B7PYL8/B7Q5I2
GO:0032934	MF	sterol binding	2	21	0.00712474	0.049218	B7P1A9/B7PAQ8
GO:0035091	MF	phosphatidylinositol binding	2	101	0.125414	0.179035	B7P2L0/B7Q5C3
GO:0044183	MF	protein binding involved in protein folding	2	13	0.00273214	0.0433748	B7Q7S0/B7QM06
GO:0048038	MF	quinone binding	2	29	0.0133436	0.0598469	A0A6P3D067/B7PX50
GO:0051287	MF	NAD binding	2	72	0.0709693	0.12399	A0A6P3D067/B7PCD1
GO:0051539	MF	4 iron, 4 sulfur cluster binding	2	110	0.143867	0.197406	B7PBB4/B7Q4K3
GO:0080030	MF	methyl indole-3-acetate esterase activity	2	17	0.00468826	0.0433748	B7P441/B7QA87
GO:0000048	MF	peptidyltransferase activity	1	8	0.0474862	0.0980729	B7PAQ0
GO:0000104	MF	succinate dehydrogenase activity	1	5	0.029948	0.0807118	B7P620
GO:0000339	MF	RNA cap binding	1	9	0.0532618	0.10227	B7PKR1
GO:0000340	MF	RNA 7-methylguanosine cap binding	1	11	0.0647086	0.116437	B7QBH2
GO:0000774	MF	adenyl-nucleotide exchange factor activity	1	7	0.0416755	0.0917472	B7PPS4
GO:0001054	MF	RNA polymerase I activity	1	2	0.0120881	0.0550376	B7Q825
GO:0001056	MF	RNA polymerase III activity	1	2	0.0120881	0.0550376	B7Q825
GO:0003676	MF	nucleic acid binding	1	2140	0.999998	1	B7PIF3
GO:0003678	MF	DNA helicase activity	1	93	0.432293	0.478468	B7QL56
GO:0003682	MF	chromatin binding	1	97	0.445966	0.489992	B7Q573
GO:0003688	MF	DNA replication origin binding	1	22	0.125246	0.179035	B7QL56
GO:0003697	MF	single-stranded DNA binding	1	67	0.33485	0.382595	B7QL56
GO:0003755	MF	peptidyl-prolyl cis-trans isomerase activity	1	89	0.418284	0.463817	A0A6P3D0E0
GO:0003779	MF	actin binding	1	254	0.787603	0.813316	B7Q121
GO:0003810	MF	protein-glutamine gamma-glutamyltransferase activity	1	18	0.103698	0.156589	B7PSF8
GO:0003826	MF	alpha-ketoacid dehydrogenase activity	1	7	0.0416755	0.0917472	B7PL03
GO:0003842	MF	1-pyrroline-5-carboxylate dehydrogenase activity	1	2	0.0120881	0.0550376	B7P0M7
GO:0003863	MF	3-methyl-2-oxobutanoate dehydrogenase (2-methylpropanoyl-transferring) activity	1	7	0.0416755	0.0917472	B7PL03
GO:0003876	MF	AMP deaminase activity	1	11	0.0647086	0.116437	B7PXV5
GO:0003884	MF	D-amino-acid oxidase activity	1	20	0.114537	0.169132	B7PJE1
GO:0003918	MF	DNA topoisomerase type II (ATP-hydrolyzing) activity	1	3	0.0180775	0.0635356	B7P0P1
GO:0003921	MF	GMP synthase activity	1	1	0.00606237	0.0433748	B7PKN7
GO:0003948	MF	N4-(beta-N-acetylglucosaminyl)-L-asparaginase activity	1	1	0.00606237	0.0433748	B7P7L4
GO:0003954	MF	NADH dehydrogenase activity	1	4	0.0240307	0.0725752	B7Q4K3
GO:0003958	MF	NADPH-hemoprotein reductase activity	1	7	0.0416755	0.0917472	B7PXC2
GO:0003960	MF	NADPH:quinone reductase activity	1	11	0.0647086	0.116437	B7PCR9
GO:0003983	MF	UTP:glucose-1-phosphate uridylyltransferase activity	1	5	0.029948	0.0807118	B7Q2W2
GO:0003997	MF	acyl-CoA oxidase activity	1	6	0.0358295	0.0875347	B7PBH4
GO:0004001	MF	adenosine kinase activity	1	3	0.0180775	0.0635356	A0A6P3CYR2
GO:0004020	MF	adenylylsulfate kinase activity	1	3	0.0180775	0.0635356	B7P3J8
GO:0004045	MF	aminoacyl-tRNA hydrolase activity	1	7	0.0416755	0.0917472	A0A6P7V1N6
GO:0004053	MF	arginase activity	1	9	0.0532618	0.10227	B7QIY4
GO:0004129	MF	cytochrome-c oxidase activity	1	82	0.392935	0.439765	A0A6P3D567
GO:0004177	MF	aminopeptidase activity	1	42	0.225488	0.278271	B7PB45
GO:0004190	MF	aspartic-type endopeptidase activity	1	191	0.687805	0.717658	A0A6P3CZ49
GO:0004300	MF	enoyl-CoA hydratase activity	1	10	0.0590026	0.109446	B7QNU0
GO:0004304	MF	estrone sulfotransferase activity	1	10	0.0590026	0.109446	B7PWF9
GO:0004311	MF	farnesyltranstransferase activity	1	3	0.0180775	0.0635356	B7QIT6
GO:0004314	MF	[acyl-carrier-protein] S-malonyltransferase activity	1	1	0.00606237	0.0433748	B7Q5S2
GO:0004316	MF	3-oxoacyl-[acyl-carrier-protein] reductase (NADPH) activity	1	42	0.225488	0.278271	B7PX50
GO:0004335	MF	galactokinase activity	1	8	0.0474862	0.0980729	B7PKS9
GO:0004341	MF	gluconolactonase activity	1	9	0.0532618	0.10227	B7QF78
GO:0004348	MF	glucosylceramidase activity	1	14	0.0816208	0.132938	B7PK21
GO:0004386	MF	helicase activity	1	105	0.472336	0.512408	B7P5Y8
GO:0004415	MF	hyalurononglucosaminidase activity	1	1	0.00606237	0.0433748	B7QLA9
GO:0004416	MF	hydroxyacylglutathione hydrolase activity	1	4	0.0240307	0.0725752	B7PRH6
GO:0004430	MF	1-phosphatidylinositol 4-kinase activity	1	8	0.0474862	0.0980729	B7P3Q2
GO:0004449	MF	isocitrate dehydrogenase (NAD+) activity	1	15	0.0871903	0.138628	B7PC70
GO:0004458	MF	D-lactate dehydrogenase (cytochrome) activity	1	2	0.0120881	0.0550376	B7PE50
GO:0004478	MF	methionine adenosyltransferase activity	1	6	0.0358295	0.0875347	B7PJM6
GO:0004499	MF	N,N-dimethylaniline monooxygenase activity	1	40	0.216002	0.26989	B7QH60
GO:0004518	MF	nuclease activity	1	35	0.191777	0.246277	B7P2V4
GO:0004525	MF	ribonuclease III activity	1	23	0.130552	0.183751	B7P5Y8
GO:0004530	MF	deoxyribonuclease I activity	1	2	0.0120881	0.0550376	B7P5Y8
GO:0004531	MF	deoxyribonuclease II activity	1	15	0.0871903	0.138628	B7P0Q3
GO:0004534	MF	5'-3' exoribonuclease activity	1	5	0.029948	0.0807118	B7QH01
GO:0004557	MF	alpha-galactosidase activity	1	4	0.0240307	0.0725752	B7PDZ5
GO:0004565	MF	beta-galactosidase activity	1	27	0.151457	0.203636	B7PW84
GO:0004568	MF	chitinase activity	1	43	0.230188	0.282333	B7QD78
GO:0004573	MF	mannosyl-oligosaccharide glucosidase activity	1	3	0.0180775	0.0635356	B7QDE7
GO:0004586	MF	ornithine decarboxylase activity	1	7	0.0416755	0.0917472	B7PSV1
GO:0004594	MF	pantothenate kinase activity	1	7	0.0416755	0.0917472	B7PXJ2
GO:0004601	MF	peroxidase activity	1	78	0.377959	0.42538	B7PUM7
GO:0004622	MF	lysophospholipase activity	1	13	0.0760176	0.129058	B7PXG1
GO:0004659	MF	prenyltransferase activity	1	11	0.0647086	0.116437	B7QIT6
GO:0004672	MF	protein kinase activity	1	263	0.798985	0.822243	B7QLF1
GO:0004687	MF	myosin light chain kinase activity	1	3	0.0180775	0.0635356	B7QNH3
GO:0004707	MF	MAP kinase activity	1	22	0.125246	0.179035	A0A6P3D1A2
GO:0004709	MF	MAP kinase kinase kinase activity	1	27	0.151457	0.203636	B7PYH7
GO:0004735	MF	pyrroline-5-carboxylate reductase activity	1	3	0.0180775	0.0635356	B7Q8R2
GO:0004757	MF	sepiapterin reductase activity	1	6	0.0358295	0.0875347	B7PCL0
GO:0004781	MF	sulfate adenylyltransferase (ATP) activity	1	8	0.0474862	0.0980729	B7P3J8
GO:0004806	MF	triglyceride lipase activity	1	100	0.456005	0.499197	B7QDU6
GO:0004818	MF	glutamate-tRNA ligase activity	1	8	0.0474862	0.0980729	B7PKR5
GO:0004826	MF	phenylalanine-tRNA ligase activity	1	12	0.0703802	0.123319	B7QHR9
GO:0004827	MF	proline-tRNA ligase activity	1	6	0.0358295	0.0875347	B7PKR5
GO:0004843	MF	thiol-dependent ubiquitin-specific protease activity	1	164	0.63184	0.672098	B7QDB1
GO:0004856	MF	xylulokinase activity	1	3	0.0180775	0.0635356	A0A6P3D021
GO:0004866	MF	endopeptidase inhibitor activity	1	18	0.103698	0.156589	B7Q1E2
GO:0005094	MF	Rho GDP-dissociation inhibitor activity	1	2	0.0120881	0.0550376	B7Q1I8
GO:0005096	MF	GTPase activator activity	1	192	0.689707	0.718395	B7P428
GO:0005102	MF	signaling receptor binding	1	47	0.248706	0.298348	B7Q9D0
GO:0005201	MF	extracellular matrix structural constituent	1	14	0.0816208	0.132938	B7Q9Z7
GO:0005315	MF	inorganic phosphate transmembrane transporter activity	1	7	0.0416755	0.0917472	B7QHP5
GO:0005319	MF	lipid transporter activity	1	82	0.392935	0.439765	B7PKY7
GO:0005484	MF	SNAP receptor activity	1	43	0.230188	0.282333	B7PGX4
GO:0005504	MF	fatty acid binding	1	2	0.0120881	0.0550376	B7PBH4
GO:0005507	MF	copper ion binding	1	47	0.248706	0.298348	B7P8T9
GO:0008010	MF	structural constituent of chitin-based larval cuticle	1	101	0.459311	0.500991	B7P5P7
GO:0008017	MF	microtubule binding	1	204	0.711644	0.739962	B7PWH4
GO:0008124	MF	4-alpha-hydroxytetrahydrobiopterin dehydratase activity	1	4	0.0240307	0.0725752	B7P7V8
GO:0008137	MF	NADH dehydrogenase (ubiquinone) activity	1	27	0.151457	0.203636	A0A6P3CZV7
GO:0008177	MF	succinate dehydrogenase (ubiquinone) activity	1	7	0.0416755	0.0917472	B7P620
GO:0008233	MF	peptidase activity	1	68	0.338889	0.386475	B7Q0J5
GO:0008237	MF	metallopeptidase activity	1	182	0.670162	0.704138	A0A6P9FQ73
GO:0008320	MF	protein transmembrane transporter activity	1	9	0.0532618	0.10227	B7PRD1
GO:0008440	MF	inositol-1,4,5-trisphosphate 3-kinase activity	1	1	0.00606237	0.0433748	B7P880
GO:0008445	MF	D-aspartate oxidase activity	1	4	0.0240307	0.0725752	B7PJE1
GO:0008466	MF	glycogenin glucosyltransferase activity	1	3	0.0180775	0.0635356	B7PQ52
GO:0008728	MF	GTP diphosphokinase activity	1	1	0.00606237	0.0433748	B7Q0D7
GO:0008743	MF	L-threonine 3-dehydrogenase activity	1	1	0.00606237	0.0433748	B7PZ94
GO:0008746	MF	NAD(P)+ transhydrogenase activity	1	3	0.0180775	0.0635356	B7PCD1
GO:0008756	MF	o-succinylbenzoate-CoA ligase activity	1	25	0.141067	0.194008	B7PDU5
GO:0008780	MF	acyl-[acyl-carrier-protein]-UDP-N-acetylglucosamine O-acyltransferase activity	1	1	0.00606237	0.0433748	B7Q9F4
GO:0008893	MF	guanosine-3',5'-bis(diphosphate) 3'-diphosphatase activity	1	1	0.00606237	0.0433748	B7Q0D7
GO:0009055	MF	electron transfer activity	1	48	0.253266	0.30201	B7P620
GO:0009982	MF	pseudouridine synthase activity	1	36	0.196681	0.252036	B7QGJ0
GO:0010181	MF	FMN binding	1	80	0.385492	0.433048	B7PXC2
GO:0016034	MF	maleylacetoacetate isomerase activity	1	17	0.0982285	0.151762	B7QMI2
GO:0016231	MF	beta-N-acetylglucosaminidase activity	1	1	0.00606237	0.0433748	B7QLA9
GO:0016301	MF	kinase activity	1	378	0.900655	0.914347	B7P880
GO:0016405	MF	CoA-ligase activity	1	35	0.191777	0.246277	B7PW45
GO:0016422	MF	mRNA (2'-O-methyladenosine-N6-)-methyltransferase activity	1	8	0.0474862	0.0980729	B7PGM5
GO:0016428	MF	tRNA (cytosine-5-)-methyltransferase activity	1	4	0.0240307	0.0725752	B7PAE8
GO:0016462	MF	pyrophosphatase activity	1	8	0.0474862	0.0980729	B7PKN7
GO:0016504	MF	peptidase activator activity	1	2	0.0120881	0.0550376	B7Q408
GO:0016531	MF	copper chaperone activity	1	4	0.0240307	0.0725752	B7P8T9
GO:0016620	MF	oxidoreductase activity, acting on the aldehyde or oxo group of donors, NAD or NADP as acceptor	1	27	0.151457	0.203636	B7P0M7
GO:0016630	MF	protochlorophyllide reductase activity	1	13	0.0760176	0.129058	B7PM64
GO:0016651	MF	oxidoreductase activity, acting on NAD(P)H	1	5	0.029948	0.0807118	A0A6P3D067
GO:0016705	MF	oxidoreductase activity, acting on paired donors, with incorporation or reduction of molecular oxygen	1	566	0.968746	0.980162	B7PME9
GO:0016709	MF	oxidoreductase activity, acting on paired donors, with incorporation or reduction of molecular oxygen, NAD(P)H as one donor, and incorporation of one atom of oxygen	1	7	0.0416755	0.0917472	B7PXC2
GO:0016740	MF	transferase activity	1	318	0.856468	0.876299	B7Q5D9
GO:0016746	MF	transferase activity, transferring acyl groups	1	142	0.578932	0.619107	B7Q054
GO:0016757	MF	transferase activity, transferring glycosyl groups	1	166	0.636308	0.674464	B7PQ52
GO:0016779	MF	nucleotidyltransferase activity	1	58	0.297375	0.346361	B7Q0M9
GO:0016788	MF	hydrolase activity, acting on ester bonds	1	50	0.262303	0.309106	B7PRH6
GO:0016790	MF	thiolester hydrolase activity	1	1	0.00606237	0.0433748	B7P807
GO:0016810	MF	hydrolase activity, acting on carbon-nitrogen (but not peptide) bonds	1	21	0.119908	0.175767	B7Q8J7
GO:0016844	MF	strictosidine synthase activity	1	10	0.0590026	0.109446	B7PKZ7
GO:0016853	MF	isomerase activity	1	65	0.326698	0.374705	B7PNU9
GO:0016905	MF	myosin heavy chain kinase activity	1	29	0.161721	0.216468	B7PSP2
GO:0016936	MF	galactoside binding	1	1	0.00606237	0.0433748	B7PYL8
GO:0017040	MF	N-acylsphingosine amidohydrolase activity	1	3	0.0180775	0.0635356	B7Q8J7
GO:0017056	MF	structural constituent of nuclear pore	1	51	0.266781	0.313768	B7P2K8
GO:0017064	MF	fatty acid amide hydrolase activity	1	4	0.0240307	0.0725752	B7Q8J7
GO:0018454	MF	acetoacetyl-CoA reductase activity	1	2	0.0120881	0.0550376	B7QGZ9
GO:0019202	MF	amino acid kinase activity	1	1	0.00606237	0.0433748	B7Q779
GO:0019239	MF	deaminase activity	1	14	0.0816208	0.132938	B7PFN2
GO:0019888	MF	protein phosphatase regulator activity	1	22	0.125246	0.179035	B7QHD7
GO:0019905	MF	syntaxin binding	1	23	0.130552	0.183751	B7PGX4
GO:0030145	MF	manganese ion binding	1	47	0.248706	0.298348	B7QIY4
GO:0030295	MF	protein kinase activator activity	1	6	0.0358295	0.0875347	B7PQC5
GO:0031072	MF	heat shock protein binding	1	20	0.114537	0.169132	B7Q7S0
GO:0031491	MF	nucleosome binding	1	9	0.0532618	0.10227	B7Q220
GO:0031625	MF	ubiquitin protein ligase binding	1	47	0.248706	0.298348	B7Q9Y2
GO:0031956	MF	medium-chain fatty acid-CoA ligase activity	1	22	0.125246	0.179035	B7PDU5
GO:0032266	MF	phosphatidylinositol-3-phosphate binding	1	30	0.166806	0.221304	B7Q5C3
GO:0033858	MF	N-acetylgalactosamine kinase activity	1	1	0.00606237	0.0433748	B7PKS9
GO:0034353	MF	RNA pyrophosphohydrolase activity	1	3	0.0180775	0.0635356	B7P2V4
GO:0035005	MF	1-phosphatidylinositol-4-phosphate 3-kinase activity	1	11	0.0647086	0.116437	B7Q5C3
GO:0036054	MF	protein-malonyllysine demalonylase activity	1	1	0.00606237	0.0433748	B7Q5D9
GO:0036055	MF	protein-succinyllysine desuccinylase activity	1	1	0.00606237	0.0433748	B7Q5D9
GO:0036374	MF	glutathione hydrolase activity	1	33	0.181879	0.237114	B7PAQ0
GO:0042626	MF	ATPase activity, coupled to transmembrane movement of substances	1	296	0.835758	0.857151	B7PKY7
GO:0043021	MF	ribonucleoprotein complex binding	1	9	0.0532618	0.10227	B7PQC5
GO:0043130	MF	ubiquitin binding	1	62	0.314283	0.362542	B7PEL3
GO:0043565	MF	sequence-specific DNA binding	1	329	0.865825	0.883465	B7Q2T6
GO:0045174	MF	glutathione dehydrogenase (ascorbate) activity	1	4	0.0240307	0.0725752	B7PPH2
GO:0046961	MF	proton-transporting ATPase activity, rotational mechanism	1	25	0.141067	0.194008	B7P428
GO:0046983	MF	protein dimerization activity	1	288	0.82751	0.850143	B7Q825
GO:0047150	MF	betaine-homocysteine S-methyltransferase activity	1	4	0.0240307	0.0725752	B7P2U0
GO:0047372	MF	acylglycerol lipase activity	1	8	0.0474862	0.0980729	B7PXG1
GO:0047453	MF	ATP-dependent NAD(P)H-hydrate dehydratase activity	1	2	0.0120881	0.0550376	B7PBI5
GO:0050313	MF	sulfur dioxygenase activity	1	2	0.0120881	0.0550376	B7PRH6
GO:0050839	MF	cell adhesion molecule binding	1	15	0.0871903	0.138628	B7PTE1
GO:0051213	MF	dioxygenase activity	1	46	0.244119	0.295797	A0A6P7VPE5
GO:0051377	MF	mannose-ethanolamine phosphotransferase activity	1	9	0.0532618	0.10227	B7PM64
GO:0051750	MF	delta3,5-delta2,4-dienoyl-CoA isomerase activity	1	1	0.00606237	0.0433748	B7QNU0
GO:0051765	MF	inositol tetrakisphosphate kinase activity	1	1	0.00606237	0.0433748	B7P880
GO:0051787	MF	misfolded protein binding	1	14	0.0816208	0.132938	B7Q7S0
GO:0052689	MF	carboxylic ester hydrolase activity	1	38	0.2064	0.260055	B7P441
GO:0052855	MF	ADP-dependent NAD(P)H-hydrate dehydratase activity	1	2	0.0120881	0.0550376	B7PBI5
GO:0052856	MF	NADHX epimerase activity	1	2	0.0120881	0.0550376	B7QDG3
GO:0052857	MF	NADPHX epimerase activity	1	2	0.0120881	0.0550376	B7QDG3
GO:0060090	MF	molecular adaptor activity	1	22	0.125246	0.179035	B7PN20
GO:0061630	MF	ubiquitin protein ligase activity	1	160	0.622739	0.663592	A0A6P9FPX1
GO:0061657	MF	UFM1 conjugating enzyme activity	1	2	0.0120881	0.0550376	A0A6P3CZH2
GO:0061666	MF	UFM1 ligase activity	1	4	0.0240307	0.0725752	B7PNZ2
GO:0061697	MF	protein-glutaryllysine deglutarylase activity	1	1	0.00606237	0.0433748	B7Q5D9
GO:0070122	MF	isopeptidase activity	1	37	0.201555	0.255558	A0A6P9FQ73
GO:0070403	MF	NAD+ binding	1	37	0.201555	0.255558	B7Q5D9
GO:0070524	MF	11-beta-hydroxysteroid dehydrogenase (NADP+) activity	1	2	0.0120881	0.0550376	B7PCX0
GO:0070530	MF	K63-linked polyubiquitin modification-dependent protein binding	1	3	0.0180775	0.0635356	B7Q619
GO:0070573	MF	metallodipeptidase activity	1	20	0.114537	0.169132	B7PB45
GO:0070577	MF	lysine-acetylated histone binding	1	3	0.0180775	0.0635356	B7Q408
GO:0070628	MF	proteasome binding	1	6	0.0358295	0.0875347	B7Q408
GO:0070773	MF	protein-N-terminal glutamine amidohydrolase activity	1	1	0.00606237	0.0433748	B7PD34
GO:0071566	MF	UFM1 activating enzyme activity	1	1	0.00606237	0.0433748	B7Q170
GO:0071568	MF	UFM1 transferase activity	1	2	0.0120881	0.0550376	B7PNZ2
GO:0090433	MF	palmitoyl-CoA ligase activity	1	4	0.0240307	0.0725752	B7PJA8
GO:0097602	MF	cullin family protein binding	1	9	0.0532618	0.10227	B7PSQ4
GO:0101006	MF	protein histidine phosphatase activity	1	3	0.0180775	0.0635356	B7P4U3
GO:0102121	MF	ceramidase activity	1	3	0.0180775	0.0635356	B7Q8J7
GO:0102131	MF	3-oxo-glutaryl-[acp] methyl ester reductase activity	1	42	0.225488	0.278271	B7PX50
GO:0102132	MF	3-oxo-pimeloyl-[acp] methyl ester reductase activity	1	42	0.225488	0.278271	B7PX50
GO:0102751	MF	UDP-alpha-D-glucose:glucosyl-glycogenin alpha-D-glucosyltransferase activity	1	3	0.0180775	0.0635356	B7PQ52
GO:0102953	MF	hypoglycin A gamma-glutamyl transpeptidase activity	1	17	0.0982285	0.151762	B7PAQ0
GO:0103068	MF	leukotriene C4 gamma-glutamyl transferase activity	1	17	0.0982285	0.151762	B7PAQ0
