# Supplementary material for: Proteomic changes in various organs of Haemaphysalis longicornis under long-term starvation
Source: PLoS Negl Trop Dis. 2022 Aug 22;16(8):e0010692. doi: 10.1371/journal.pntd.0010692 (PMC9394840; doi:10.1371/journal.pntd.0010692)
Supplement: S7 Table — The p-value is calculated by the software according to the number of proteins included in each GO term in the database, the number of all proteins included in the database, the number of proteins uploaded in this analysis, and the number of proteins enriched in GO term. (XLSX) [file pntd.0010692.s008.xlsx]

## Sheet: Supplementary Table 7
GOIDs	Ontology	Description	Counts	Annotated	p-value	p.adjust	IDs
GO:0000226	BP	microtubule cytoskeleton organization	2	50	0.00131927	0.0129189	B7PZF5/B7Q4C4
GO:0006086	BP	acetyl-CoA biosynthetic process from pyruvate	2	9	3.99e-05	0.00204632	B7PZE3/B7QA75
GO:0006099	BP	tricarboxylic acid cycle	2	88	0.00401801	0.0164058	B7PC70/B7PHM9
GO:0006102	BP	isocitrate metabolic process	2	12	7.29e-05	0.00280797	B7PC70/B7PHM9
GO:0051923	BP	sulfation	2	80	0.00333483	0.0151048	B7PQV2/B7PWE9
GO:0000209	BP	protein polyubiquitination	1	70	0.0720625	0.0948515	B7P7Y0
GO:0000381	BP	regulation of alternative mRNA splicing, via spliceosome	1	25	0.0263432	0.0413965	B7PQM3
GO:0000398	BP	mRNA splicing, via spliceosome	1	166	0.162696	0.191261	B7PQM3
GO:0006000	BP	fructose metabolic process	1	13	0.0137842	0.0283036	B7PT92
GO:0006003	BP	fructose 2,6-bisphosphate metabolic process	1	13	0.0137842	0.0283036	B7PT92
GO:0006012	BP	galactose metabolic process	1	23	0.024261	0.0406108	B7PKS9
GO:0006090	BP	pyruvate metabolic process	1	4	0.00426124	0.0164058	B7Q731
GO:0006108	BP	malate metabolic process	1	13	0.0137842	0.0283036	B7Q731
GO:0006348	BP	chromatin silencing at telomere	1	7	0.00744551	0.0216341	B7PSE2
GO:0006457	BP	protein folding	1	132	0.131633	0.159618	B7PYP5
GO:0006464	BP	cellular protein modification process	1	16	0.0169388	0.0326071	B7PD34
GO:0006470	BP	protein dephosphorylation	1	34	0.0356598	0.0518076	B7QHD7
GO:0006574	BP	valine catabolic process	1	10	0.0106198	0.0247796	B7Q288
GO:0006614	BP	SRP-dependent cotranslational protein targeting to membrane	1	23	0.024261	0.0406108	B7PYD4
GO:0006631	BP	fatty acid metabolic process	1	45	0.0469284	0.0656998	B7PDY1
GO:0006635	BP	fatty acid beta-oxidation	1	27	0.0284212	0.0442107	B7PQP6
GO:0006744	BP	ubiquinone biosynthetic process	1	45	0.0469284	0.0656998	B7Q3F9
GO:0007155	BP	cell adhesion	1	170	0.166279	0.193992	B7Q6L5
GO:0007162	BP	negative regulation of cell adhesion	1	3	0.0031976	0.0149221	B7PTP7
GO:0007409	BP	axonogenesis	1	5	0.00532377	0.0186332	B7PZF5
GO:0007411	BP	axon guidance	1	123	0.123223	0.150606	B7Q6L5
GO:0008360	BP	regulation of cell shape	1	14	0.0148368	0.0296737	B7PTP7
GO:0009083	BP	branched-chain amino acid catabolic process	1	18	0.0190363	0.0336964	B7Q288
GO:0010468	BP	regulation of gene expression	1	54	0.0560524	0.0757199	B7PQM3
GO:0010890	BP	positive regulation of sequestering of triglyceride	1	7	0.00744551	0.0216341	B7QC47
GO:0014059	BP	regulation of dopamine secretion	1	7	0.00744551	0.0216341	B7Q6I0
GO:0016192	BP	vesicle-mediated transport	1	208	0.199572	0.224337	B7Q6I0
GO:0016358	BP	dendrite development	1	2	0.00213284	0.0149221	B7PZF5
GO:0016567	BP	protein ubiquitination	1	190	0.183967	0.211425	B7P7Y0
GO:0017156	BP	calcium ion regulated exocytosis	1	8	0.00850473	0.0229777	B7Q6I0
GO:0017158	BP	regulation of calcium ion-dependent exocytosis	1	7	0.00744551	0.0216341	B7Q6I0
GO:0019915	BP	lipid storage	1	18	0.0190363	0.0336964	B7QC47
GO:0030334	BP	regulation of cell migration	1	9	0.00956284	0.0233758	B7PTP7
GO:0030422	BP	production of siRNA involved in RNA interference	1	17	0.0179881	0.0336964	B7Q237
GO:0031114	BP	regulation of microtubule depolymerization	1	1	0.00106698	0.0117367	B7PZF5
GO:0031175	BP	neuron projection development	1	14	0.0148368	0.0296737	B7Q4C4
GO:0043044	BP	ATP-dependent chromatin remodeling	1	33	0.0346289	0.0507891	B7QK02
GO:0043087	BP	regulation of GTPase activity	1	20	0.0211294	0.0369765	B7PTP7
GO:0043161	BP	proteasome-mediated ubiquitin-dependent protein catabolic process	1	75	0.077011	0.0996613	B7P7Y0
GO:0043547	BP	positive regulation of GTPase activity	1	172	0.168064	0.194601	B7PHG6
GO:0043967	BP	histone H4 acetylation	1	11	0.0116757	0.0264421	B7PSE2
GO:0045732	BP	positive regulation of protein catabolic process	1	8	0.00850473	0.0229777	B7P7Y0
GO:0045893	BP	positive regulation of transcription, DNA-templated	1	36	0.0377183	0.0537835	B7QK02
GO:0046600	BP	negative regulation of centriole replication	1	9	0.00956284	0.0233758	B7Q577
GO:0048205	BP	COPI coating of Golgi vesicle	1	1	0.00106698	0.0117367	B7PHG6
GO:0048488	BP	synaptic vesicle endocytosis	1	11	0.0116757	0.0264421	B7Q6I0
GO:0048791	BP	calcium ion-regulated exocytosis of neurotransmitter	1	3	0.0031976	0.0149221	B7Q6I0
GO:0050772	BP	positive regulation of axonogenesis	1	3	0.0031976	0.0149221	B7PTP7
GO:0051252	BP	regulation of RNA metabolic process	1	3	0.0031976	0.0149221	B7PQM3
GO:0070084	BP	protein initiator methionine removal	1	3	0.0031976	0.0149221	B7QD15
GO:0070919	BP	production of siRNA involved in chromatin silencing by small RNA	1	9	0.00956284	0.0233758	B7Q237
GO:0071277	BP	cellular response to calcium ion	1	12	0.0127305	0.0280072	B7Q6I0
GO:1902287	BP	semaphorin-plexin signaling pathway involved in axon guidance	1	3	0.0031976	0.0149221	B7PTP7
GO:0005737	CC	cytoplasm	8	2818	0.0091252	0.0233758	B7Q4C4/B7Q577/B7P7Y0/B7PJI0/B7PQM3/B7PQV2/B7PWE9/B7QHD7
GO:0005634	CC	nucleus	7	3667	0.0918618	0.116915	B7Q577/B7QNC9/B7P7Y0/B7PD34/B7PQM3/B7PSE2/B7QHD7
GO:0005739	CC	mitochondrion	6	535	2.15e-05	0.00165866	B7PC70/B7PDY1/B7PHM9/B7PQP6/B7Q288/B7Q731
GO:0016021	CC	integral component of membrane	6	10404	0.980186	0.980186	A0A140DDD2/B7PA51/B7PQP6/B7Q731/A0A6P3D1V0/B7QE79
GO:0005829	CC	cytosol	5	592	0.000410064	0.010525	B7PZF5/B7PD34/B7PKS9/B7PT92/B7QC47
GO:0005874	CC	microtubule	2	232	0.0255321	0.0413965	B7PZF5/B7Q4C4
GO:0005886	CC	plasma membrane	2	1666	0.535401	0.546038	B7Q6I0/B7Q6L5
GO:0005967	CC	mitochondrial pyruvate dehydrogenase complex	2	5	1.11e-05	0.00165866	B7PZE3/B7QA75
GO:0000139	CC	Golgi membrane	1	319	0.289558	0.314028	B7PHG6
GO:0000781	CC	chromosome, telomeric region	1	25	0.0263432	0.0413965	B7PSE2
GO:0002116	CC	semaphorin receptor complex	1	3	0.0031976	0.0149221	B7PTP7
GO:0005576	CC	extracellular region	1	1091	0.692835	0.701952	B7QE79
GO:0005615	CC	extracellular space	1	501	0.41615	0.435967	B7Q6L1
GO:0005743	CC	mitochondrial inner membrane	1	260	0.243035	0.269262	B7PYP5
GO:0005786	CC	signal recognition particle, endoplasmic reticulum targeting	1	18	0.0190363	0.0336964	B7PYD4
GO:0005811	CC	lipid droplet	1	24	0.0253027	0.0413965	B7QC47
GO:0005814	CC	centriole	1	48	0.0499793	0.0687215	B7Q577
GO:0005875	CC	microtubule associated complex	1	3	0.0031976	0.0149221	B7PZF5
GO:0005882	CC	intermediate filament	1	10	0.0106198	0.0247796	B7P2Q4
GO:0005887	CC	integral component of plasma membrane	1	377	0.332564	0.356428	B7PTP7
GO:0016514	CC	SWI/SNF complex	1	30	0.0315299	0.0471418	B7QK02
GO:0030289	CC	protein phosphatase 4 complex	1	4	0.00426124	0.0164058	B7QHD7
GO:0030424	CC	axon	1	83	0.084875	0.108923	B7Q6I0
GO:0030425	CC	dendrite	1	33	0.0346289	0.0507891	B7PZF5
GO:0030672	CC	synaptic vesicle membrane	1	25	0.0263432	0.0413965	B7Q6I0
GO:0031045	CC	dense core granule	1	1	0.00106698	0.0117367	B7Q6I0
GO:0031314	CC	extrinsic component of mitochondrial inner membrane	1	13	0.0137842	0.0283036	B7Q3F9
GO:0031380	CC	nuclear RNA-directed RNA polymerase complex	1	9	0.00956284	0.0233758	B7Q237
GO:0043005	CC	neuron projection	1	75	0.077011	0.0996613	B7Q4C4
GO:0043025	CC	neuronal cell body	1	18	0.0190363	0.0336964	B7PZF5
GO:0045202	CC	synapse	1	97	0.0984798	0.124311	B7PZF5
GO:0070382	CC	exocytic vesicle	1	8	0.00850473	0.0229777	B7Q6I0
GO:0071564	CC	npBAF complex	1	15	0.0158883	0.0309722	B7QK02
GO:0071565	CC	nBAF complex	1	15	0.0158883	0.0309722	B7QK02
GO:0046872	MF	metal ion binding	5	3800	0.382185	0.403126	A0A140DDD2/A0A6P7VMG1/B7Q0I6/B7Q731/B7QD15
GO:0005524	MF	ATP binding	4	3114	0.427414	0.444741	A0A140DDD2/B7PYP5/B7PKS9/B7PT92
GO:0008017	MF	microtubule binding	3	204	0.00136056	0.0129189	B7PZF5/B7Q4C4/B7Q577
GO:0003723	MF	RNA binding	2	1214	0.37312	0.396279	B7PZ14/B7Q237
GO:0004449	MF	isocitrate dehydrogenase (NAD+) activity	2	15	0.000115796	0.00356651	B7PC70/B7PHM9
GO:0008010	MF	structural constituent of chitin-based larval cuticle	2	101	0.00525436	0.0186332	B7P5P7/B7PA51
GO:0008146	MF	sulfotransferase activity	2	381	0.06247	0.0836555	B7PQV2/B7PWE9
GO:0042393	MF	histone binding	2	52	0.00142611	0.0129189	B7PSE2/B7QK02
GO:0051287	MF	NAD binding	2	72	0.00271204	0.0149221	B7PHM9/B7Q731
GO:0000149	MF	SNARE binding	1	28	0.0294585	0.0444765	B7Q6I0
GO:0000287	MF	magnesium ion binding	1	161	0.158197	0.187403	B7PHM9
GO:0001786	MF	phosphatidylserine binding	1	7	0.00744551	0.0216341	B7Q6I0
GO:0003677	MF	DNA binding	1	1807	0.860905	0.866532	B7QNC9
GO:0003729	MF	mRNA binding	1	123	0.123223	0.150606	B7PQM3
GO:0003779	MF	actin binding	1	254	0.23814	0.26575	B7PZF5
GO:0003860	MF	3-hydroxyisobutyryl-CoA hydrolase activity	1	6	0.0063852	0.0213765	B7Q288
GO:0003873	MF	6-phosphofructo-2-kinase activity	1	12	0.0127305	0.0280072	B7PT92
GO:0003939	MF	L-iditol 2-dehydrogenase activity	1	2	0.00213284	0.0149221	B7PJI0
GO:0003968	MF	RNA-directed 5'-3' RNA polymerase activity	1	28	0.0294585	0.0444765	B7Q237
GO:0003988	MF	acetyl-CoA C-acyltransferase activity	1	1	0.00106698	0.0117367	B7PQP6
GO:0004027	MF	alcohol sulfotransferase activity	1	61	0.0630898	0.0837571	B7PQV2
GO:0004304	MF	estrone sulfotransferase activity	1	10	0.0106198	0.0247796	B7PWE9
GO:0004331	MF	fructose-2,6-bisphosphate 2-phosphatase activity	1	13	0.0137842	0.0283036	B7PT92
GO:0004335	MF	galactokinase activity	1	8	0.00850473	0.0229777	B7PKS9
GO:0004470	MF	malic enzyme activity	1	1	0.00106698	0.0117367	B7Q731
GO:0004471	MF	malate dehydrogenase (decarboxylating) (NAD+) activity	1	4	0.00426124	0.0164058	B7Q731
GO:0004473	MF	malate dehydrogenase (decarboxylating) (NADP+) activity	1	1	0.00106698	0.0117367	B7Q731
GO:0004494	MF	methylmalonyl-CoA mutase activity	1	2	0.00213284	0.0149221	A0A6P7VMG1
GO:0004739	MF	pyruvate dehydrogenase (acetyl-transferring) activity	1	6	0.0063852	0.0213765	B7PZE3
GO:0004742	MF	dihydrolipoyllysine-residue acetyltransferase activity	1	4	0.00426124	0.0164058	B7QA75
GO:0005047	MF	signal recognition particle binding	1	7	0.00744551	0.0216341	B7PYD4
GO:0005096	MF	GTPase activator activity	1	192	0.185715	0.211853	B7PHG6
GO:0005509	MF	calcium ion binding	1	639	0.497167	0.51385	B7Q6I0
GO:0005544	MF	calcium-dependent phospholipid binding	1	28	0.0294585	0.0444765	B7Q6I0
GO:0008061	MF	chitin binding	1	205	0.196992	0.223064	B7QE79
GO:0008253	MF	5'-nucleotidase activity	1	35	0.0366896	0.0528055	B7Q0I6
GO:0008312	MF	7S RNA binding	1	18	0.0190363	0.0336964	B7PYD4
GO:0008418	MF	protein-N-terminal asparagine amidohydrolase activity	1	4	0.00426124	0.0164058	B7PD34
GO:0008556	MF	potassium-transporting ATPase activity	1	5	0.00532377	0.0186332	A0A140DDD2
GO:0010485	MF	H4 histone acetyltransferase activity	1	3	0.0031976	0.0149221	B7PSE2
GO:0016301	MF	kinase activity	1	378	0.333283	0.356428	B7Q3F9
GO:0016404	MF	15-hydroxyprostaglandin dehydrogenase (NAD+) activity	1	3	0.0031976	0.0149221	B7PJI0
GO:0016740	MF	transferase activity	1	318	0.288793	0.314028	B7Q6I0
GO:0016787	MF	hydrolase activity	1	699	0.528863	0.542966	B7PQM3
GO:0016829	MF	lyase activity	1	103	0.10425	0.129471	B7Q288
GO:0016887	MF	ATPase activity	1	294	0.270196	0.297216	B7PYP5
GO:0017154	MF	semaphorin receptor activity	1	18	0.0190363	0.0336964	B7PTP7
GO:0019166	MF	trans-2-enoyl-CoA reductase (NADPH) activity	1	3	0.0031976	0.0149221	B7PDY1
GO:0019888	MF	protein phosphatase regulator activity	1	22	0.0232182	0.0401754	B7QHD7
GO:0019901	MF	protein kinase binding	1	49	0.0509941	0.0694964	B7PYP5
GO:0019905	MF	syntaxin binding	1	23	0.024261	0.0406108	B7Q6I0
GO:0030276	MF	clathrin binding	1	25	0.0263432	0.0413965	B7Q6I0
GO:0030942	MF	endoplasmic reticulum signal peptide binding	1	7	0.00744551	0.0216341	B7PYD4
GO:0031419	MF	cobalamin binding	1	9	0.00956284	0.0233758	A0A6P7VMG1
GO:0032440	MF	2-alkenal reductase [NAD(P)] activity	1	141	0.139963	0.168393	B7P2Q4
GO:0033858	MF	N-acetylgalactosamine kinase activity	1	1	0.00106698	0.0117367	B7PKS9
GO:0051082	MF	unfolded protein binding	1	99	0.100407	0.125713	B7PYP5
GO:0061630	MF	ubiquitin protein ligase activity	1	160	0.157295	0.187403	B7P7Y0
GO:0070006	MF	metalloaminopeptidase activity	1	48	0.0499793	0.0687215	B7QD15
GO:0070524	MF	11-beta-hydroxysteroid dehydrogenase (NADP+) activity	1	2	0.00213284	0.0149221	B7PCX0
GO:0070773	MF	protein-N-terminal glutamine amidohydrolase activity	1	1	0.00106698	0.0117367	B7PD34
