# Supplementary material for: Proteomic changes in various organs of Haemaphysalis longicornis under long-term starvation
Source: PLoS Negl Trop Dis. 2022 Aug 22;16(8):e0010692. doi: 10.1371/journal.pntd.0010692 (PMC9394840; doi:10.1371/journal.pntd.0010692)
Supplement: S8 Table — The p-value is calculated by the software according to the number of proteins included in each GO term in the database, the number of all proteins included in the database, the number of proteins uploaded in this analysis, and the number of proteins enriched inGO term. (XLSX) [file pntd.0010692.s009.xlsx]

## Sheet: Supplementary Table 8
GOIDs	Ontology	Description	Counts	Annotated	p-value	p.adjust	IDs
GO:0000139	CC	Golgi membrane	1	319	0.419609	0.448481	B7PHP6
GO:0000149	MF	SNARE binding	1	28	0.0464705	0.0652267	B7Q6I0
GO:0000287	MF	magnesium ion binding	3	161	0.00263957	0.0219543	B7P1U0/B7PCD2/B7Q0D5
GO:0000463	BP	maturation of LSU-rRNA from tricistronic rRNA transcript (SSU-rRNA, 5.8S rRNA, LSU-rRNA)	1	15	0.0251658	0.0444215	Q4PM37
GO:0001758	MF	retinal dehydrogenase activity	1	7	0.0118228	0.0316633	B7QAL5
GO:0001786	MF	phosphatidylserine binding	1	7	0.0118228	0.0316633	B7Q6I0
GO:0003676	MF	nucleic acid binding	1	2140	0.976089	0.980297	B7Q5I1
GO:0003677	MF	DNA binding	1	1807	0.956684	0.964967	B7PMJ5
GO:0003723	MF	RNA binding	4	1214	0.151202	0.179745	B7P3Q5/B7PSE0/B7QAB5/Q4PM37
GO:0003730	MF	mRNA 3'-UTR binding	1	18	0.0301236	0.0487416	B7PID3
GO:0003735	MF	structural constituent of ribosome	3	427	0.0362473	0.0555194	B7PSE0/B7QAB5/Q4PM37
GO:0003779	MF	actin binding	2	254	0.0694641	0.0919609	B7P1U8/B7Q520
GO:0003842	MF	1-pyrroline-5-carboxylate dehydrogenase activity	1	2	0.00339209	0.0219543	B7P0M7
GO:0003868	MF	4-hydroxyphenylpyruvate dioxygenase activity	1	3	0.00508387	0.0232263	B7PHP6
GO:0003960	MF	NADPH:quinone reductase activity	2	11	0.000154678	0.00609988	B7PID3/B7QIJ3
GO:0003983	MF	UTP:glucose-1-phosphate uridylyltransferase activity	1	5	0.00845896	0.0269992	B7Q2W2
GO:0004013	MF	adenosylhomocysteinase activity	1	3	0.00508387	0.0232263	B7P4Y1
GO:0004021	MF	L-alanine:2-oxoglutarate aminotransferase activity	1	4	0.00677283	0.02587	B7QLI8
GO:0004029	MF	aldehyde dehydrogenase (NAD) activity	2	12	0.000185409	0.00617149	B7PZG8/B7QAL5
GO:0004032	MF	alditol:NADP+ 1-oxidoreductase activity	1	4	0.00677283	0.02587	B7PCN1
GO:0004108	MF	citrate (Si)-synthase activity	1	4	0.00677283	0.02587	B7Q3I2
GO:0004157	MF	dihydropyrimidinase activity	1	3	0.00508387	0.0232263	B7PK61
GO:0004180	MF	carboxypeptidase activity	1	67	0.107669	0.134875	B7PIM5
GO:0004197	MF	cysteine-type endopeptidase activity	1	77	0.122727	0.151298	B7PT25
GO:0004222	MF	metalloendopeptidase activity	1	807	0.749577	0.766015	B7P573
GO:0004313	MF	[acyl-carrier-protein] S-acetyltransferase activity	1	8	0.0135004	0.0327667	B7PYN9
GO:0004315	MF	3-oxoacyl-[acyl-carrier-protein] synthase activity	1	16	0.0268212	0.0456156	B7PYN9
GO:0004316	MF	3-oxoacyl-[acyl-carrier-protein] reductase (NADPH) activity	2	42	0.00234046	0.0219543	B7PY27/B7PYN9
GO:0004317	MF	3-hydroxypalmitoyl-[acyl-carrier-protein] dehydratase activity	1	8	0.0135004	0.0327667	B7PYN9
GO:0004320	MF	oleoyl-[acyl-carrier-protein] hydrolase activity	1	13	0.0218468	0.0407225	B7PYN9
GO:0004333	MF	fumarate hydratase activity	1	5	0.00845896	0.0269992	B7Q2W0
GO:0004341	MF	gluconolactonase activity	1	9	0.0151753	0.0350084	B7PYU7
GO:0004348	MF	glucosylceramidase activity	1	14	0.0235077	0.0424597	B7PK21
GO:0004356	MF	glutamate-ammonia ligase activity	1	13	0.0218468	0.0407225	B7PNU5
GO:0004364	MF	glutathione transferase activity	1	72	0.115229	0.142811	B7PPH2
GO:0004382	MF	guanosine-diphosphatase activity	1	2	0.00339209	0.0219543	B7PXK0
GO:0004397	MF	histidine ammonia-lyase activity	1	3	0.00508387	0.0232263	B7QBL3
GO:0004450	MF	isocitrate dehydrogenase (NADP+) activity	1	7	0.0118228	0.0316633	B7PCD2
GO:0004563	MF	beta-N-acetylhexosaminidase activity	1	20	0.0334149	0.0519045	B7PE53
GO:0004591	MF	oxoglutarate dehydrogenase (succinyl-transferring) activity	1	8	0.0135004	0.0327667	B7Q676
GO:0004601	MF	peroxidase activity	1	78	0.124218	0.152331	A0A6P9FPQ2
GO:0004616	MF	phosphogluconate dehydrogenase (decarboxylating) activity	1	3	0.00508387	0.0232263	B7Q1Y2
GO:0004618	MF	phosphoglycerate kinase activity	1	5	0.00845896	0.0269992	B7P585
GO:0004623	MF	phospholipase A2 activity	1	42	0.0689009	0.0917366	B7PIP9
GO:0004672	MF	protein kinase activity	1	263	0.361248	0.393321	B7QLF1
GO:0004725	MF	protein tyrosine phosphatase activity	1	176	0.258918	0.290038	B7P1U8
GO:0004739	MF	pyruvate dehydrogenase (acetyl-transferring) activity	1	6	0.0101423	0.0302968	B7PR76
GO:0004743	MF	pyruvate kinase activity	1	2	0.00339209	0.0219543	B7Q0D5
GO:0004775	MF	succinate-CoA ligase (ADP-forming) activity	1	7	0.0118228	0.0316633	B7P1U0
GO:0004776	MF	succinate-CoA ligase (GDP-forming) activity	1	6	0.0101423	0.0302968	B7P1U0
GO:0005094	MF	Rho GDP-dissociation inhibitor activity	1	2	0.00339209	0.0219543	B7Q1I8
GO:0005198	MF	structural molecule activity	1	57	0.0923564	0.116951	B7Q520
GO:0005509	MF	calcium ion binding	4	639	0.0234399	0.0424597	B7P1U8/B7PLA2/B7PYU7/B7Q6I0
GO:0005516	MF	calmodulin binding	1	115	0.177696	0.207016	B7P1U8
GO:0005524	MF	ATP binding	7	3114	0.276126	0.307834	B7P1U0/B7P1Z8/B7P585/B7PXK0/B7Q0D5/B7QE46/B7QLF1
GO:0005525	MF	GTP binding	1	586	0.63311	0.649844	B7P1U0
GO:0005544	MF	calcium-dependent phospholipid binding	1	28	0.0464705	0.0652267	B7Q6I0
GO:0005546	MF	phosphatidylinositol-4,5-bisphosphate binding	1	6	0.0101423	0.0302968	B7PVR6
GO:0005576	CC	extracellular region	2	1091	0.555963	0.57573	B7PIP9/B7QE81
GO:0005615	CC	extracellular space	1	501	0.575294	0.593113	B7PT25
GO:0005634	CC	nucleus	3	3667	0.954634	0.964967	B7P1Z8/B7P3Q5/B7PMJ5
GO:0005737	CC	cytoplasm	9	2818	0.0483227	0.0674203	B7P1U8/B7P3Q5/B7PNU5/B7PPH2/B7PVR6/B7Q0D5/B7Q2W2/B7QBL3/B7QBM2
GO:0005739	CC	mitochondrion	8	535	3.55157e-06	0.000275838	B7P1U0/B7P573/B7P8K3/B7PCD2/B7PDY1/B7PSI0/B7Q2W0/B7QIG3
GO:0005753	CC	mitochondrial proton-transporting ATP synthase complex	1	6	0.0101423	0.0302968	B7QE46
GO:0005759	CC	mitochondrial matrix	3	71	0.000246442	0.00717762	B7P0M7/B7Q3I2/B7QIG3
GO:0005764	CC	lysosome	1	106	0.164992	0.193181	B7PT25
GO:0005783	CC	endoplasmic reticulum	1	298	0.398367	0.42972	B7PLA2
GO:0005789	CC	endoplasmic reticulum membrane	1	437	0.525919	0.549503	B7PHP6
GO:0005829	CC	cytosol	9	592	7.27858e-07	8.47954e-05	B7P1Z8/B7P4Y1/B7P585/B7PCN1/B7PID3/B7PMJ5/B7PV15/B7Q1I8/B7Q1Y2
GO:0005856	CC	cytoskeleton	4	274	0.00123909	0.0188338	B7P1C8/B7P1U8/B7PIP9/B7Q520
GO:0005886	CC	plasma membrane	6	1666	0.0634188	0.0859104	B7P0V4/B7P1C8/B7PIP9/B7PXK0/B7Q520/B7Q6I0
GO:0005912	CC	adherens junction	1	54	0.0877124	0.111678	B7Q520
GO:0005947	CC	mitochondrial alpha-ketoglutarate dehydrogenase complex	1	4	0.00677283	0.02587	B7PR76
GO:0005975	BP	carbohydrate metabolic process	2	409	0.153186	0.180264	B7PE53/B7Q3I2
GO:0005977	BP	glycogen metabolic process	1	22	0.0366952	0.0555194	B7Q2W2
GO:0005978	BP	glycogen biosynthetic process	1	24	0.0399646	0.0593105	B7Q2W2
GO:0006011	BP	UDP-glucose metabolic process	1	5	0.00845896	0.0269992	B7Q2W2
GO:0006094	BP	gluconeogenesis	1	27	0.0448481	0.0637172	B7P585
GO:0006096	BP	glycolytic process	2	33	0.00144949	0.0188338	B7P585/B7Q0D5
GO:0006097	BP	glyoxylate cycle	1	7	0.0118228	0.0316633	B7PCD2
GO:0006099	BP	tricarboxylic acid cycle	5	88	4.27916e-07	8.47954e-05	B7P1U0/B7PCD2/B7Q2W0/B7Q3I2/B7Q676
GO:0006101	BP	citrate metabolic process	1	9	0.0151753	0.0350084	B7Q3I2
GO:0006102	BP	isocitrate metabolic process	1	12	0.0201831	0.0407225	B7PCD2
GO:0006104	BP	succinyl-CoA metabolic process	1	5	0.00845896	0.0269992	B7P1U0
GO:0006106	BP	fumarate metabolic process	1	5	0.00845896	0.0269992	B7Q2W0
GO:0006108	BP	malate metabolic process	1	13	0.0218468	0.0407225	B7Q2W0
GO:0006208	BP	pyrimidine nucleobase catabolic process	1	3	0.00508387	0.0232263	B7PK61
GO:0006412	BP	translation	2	382	0.137428	0.165911	B7PSE0/B7QAB5
GO:0006487	BP	protein N-linked glycosylation	1	40	0.0657287	0.088016	B7PE37
GO:0006508	BP	proteolysis	1	94	0.147752	0.176545	B7PIM5
GO:0006542	BP	glutamine biosynthetic process	1	13	0.0218468	0.0407225	B7PNU5
GO:0006548	BP	histidine catabolic process	1	5	0.00845896	0.0269992	B7QBL3
GO:0006555	BP	methionine metabolic process	1	9	0.0151753	0.0350084	B7PA55
GO:0006572	BP	tyrosine catabolic process	1	18	0.0301236	0.0487416	B7PHP6
GO:0006627	BP	protein processing involved in protein targeting to mitochondrion	1	10	0.0168474	0.0384847	B7P573
GO:0006631	BP	fatty acid metabolic process	1	45	0.0736393	0.0969376	B7PDY1
GO:0006633	BP	fatty acid biosynthetic process	1	159	0.237113	0.269499	B7PYN9
GO:0006680	BP	glucosylceramide catabolic process	1	5	0.00845896	0.0269992	B7PK21
GO:0006730	BP	one-carbon metabolic process	1	37	0.0609504	0.0830494	B7P4Y1
GO:0006739	BP	NADP metabolic process	1	3	0.00508387	0.0232263	B7PCD2
GO:0006749	BP	glutathione metabolic process	1	140	0.211993	0.244527	B7PPH2
GO:0006807	BP	nitrogen compound metabolic process	1	31	0.0513215	0.071178	B7PHC3
GO:0006887	BP	exocytosis	1	452	0.537976	0.559591	B7PIP9
GO:0006936	BP	muscle contraction	1	13	0.0218468	0.0407225	B7PGA6
GO:0007156	BP	homophilic cell adhesion via plasma membrane adhesion molecules	1	88	0.139001	0.166944	B7QLF1
GO:0007165	BP	signal transduction	1	426	0.516881	0.542492	B7PIP9
GO:0007266	BP	Rho protein signal transduction	1	20	0.0334149	0.0519045	B7Q1I8
GO:0007416	BP	synapse assembly	1	5	0.00845896	0.0269992	B7QLF1
GO:0007584	BP	response to nutrient	1	1	0.00169746	0.0188338	B7PR76
GO:0008010	MF	structural constituent of chitin-based larval cuticle	3	101	0.000692885	0.0161442	B7P5Q1/B7PA51/B7PWU8
GO:0008061	MF	chitin binding	1	205	0.294706	0.326983	B7QE81
GO:0008154	BP	actin polymerization or depolymerization	1	9	0.0151753	0.0350084	B7PVR6
GO:0008233	MF	peptidase activity	1	68	0.109186	0.136045	B7PIM5
GO:0008239	MF	dipeptidyl-peptidase activity	1	19	0.0317706	0.0507024	B7QBM2
GO:0008250	CC	oligosaccharyltransferase complex	1	16	0.0268212	0.0456156	B7PE37
GO:0008260	MF	3-oxoacid CoA-transferase activity	1	11	0.0185167	0.0407225	B7P8K3
GO:0008410	MF	CoA-transferase activity	1	15	0.0251658	0.0444215	B7P8K3
GO:0008465	MF	glycerate dehydrogenase activity	1	4	0.00677283	0.02587	B7PV15
GO:0008659	MF	(3R)-hydroxymyristoyl-[acyl-carrier-protein] dehydratase activity	1	8	0.0135004	0.0327667	B7PYN9
GO:0008693	MF	3-hydroxydecanoyl-[acyl-carrier-protein] dehydratase activity	1	8	0.0135004	0.0327667	B7PYN9
GO:0008738	MF	L-fuculose-phosphate aldolase activity	1	1	0.00169746	0.0188338	B7P1C8
GO:0009014	MF	succinyl-diaminopimelate desuccinylase activity	1	1	0.00169746	0.0188338	B7PIM5
GO:0009051	BP	pentose-phosphate shunt, oxidative branch	1	2	0.00339209	0.0219543	B7Q1Y2
GO:0009055	MF	electron transfer activity	1	48	0.078354	0.101425	B7QIG3
GO:0009058	BP	biosynthetic process	1	61	0.0985122	0.124072	B7QLI8
GO:0009083	BP	branched-chain amino acid catabolic process	1	18	0.0301236	0.0487416	B7PR76
GO:0009086	BP	methionine biosynthetic process	1	26	0.043223	0.0621664	B7PA55
GO:0009134	BP	nucleoside diphosphate catabolic process	1	1	0.00169746	0.0188338	B7PXK0
GO:0010133	BP	proline catabolic process to glutamate	1	3	0.00508387	0.0232263	B7P0M7
GO:0010309	MF	acireductone dioxygenase [iron(II)-requiring] activity	1	22	0.0366952	0.0555194	B7PA55
GO:0014059	BP	regulation of dopamine secretion	1	7	0.0118228	0.0316633	B7Q6I0
GO:0014069	CC	postsynaptic density	1	14	0.0235077	0.0424597	B7P1C8
GO:0015035	MF	protein disulfide oxidoreductase activity	1	37	0.0609504	0.0830494	B7PZP2
GO:0015629	CC	actin cytoskeleton	1	46	0.0752135	0.0984536	B7PVR6
GO:0015918	BP	sterol transport	1	12	0.0201831	0.0407225	B7QHX2
GO:0016020	CC	membrane	2	691	0.328147	0.360653	B7PXK0/B7Q1I8
GO:0016021	CC	integral component of membrane	4	10404	0.999997	0.999997	B7PA51/B7PE37/B7PIP9/B7PXK0
GO:0016192	BP	vesicle-mediated transport	1	208	0.29831	0.329413	B7Q6I0
GO:0016295	MF	myristoyl-[acyl-carrier-protein] hydrolase activity	1	13	0.0218468	0.0407225	B7PYN9
GO:0016296	MF	palmitoyl-[acyl-carrier-protein] hydrolase activity	1	13	0.0218468	0.0407225	B7PYN9
GO:0016301	MF	kinase activity	1	378	0.475412	0.505804	B7Q0D5
GO:0016618	MF	hydroxypyruvate reductase activity	1	5	0.00845896	0.0269992	B7PV15
GO:0016620	MF	oxidoreductase activity, acting on the aldehyde or oxo group of donors, NAD or NADP as acceptor	1	27	0.0448481	0.0637172	B7P0M7
GO:0016740	MF	transferase activity	1	318	0.418614	0.448481	B7Q6I0
GO:0016757	MF	transferase activity, transferring glycosyl groups	1	166	0.246167	0.277087	B7PE37
GO:0016787	MF	hydrolase activity	2	699	0.333123	0.364402	B7Q1V4/B7QE46
GO:0016805	MF	dipeptidase activity	1	23	0.0383313	0.0572512	B7P153
GO:0016841	MF	ammonia-lyase activity	1	1	0.00169746	0.0188338	B7QBL3
GO:0016887	MF	ATPase activity	1	294	0.394235	0.42724	B7P1Z8
GO:0017087	CC	mitochondrial processing peptidase complex	1	2	0.00339209	0.0219543	B7P573
GO:0017110	MF	nucleoside-diphosphatase activity	1	3	0.00508387	0.0232263	B7PXK0
GO:0017156	BP	calcium ion regulated exocytosis	1	8	0.0135004	0.0327667	B7Q6I0
GO:0017158	BP	regulation of calcium ion-dependent exocytosis	1	7	0.0118228	0.0316633	B7Q6I0
GO:0017159	MF	pantetheine hydrolase activity	1	1	0.00169746	0.0188338	B7PHC3
GO:0019166	MF	trans-2-enoyl-CoA reductase (NADPH) activity	1	3	0.00508387	0.0232263	B7PDY1
GO:0019556	BP	histidine catabolic process to glutamate and formamide	1	13	0.0218468	0.0407225	B7QBL3
GO:0019557	BP	histidine catabolic process to glutamate and formate	1	11	0.0185167	0.0407225	B7QBL3
GO:0019853	BP	L-ascorbic acid biosynthetic process	1	13	0.0218468	0.0407225	B7PYU7
GO:0019905	MF	syntaxin binding	1	23	0.0383313	0.0572512	B7Q6I0
GO:0022625	CC	cytosolic large ribosomal subunit	3	61	0.000157078	0.00609988	B7PSE0/B7QAB5/Q4PM37
GO:0030170	MF	pyridoxal phosphate binding	1	135	0.205249	0.237925	B7QLI8
GO:0030234	MF	enzyme regulator activity	1	39	0.0641386	0.0863832	B7PYU7
GO:0030246	MF	carbohydrate binding	1	163	0.2423	0.274058	B7Q1V4
GO:0030267	MF	glyoxylate reductase (NADP) activity	1	4	0.00677283	0.02587	B7PV15
GO:0030276	MF	clathrin binding	1	25	0.0415952	0.060573	B7Q6I0
GO:0030424	CC	axon	1	83	0.131641	0.159751	B7Q6I0
GO:0030427	CC	site of polarized growth	1	3	0.00508387	0.0232263	B7P0V4
GO:0030672	CC	synaptic vesicle membrane	1	25	0.0415952	0.060573	B7Q6I0
GO:0030833	BP	regulation of actin filament polymerization	1	16	0.0268212	0.0456156	B7P0V4
GO:0030864	CC	cortical actin cytoskeleton	1	7	0.0118228	0.0316633	B7P0V4
GO:0030955	MF	potassium ion binding	1	2	0.00339209	0.0219543	B7Q0D5
GO:0030976	MF	thiamine pyrophosphate binding	1	16	0.0268212	0.0456156	B7Q676
GO:0031032	BP	actomyosin structure organization	1	15	0.0251658	0.0444215	B7Q520
GO:0031045	CC	dense core granule	1	1	0.00169746	0.0188338	B7Q6I0
GO:0031177	MF	phosphopantetheine binding	1	13	0.0218468	0.0407225	B7PYN9
GO:0031430	CC	M band	1	5	0.00845896	0.0269992	B7PGA6
GO:0032440	MF	2-alkenal reductase [NAD(P)] activity	1	141	0.213336	0.244863	B7P1Z8
GO:0032934	MF	sterol binding	1	21	0.0350565	0.0540937	B7QHX2
GO:0032981	BP	mitochondrial respiratory chain complex I assembly	1	20	0.0334149	0.0519045	B7PSI0
GO:0033353	BP	S-adenosylmethionine cycle	1	2	0.00339209	0.0219543	B7P4Y1
GO:0033539	BP	fatty acid beta-oxidation using acyl-CoA dehydrogenase	1	2	0.00339209	0.0219543	B7QIG3
GO:0035243	MF	protein-arginine omega-N symmetric methyltransferase activity	1	3	0.00508387	0.0232263	B7PSI0
GO:0042709	CC	succinate-CoA ligase complex	1	3	0.00508387	0.0232263	B7P1U0
GO:0042776	BP	mitochondrial ATP synthesis coupled proton transport	1	4	0.00677283	0.02587	B7QE46
GO:0043531	MF	ADP binding	1	7	0.0118228	0.0316633	B7P585
GO:0043878	MF	glyceraldehyde-3-phosphate dehydrogenase (NAD+) (non-phosphorylating) activity	1	1	0.00169746	0.0188338	B7PZG8
GO:0044218	CC	other organism cell membrane	1	401	0.495703	0.524994	B7PIP9
GO:0045134	MF	uridine-diphosphatase activity	1	2	0.00339209	0.0219543	B7PXK0
GO:0045174	MF	glutathione dehydrogenase (ascorbate) activity	1	4	0.00677283	0.02587	B7PPH2
GO:0045202	CC	synapse	1	97	0.152095	0.179888	B7QLF1
GO:0045239	CC	tricarboxylic acid cycle enzyme complex	1	4	0.00677283	0.02587	B7Q2W0
GO:0045261	CC	proton-transporting ATP synthase complex, catalytic core F(1)	1	16	0.0268212	0.0456156	B7QE46
GO:0046177	BP	D-gluconate catabolic process	1	1	0.00169746	0.0188338	B7Q1Y2
GO:0046872	MF	metal ion binding	4	3800	0.896351	0.912008	B7P573/B7PHP6/B7PIM5/B7QBM2
GO:0046933	MF	proton-transporting ATP synthase activity, rotational mechanism	1	26	0.043223	0.0621664	B7QE46
GO:0046950	BP	cellular ketone body metabolic process	1	5	0.00845896	0.0269992	B7P8K3
GO:0046961	MF	proton-transporting ATPase activity, rotational mechanism	1	25	0.0415952	0.060573	B7QE46
GO:0047117	MF	enoyl-[acyl-carrier-protein] reductase (NADPH, A-specific) activity	1	8	0.0135004	0.0327667	B7PYN9
GO:0047451	MF	3-hydroxyoctanoyl-[acyl-carrier-protein] dehydratase activity	1	8	0.0135004	0.0327667	B7PYN9
GO:0047834	MF	D-threo-aldose 1-dehydrogenase activity	1	18	0.0301236	0.0487416	B7PCN1
GO:0047964	MF	glyoxylate reductase activity	1	2	0.00339209	0.0219543	B7PV15
GO:0048488	BP	synaptic vesicle endocytosis	1	11	0.0185167	0.0407225	B7Q6I0
GO:0048791	BP	calcium ion-regulated exocytosis of neurotransmitter	1	3	0.00508387	0.0232263	B7Q6I0
GO:0050660	MF	flavin adenine dinucleotide binding	1	153	0.229267	0.261859	B7QIG3
GO:0050661	MF	NADP binding	1	83	0.131641	0.159751	B7Q1Y2
GO:0051014	BP	actin filament severing	1	6	0.0101423	0.0302968	B7PVR6
GO:0051015	MF	actin filament binding	4	127	6.72039e-05	0.00391463	B7P0V4/B7P1C8/B7PGA6/B7PVR6
GO:0051016	BP	barbed-end actin filament capping	1	9	0.0151753	0.0350084	B7PVR6
GO:0051287	MF	NAD binding	2	72	0.00672392	0.02587	B7PCD2/B7PV15
GO:0051603	BP	proteolysis involved in cellular protein catabolic process	1	32	0.052933	0.0729786	B7PT25
GO:0051693	BP	actin filament capping	1	17	0.0284738	0.0473885	B7P1U8
GO:0051920	MF	peroxiredoxin activity	1	14	0.0235077	0.0424597	A0A6P9FPQ2
GO:0070006	MF	metalloaminopeptidase activity	1	48	0.078354	0.101425	B7QBM2
GO:0070382	CC	exocytic vesicle	1	8	0.0135004	0.0327667	B7Q6I0
GO:0070402	MF	NADPH binding	1	3	0.00508387	0.0232263	B7PID3
GO:0070573	MF	metallodipeptidase activity	1	20	0.0334149	0.0519045	B7PIM5
GO:0071277	BP	cellular response to calcium ion	1	12	0.0201831	0.0407225	B7Q6I0
GO:0090729	MF	toxin activity	1	408	0.501723	0.528966	B7PIP9
GO:0102131	MF	3-oxo-glutaryl-[acp] methyl ester reductase activity	2	42	0.00234046	0.0219543	B7PY27/B7PYN9
GO:0102132	MF	3-oxo-pimeloyl-[acp] methyl ester reductase activity	2	42	0.00234046	0.0219543	B7PY27/B7PYN9
GO:0102148	MF	N-acetyl-beta-D-galactosaminidase activity	1	19	0.0317706	0.0507024	B7PE53
GO:0102485	MF	dATP phosphohydrolase activity	1	13	0.0218468	0.0407225	B7PXK0
GO:0102486	MF	dCTP phosphohydrolase activity	1	13	0.0218468	0.0407225	B7PXK0
GO:0102487	MF	dUTP phosphohydrolase activity	1	13	0.0218468	0.0407225	B7PXK0
GO:0102488	MF	dTTP phosphohydrolase activity	1	13	0.0218468	0.0407225	B7PXK0
GO:0102489	MF	GTP phosphohydrolase activity	1	13	0.0218468	0.0407225	B7PXK0
GO:0102490	MF	8-oxo-dGTP phosphohydrolase activity	1	13	0.0218468	0.0407225	B7PXK0
GO:0102491	MF	dGTP phosphohydrolase activity	1	13	0.0218468	0.0407225	B7PXK0
GO:0102567	MF	phospholipase A2 activity (consuming 1,2-dipalmitoylphosphatidylcholine)	1	49	0.0799202	0.102315	B7PIP9
GO:0102568	MF	phospholipase A2 activity consuming 1,2-dioleoylphosphatidylethanolamine)	1	49	0.0799202	0.102315	B7PIP9
GO:0102953	MF	hypoglycin A gamma-glutamyl transpeptidase activity	1	17	0.0284738	0.0473885	B7PY63
GO:0103068	MF	leukotriene C4 gamma-glutamyl transferase activity	1	17	0.0284738	0.0473885	B7PY63
