# Supplementary material for: Proteomic changes in various organs of Haemaphysalis longicornis under long-term starvation
Source: PLoS Negl Trop Dis. 2022 Aug 22;16(8):e0010692. doi: 10.1371/journal.pntd.0010692 (PMC9394840; doi:10.1371/journal.pntd.0010692)
Supplement: S9 Table — GeneRatio: the number of uploaded proteins enriched in the pathway / the number of uploaded proteins; BgRatio: the number of proteins in this pathway in the database / all the numbers in the database; p-value: calculated by constructing a 2 × 2 contingency table based on the above two data; p adjust and q-value are the corrected p-values. (XLSX) [file pntd.0010692.s010.xlsx]

## Sheet: Supplementary Table 9
ID	Description	GeneRatio	BgRatio	p-value	p.adjust	q-value	geneID	Count	Link
isc01100	Metabolic pathways	23/47	1063/2612	0.156142	0.525772	0.483006	B7PAQ0/B7PCD2/B7Q2N6/B7Q4K3/B7P3J8/B7PBH4/B7PG19/B7PJM6/B7PKN7/B7PKR3/B7PM30/B7PRA0/B7PXJ2/B7PYN9/B7PZH8/B7Q420/B7Q668/B7QB86/B7QF45/B7QFQ3/B7QI04/B7QIY4/B7QLS8	23	http://www.genome.jp/kegg-bin/show_pathway?isc01100/isc:IscW_ISCW003297%09red/isc:IscW_ISCW001977%09red/isc:IscW_ISCW020642%09red/isc:IscW_ISCW010554%09red/isc:IscW_ISCW000413%09red/isc:IscW_ISCW017262%09red/isc:IscW_ISCW018182%09red/isc:IscW_ISCW004274%09red/isc:IscW_ISCW018543%09red/isc:IscW_ISCW018716%09red/isc:IscW_ISCW005918%09red/isc:IscW_ISCW005805%09red/isc:IscW_ISCW010112%09red/isc:IscW_…
isc03030	DNA replication	5/47	28/2612	0.000109483	0.00602158	0.00553179	B7PAS1/B7PCY1/B7PKH2/B7QHT5/B7QL56	5	http://www.genome.jp/kegg-bin/show_pathway?isc03030/isc:IscW_ISCW016696%09red/isc:IscW_ISCW002294%09red/isc:IscW_ISCW019158%09red/isc:IscW_ISCW023151%09red/isc:IscW_ISCW023354%09red
isc00480	Glutathione metabolism	5/47	77/2612	0.011386	0.312723	0.287286	B7PAQ0/B7PCD2/B7PM30/B7PRA0/B7Q420	5	http://www.genome.jp/kegg-bin/show_pathway?isc00480/isc:IscW_ISCW003297%09red/isc:IscW_ISCW001977%09red/isc:IscW_ISCW005918%09red/isc:IscW_ISCW005805%09red/isc:IscW_ISCW011079%09red
isc00983	Drug metabolism - other enzymes	4/47	56/2612	0.0170576	0.312723	0.287286	B7PKN7/B7PRA0/B7Q420/B7Q668	4	http://www.genome.jp/kegg-bin/show_pathway?isc00983/isc:IscW_ISCW018543%09red/isc:IscW_ISCW005805%09red/isc:IscW_ISCW011079%09red/isc:IscW_ISCW021273%09red
isc00230	Purine metabolism	4/47	70/2612	0.0354787	0.325222	0.298768	B7P3J8/B7PKN7/B7Q420/B7QLS8	4	http://www.genome.jp/kegg-bin/show_pathway?isc00230/isc:IscW_ISCW000413%09red/isc:IscW_ISCW018543%09red/isc:IscW_ISCW011079%09red/isc:IscW_ISCW023601%09red
isc04146	Peroxisome	4/47	95/2612	0.0891659	0.525772	0.483006	B7PCD2/B7PBH4/B7PKR3/B7QF45	4	http://www.genome.jp/kegg-bin/show_pathway?isc04146/isc:IscW_ISCW001977%09red/isc:IscW_ISCW017262%09red/isc:IscW_ISCW018716%09red/isc:IscW_ISCW022661%09red
isc04141	Protein processing in endoplasmic reticulum	4/47	115/2612	0.149942	0.525772	0.483006	B7P481/B7P6D4/B7PPS4/B7QB86	4	http://www.genome.jp/kegg-bin/show_pathway?isc04141/isc:IscW_ISCW016134%09red/isc:IscW_ISCW016514%09red/isc:IscW_ISCW006573%09red/isc:IscW_ISCW022061%09red
isc00562	Inositol phosphate metabolism	3/47	40/2612	0.0338882	0.325222	0.298768	B7Q2N6/B7PG19/B7QI04	3	http://www.genome.jp/kegg-bin/show_pathway?isc00562/isc:IscW_ISCW020642%09red/isc:IscW_ISCW018182%09red/isc:IscW_ISCW014268%09red
isc01230	Biosynthesis of amino acids	3/47	45/2612	0.0457407	0.359391	0.330159	B7PCD2/B7PJM6/B7QIY4	3	http://www.genome.jp/kegg-bin/show_pathway?isc01230/isc:IscW_ISCW001977%09red/isc:IscW_ISCW004274%09red/isc:IscW_ISCW014441%09red
isc04120	Ubiquitin mediated proteolysis	3/47	80/2612	0.172606	0.525772	0.483006	B7P1L0/B7Q9Y2/B7QAW7	3	http://www.genome.jp/kegg-bin/show_pathway?isc04120/isc:IscW_ISCW015566%09red/isc:IscW_ISCW021256%09red/isc:IscW_ISCW012014%09red
isc01212	Fatty acid metabolism	3/47	89/2612	0.214144	0.525772	0.483006	B7PBH4/B7PYN9/B7QF45	3	http://www.genome.jp/kegg-bin/show_pathway?isc01212/isc:IscW_ISCW017262%09red/isc:IscW_ISCW009053%09red/isc:IscW_ISCW022661%09red
isc01240	Biosynthesis of cofactors	3/47	103/2612	0.282395	0.575249	0.528458	B7PJM6/B7PM30/B7PXJ2	3	http://www.genome.jp/kegg-bin/show_pathway?isc01240/isc:IscW_ISCW004274%09red/isc:IscW_ISCW005918%09red/isc:IscW_ISCW010112%09red
isc03430	Mismatch repair	2/47	16/2612	0.0323975	0.325222	0.298768	B7PCY1/B7QHT5	2	http://www.genome.jp/kegg-bin/show_pathway?isc03430/isc:IscW_ISCW002294%09red/isc:IscW_ISCW023151%09red
isc03420	Nucleotide excision repair	2/47	33/2612	0.11774	0.525772	0.483006	B7PCY1/B7QHT5	2	http://www.genome.jp/kegg-bin/show_pathway?isc03420/isc:IscW_ISCW002294%09red/isc:IscW_ISCW023151%09red
isc01040	Biosynthesis of unsaturated fatty acids	2/47	37/2612	0.142069	0.525772	0.483006	B7PBH4/B7QF45	2	http://www.genome.jp/kegg-bin/show_pathway?isc01040/isc:IscW_ISCW017262%09red/isc:IscW_ISCW022661%09red
isc00240	Pyrimidine metabolism	2/47	41/2612	0.167372	0.525772	0.483006	B7Q420/B7Q668	2	http://www.genome.jp/kegg-bin/show_pathway?isc00240/isc:IscW_ISCW011079%09red/isc:IscW_ISCW021273%09red
isc00270	Cysteine and methionine metabolism	2/47	42/2612	0.17382	0.525772	0.483006	B7PJM6/B7PM30	2	http://www.genome.jp/kegg-bin/show_pathway?isc00270/isc:IscW_ISCW004274%09red/isc:IscW_ISCW005918%09red
isc04070	Phosphatidylinositol signaling system	2/47	51/2612	0.23333	0.525772	0.483006	B7Q2N6/B7QI04	2	http://www.genome.jp/kegg-bin/show_pathway?isc04070/isc:IscW_ISCW020642%09red/isc:IscW_ISCW014268%09red
isc01200	Carbon metabolism	2/47	95/2612	0.51567	0.644588	0.592157	B7PCD2/B7PBH4	2	http://www.genome.jp/kegg-bin/show_pathway?isc01200/isc:IscW_ISCW001977%09red/isc:IscW_ISCW017262%09red
isc03010	Ribosome	2/47	115/2612	0.621199	0.711791	0.653894	B7PI93/B7QAB5	2	http://www.genome.jp/kegg-bin/show_pathway?isc03010/isc:IscW_ISCW017855%09red/isc:IscW_ISCW021924%09red
isc04144	Endocytosis	2/47	120/2612	0.64475	0.723699	0.664833	B7PHG6/B7PVS0	2	http://www.genome.jp/kegg-bin/show_pathway?isc04144/isc:IscW_ISCW018290%09red/isc:IscW_ISCW019522%09red
isc04142	Lysosome	2/47	138/2612	0.720282	0.776774	0.713592	B7P1A9/B7PAQ8	2	http://www.genome.jp/kegg-bin/show_pathway?isc04142/isc:IscW_ISCW016201%09red/isc:IscW_ISCW016622%09red
isc00440	Phosphonate and phosphinate metabolism	1/47	4/2612	0.0700952	0.481904	0.442707	B7QFQ3	1	http://www.genome.jp/kegg-bin/show_pathway?isc00440/isc:IscW_ISCW012957%09red
isc00920	Sulfur metabolism	1/47	8/2612	0.135374	0.525772	0.483006	B7P3J8	1	http://www.genome.jp/kegg-bin/show_pathway?isc00920/isc:IscW_ISCW000413%09red
isc04512	ECM-receptor interaction	1/47	13/2612	0.210693	0.525772	0.483006	B7Q188	1	http://www.genome.jp/kegg-bin/show_pathway?isc04512/isc:IscW_ISCW009593%09red
isc00220	Arginine biosynthesis	1/47	14/2612	0.224966	0.525772	0.483006	B7QIY4	1	http://www.genome.jp/kegg-bin/show_pathway?isc00220/isc:IscW_ISCW014441%09red
isc00430	Taurine and hypotaurine metabolism	1/47	14/2612	0.224966	0.525772	0.483006	B7PAQ0	1	http://www.genome.jp/kegg-bin/show_pathway?isc00430/isc:IscW_ISCW003297%09red
isc00450	Selenocompound metabolism	1/47	15/2612	0.238987	0.525772	0.483006	B7P3J8	1	http://www.genome.jp/kegg-bin/show_pathway?isc00450/isc:IscW_ISCW000413%09red
isc00770	Pantothenate and CoA biosynthesis	1/47	15/2612	0.238987	0.525772	0.483006	B7PXJ2	1	http://www.genome.jp/kegg-bin/show_pathway?isc00770/isc:IscW_ISCW010112%09red
isc01210	2-Oxocarboxylic acid metabolism	1/47	15/2612	0.238987	0.525772	0.483006	B7PCD2	1	http://www.genome.jp/kegg-bin/show_pathway?isc01210/isc:IscW_ISCW001977%09red
isc00592	alpha-Linolenic acid metabolism	1/47	18/2612	0.279577	0.575249	0.528458	B7PBH4	1	http://www.genome.jp/kegg-bin/show_pathway?isc00592/isc:IscW_ISCW017262%09red
isc00900	Terpenoid backbone biosynthesis	1/47	20/2612	0.305452	0.594828	0.546445	B7PKR3	1	http://www.genome.jp/kegg-bin/show_pathway?isc00900/isc:IscW_ISCW018716%09red
isc00410	beta-Alanine metabolism	1/47	21/2612	0.318046	0.594828	0.546445	B7PBH4	1	http://www.genome.jp/kegg-bin/show_pathway?isc00410/isc:IscW_ISCW017262%09red
isc03020	RNA polymerase	1/47	23/2612	0.342567	0.594828	0.546445	B7QLY7	1	http://www.genome.jp/kegg-bin/show_pathway?isc03020/isc:IscW_ISCW023075%09red
isc03410	Base excision repair	1/47	23/2612	0.342567	0.594828	0.546445	B7PCY1	1	http://www.genome.jp/kegg-bin/show_pathway?isc03410/isc:IscW_ISCW002294%09red
isc00590	Arachidonic acid metabolism	1/47	25/2612	0.366225	0.594828	0.546445	B7PAQ0	1	http://www.genome.jp/kegg-bin/show_pathway?isc00590/isc:IscW_ISCW003297%09red
isc01250	Biosynthesis of nucleotide sugars	1/47	25/2612	0.366225	0.594828	0.546445	B7PZH8	1	http://www.genome.jp/kegg-bin/show_pathway?isc01250/isc:IscW_ISCW020094%09red
isc03440	Homologous recombination	1/47	27/2612	0.389049	0.594828	0.546445	B7PCY1	1	http://www.genome.jp/kegg-bin/show_pathway?isc03440/isc:IscW_ISCW002294%09red
isc00071	Fatty acid degradation	1/47	28/2612	0.400157	0.594828	0.546445	B7PBH4	1	http://www.genome.jp/kegg-bin/show_pathway?isc00071/isc:IscW_ISCW017262%09red
isc03022	Basal transcription factors	1/47	28/2612	0.400157	0.594828	0.546445	B7QHT4	1	http://www.genome.jp/kegg-bin/show_pathway?isc03022/isc:IscW_ISCW023150%09red
isc03050	Proteasome	1/47	28/2612	0.400157	0.594828	0.546445	B7Q408	1	http://www.genome.jp/kegg-bin/show_pathway?isc03050/isc:IscW_ISCW020904%09red
isc00640	Propanoate metabolism	1/47	29/2612	0.411067	0.594966	0.546572	B7PBH4	1	http://www.genome.jp/kegg-bin/show_pathway?isc00640/isc:IscW_ISCW017262%09red
isc00020	Citrate cycle (TCA cycle)	1/47	32/2612	0.442646	0.608639	0.559132	B7PCD2	1	http://www.genome.jp/kegg-bin/show_pathway?isc00020/isc:IscW_ISCW001977%09red
isc03460	Fanconi anemia pathway	1/47	32/2612	0.442646	0.608639	0.559132	B7P5X1	1	http://www.genome.jp/kegg-bin/show_pathway?isc03460/isc:IscW_ISCW000773%09red
isc00510	N-Glycan biosynthesis	1/47	35/2612	0.472566	0.63393	0.582367	B7QB86	1	http://www.genome.jp/kegg-bin/show_pathway?isc00510/isc:IscW_ISCW022061%09red
isc00980	Metabolism of xenobiotics by cytochrome P450	1/47	37/2612	0.491633	0.640702	0.588587	B7PRA0	1	http://www.genome.jp/kegg-bin/show_pathway?isc00980/isc:IscW_ISCW005805%09red
isc00513	Various types of N-glycan biosynthesis	1/47	38/2612	0.500912	0.640702	0.588587	B7QB86	1	http://www.genome.jp/kegg-bin/show_pathway?isc00513/isc:IscW_ISCW022061%09red
isc00061	Fatty acid biosynthesis	1/47	41/2612	0.527766	0.645047	0.592579	B7PYN9	1	http://www.genome.jp/kegg-bin/show_pathway?isc00061/isc:IscW_ISCW009053%09red
isc00982	Drug metabolism - cytochrome P450	1/47	46/2612	0.569412	0.680818	0.625441	B7PRA0	1	http://www.genome.jp/kegg-bin/show_pathway?isc00982/isc:IscW_ISCW005805%09red
isc00330	Arginine and proline metabolism	1/47	50/2612	0.60012	0.702268	0.645146	B7QIY4	1	http://www.genome.jp/kegg-bin/show_pathway?isc00330/isc:IscW_ISCW014441%09red
isc00520	Amino sugar and nucleotide sugar metabolism	1/47	65/2612	0.697324	0.767056	0.704664	B7PZH8	1	http://www.genome.jp/kegg-bin/show_pathway?isc00520/isc:IscW_ISCW020094%09red
isc03013	Nucleocytoplasmic transport	1/47	77/2612	0.758065	0.789886	0.725637	B7PGA3	1	http://www.genome.jp/kegg-bin/show_pathway?isc03013/isc:IscW_ISCW017761%09red
isc04150	mTOR signaling pathway	1/47	78/2612	0.76255	0.789886	0.725637	B7PMU0	1	http://www.genome.jp/kegg-bin/show_pathway?isc04150/isc:IscW_ISCW006138%09red
isc00190	Oxidative phosphorylation	1/47	81/2612	0.775524	0.789886	0.725637	B7Q4K3	1	http://www.genome.jp/kegg-bin/show_pathway?isc00190/isc:IscW_ISCW010554%09red
isc00564	Glycerophospholipid metabolism	1/47	87/2612	0.799425	0.799425	0.7344	B7QFQ3	1	http://www.genome.jp/kegg-bin/show_pathway?isc00564/isc:IscW_ISCW012957%09red
