# Supplementary material for: Proteomic changes in various organs of Haemaphysalis longicornis under long-term starvation
Source: PLoS Negl Trop Dis. 2022 Aug 22;16(8):e0010692. doi: 10.1371/journal.pntd.0010692 (PMC9394840; doi:10.1371/journal.pntd.0010692)
Supplement: S10 Table — GeneRatio: the number of uploaded proteins enriched in the pathway / the number of uploaded proteins; BgRatio: the number of proteins in this pathway in the database / all the numbers in the database; p-value: calculated by constructing a 2 × 2 contingency table based on the above two data; p adjust and q-value are the corrected p-values. (XLSX) [file pntd.0010692.s011.xlsx]

## Sheet: Supplementary Table 10
ID	Description	GeneRatio	BgRatio	p-value	p.adjust	q-value	geneID	Count	Link
isc01100	Metabolic pathways	50/95	1063/2612	0.0110714	0.426247	0.413719	B7P0M7/B7P2U0/B7PC70/B7PL03/B7PQ52/B7PRH6/B7PXV5/B7Q0D7/B7Q2W2/B7Q5D9/B7P3J8/B7P3Q2/B7P4S8/B7P620/B7P7V8/B7P807/B7P880/B7PAQ0/B7PBH4/B7PCD1/B7PCL0/B7PDZ5/B7PJA8/B7PJE1/B7PJM6/B7PK21/B7PKN7/B7PKR5/B7PKS9/B7PPH2/B7PRA0/B7PSV1/B7PW45/B7PW84/B7PX50/B7PXH0/B7PXJ2/B7PZ94/B7Q4K3/B7Q5S2/B7Q779/B7Q8J7/B7Q8R2/B7QD78/B7QDE7/B7QDJ2/B7QIT6/B7QIY4/B7QLZ0/B7QMI2	50	http://www.genome.jp/kegg-bin/show_pathway?isc01100/isc:IscW_ISCW015982%09red/isc:IscW_ISCW001818%09red/isc:IscW_ISCW017423%09red/isc:IscW_ISCW018614%09red/isc:IscW_ISCW006112%09red/isc:IscW_ISCW019663%09red/isc:IscW_ISCW020690%09red/isc:IscW_ISCW020199%09red/isc:IscW_ISCW020596%09red/isc:IscW_ISCW011143%09red/isc:IscW_ISCW000413%09red/isc:IscW_ISCW016535%09red/isc:IscW_ISCW016147%09red/isc:IscW_…
isc04142	Lysosome	12/95	138/2612	0.00362362	0.279019	0.270818	B7P0Q3/B7P1A9/B7P7I7/B7P7L4/B7P807/B7PAQ8/B7PDZ5/B7PK21/B7PW84/B7Q6Z1/B7Q8J7/B7QDU6	12	http://www.genome.jp/kegg-bin/show_pathway?isc04142/isc:IscW_ISCW016235%09red/isc:IscW_ISCW016201%09red/isc:IscW_ISCW017550%09red/isc:IscW_ISCW001950%09red/isc:IscW_ISCW016977%09red/isc:IscW_ISCW016622%09red/isc:IscW_ISCW018185%09red/isc:IscW_ISCW004661%09red/isc:IscW_ISCW019676%09red/isc:IscW_ISCW011597%09red/isc:IscW_ISCW010877%09red/isc:IscW_ISCW012188%09red
isc04141	Protein processing in endoplasmic reticulum	8/95	115/2612	0.0550283	0.57332	0.556469	B7P616/B7PAT7/B7PEL3/B7PNU9/B7PPS4/B7PRD1/B7Q7S0/B7QDE7	8	http://www.genome.jp/kegg-bin/show_pathway?isc04141/isc:IscW_ISCW000550%09red/isc:IscW_ISCW017083%09red/isc:IscW_ISCW017698%09red/isc:IscW_ISCW018779%09red/isc:IscW_ISCW006573%09red/isc:IscW_ISCW007192%09red/isc:IscW_ISCW011425%09red/isc:IscW_ISCW022122%09red
isc03010	Ribosome	7/95	115/2612	0.121954	0.592602	0.575185	B7P169/B7P338/B7PQC5/B7Q818/B7QHZ8/B7QP21/B7Q1G3	7	http://www.genome.jp/kegg-bin/show_pathway?isc03010/isc:IscW_ISCW016112%09red/isc:IscW_ISCW016414%09red/isc:IscW_ISCW006538%09red/isc:IscW_ISCW010492%09red/isc:IscW_ISCW014261%09red/isc:IscW_ISCW015484%09red/isc:IscW_ISCW020525%09red
isc01212	Fatty acid metabolism	6/95	89/2612	0.102228	0.592602	0.575185	B7P4S8/B7P807/B7PBH4/B7PJA8/B7PX50/B7Q5S2	6	http://www.genome.jp/kegg-bin/show_pathway?isc01212/isc:IscW_ISCW016147%09red/isc:IscW_ISCW016977%09red/isc:IscW_ISCW017262%09red/isc:IscW_ISCW004612%09red/isc:IscW_ISCW007527%09red/isc:IscW_ISCW010461%09red
isc01240	Biosynthesis of cofactors	6/95	103/2612	0.169315	0.592602	0.575185	B7Q2W2/B7PCL0/B7PJM6/B7PKR5/B7PXJ2/B7QDJ2	6	http://www.genome.jp/kegg-bin/show_pathway?isc01240/isc:IscW_ISCW020596%09red/isc:IscW_ISCW002953%09red/isc:IscW_ISCW004274%09red/isc:IscW_ISCW018719%09red/isc:IscW_ISCW010112%09red/isc:IscW_ISCW012678%09red
isc00330	Arginine and proline metabolism	5/95	50/2612	0.0332962	0.494798	0.480255	B7P0M7/B7PJE1/B7PSV1/B7Q8R2/B7QIY4	5	http://www.genome.jp/kegg-bin/show_pathway?isc00330/isc:IscW_ISCW015982%09red/isc:IscW_ISCW004359%09red/isc:IscW_ISCW019683%09red/isc:IscW_ISCW021802%09red/isc:IscW_ISCW014441%09red
isc00480	Glutathione metabolism	5/95	77/2612	0.145992	0.592602	0.575185	B7PAQ0/B7PPH2/B7PRA0/B7PSV1/B7PXH0	5	http://www.genome.jp/kegg-bin/show_pathway?isc00480/isc:IscW_ISCW003297%09red/isc:IscW_ISCW006479%09red/isc:IscW_ISCW005805%09red/isc:IscW_ISCW019683%09red/isc:IscW_ISCW009570%09red
isc04146	Peroxisome	5/95	95/2612	0.262102	0.747477	0.725508	B7P4S8/B7PBH4/B7PJA8/B7PJE1/B7QNU0	5	http://www.genome.jp/kegg-bin/show_pathway?isc04146/isc:IscW_ISCW016147%09red/isc:IscW_ISCW017262%09red/isc:IscW_ISCW004612%09red/isc:IscW_ISCW004359%09red/isc:IscW_ISCW023956%09red
isc03040	Spliceosome	5/95	106/2612	0.341586	0.771641	0.748961	B7QGL9/B7PJK2/B7Q7S0/B7Q8E4/B7QEV8	5	http://www.genome.jp/kegg-bin/show_pathway?isc03040/isc:IscW_ISCW023180%09red/isc:IscW_ISCW018150%09red/isc:IscW_ISCW011425%09red/isc:IscW_ISCW010835%09red/isc:IscW_ISCW022841%09red
isc00600	Sphingolipid metabolism	4/95	34/2612	0.0330296	0.494798	0.480255	B7PK21/B7PW84/B7Q6Z1/B7Q8J7	4	http://www.genome.jp/kegg-bin/show_pathway?isc00600/isc:IscW_ISCW004661%09red/isc:IscW_ISCW019676%09red/isc:IscW_ISCW011597%09red/isc:IscW_ISCW010877%09red
isc00061	Fatty acid biosynthesis	4/95	41/2612	0.0595657	0.57332	0.556469	B7P4S8/B7PJA8/B7PX50/B7Q5S2	4	http://www.genome.jp/kegg-bin/show_pathway?isc00061/isc:IscW_ISCW016147%09red/isc:IscW_ISCW004612%09red/isc:IscW_ISCW007527%09red/isc:IscW_ISCW010461%09red
isc01230	Biosynthesis of amino acids	4/95	45/2612	0.0786212	0.586677	0.569433	B7PC70/B7PJM6/B7Q8R2/B7QIY4	4	http://www.genome.jp/kegg-bin/show_pathway?isc01230/isc:IscW_ISCW017423%09red/isc:IscW_ISCW004274%09red/isc:IscW_ISCW021802%09red/isc:IscW_ISCW014441%09red
isc00982	Drug metabolism - cytochrome P450	4/95	46/2612	0.0838109	0.586677	0.569433	B7PPH2/B7PRA0/B7PXH0/B7QH60	4	http://www.genome.jp/kegg-bin/show_pathway?isc00982/isc:IscW_ISCW006479%09red/isc:IscW_ISCW005805%09red/isc:IscW_ISCW009570%09red/isc:IscW_ISCW014678%09red
isc00983	Drug metabolism - other enzymes	4/95	56/2612	0.144231	0.592602	0.575185	B7PKN7/B7PPH2/B7PRA0/B7PXH0	4	http://www.genome.jp/kegg-bin/show_pathway?isc00983/isc:IscW_ISCW018543%09red/isc:IscW_ISCW006479%09red/isc:IscW_ISCW005805%09red/isc:IscW_ISCW009570%09red
isc00230	Purine metabolism	4/95	70/2612	0.248949	0.747477	0.725508	B7PXV5/B7Q0D7/B7P3J8/B7PKN7	4	http://www.genome.jp/kegg-bin/show_pathway?isc00230/isc:IscW_ISCW020690%09red/isc:IscW_ISCW020199%09red/isc:IscW_ISCW000413%09red/isc:IscW_ISCW018543%09red
isc04144	Endocytosis	4/95	120/2612	0.644391	0.828301	0.803956	B7P2L0/B7PN70/B7Q054/B7Q7S0	4	http://www.genome.jp/kegg-bin/show_pathway?isc04144/isc:IscW_ISCW000872%09red/isc:IscW_ISCW005355%09red/isc:IscW_ISCW008555%09red/isc:IscW_ISCW011425%09red
isc00511	Other glycan degradation	3/95	21/2612	0.0385557	0.494798	0.480255	B7P7L4/B7PK21/B7PW84	3	http://www.genome.jp/kegg-bin/show_pathway?isc00511/isc:IscW_ISCW001950%09red/isc:IscW_ISCW004661%09red/isc:IscW_ISCW019676%09red
isc00071	Fatty acid degradation	3/95	28/2612	0.0792405	0.586677	0.569433	B7P4S8/B7PBH4/B7PJA8	3	http://www.genome.jp/kegg-bin/show_pathway?isc00071/isc:IscW_ISCW016147%09red/isc:IscW_ISCW017262%09red/isc:IscW_ISCW004612%09red
isc00260	Glycine, serine and threonine metabolism	3/95	33/2612	0.116133	0.592602	0.575185	B7P2U0/B7PJE1/B7PZ94	3	http://www.genome.jp/kegg-bin/show_pathway?isc00260/isc:IscW_ISCW001818%09red/isc:IscW_ISCW004359%09red/isc:IscW_ISCW020011%09red
isc00980	Metabolism of xenobiotics by cytochrome P450	3/95	37/2612	0.149447	0.592602	0.575185	B7PPH2/B7PRA0/B7PXH0	3	http://www.genome.jp/kegg-bin/show_pathway?isc00980/isc:IscW_ISCW006479%09red/isc:IscW_ISCW005805%09red/isc:IscW_ISCW009570%09red
isc00520	Amino sugar and nucleotide sugar metabolism	3/95	65/2612	0.423745	0.771641	0.748961	B7Q2W2/B7PKS9/B7QD78	3	http://www.genome.jp/kegg-bin/show_pathway?isc00520/isc:IscW_ISCW020596%09red/isc:IscW_ISCW005368%09red/isc:IscW_ISCW012986%09red
isc04150	mTOR signaling pathway	3/95	78/2612	0.545877	0.805075	0.781413	B7PFU2/B7Q6G8/B7QH63	3	http://www.genome.jp/kegg-bin/show_pathway?isc04150/isc:IscW_ISCW017627%09red/isc:IscW_ISCW011735%09red/isc:IscW_ISCW014082%09red
isc00190	Oxidative phosphorylation	3/95	81/2612	0.571941	0.805075	0.781413	B7P620/B7Q4K3/B7QLZ0	3	http://www.genome.jp/kegg-bin/show_pathway?isc00190/isc:IscW_ISCW000555%09red/isc:IscW_ISCW010554%09red/isc:IscW_ISCW023078%09red
isc01200	Carbon metabolism	3/95	95/2612	0.680898	0.828301	0.803956	B7PC70/B7P620/B7PBH4	3	http://www.genome.jp/kegg-bin/show_pathway?isc01200/isc:IscW_ISCW017423%09red/isc:IscW_ISCW000555%09red/isc:IscW_ISCW017262%09red
isc00920	Sulfur metabolism	2/95	8/2612	0.0317705	0.494798	0.480255	B7PRH6/B7P3J8	2	http://www.genome.jp/kegg-bin/show_pathway?isc00920/isc:IscW_ISCW019663%09red/isc:IscW_ISCW000413%09red
isc00790	Folate biosynthesis	2/95	17/2612	0.125066	0.592602	0.575185	B7P7V8/B7PCL0	2	http://www.genome.jp/kegg-bin/show_pathway?isc00790/isc:IscW_ISCW003221%09red/isc:IscW_ISCW002953%09red
isc00052	Galactose metabolism	2/95	19/2612	0.150197	0.592602	0.575185	B7Q2W2/B7PW84	2	http://www.genome.jp/kegg-bin/show_pathway?isc00052/isc:IscW_ISCW020596%09red/isc:IscW_ISCW019676%09red
isc00500	Starch and sucrose metabolism	2/95	20/2612	0.163116	0.592602	0.575185	B7PQ52/B7Q2W2	2	http://www.genome.jp/kegg-bin/show_pathway?isc00500/isc:IscW_ISCW006112%09red/isc:IscW_ISCW020596%09red
isc01250	Biosynthesis of nucleotide sugars	2/95	25/2612	0.230011	0.747477	0.725508	B7Q2W2/B7PKS9	2	http://www.genome.jp/kegg-bin/show_pathway?isc01250/isc:IscW_ISCW020596%09red/isc:IscW_ISCW005368%09red
isc00640	Propanoate metabolism	2/95	29/2612	0.284743	0.756042	0.73382	B7PL03/B7PBH4	2	http://www.genome.jp/kegg-bin/show_pathway?isc00640/isc:IscW_ISCW018614%09red/isc:IscW_ISCW017262%09red
isc00760	Nicotinate and nicotinamide metabolism	2/95	29/2612	0.284743	0.756042	0.73382	B7Q5D9/B7PCD1	2	http://www.genome.jp/kegg-bin/show_pathway?isc00760/isc:IscW_ISCW011143%09red/isc:IscW_ISCW001976%09red
isc00020	Citrate cycle (TCA cycle)	2/95	32/2612	0.325639	0.771641	0.748961	B7PC70/B7P620	2	http://www.genome.jp/kegg-bin/show_pathway?isc00020/isc:IscW_ISCW017423%09red/isc:IscW_ISCW000555%09red
isc00562	Inositol phosphate metabolism	2/95	40/2612	0.430917	0.771641	0.748961	B7P3Q2/B7P880	2	http://www.genome.jp/kegg-bin/show_pathway?isc00562/isc:IscW_ISCW016535%09red/isc:IscW_ISCW017482%09red
isc00270	Cysteine and methionine metabolism	2/95	42/2612	0.455943	0.782557	0.759556	B7P2U0/B7PJM6	2	http://www.genome.jp/kegg-bin/show_pathway?isc00270/isc:IscW_ISCW001818%09red/isc:IscW_ISCW004274%09red
isc04070	Phosphatidylinositol signaling system	2/95	51/2612	0.560285	0.805075	0.781413	B7P3Q2/B7P880	2	http://www.genome.jp/kegg-bin/show_pathway?isc04070/isc:IscW_ISCW016535%09red/isc:IscW_ISCW017482%09red
isc03013	Nucleocytoplasmic transport	2/95	77/2612	0.779178	0.828301	0.803956	B7PJK2/B7QBQ0	2	http://www.genome.jp/kegg-bin/show_pathway?isc03013/isc:IscW_ISCW018150%09red/isc:IscW_ISCW012182%09red
isc04120	Ubiquitin mediated proteolysis	2/95	80/2612	0.797154	0.828301	0.803956	B7PIF3/B7Q9Y2	2	http://www.genome.jp/kegg-bin/show_pathway?isc04120/isc:IscW_ISCW004025%09red/isc:IscW_ISCW021256%09red
isc04140	Autophagy - animal	2/95	80/2612	0.797154	0.828301	0.803956	B7PFU2/B7Q6G8	2	http://www.genome.jp/kegg-bin/show_pathway?isc04140/isc:IscW_ISCW017627%09red/isc:IscW_ISCW011735%09red
isc00470	D-Amino acid metabolism	1/95	5/2612	0.169217	0.592602	0.575185	B7PJE1	1	http://www.genome.jp/kegg-bin/show_pathway?isc00470/isc:IscW_ISCW004359%09red
isc00604	Glycosphingolipid biosynthesis - ganglio series	1/95	8/2612	0.256802	0.747477	0.725508	B7PW84	1	http://www.genome.jp/kegg-bin/show_pathway?isc00604/isc:IscW_ISCW019676%09red
isc00860	Porphyrin metabolism	1/95	8/2612	0.256802	0.747477	0.725508	B7PKR5	1	http://www.genome.jp/kegg-bin/show_pathway?isc00860/isc:IscW_ISCW018719%09red
isc00040	Pentose and glucuronate interconversions	1/95	10/2612	0.31005	0.771641	0.748961	B7Q2W2	1	http://www.genome.jp/kegg-bin/show_pathway?isc00040/isc:IscW_ISCW020596%09red
isc00100	Steroid biosynthesis	1/95	11/2612	0.335241	0.771641	0.748961	B7QDU6	1	http://www.genome.jp/kegg-bin/show_pathway?isc00100/isc:IscW_ISCW012188%09red
isc00130	Ubiquinone and other terpenoid-quinone biosynthesis	1/95	12/2612	0.359521	0.771641	0.748961	B7PW45	1	http://www.genome.jp/kegg-bin/show_pathway?isc00130/isc:IscW_ISCW007238%09red
isc00603	Glycosphingolipid biosynthesis - globo and isoglobo series	1/95	12/2612	0.359521	0.771641	0.748961	B7PDZ5	1	http://www.genome.jp/kegg-bin/show_pathway?isc00603/isc:IscW_ISCW018185%09red
isc04512	ECM-receptor interaction	1/95	13/2612	0.382923	0.771641	0.748961	B7Q9Z7	1	http://www.genome.jp/kegg-bin/show_pathway?isc04512/isc:IscW_ISCW022619%09red
isc00220	Arginine biosynthesis	1/95	14/2612	0.405479	0.771641	0.748961	B7QIY4	1	http://www.genome.jp/kegg-bin/show_pathway?isc00220/isc:IscW_ISCW014441%09red
isc00430	Taurine and hypotaurine metabolism	1/95	14/2612	0.405479	0.771641	0.748961	B7PAQ0	1	http://www.genome.jp/kegg-bin/show_pathway?isc00430/isc:IscW_ISCW003297%09red
isc00450	Selenocompound metabolism	1/95	15/2612	0.427218	0.771641	0.748961	B7P3J8	1	http://www.genome.jp/kegg-bin/show_pathway?isc00450/isc:IscW_ISCW000413%09red
isc00770	Pantothenate and CoA biosynthesis	1/95	15/2612	0.427218	0.771641	0.748961	B7PXJ2	1	http://www.genome.jp/kegg-bin/show_pathway?isc00770/isc:IscW_ISCW010112%09red
isc01210	2-Oxocarboxylic acid metabolism	1/95	15/2612	0.427218	0.771641	0.748961	B7PC70	1	http://www.genome.jp/kegg-bin/show_pathway?isc01210/isc:IscW_ISCW017423%09red
isc00830	Retinol metabolism	1/95	17/2612	0.468365	0.782557	0.759556	B7QDJ2	1	http://www.genome.jp/kegg-bin/show_pathway?isc00830/isc:IscW_ISCW012678%09red
isc00350	Tyrosine metabolism	1/95	18/2612	0.487828	0.782557	0.759556	B7QMI2	1	http://www.genome.jp/kegg-bin/show_pathway?isc00350/isc:IscW_ISCW023198%09red
isc00592	alpha-Linolenic acid metabolism	1/95	18/2612	0.487828	0.782557	0.759556	B7PBH4	1	http://www.genome.jp/kegg-bin/show_pathway?isc00592/isc:IscW_ISCW017262%09red
isc04130	SNARE interactions in vesicular transport	1/95	18/2612	0.487828	0.782557	0.759556	B7PGX4	1	http://www.genome.jp/kegg-bin/show_pathway?isc04130/isc:IscW_ISCW003940%09red
isc00900	Terpenoid backbone biosynthesis	1/95	20/2612	0.524662	0.805075	0.781413	B7QIT6	1	http://www.genome.jp/kegg-bin/show_pathway?isc00900/isc:IscW_ISCW023301%09red
isc03060	Protein export	1/95	20/2612	0.524662	0.805075	0.781413	B7PRD1	1	http://www.genome.jp/kegg-bin/show_pathway?isc03060/isc:IscW_ISCW007192%09red
isc00410	beta-Alanine metabolism	1/95	21/2612	0.542084	0.805075	0.781413	B7PBH4	1	http://www.genome.jp/kegg-bin/show_pathway?isc00410/isc:IscW_ISCW017262%09red
isc03020	RNA polymerase	1/95	23/2612	0.575054	0.805075	0.781413	B7Q825	1	http://www.genome.jp/kegg-bin/show_pathway?isc03020/isc:IscW_ISCW011293%09red
isc00590	Arachidonic acid metabolism	1/95	25/2612	0.605673	0.828301	0.803956	B7PAQ0	1	http://www.genome.jp/kegg-bin/show_pathway?isc00590/isc:IscW_ISCW003297%09red
isc03030	DNA replication	1/95	28/2612	0.647555	0.828301	0.803956	B7QL56	1	http://www.genome.jp/kegg-bin/show_pathway?isc03030/isc:IscW_ISCW023354%09red
isc03050	Proteasome	1/95	28/2612	0.647555	0.828301	0.803956	B7Q408	1	http://www.genome.jp/kegg-bin/show_pathway?isc03050/isc:IscW_ISCW020904%09red
isc00531	Glycosaminoglycan degradation	1/95	32/2612	0.696623	0.828301	0.803956	B7PW84	1	http://www.genome.jp/kegg-bin/show_pathway?isc00531/isc:IscW_ISCW019676%09red
isc03420	Nucleotide excision repair	1/95	33/2612	0.707794	0.828301	0.803956	B7PIF3	1	http://www.genome.jp/kegg-bin/show_pathway?isc03420/isc:IscW_ISCW004025%09red
isc00310	Lysine degradation	1/95	34/2612	0.718557	0.828301	0.803956	B7Q779	1	http://www.genome.jp/kegg-bin/show_pathway?isc00310/isc:IscW_ISCW011794%09red
isc00510	N-Glycan biosynthesis	1/95	35/2612	0.728929	0.828301	0.803956	B7QDE7	1	http://www.genome.jp/kegg-bin/show_pathway?isc00510/isc:IscW_ISCW022122%09red
isc04137	Mitophagy - animal	1/95	35/2612	0.728929	0.828301	0.803956	B7QDB1	1	http://www.genome.jp/kegg-bin/show_pathway?isc04137/isc:IscW_ISCW022612%09red
isc00062	Fatty acid elongation	1/95	36/2612	0.738922	0.828301	0.803956	B7P807	1	http://www.genome.jp/kegg-bin/show_pathway?isc00062/isc:IscW_ISCW016977%09red
isc00250	Alanine, aspartate and glutamate metabolism	1/95	37/2612	0.74855	0.828301	0.803956	B7P0M7	1	http://www.genome.jp/kegg-bin/show_pathway?isc00250/isc:IscW_ISCW015982%09red
isc01040	Biosynthesis of unsaturated fatty acids	1/95	37/2612	0.74855	0.828301	0.803956	B7PBH4	1	http://www.genome.jp/kegg-bin/show_pathway?isc01040/isc:IscW_ISCW017262%09red
isc00970	Aminoacyl-tRNA biosynthesis	1/95	39/2612	0.766765	0.828301	0.803956	B7PKR5	1	http://www.genome.jp/kegg-bin/show_pathway?isc00970/isc:IscW_ISCW018719%09red
isc00280	Valine, leucine and isoleucine degradation	1/95	41/2612	0.783673	0.828301	0.803956	B7PL03	1	http://www.genome.jp/kegg-bin/show_pathway?isc00280/isc:IscW_ISCW018614%09red
isc02010	ABC transporters	1/95	41/2612	0.783673	0.828301	0.803956	B7PKY7	1	http://www.genome.jp/kegg-bin/show_pathway?isc02010/isc:IscW_ISCW006603%09red
isc03018	RNA degradation	1/95	44/2612	0.806787	0.828301	0.803956	B7QH01	1	http://www.genome.jp/kegg-bin/show_pathway?isc03018/isc:IscW_ISCW015037%09red
isc03008	Ribosome biogenesis in eukaryotes	1/95	64/2612	0.909348	0.921313	0.894234	B7QH01	1	http://www.genome.jp/kegg-bin/show_pathway?isc03008/isc:IscW_ISCW015037%09red
isc00564	Glycerophospholipid metabolism	1/95	87/2612	0.962316	0.962316	0.934032	B7P441	1	http://www.genome.jp/kegg-bin/show_pathway?isc00564/isc:IscW_ISCW015728%09red
