# Supplementary material for: Proteomic changes in various organs of Haemaphysalis longicornis under long-term starvation
Source: PLoS Negl Trop Dis. 2022 Aug 22;16(8):e0010692. doi: 10.1371/journal.pntd.0010692 (PMC9394840; doi:10.1371/journal.pntd.0010692)
Supplement: S11 Table — GeneRatio: the number of uploaded proteins enriched in the pathway / the number of uploaded proteins; BgRatio: the number of proteins in this pathway in the database / all the numbers in the database; p-value: calculated by constructing a 2 × 2 contingency table based on the above two data; p adjust and q-value are the corrected p-values. (XLSX) [file pntd.0010692.s012.xlsx]

## Sheet: Supplementary Table 11
ID	Description	GeneRatio	BgRatio	p-value	p.adjust	q-value	geneID	Count	Link
isc01200	Carbon metabolism	6/13	95/2612	2.76e-06	5.25e-05	2.91e-05	B7PC70/B7PHM9/B7PZE3/B7Q288/B7Q731/B7QA75	6	http://www.genome.jp/kegg-bin/show_pathway?isc01200/isc:IscW_ISCW017423%09red/isc:IscW_ISCW004116%09red/isc:IscW_ISCW009219%09red/isc:IscW_ISCW010016%09red/isc:IscW_ISCW011260%09red/isc:IscW_ISCW013308%09red
isc00020	Citrate cycle (TCA cycle)	4/13	32/2612	1.23e-05	0.000116803	6.47e-05	B7PC70/B7PHM9/B7PZE3/B7QA75	4	http://www.genome.jp/kegg-bin/show_pathway?isc00020/isc:IscW_ISCW017423%09red/isc:IscW_ISCW004116%09red/isc:IscW_ISCW009219%09red/isc:IscW_ISCW013308%09red
isc00620	Pyruvate metabolism	3/13	36/2612	0.000625839	0.00396365	0.00219593	B7PZE3/B7Q731/B7QA75	3	http://www.genome.jp/kegg-bin/show_pathway?isc00620/isc:IscW_ISCW009219%09red/isc:IscW_ISCW011260%09red/isc:IscW_ISCW013308%09red
isc01210	2-Oxocarboxylic acid metabolism	2/13	15/2612	0.00231555	0.0109989	0.00609356	B7PC70/B7PHM9	2	http://www.genome.jp/kegg-bin/show_pathway?isc01210/isc:IscW_ISCW017423%09red/isc:IscW_ISCW004116%09red
isc01100	Metabolic pathways	10/13	1063/2612	0.00884894	0.033626	0.0186293	B7PC70/B7PDY1/B7PHM9/B7PQP6/B7PZE3/B7Q288/B7Q731/B7QA75/B7PKS9/B7PWE9	10	http://www.genome.jp/kegg-bin/show_pathway?isc01100/isc:IscW_ISCW017423%09red/isc:IscW_ISCW004170%09red/isc:IscW_ISCW004116%09red/isc:IscW_ISCW005457%09red/isc:IscW_ISCW009219%09red/isc:IscW_ISCW010016%09red/isc:IscW_ISCW011260%09red/isc:IscW_ISCW013308%09red/isc:IscW_ISCW005368%09red/isc:IscW_ISCW007336%09red
isc00010	Glycolysis / Gluconeogenesis	2/13	33/2612	0.0110697	0.0350542	0.0194206	B7PZE3/B7QA75	2	http://www.genome.jp/kegg-bin/show_pathway?isc00010/isc:IscW_ISCW009219%09red/isc:IscW_ISCW013308%09red
isc00062	Fatty acid elongation	2/13	36/2612	0.0130975	0.0355502	0.0196954	B7PDY1/B7PQP6	2	http://www.genome.jp/kegg-bin/show_pathway?isc00062/isc:IscW_ISCW004170%09red/isc:IscW_ISCW005457%09red
isc00280	Valine, leucine and isoleucine degradation	2/13	41/2612	0.01681	0.0399237	0.0221184	B7PQP6/B7Q288	2	http://www.genome.jp/kegg-bin/show_pathway?isc00280/isc:IscW_ISCW005457%09red/isc:IscW_ISCW010016%09red
isc01230	Biosynthesis of amino acids	2/13	45/2612	0.0200685	0.0423669	0.023472	B7PC70/B7PHM9	2	http://www.genome.jp/kegg-bin/show_pathway?isc01230/isc:IscW_ISCW017423%09red/isc:IscW_ISCW004116%09red
isc01212	Fatty acid metabolism	2/13	89/2612	0.0701848	0.133351	0.0738787	B7PDY1/B7PQP6	2	http://www.genome.jp/kegg-bin/show_pathway?isc01212/isc:IscW_ISCW004170%09red/isc:IscW_ISCW005457%09red
isc03060	Protein export	1/13	20/2612	0.0953026	0.15808	0.087579	B7PYD4	1	http://www.genome.jp/kegg-bin/show_pathway?isc03060/isc:IscW_ISCW009475%09red
isc00410	beta-Alanine metabolism	1/13	21/2612	0.0998401	0.15808	0.087579	B7Q288	1	http://www.genome.jp/kegg-bin/show_pathway?isc00410/isc:IscW_ISCW010016%09red
isc01250	Biosynthesis of nucleotide sugars	1/13	25/2612	0.117781	0.171495	0.0950109	B7PKS9	1	http://www.genome.jp/kegg-bin/show_pathway?isc01250/isc:IscW_ISCW005368%09red
isc00071	Fatty acid degradation	1/13	28/2612	0.131019	0.171495	0.0950109	B7PQP6	1	http://www.genome.jp/kegg-bin/show_pathway?isc00071/isc:IscW_ISCW005457%09red
isc00640	Propanoate metabolism	1/13	29/2612	0.135391	0.171495	0.0950109	B7Q288	1	http://www.genome.jp/kegg-bin/show_pathway?isc00640/isc:IscW_ISCW010016%09red
isc00061	Fatty acid biosynthesis	1/13	41/2612	0.186293	0.221222	0.122561	B7PDY1	1	http://www.genome.jp/kegg-bin/show_pathway?isc00061/isc:IscW_ISCW004170%09red
isc00520	Amino sugar and nucleotide sugar metabolism	1/13	65/2612	0.2799	0.312829	0.173313	B7PKS9	1	http://www.genome.jp/kegg-bin/show_pathway?isc00520/isc:IscW_ISCW005368%09red
isc04141	Protein processing in endoplasmic reticulum	1/13	115/2612	0.443852	0.45819	0.253845	B7QNC9	1	http://www.genome.jp/kegg-bin/show_pathway?isc04141/isc:IscW_ISCW015127%09red
isc04144	Endocytosis	1/13	120/2612	0.45819	0.45819	0.253845	B7PHG6	1	http://www.genome.jp/kegg-bin/show_pathway?isc04144/isc:IscW_ISCW018290%09red
