# Supplementary material for: Proteomic changes in various organs of Haemaphysalis longicornis under long-term starvation
Source: PLoS Negl Trop Dis. 2022 Aug 22;16(8):e0010692. doi: 10.1371/journal.pntd.0010692 (PMC9394840; doi:10.1371/journal.pntd.0010692)
Supplement: S12 Table — GeneRatio: the number of uploaded proteins enriched in the pathway / the number of uploaded proteins; BgRatio: the number of proteins in this pathway in the database / all the numbers in the database; p-value: calculated by constructing a 2 × 2 contingency table based on the above two data; p adjust and q-value are the corrected p-values. (XLSX) [file pntd.0010692.s013.xlsx]

## Sheet: Supplementary Table 12
ID	Description	GeneRatio	BgRatio	p-value	p.adjust	q-value	geneID	Count	Link
isc01100	Metabolic pathways	32/36	1063/2612	2.01e-09	1.13e-07	7.19e-08	B7P0M7/B7P1U0/B7P4Y1/B7P585/B7P8K3/B7PA55/B7PCD2/B7PCN1/B7PDY1/B7PE37/B7PE53/B7PHP6/B7PIM5/B7PK21/B7PNU5/B7PPH2/B7PR76/B7PV15/B7PY27/B7PY63/B7PYN9/B7PYU7/B7PZG8/B7Q0D5/B7Q1Y2/B7Q2W0/B7Q2W2/B7Q3I2/B7Q676/B7QBL3/B7QE46/B7QLI8	32	http://www.genome.jp/kegg-bin/show_pathway?isc01100/isc:IscW_ISCW015982%09red/isc:IscW_ISCW015999%09red/isc:IscW_ISCW015944%09red/isc:IscW_ISCW015616%09red/isc:IscW_ISCW002707%09red/isc:IscW_ISCW003058%09red/isc:IscW_ISCW001977%09red/isc:IscW_ISCW002128%09red/isc:IscW_ISCW004170%09red/isc:IscW_ISCW005017%09red/isc:IscW_ISCW004208%09red/isc:IscW_ISCW018238%09red/isc:IscW_ISCW017703%09red/isc:IscW_…
isc01200	Carbon metabolism	9/36	95/2612	3.18e-06	8.91e-05	5.69e-05	B7P1U0/B7P585/B7PCD2/B7PYU7/B7Q0D5/B7Q1Y2/B7Q2W0/B7Q3I2/B7QLI8	9	http://www.genome.jp/kegg-bin/show_pathway?isc01200/isc:IscW_ISCW015999%09red/isc:IscW_ISCW015616%09red/isc:IscW_ISCW001977%09red/isc:IscW_ISCW010163%09red/isc:IscW_ISCW020197%09red/isc:IscW_ISCW010101%09red/isc:IscW_ISCW020593%09red/isc:IscW_ISCW009586%09red/isc:IscW_ISCW013629%09red
isc01230	Biosynthesis of amino acids	6/36	45/2612	2.46e-05	0.000458297	0.000292897	B7P585/B7PCD2/B7PNU5/B7Q0D5/B7Q3I2/B7QLI8	6	http://www.genome.jp/kegg-bin/show_pathway?isc01230/isc:IscW_ISCW015616%09red/isc:IscW_ISCW001977%09red/isc:IscW_ISCW018771%09red/isc:IscW_ISCW020197%09red/isc:IscW_ISCW009586%09red/isc:IscW_ISCW013629%09red
isc00020	Citrate cycle (TCA cycle)	4/36	32/2612	0.00083082	0.00911792	0.00582724	B7P1U0/B7PCD2/B7Q2W0/B7Q3I2	4	http://www.genome.jp/kegg-bin/show_pathway?isc00020/isc:IscW_ISCW015999%09red/isc:IscW_ISCW001977%09red/isc:IscW_ISCW020593%09red/isc:IscW_ISCW009586%09red
isc00620	Pyruvate metabolism	4/36	36/2612	0.00130846	0.0104677	0.00668988	B7PV15/B7PZG8/B7Q0D5/B7Q2W0	4	http://www.genome.jp/kegg-bin/show_pathway?isc00620/isc:IscW_ISCW019963%09red/isc:IscW_ISCW020189%09red/isc:IscW_ISCW020197%09red/isc:IscW_ISCW020593%09red
isc00480	Glutathione metabolism	4/36	77/2612	0.0201171	0.0662681	0.0423518	B7PCD2/B7PPH2/B7PY63/B7Q1Y2	4	http://www.genome.jp/kegg-bin/show_pathway?isc00480/isc:IscW_ISCW001977%09red/isc:IscW_ISCW006479%09red/isc:IscW_ISCW009859%09red/isc:IscW_ISCW010101%09red
isc00340	Histidine metabolism	3/36	13/2612	0.000625839	0.00876175	0.00559961	B7PIM5/B7PZG8/B7QBL3	3	http://www.genome.jp/kegg-bin/show_pathway?isc00340/isc:IscW_ISCW017703%09red/isc:IscW_ISCW020189%09red/isc:IscW_ISCW012913%09red
isc01210	2-Oxocarboxylic acid metabolism	3/36	15/2612	0.00097692	0.00911792	0.00582724	B7PCD2/B7Q3I2/B7QLI8	3	http://www.genome.jp/kegg-bin/show_pathway?isc01210/isc:IscW_ISCW001977%09red/isc:IscW_ISCW009586%09red/isc:IscW_ISCW013629%09red
isc00010	Glycolysis / Gluconeogenesis	3/36	33/2612	0.00987996	0.0614753	0.0392887	B7P585/B7PZG8/B7Q0D5	3	http://www.genome.jp/kegg-bin/show_pathway?isc00010/isc:IscW_ISCW015616%09red/isc:IscW_ISCW020189%09red/isc:IscW_ISCW020197%09red
isc00250	Alanine, aspartate and glutamate metabolism	3/36	37/2612	0.0135499	0.0662681	0.0423518	B7P0M7/B7PNU5/B7QLI8	3	http://www.genome.jp/kegg-bin/show_pathway?isc00250/isc:IscW_ISCW015982%09red/isc:IscW_ISCW018771%09red/isc:IscW_ISCW013629%09red
isc00061	Fatty acid biosynthesis	3/36	41/2612	0.0179033	0.0662681	0.0423518	B7PDY1/B7PY27/B7PYN9	3	http://www.genome.jp/kegg-bin/show_pathway?isc00061/isc:IscW_ISCW004170%09red/isc:IscW_ISCW009059%09red/isc:IscW_ISCW009053%09red
isc00280	Valine, leucine and isoleucine degradation	3/36	41/2612	0.0179033	0.0662681	0.0423518	B7P8K3/B7PR76/B7PZG8	3	http://www.genome.jp/kegg-bin/show_pathway?isc00280/isc:IscW_ISCW002707%09red/isc:IscW_ISCW019115%09red/isc:IscW_ISCW020189%09red
isc00630	Glyoxylate and dicarboxylate metabolism	3/36	42/2612	0.0191001	0.0662681	0.0423518	B7PNU5/B7PV15/B7Q3I2	3	http://www.genome.jp/kegg-bin/show_pathway?isc00630/isc:IscW_ISCW018771%09red/isc:IscW_ISCW019963%09red/isc:IscW_ISCW009586%09red
isc00330	Arginine and proline metabolism	3/36	50/2612	0.0302531	0.0877692	0.0560931	B7P0M7/B7PIM5/B7PZG8	3	http://www.genome.jp/kegg-bin/show_pathway?isc00330/isc:IscW_ISCW015982%09red/isc:IscW_ISCW017703%09red/isc:IscW_ISCW020189%09red
isc01212	Fatty acid metabolism	3/36	89/2612	0.122089	0.213655	0.136547	B7PDY1/B7PY27/B7PYN9	3	http://www.genome.jp/kegg-bin/show_pathway?isc01212/isc:IscW_ISCW004170%09red/isc:IscW_ISCW009059%09red/isc:IscW_ISCW009053%09red
isc01240	Biosynthesis of cofactors	3/36	103/2612	0.167279	0.260211	0.166301	B7PHP6/B7PYU7/B7Q2W2	3	http://www.genome.jp/kegg-bin/show_pathway?isc01240/isc:IscW_ISCW018238%09red/isc:IscW_ISCW010163%09red/isc:IscW_ISCW020596%09red
isc03010	Ribosome	3/36	115/2612	0.209445	0.295041	0.18856	B7PSE0/B7QAB5/Q4PM37	3	http://www.genome.jp/kegg-bin/show_pathway?isc03010/isc:IscW_ISCW007478%09red/isc:IscW_ISCW021924%09red/isc:IscW_ISCW004030%09red
isc04142	Lysosome	3/36	138/2612	0.295724	0.368012	0.235196	B7PE53/B7PK21/B7QHX2	3	http://www.genome.jp/kegg-bin/show_pathway?isc04142/isc:IscW_ISCW004208%09red/isc:IscW_ISCW004661%09red/isc:IscW_ISCW023551%09red
isc00040	Pentose and glucuronate interconversions	2/36	10/2612	0.00775506	0.0542854	0.0346937	B7PCN1/B7Q2W2	2	http://www.genome.jp/kegg-bin/show_pathway?isc00040/isc:IscW_ISCW002128%09red/isc:IscW_ISCW020596%09red
isc00053	Ascorbate and aldarate metabolism	2/36	12/2612	0.0111787	0.062601	0.0400081	B7PYU7/B7PZG8	2	http://www.genome.jp/kegg-bin/show_pathway?isc00053/isc:IscW_ISCW010163%09red/isc:IscW_ISCW020189%09red
isc00220	Arginine biosynthesis	2/36	14/2612	0.0151489	0.0662681	0.0423518	B7PNU5/B7QLI8	2	http://www.genome.jp/kegg-bin/show_pathway?isc00220/isc:IscW_ISCW018771%09red/isc:IscW_ISCW013629%09red
isc00030	Pentose phosphate pathway	2/36	15/2612	0.0173292	0.0662681	0.0423518	B7PYU7/B7Q1Y2	2	http://www.genome.jp/kegg-bin/show_pathway?isc00030/isc:IscW_ISCW010163%09red/isc:IscW_ISCW010101%09red
isc00052	Galactose metabolism	2/36	19/2612	0.0272656	0.0848264	0.0542123	B7PCN1/B7Q2W2	2	http://www.genome.jp/kegg-bin/show_pathway?isc00052/isc:IscW_ISCW002128%09red/isc:IscW_ISCW020596%09red
isc00410	beta-Alanine metabolism	2/36	21/2612	0.0329135	0.0877692	0.0560931	B7PIM5/B7PZG8	2	http://www.genome.jp/kegg-bin/show_pathway?isc00410/isc:IscW_ISCW017703%09red/isc:IscW_ISCW020189%09red
isc00511	Other glycan degradation	2/36	21/2612	0.0329135	0.0877692	0.0560931	B7PE53/B7PK21	2	http://www.genome.jp/kegg-bin/show_pathway?isc00511/isc:IscW_ISCW004208%09red/isc:IscW_ISCW004661%09red
isc00380	Tryptophan metabolism	2/36	26/2612	0.0488015	0.124222	0.07939	B7PZG8/B7Q676	2	http://www.genome.jp/kegg-bin/show_pathway?isc00380/isc:IscW_ISCW020189%09red/isc:IscW_ISCW021407%09red
isc00561	Glycerolipid metabolism	2/36	27/2612	0.0522572	0.127235	0.0813155	B7PCN1/B7PZG8	2	http://www.genome.jp/kegg-bin/show_pathway?isc00561/isc:IscW_ISCW002128%09red/isc:IscW_ISCW020189%09red
isc00640	Propanoate metabolism	2/36	29/2612	0.0594228	0.138653	0.088613	B7P1U0/B7PR76	2	http://www.genome.jp/kegg-bin/show_pathway?isc00640/isc:IscW_ISCW015999%09red/isc:IscW_ISCW019115%09red
isc00260	Glycine, serine and threonine metabolism	2/36	33/2612	0.0746928	0.154918	0.099008	B7PV15/B7PZG8	2	http://www.genome.jp/kegg-bin/show_pathway?isc00260/isc:IscW_ISCW019963%09red/isc:IscW_ISCW020189%09red
isc00310	Lysine degradation	2/36	34/2612	0.0786902	0.15738	0.100581	B7PZG8/B7Q676	2	http://www.genome.jp/kegg-bin/show_pathway?isc00310/isc:IscW_ISCW020189%09red/isc:IscW_ISCW021407%09red
isc00513	Various types of N-glycan biosynthesis	2/36	38/2612	0.0953234	0.184073	0.117641	B7PE37/B7PE53	2	http://www.genome.jp/kegg-bin/show_pathway?isc00513/isc:IscW_ISCW005017%09red/isc:IscW_ISCW004208%09red
isc00270	Cysteine and methionine metabolism	2/36	42/2612	0.112873	0.2039	0.130312	B7P4Y1/B7PA55	2	http://www.genome.jp/kegg-bin/show_pathway?isc00270/isc:IscW_ISCW015944%09red/isc:IscW_ISCW003058%09red
isc00520	Amino sugar and nucleotide sugar metabolism	2/36	65/2612	0.225162	0.300216	0.191867	B7PE53/B7Q2W2	2	http://www.genome.jp/kegg-bin/show_pathway?isc00520/isc:IscW_ISCW004208%09red/isc:IscW_ISCW020596%09red
isc00360	Phenylalanine metabolism	1/36	5/2612	0.0670891	0.1445	0.0923494	B7PHP6	1	http://www.genome.jp/kegg-bin/show_pathway?isc00360/isc:IscW_ISCW018238%09red
isc00910	Nitrogen metabolism	1/36	5/2612	0.0670891	0.1445	0.0923494	B7PNU5	1	http://www.genome.jp/kegg-bin/show_pathway?isc00910/isc:IscW_ISCW018771%09red
isc00604	Glycosphingolipid biosynthesis - ganglio series	1/36	8/2612	0.10522	0.196411	0.125526	B7PE53	1	http://www.genome.jp/kegg-bin/show_pathway?isc00604/isc:IscW_ISCW004208%09red
isc00130	Ubiquinone and other terpenoid-quinone biosynthesis	1/36	12/2612	0.153712	0.253172	0.161802	B7PHP6	1	http://www.genome.jp/kegg-bin/show_pathway?isc00130/isc:IscW_ISCW018238%09red
isc00603	Glycosphingolipid biosynthesis - globo and isoglobo series	1/36	12/2612	0.153712	0.253172	0.161802	B7PE53	1	http://www.genome.jp/kegg-bin/show_pathway?isc00603/isc:IscW_ISCW004208%09red
isc00650	Butanoate metabolism	1/36	13/2612	0.165429	0.260211	0.166301	B7P8K3	1	http://www.genome.jp/kegg-bin/show_pathway?isc00650/isc:IscW_ISCW002707%09red
isc00430	Taurine and hypotaurine metabolism	1/36	14/2612	0.176989	0.267876	0.171199	B7PY63	1	http://www.genome.jp/kegg-bin/show_pathway?isc00430/isc:IscW_ISCW009859%09red
isc00051	Fructose and mannose metabolism	1/36	15/2612	0.188394	0.277633	0.177435	B7PCN1	1	http://www.genome.jp/kegg-bin/show_pathway?isc00051/isc:IscW_ISCW002128%09red
isc00790	Folate biosynthesis	1/36	17/2612	0.210743	0.295041	0.18856	B7PCN1	1	http://www.genome.jp/kegg-bin/show_pathway?isc00790/isc:IscW_ISCW002128%09red
isc00350	Tyrosine metabolism	1/36	18/2612	0.221692	0.300216	0.191867	B7PHP6	1	http://www.genome.jp/kegg-bin/show_pathway?isc00350/isc:IscW_ISCW018238%09red
isc00500	Starch and sucrose metabolism	1/36	20/2612	0.24315	0.31666	0.202377	B7Q2W2	1	http://www.genome.jp/kegg-bin/show_pathway?isc00500/isc:IscW_ISCW020596%09red
isc01250	Biosynthesis of nucleotide sugars	1/36	25/2612	0.294307	0.368012	0.235196	B7Q2W2	1	http://www.genome.jp/kegg-bin/show_pathway?isc01250/isc:IscW_ISCW020596%09red
isc00071	Fatty acid degradation	1/36	28/2612	0.323371	0.393669	0.251593	B7PZG8	1	http://www.genome.jp/kegg-bin/show_pathway?isc00071/isc:IscW_ISCW020189%09red
isc00531	Glycosaminoglycan degradation	1/36	32/2612	0.360318	0.429315	0.274374	B7PE53	1	http://www.genome.jp/kegg-bin/show_pathway?isc00531/isc:IscW_ISCW004208%09red
isc00600	Sphingolipid metabolism	1/36	34/2612	0.378049	0.441057	0.281878	B7PK21	1	http://www.genome.jp/kegg-bin/show_pathway?isc00600/isc:IscW_ISCW004661%09red
isc00510	N-Glycan biosynthesis	1/36	35/2612	0.386734	0.441981	0.282469	B7PE37	1	http://www.genome.jp/kegg-bin/show_pathway?isc00510/isc:IscW_ISCW005017%09red
isc00062	Fatty acid elongation	1/36	36/2612	0.395301	0.442737	0.282952	B7PDY1	1	http://www.genome.jp/kegg-bin/show_pathway?isc00062/isc:IscW_ISCW004170%09red
isc00980	Metabolism of xenobiotics by cytochrome P450	1/36	37/2612	0.403752	0.443335	0.283335	B7PPH2	1	http://www.genome.jp/kegg-bin/show_pathway?isc00980/isc:IscW_ISCW006479%09red
isc00982	Drug metabolism - cytochrome P450	1/36	46/2612	0.474818	0.511342	0.326798	B7PPH2	1	http://www.genome.jp/kegg-bin/show_pathway?isc00982/isc:IscW_ISCW006479%09red
isc00983	Drug metabolism - other enzymes	1/36	56/2612	0.544131	0.574931	0.367437	B7PPH2	1	http://www.genome.jp/kegg-bin/show_pathway?isc00983/isc:IscW_ISCW006479%09red
isc00190	Oxidative phosphorylation	1/36	81/2612	0.680773	0.705987	0.451195	B7QE46	1	http://www.genome.jp/kegg-bin/show_pathway?isc00190/isc:IscW_ISCW012509%09red
isc04146	Peroxisome	1/36	95/2612	0.738922	0.752356	0.480829	B7PCD2	1	http://www.genome.jp/kegg-bin/show_pathway?isc04146/isc:IscW_ISCW001977%09red
isc04141	Protein processing in endoplasmic reticulum	1/36	115/2612	0.804492	0.804492	0.514149	B7PE37	1	http://www.genome.jp/kegg-bin/show_pathway?isc04141/isc:IscW_ISCW005017%09red
